# Supplementary material for: Neurotranscriptomics: The Effects of Neonatal Stimulus Deprivation on the Rat Pineal Transcriptome
Source: PLoS One. 2015 Sep 14;10(9):e0137548. doi: 10.1371/journal.pone.0137548 (PMC4569390; doi:10.1371/journal.pone.0137548)
Supplement: S1 Dataset — (XLSX) [file pone.0137548.s002.xlsx]

## Sheet: InVivo
GENE INFO																Control, Day vs Night											Sham, Day vs Night											SUMMARY STATS					DCN, Day vs Night
Gene Ids							Locus				Misc Info					Mean Normalized Read Counts			Mean Normalized FPKM			Statistics					Mean Normalized Read Counts			Mean Normalized FPKM			Statistics					(Ctrl / Sham, Day vs Night)					Mean Normalized Read Counts			Mean Normalized FPKM			Statistics
Ensembl_ID	Ensembl_geneName	RGD_SYMBOLS	RGD_ID	RGD_OLDSYMBOLS	RGD_ENTREZID	NCBI_ENTREZID	chrom	start	end	strand	geneType	drop	geneLength	M		CTRL_DAY	CTRL_NIGHT	baseMean	CTRL_DAY	CTRL_NIGHT	baseMean	log2FC	FC(Night/Day)	pvalue	FDR		SHAM_DAY	SHAM_NIGHT	baseMean	SHAM_DAY	SHAM_NIGHT	baseMean	log2FC	FC(Night/Day)	pvalue	FDR		Testable?	Best_FC	FC_direction	Best_FDR		DCN_DAY	DCN_NIGHT	baseMean	DCN_DAY	DCN_NIGHT	baseMean	log2FC
ENSRNOG00000000001	Arsj	Arsj	RGD1307640	LOC311013;RGD1307640	311013	311013	chr2	223574824	223666259	+	protein_coding	FALSE	1794	15.28		11.4632	5.18225	8.32274	0.418178	0.189048	0.303613	-0.743368	0.597343	0.0874366	0.169323		8.7717	3.74266	6.25718	0.319991	0.136532	0.228262	-0.776416	0.583815	0.109733	0.260832		Yes	1.71287	Day	0.169323		10.3601	7.54305	8.95157	0.377935	0.27517	0.326553	-0.283793
ENSRNOG00000000007	Gad1	Gad1	RGD2652	Gad67	24379	24379	chr3	52789369	52830036	+	protein_coding	FALSE	3461	15.28		0.288272	2.44674	1.36751	0.00545102	0.0462661	0.0258586	0.698918	1.62329	0.0892471	NA		1.9656	2.0478	150.601	0.0371682	0.0387225	2.84775	0.64942	1.56854	NA	NA		No	1.62329	Night	NA		2.91532	3.07647	73.6047	0.0551266	0.0581738	1.39181	-0.246002
ENSRNOG00000000008	Alx4	Alx4	RGD1310201	LOC296511	296511	296511	chr3	78057750	78094285	+	protein_coding	FALSE	1812	15.28		240.596	147.766	194.181	8.68974	5.33695	7.01334	-0.662881	0.631616	0.00152187	0.00551533		180.236	168.544	174.39	6.50967	6.08738	6.29853	-0.0901934	0.939397	0.749513	0.86932		Yes	1.58324	Day	0.00551533		218.897	190.438	204.668	7.90604	6.87815	7.3921	-0.171019
ENSRNOG00000000009	Tmco5b	Tmco5b	RGD1561237	LOC366158;RGD1561237	366158	-	chr3	99125475	99145587	+	protein_coding	FALSE	924	15.28		0.288272	0	0.144136	0.0204177	0	0.0102089	-0.0952844	0.936088	0.561137	NA		0.678884	0	0.339442	0.048084	0	0.024042	-0.118685	0.921027	0.547734	NA		No	1.08574	Day	NA		0.329122	0	0.164561	0.0233111	0	0.0116555	-0.0438417
ENSRNOG00000000010	Cbln1	Cbln1	RGD1562813	LOC498922	498922	498922	chr19	20941253	20945063	+	protein_coding	FALSE	2444	15.28		65.5129	39.044	52.2784	1.75429	1.04551	1.3999	-0.70048	0.615367	0.00225323	0.00775914		45.0131	32.6996	38.8564	1.20535	0.875625	1.04049	-0.417287	0.748832	0.184876	0.379597		Yes	1.62505	Day	0.00775914		70.9264	50.4402	60.6833	1.89926	1.35068	1.62497	-0.34151
ENSRNOG00000000012	Tcf15	Tcf15	RGD1308464	LOC296272	296272	296272	chr3	142491726	142497097	+	protein_coding	FALSE	588	15.28		0.288272	0.716939	0.502606	0.032085	0.0797961	0.0559405	0.154521	1.11305	0.615654	NA		0.310529	0.611349	0.460939	0.0345622	0.0680438	0.051303	0.0586398	1.04148	0.808133	NA		No	1.11305	Night	NA		0.658245	1.01662	0.837431	0.0732633	0.113151	0.093207	0.0493456
ENSRNOG00000000014	F1LUT6_RAT	-	RGD	-	-	-	chr3	147403378	147422630	-	protein_coding	FALSE	943	15.28		122.508	13.0025	67.7553	8.50217	0.902382	4.70227	-2.9159	0.132503	1.72402e-27	6.32603e-26		75.855	62.3435	69.0992	5.2644	4.32669	4.79555	-0.201164	0.869848	0.658151	0.814132		Yes	7.54698	Day	6.32603e-26		92.7615	53.8234	73.2924	6.43773	3.73539	5.08656	-0.368239
ENSRNOG00000000017	Steap1	Steap1	RGD1311543	LOC297738	297738	297738	chr4	24962597	24973106	+	protein_coding	FALSE	1200	15.28		20.6203	31.8803	26.2503	1.12458	1.73867	1.43163	0.542917	1.45692	0.0864808	0.167911		59.2073	30.4345	44.8209	3.22902	1.65982	2.44442	-0.546558	0.684652	0.273504	0.49195		Yes	1.4606	Day (?)	0.167911		17.1148	21.3162	19.2155	0.9334	1.16253	1.04797	0.22614
ENSRNOG00000000021	Fbxl14	-	RGD	-	-	-	chr4	155824985	155826188	+	protein_coding	FALSE	1203	15.28		103.939	102.554	103.247	5.65444	5.57911	5.61678	-0.0188687	0.987006	0.912567	0.9462		99.7088	127.97	113.84	5.42431	6.96178	6.19305	0.326126	1.25364	0.248489	0.462173		Yes	1.25364	Night (?)	0.462173		103.781	94.1995	98.9903	5.64585	5.1246	5.38522	-0.128155
ENSRNOG00000000024	B4F7C7_RAT	Hebp1	RGD1304581	LOC362454	362454	-	chr4	172058448	172095009	-	protein_coding	FALSE	1006	15.28		54.9538	55.8371	55.3955	3.57501	3.63247	3.60374	0.0183231	1.01278	0.933516	0.95834		47.1042	76.2016	61.6529	3.06435	4.95727	4.01081	0.634511	1.55241	0.0248453	0.0842032		Yes	1.55241	Night	0.0842032		91.8845	112.802	102.343	5.97752	7.33833	6.65792	0.267755
ENSRNOG00000000028	Nde1	Nde1	RGD620038	Nude	83836	83836	chr10	778994	814272	-	protein_coding	FALSE	1307	15.28		386.417	224	305.208	19.3489	11.2163	15.2826	-0.7719	0.585646	2.5826e-11	3.17128e-10		345.534	206.687	276.11	17.3018	10.3494	13.8256	-0.71803	0.607927	3.52449e-05	0.000290728		Yes	1.70752	Day	3.17128e-10		349.373	373.546	361.46	17.4941	18.7045	18.0993	0.093829
ENSRNOG00000000029	MYH11_RAT	Myh11	RGD3136	LOC497849;RGD1564935;SMMHC	24582	24582	chr10	666714	776052	+	protein_coding	FALSE	6079	15.28		3677.42	2073.01	2875.22	39.5902	22.3175	30.9539	-0.784709	0.580469	9.98236e-05	0.000482016		3026.76	2991.94	3009.35	32.5853	32.2105	32.3979	-0.0157172	0.989165	0.948252	0.974938		Yes	1.72275	Day	0.000482016		2121.16	2143.65	2132.4	22.8359	23.078	22.9569	0.0145723
ENSRNOG00000000033	Tmcc2	Tmcc2	RGD1311960	LOC305095;RGD1311960	305095	305095	chr13	45247293	45283883	-	protein_coding	FALSE	2351	15.28		895.44	1296.82	1096.13	24.9265	36.0997	30.5131	0.518786	1.43275	0.000876209	0.00339359		839.563	1169.8	1004.68	23.371	32.5638	27.9674	0.470728	1.38581	0.000160564	0.0011324		Yes	1.43275	Night	0.0011324		1011.36	954.962	983.161	28.1534	26.5834	27.3684	-0.0782801
ENSRNOG00000000034	Nuak2	Nuak2	RGD1359167	1200013b22rik;MGC93817;Snark;UV126	289419	289419	chr13	45205572	45222317	+	protein_coding	FALSE	2902	15.28		36.9433	39.8347	38.389	0.833133	0.89834	0.865737	0.0990947	1.0711	0.753483	0.841482		42.2745	51.154	46.7142	0.953362	1.15361	1.05349	0.235587	1.17739	0.493191	0.697082		Yes	1.17739	Night	0.697082		43.507	40.6929	42.1	0.981158	0.917695	0.949426	-0.0747406
ENSRNOG00000000035	LOC100363761	Tmed11	RGD1588776	LOC689712	689712	689712	chr14	1466846	1487827	+	protein_coding	FALSE	645	15.28		0	0	0	0	0	0	NA	NA	NA	NA		0	0	0	0	0	0	NA	NA	NA	NA		No	NA	NA	NA		0	0	0	0	0	0	NA
ENSRNOG00000000036	Klhdc8a	Klhdc8a	RGD1305132	LOC305096;RGD1305132	305096	305096	chr13	45188545	45195227	+	protein_coding	FALSE	1795	15.28		2.1764	5.27786	3.72713	0.0793506	0.192429	0.13589	0.674803	1.59638	0.140089	NA		7.58327	9.96064	8.77196	0.276483	0.363161	0.319822	0.20631	1.15373	0.681608	0.829191		No	1.59638	Night	NA		2.56971	4.39819	7.39935	0.0936908	0.160356	0.269778	-0.307015
ENSRNOG00000000039	-	-	RGD	-	-	-	chr5	18864494	18868814	+	pseudogene	FALSE	996	15.28		0	0.365841	0.18292	0	0.0240386	0.0120193	0.117213	1.08464	0.508158	NA		0	0.718227	0.359113	0	0.0471931	0.0235966	0.242	1.18263	0.373697	NA		No	1.18263	Night	NA		0	0.355756	0.177878	0	0.023376	0.011688	0.0472129
ENSRNOG00000000040	RGD1304622	RGD1304622	RGD1304622	LOC305101	305101	-	chr13	70180757	70212991	-	protein_coding	FALSE	3736	15.28		637.895	277.375	457.635	11.1743	4.85888	8.01658	-1.18142	0.440918	1.17195e-23	3.45981e-22		834.77	223.663	529.217	14.623	3.918	9.27051	-1.81632	0.283944	2.51902e-18	1.09089e-16		Yes	3.52182	Day	3.45981e-22		741.477	478.761	610.119	12.9888	8.38666	10.6877	-0.601432
ENSRNOG00000000041	Slc26a1	Slc26a1	RGD620136	sat-1	64076	64076	chr14	1581266	1586873	+	protein_coding	FALSE	3711	15.28		5.21026	2.8825	4.04638	0.0918851	0.0508341	0.0713596	-0.405103	0.755182	0.376102	NA		2.63127	2.66326	2.64727	0.0464035	0.0469678	0.0466856	0.0140657	1.0098	0.97761	NA		No	1.32418	Day (?)	NA		3.57386	2.73717	3.15551	0.0630265	0.0482711	0.0556488	-0.141786
ENSRNOG00000000042	Xpr1	Xpr1	RGD1306554	LOC289424	289424	289424	chr13	70238355	70379254	-	protein_coding	FALSE	2410	15.28		747.354	797.315	772.334	20.2948	21.6516	20.9732	0.0926909	1.06636	0.290814	0.432427		704.801	747.502	726.152	19.1393	20.2989	19.7191	0.0838079	1.05981	0.428044	0.644008		Yes	1.06636	Night	0.432427		753.781	824.07	788.926	20.4694	22.3781	21.4238	0.126447
ENSRNOG00000000043	LOC100361089	Idua	RGD1310943	LOC360904	360904	360904	chr14	1572617	1587520	-	protein_coding	FALSE	3133	15.28		270.977	243.675	257.326	5.66043	5.09012	5.37527	-0.148132	0.902418	0.263594	0.401901		227.072	270.403	248.738	4.74329	5.64844	5.19586	0.229182	1.17217	0.420172	0.637653		Yes	1.17217	Night (?)	0.401901		290.841	275.293	283.067	6.07536	5.75058	5.91297	-0.0754775
ENSRNOG00000000044	Tmem175	Tmem175	RGD1309712	LOC305623;RGD1309712	305623	305623	chr14	1614531	1630636	-	protein_coding	FALSE	1883	15.28		804.643	901.144	852.893	27.9659	31.3199	29.6429	0.161565	1.1185	0.0856206	0.166615		794.174	862.372	828.273	27.6021	29.9724	28.7872	0.117523	1.08487	0.369133	0.590652		Yes	1.1185	Night	0.166615		881.052	949.678	915.365	30.6216	33.0067	31.8142	0.105881
ENSRNOG00000000045	Cd244	-	RGD	-	-	-	chr13	87513412	87531211	+	protein_coding	FALSE	1352	15.28		4.10334	1.05519	2.57927	0.198627	0.0510777	0.124852	-0.754595	0.592713	0.0949055	NA		1.89209	2.35348	2.12278	0.0915885	0.113923	0.102756	0.0971155	1.06963	0.836644	NA		No	1.68716	Day (?)	NA		5.735	1.71168	3.72334	0.277609	0.0828556	0.180232	-0.462909
ENSRNOG00000000047	Cd82	Cd82	RGD69070	Kai1	83628	83628	chr3	77831775	77875764	-	protein_coding	FALSE	1810	15.28		1747.76	2453.99	2100.87	63.1945	88.7299	75.9622	0.485909	1.40047	7.34497e-10	7.82157e-09		1612.34	2782.01	2197.17	58.2982	100.59	79.4443	0.769648	1.70485	1.94613e-07	2.49199e-06		Yes	1.70485	Night	7.82157e-09		1928.43	1966.04	1947.24	69.7273	71.0872	70.4072	0.0271645
ENSRNOG00000000048	Gak	Gak	RGD621589	-	81659	81659	chr14	1630889	1710373	+	protein_coding	FALSE	4453	15.28		4193.18	4698.42	4445.8	61.6265	69.0519	65.3392	0.163102	1.11969	0.0252556	0.0612417		4327.52	4397.76	4362.64	63.6009	64.6331	64.117	0.0229367	1.01603	0.833735	0.916157		Yes	1.11969	Night	0.0612417		3770.25	4049.31	3909.78	55.4108	59.5121	57.4615	0.102008
ENSRNOG00000000050	F1LU20_RAT	-	RGD	-	-	-	chr20	48078143	48078949	+	protein_coding	FALSE	222	15.28		0	0	0	0	0	0	NA	NA	NA	NA		0	0	0	0	0	0	NA	NA	NA	NA		No	NA	NA	NA		0	0	0	0	0	0	NA
ENSRNOG00000000053	Crp	Crp	RGD2411	Aa1249;Ab1-341;Ab2-196;Ac1-114;Ac1262;Ac2-069;Ba2-693	25419	-	chr13	88702174	88704041	+	protein_coding	FALSE	1649	15.28		30.7352	5.62706	18.1811	1.21981	0.223325	0.721567	-1.96047	0.256945	4.90348e-08	4.16546e-07		30.5379	3.01621	16.7771	1.21198	0.119706	0.665843	-2.45141	0.182832	1.11051e-08	1.72241e-07		Yes	5.46949	Day	1.72241e-07		15.2813	12.035	13.6581	0.606481	0.47764	0.542061	-0.211223
ENSRNOG00000000054	Abhd8	Abhd8	RGD1305693	LOC306338	306338	306338	chr16	18628137	18634875	-	protein_coding	FALSE	1982	15.28		834.54	1253.23	1043.89	27.5562	41.3814	34.4688	0.578041	1.49282	1.23271e-07	9.85028e-07		893.885	1332.71	1113.3	29.5158	44.0057	36.7608	0.558714	1.47296	0.00106093	0.00599571		Yes	1.49282	Night	9.85028e-07		1228.76	1059.88	1144.32	40.5732	34.9969	37.7851	-0.208591
ENSRNOG00000000055	LOC305103	Fcrl6	RGD1563939	Gp42;LOC305103	305103	-	chr13	88606173	88611105	-	protein_coding	FALSE	722	15.28		0	0	0	0	0	0	NA	NA	NA	NA		0	0	0	0	0	0	NA	NA	NA	NA		No	NA	NA	NA		0	0	0	0	0	0	NA
ENSRNOG00000000060	Cplx1	Cplx1	RGD70944	CPX I	64832	64832	chr14	1732343	1763171	+	protein_coding	FALSE	2095	15.28		11.5803	24.1352	17.8577	0.361752	0.753952	0.557852	0.844329	1.79543	0.0211363	0.0528508		17.147	29.9767	76.8345	0.535651	0.936434	2.40021	1.55576	2.93989	NA	NA		No	2.93989	Night	NA		29.4176	29.8164	76.4451	0.918966	0.931424	2.38805	-0.713223
ENSRNOG00000000062	Pcgf3	Pcgf3	RGD1311479	LOC305624;Rnf3	305624	305624	chr14	1784369	1839263	-	protein_coding	FALSE	1554	15.28		448.861	653.471	551.166	18.9033	27.5202	23.2118	0.534719	1.44866	8.34547e-07	5.89908e-06		403.682	619.647	511.664	17.0006	26.0958	21.5482	0.610672	1.52697	2.19249e-07	2.77745e-06		Yes	1.52697	Night	2.77745e-06		388.486	455.981	422.233	16.3607	19.2031	17.7819	0.225777
ENSRNOG00000000064	Atp5i	Atp5i	RGD621377	Atp5k	140608	140608	chr14	1867343	1868472	+	protein_coding	FALSE	289	15.28		2144.17	1887.06	2015.61	485.554	427.331	456.443	-0.183668	0.880461	0.00432286	0.0137087		2275.46	2194.53	2234.99	515.285	496.959	506.122	-0.0509705	0.965287	0.704953	0.842958		Yes	1.13577	Day	0.0137087		2637.14	2299.82	2468.48	597.19	520.802	558.996	-0.194481
ENSRNOG00000000065	Pde6b	Pde6b	RGD1311039	LOC289878	289878	289878	chr14	1871036	1914170	-	protein_coding	FALSE	2772	15.28		96.2445	82.4283	89.3364	2.27227	1.94607	2.10917	-0.169261	0.889298	0.662976	0.774834		68.6352	81.2597	119.38	1.62043	1.91849	2.81849	-0.645765	0.639154	NA	NA		No	1.56457	Day	NA		84.7369	57.3477	71.0423	2.00058	1.35394	1.67726	-0.464292
ENSRNOG00000000066	Fbxo28	Fbxo28	RGD1304584	LOC305105	305105	305105	chr13	98317302	98342771	-	protein_coding	FALSE	1497	15.28		420.205	723.772	571.988	18.3703	31.6414	25.0059	0.765279	1.6997	4.20504e-08	3.60967e-07		437.467	683.566	560.517	19.1249	29.8838	24.5044	0.626633	1.54396	0.000166585	0.00116899		Yes	1.6997	Night	3.60967e-07		478.491	521.688	500.09	20.9184	22.8069	21.8627	0.122447
ENSRNOG00000000068	Ppp2r5a	Ppp2r5a	RGD1308022	LOC312754	312754	312754	chr13	107413760	107458156	-	protein_coding	FALSE	2596	15.28		1367.46	1730.34	1548.9	34.4736	43.6218	39.0477	0.33686	1.263	0.000124547	0.000589147		1373.37	1453.34	1413.36	34.6226	36.6386	35.6306	0.0815109	1.05813	0.397456	0.617638		Yes	1.263	Night	0.000589147		1344.98	1301.7	1323.34	33.907	32.8158	33.3614	-0.0463622
ENSRNOG00000000070	Dr1	LOC100910207	RGD6499394	-	100910207	100910207	chr14	2005938	2017291	-	protein_coding	FALSE	3007	15.28		772.564	924.152	848.358	16.8143	20.1134	18.4638	0.252846	1.19156	0.042139	0.093166		793.247	867.218	830.233	17.2644	18.8743	18.0694	0.128272	1.09298	0.237667	0.448758		Yes	1.19156	Night	0.093166		923.985	960.591	942.288	20.1098	20.9065	20.5082	0.0557213
ENSRNOG00000000073	TMED5_RAT	Tmed5	RGD1359437	LRRG00120;MGC95001	289883	289883	chr14	2155593	2177986	+	protein_coding	FALSE	1009	15.28		341.67	489.563	415.617	22.1612	31.7537	26.9574	0.512269	1.42629	7.8626e-07	5.58058e-06		333.941	501.473	417.707	21.6598	32.5262	27.093	0.579436	1.49426	1.0547e-06	1.18515e-05		Yes	1.49426	Night	5.58058e-06		383.299	380.393	381.846	24.8613	24.6728	24.767	-0.00980103
ENSRNOG00000000075	Mtf2	Mtf2	RGD1304727	LOC360905;RGD1304727	360905	360905	chr14	2189595	2232660	-	protein_coding	FALSE	2555	15.28		577.016	744.81	660.913	14.78	19.0779	16.9289	0.363487	1.28653	0.000952548	0.00365919		585.178	680.368	632.773	14.989	17.4273	16.2082	0.215579	1.16117	0.0796158	0.206953		Yes	1.28653	Night	0.00365919		622.092	695.823	658.957	15.9346	17.8231	16.8789	0.159132
ENSRNOG00000000081	LOC305633	-	RGD	-	-	-	chr14	13013955	13107467	+	protein_coding	FALSE	666	15.28		78.8508	64.9805	71.9156	7.74834	6.38536	7.06685	-0.258787	0.83579	0.231528	0.363887		78.293	91.7932	85.0431	7.69353	9.02014	8.35683	0.202471	1.15067	0.521227	0.720761		Yes	1.19647	Day (?)	0.363887		74.0467	54.6852	64.3659	7.27625	5.37368	6.32497	-0.376143
ENSRNOG00000000082	Hltf	Hltf	RGD1309031	LOC295568;Smarca3;Snf2l3	295568	295568	chr2	105202486	105262095	+	protein_coding	FALSE	4915	15.28		2191.02	2822.32	2506.67	29.1742	37.5802	33.3772	0.361852	1.28507	3.33741e-05	0.000178186		2252.72	2598.3	2425.51	29.9958	34.5974	32.2966	0.201681	1.15004	0.175312	0.365158		Yes	1.28507	Night	0.000178186		2371.66	2407.69	2389.68	31.5796	32.0592	31.8194	0.0215301
ENSRNOG00000000084	F1M011_RAT	-	RGD	-	-	-	chr1	61816574	61894378	+	protein_coding	FALSE	6141	15.28		3.08267	0	1.54134	0.0328522	0	0.0164261	-0.957757	0.514857	0.020626	NA		3.62068	0.714113	2.1674	0.0385858	0.00761035	0.0230981	-0.699451	0.615807	0.139456	NA		No	1.94229	Day	NA		3.52589	3.11067	3.31828	0.0375757	0.0331506	0.0353631	-0.0633329
ENSRNOG00000000091	Smad9	Smad9	RGD71004	Madh9;Smad8	85435	85435	chr2	144014435	144030672	+	protein_coding	FALSE	1599	15.28		30.8402	57.2616	44.0509	1.26225	2.34364	1.80295	0.815658	1.7601	0.00166075	0.00596031		29.6459	53.4278	41.5369	1.21337	2.18673	1.70005	0.753267	1.68561	0.0161229	0.0593946		Yes	1.7601	Night	0.00596031		30.2922	24.8117	27.552	1.23982	1.01551	1.12767	-0.203362
ENSRNOG00000000093	-	-	RGD	-	-	-	chr2	107491527	107491895	+	pseudogene	FALSE	366	15.28		0	0	0	0	0	0	NA	NA	NA	NA		0	0	0	0	0	0	NA	NA	NA	NA		No	NA	NA	NA		0	0	0	0	0	0	NA
ENSRNOG00000000095	F1LTD0_RAT	Gpr89b	RGD1304837	Gpr89;LOC362003;RGD1304837	362003	362003	chr2	191676242	191700448	-	protein_coding	FALSE	1865	15.28		578.839	553.15	565.995	20.3121	19.4107	19.8614	-0.0648515	0.956044	0.396711	0.542252		554.336	525.691	540.014	19.4523	18.4471	18.9497	-0.0774272	0.947746	0.464904	0.674137		Yes	1.05513	Day	0.542252		577.44	562.781	570.11	20.263	19.7486	20.0058	-0.0370126
ENSRNOG00000000096	NHRF3_RAT	Pdzk1	RGD70924	Clamp	65144	65144	chr2	191659525	191675995	+	protein_coding	FALSE	1988	15.28		9.71419	9.41586	9.56502	0.319791	0.30997	0.314881	-0.0276499	0.981017	0.945175	0.966102		5.87037	6.64788	6.25913	0.193253	0.218848	0.206051	0.109127	1.07858	0.826218	0.911802		Yes	1.07858	Night (?)	0.911802		8.76096	9.15472	8.95784	0.288411	0.301374	0.294892	0.0376818
ENSRNOG00000000097	Cd160	Cd160	RGD1563598	LOC502585;RGD1563598	502585	-	chr2	191611720	191619320	-	protein_coding	FALSE	552	15.28		0	0	0	0	0	0	NA	NA	NA	NA		0	0.611349	0.305674	0	0.0724814	0.0362407	0.112945	1.08143	0.557033	NA		No	NA	NA	NA		0.988258	0.339303	0.66378	0.117168	0.0402277	0.0786977	-0.0613156
ENSRNOG00000000098	Zfp364	Rnf115	RGD1305315	LOC362002;Zfp364	362002	362002	chr2	191528020	191596690	+	protein_coding	FALSE	1212	15.28		825.986	1004.88	915.432	44.6012	54.2609	49.4311	0.279702	1.21394	0.000813597	0.00317481		823.357	963.299	893.328	44.4593	52.0158	48.2375	0.223942	1.16792	0.020908	0.0732422		Yes	1.21394	Night	0.00317481		983.679	997.266	990.473	53.1162	53.8499	53.4831	0.0196822
ENSRNOG00000000104	Thoc3	Thoc3	RGD1311669	LOC290519	290519	290519	chr17	16233850	16243042	+	protein_coding	FALSE	2115	15.28		449.703	412.153	430.928	13.9153	12.7534	13.3343	-0.124528	0.917304	0.173389	0.29025		482.735	379.084	430.91	14.9374	11.7301	13.3338	-0.341559	0.789188	0.0135817	0.0517779		Yes	1.26712	Day	0.0517779		470.327	440.509	455.418	14.5534	13.6308	14.0921	-0.0907097
ENSRNOG00000000105	Cplx2	Cplx2	RGD70945	-	116657	116657	chr17	16314591	16322938	-	protein_coding	FALSE	900	15.28		31.1257	45.3147	38.2202	2.26336	3.29514	2.77925	0.487481	1.40199	0.0848969	0.165642		32.7695	37.5622	65.5041	2.38289	2.7314	4.76324	1.03883	2.05456	NA	NA		No	2.05456	Night	NA		52.2682	23.1926	37.7304	3.80077	1.68649	2.74363	-0.651374
ENSRNOG00000000108	Aga	Aga	RGD1309646	LOC290923;MGC112709	290923	290923	chr16	41383535	41395394	-	protein_coding	FALSE	1182	15.28		703.027	721.598	712.312	38.9252	39.9535	39.4393	0.0379233	1.02663	0.633655	0.751976		721.793	688.022	704.907	39.9642	38.0944	39.0293	-0.0673654	0.954379	0.524816	0.723517		Yes	1.0478	Day (?)	0.723517		683.501	746.12	714.81	37.8441	41.3112	39.5777	0.124021
ENSRNOG00000000109	Fgf20	Fgf20	RGD71068	FGF-20	66017	66017	chr16	55386986	55393744	+	protein_coding	FALSE	639	15.28		0	0	0	0	0	0	NA	NA	NA	NA		0	0	0	0	0	0	NA	NA	NA	NA		No	NA	NA	NA		0	0	0	0	0	0	NA
ENSRNOG00000000111	RGD1565675	Coprs	RGD1565675	Copr5;LOC290925;RGD1565675	290925	290925	chr16	80557029	80562140	+	protein_coding	FALSE	552	15.28		239.039	322.653	280.846	28.3405	38.2537	33.2971	0.419931	1.33786	0.00337557	0.0110261		266.485	298.398	282.442	31.5944	35.378	33.4862	0.155887	1.11411	0.470838	0.678529		Yes	1.33786	Night	0.0110261		310.922	347.431	329.176	36.8629	41.1914	39.0271	0.154656
ENSRNOG00000000112	Zfp828	Champ1	RGD1311283	LOC306647;RGD1311283;Zfp828	306647	306647	chr16	80571254	80573660	-	protein_coding	FALSE	2406	15.28		486.931	611.287	549.109	13.2449	16.6275	14.9362	0.325825	1.25338	0.000192698	0.000867223		475.231	536.01	505.621	12.9266	14.5799	13.7533	0.169038	1.12431	0.287518	0.50748		Yes	1.25338	Night	0.000867223		468.94	518.672	493.806	12.7555	14.1083	13.4319	0.142324
ENSRNOG00000000113	Elac1	Elac1	RGD1304757	LOC307604	307604	307604	chr18	70512718	70530066	-	protein_coding	FALSE	2836	15.28		279.452	244.556	262.004	6.44879	5.64351	6.04615	-0.1895	0.87691	0.0712863	0.143344		263.672	241.144	252.408	6.08463	5.56477	5.8247	-0.124786	0.91714	0.435262	0.649983		Yes	1.14037	Day	0.143344		294.55	291.546	293.048	6.79718	6.72788	6.76253	-0.0151187
ENSRNOG00000000117	D3ZB88_RAT	-	RGD	-	-	-	chr18	59251132	59302720	-	protein_coding	FALSE	1551	15.28		196.611	103.205	149.908	8.29606	4.35479	6.32543	-0.843394	0.557331	0.00144946	0.00528991		157.298	129.698	143.498	6.63725	5.47265	6.05495	-0.266965	0.831066	0.175319	0.365158		Yes	1.79427	Day	0.00528991		197.348	184.255	190.801	8.32716	7.7747	8.05093	-0.0824409
ENSRNOG00000000119	F1M8V6_RAT	-	RGD	-	-	-	chr5	1884682	1885433	+	protein_coding	FALSE	717	15.28		0	0	0	0	0	0	NA	NA	NA	NA		0	0	0	0	0	0	NA	NA	NA	NA		No	NA	NA	NA		0	0	0	0	0	0	NA
ENSRNOG00000000120	Tceb1	-	RGD	-	-	-	chr5	1960608	1975903	-	protein_coding	FALSE	961	15.28		504.571	558.512	531.542	34.3618	38.0352	36.1985	0.143025	1.10422	0.275631	0.415288		512.07	584.537	548.304	34.8725	39.8075	37.34	0.186035	1.13763	0.283513	0.50281		Yes	1.13763	Night	0.415288		551.141	503.843	527.492	37.5332	34.3122	35.9227	-0.125915
ENSRNOG00000000121	Pigv	Pigv	RGD1309526	GPI-MT-II;LOC366478;PIG-V;RGD1309526	366478	366478	chr5	151404857	151416744	+	protein_coding	FALSE	2409	15.28		271.485	140.771	206.128	7.37539	3.82431	5.59985	-0.916685	0.529725	3.28808e-08	2.8515e-07		208.658	139.045	173.851	5.66858	3.77742	4.723	-0.568401	0.674364	0.00192621	0.0100802		Yes	1.88777	Day	2.8515e-07		165.407	180.911	173.159	4.4936	4.9148	4.7042	0.122484
ENSRNOG00000000122	KAD2_RAT	Ak2	RGD2077	-	24184	24184	chr5	148156763	148176195	+	protein_coding	FALSE	1639	15.28		491.744	516.558	504.151	19.6353	20.6261	20.1307	0.0694162	1.04929	0.494885	0.634911		499.12	501.012	500.066	19.9298	20.0053	19.9676	0.00446769	1.0031	0.968784	0.985135		Yes	1.04929	Night	0.634911		556.937	546.819	551.878	22.2384	21.8344	22.0364	-0.0258434
ENSRNOG00000000123	Rnf19b	Rnf19b	RGD1305470	Ibrdc3;LOC313806	313806	313806	chr5	148218346	148243398	+	protein_coding	FALSE	2501	15.28		2914.12	1420.44	2167.28	76.2555	37.1695	56.7125	-1.02725	0.490644	8.31974e-32	3.62573e-30		3275.87	1247.05	2261.46	85.7215	32.6321	59.1768	-1.37649	0.385154	2.07915e-35	2.27335e-33		Yes	2.59636	Day	2.27335e-33		2008.72	1713.4	1861.06	52.5632	44.8355	48.6994	-0.221617
ENSRNOG00000000124	F1LT60_RAT	-	RGD	-	-	-	chr9	1624966	1626196	-	protein_coding	FALSE	402	15.28		12.7989	11.5924	12.1957	2.08365	1.88722	1.98544	-0.111576	0.925576	0.769381	0.852687		17.8325	17.2897	17.5611	2.90311	2.81474	2.85893	-0.035499	0.975694	0.935586	0.969285		Yes	1.08041	Day	0.852687		29.1868	25.2499	27.2183	4.75156	4.11064	4.4311	-0.166521
ENSRNOG00000000127	F1LT58_RAT	Kpna6	RGD1306570	LOC362607;MGC124892	362607	362607	chr5	148783561	148793601	-	protein_coding	FALSE	1246	15.28		1576.55	1569.02	1572.78	82.8068	82.4112	82.609	-0.00664798	0.995403	0.945962	0.966652		1555.37	1441.99	1498.68	81.6942	75.7394	78.7168	-0.10722	0.928375	0.409929	0.629276		Yes	1.07715	Day	0.629276		1431.09	1558.07	1494.58	75.1666	81.836	78.5013	0.119981
ENSRNOG00000000129	RGD1559864	RGD1559864	RGD1559864	LOC500446	500446	500446	chr5	59421775	59427843	+	protein_coding	FALSE	1435	15.28		13.1628	8.14561	10.6542	0.600306	0.371491	0.485898	-0.512858	0.700833	0.203673	0.32898		17.5245	23.4241	20.4743	0.799227	1.06829	0.933756	0.218959	1.16389	0.663663	0.818077		Yes	1.42687	Day (?)	0.32898		79.4388	49.2994	64.3691	3.62291	2.24836	2.93563	-0.518154
ENSRNOG00000000130	Dnajb5	Dnajb5	RGD1307453	LOC313811	313811	313811	chr5	59437971	59446609	+	protein_coding	FALSE	2524	15.28		115.531	147.986	131.759	2.99561	3.83715	3.41638	0.33868	1.2646	0.11793	0.215069		95.3863	120.517	107.952	2.47328	3.12489	2.79908	0.320794	1.24902	0.106364	0.254866		Yes	1.2646	Night	0.215069		134.263	141.682	137.973	3.48132	3.67369	3.5775	0.0715247
ENSRNOG00000000133	Txndc15	Txndc15	RGD1304696	LOC307180;MGC109343;RGD1304696	307180	-	chr17	14938294	14950842	-	protein_coding	FALSE	1527	15.28		1418.43	1741.48	1579.96	60.792	74.6375	67.7148	0.293812	1.22587	0.000577368	0.00233135		1453.63	1470.89	1462.26	62.3006	63.0402	62.6704	0.0165101	1.01151	0.903245	0.953614		Yes	1.22587	Night	0.00233135		1438.62	1438.22	1438.42	61.6574	61.6401	61.6488	-0.000248447
ENSRNOG00000000137	Ly86	Ly86	RGD1309936	LOC291359	291359	291359	chr17	33667679	33768108	-	protein_coding	FALSE	936	15.28		46.3058	24.7638	35.5348	3.2377	1.73148	2.48459	-0.781147	0.581904	0.0112585	0.0310733		40.6119	27.9443	34.2781	2.83958	1.95386	2.39672	-0.447581	0.733271	0.23926	0.450718		Yes	1.7185	Day	0.0310733		76.207	55.8298	66.0184	5.32839	3.90361	4.616	-0.255915
ENSRNOG00000000138	D4A5Q8_RAT	Glis1	RGD1308030	LOC298732	298732	298732	chr5	128666445	128739369	+	protein_coding	FALSE	2450	15.28		11.8565	35.2843	23.5704	0.316713	0.942523	0.629618	1.29541	2.45447	0.000202778	0.000906817		11.5583	51.3538	31.4561	0.308748	1.37178	0.840262	1.5639	2.95652	0.000460877	0.00289188		Yes	2.95652	Night	0.000906817		2.27237	5.85541	4.06389	0.0607002	0.156411	0.108556	0.496166
ENSRNOG00000000142	Plxdc2	Plxdc2	RGD1305962	LOC361282	361282	361282	chr17	90572390	90982073	+	protein_coding	FALSE	2735	15.28		354.743	346.987	350.865	8.48854	8.30294	8.39574	-0.0314614	0.978429	0.837626	0.896628		333.457	389.442	361.45	7.97921	9.31884	8.64902	0.221128	1.16565	0.0570074	0.160792		Yes	1.16565	Night (?)	0.160792		376.284	383.202	379.743	9.00399	9.16954	9.08676	0.0249836
ENSRNOG00000000145	Pik3r3	Pik3r3	RGD621042	p55PIK	60664	60664	chr5	136497493	136566473	+	protein_coding	FALSE	1386	15.28		4018.56	3573.9	3796.23	189.751	168.755	179.253	-0.167336	0.890486	0.0777074	0.15395		4265.87	3176.58	3721.23	201.429	149.994	175.711	-0.419013	0.747936	0.000560218	0.00342597		Yes	1.33701	Day	0.00342597		2844.89	3087.06	2965.98	134.332	145.767	140.049	0.112069
ENSRNOG00000000146	Nebl	Nebl	RGD1308315	LOC307189	307189	-	chr17	91518948	91626869	-	protein_coding	FALSE	3366	15.28		696.653	504.843	600.748	13.545	9.81565	11.6803	-0.455167	0.729426	0.000517944	0.00211168		586.932	808.265	697.598	11.4117	15.7151	13.5634	0.456426	1.37214	1.93572e-05	0.000170532		Yes	1.37214	Night (?)	0.000170532		455.838	495.179	475.509	8.86284	9.62776	9.2453	0.111913
ENSRNOG00000000147	Mast2	Mast2	RGD1304573	LOC313819	313819	313819	chr5	136573517	136717391	-	protein_coding	FALSE	5444	15.28		1166.89	893.773	1030.33	14.0277	10.7445	12.3861	-0.381256	0.767769	7.65076e-05	0.000379199		1130.31	936.322	1033.32	13.588	11.256	12.422	-0.269048	0.829867	0.0181682	0.0653977		Yes	1.30248	Day	0.000379199		833.481	925.508	879.495	10.0197	11.126	10.5728	0.145788
ENSRNOG00000000150	LOC100364233	Dnajc1	RGD2322144	LOC100360412;LOC291369	100360412	100360412	chr17	92395863	92552165	-	protein_coding	FALSE	1595	15.28		552.828	751.08	651.954	22.6833	30.8178	26.7506	0.437612	1.35436	3.69581e-06	2.35267e-05		543.172	715.341	629.257	22.2871	29.3514	25.8193	0.387122	1.30778	0.0180216	0.0649611		Yes	1.35436	Night	2.35267e-05		608.257	638.068	623.163	24.9576	26.1808	25.5692	0.0685909
ENSRNOG00000000151	Ldlrap1	Ldlrap1	RGD1563417	LOC500564;RGD1563417	500564	500564	chr5	153504534	153527523	-	protein_coding	FALSE	3296	15.28		97.0398	90.9374	93.9886	1.92681	1.80564	1.86623	-0.0846011	0.943045	0.6808	0.78851		91.3008	103.563	97.432	1.81286	2.05634	1.9346	0.162652	1.11934	0.585975	0.767021		Yes	1.11934	Night (?)	0.767021		86.6861	87.9553	87.3207	1.72123	1.74643	1.73383	0.0174475
ENSRNOG00000000155	Cog3	Cog3	RGD1304555	LOC361073	361073	361073	chr15	56600797	56648037	-	protein_coding	FALSE	2487	15.28		1257.71	1615.97	1436.84	33.0965	42.5241	37.8103	0.357103	1.28085	0.000334528	0.00142335		1309.89	1497.75	1403.82	34.4695	39.4132	36.9413	0.191341	1.14182	0.0630203	0.173745		Yes	1.28085	Night	0.00142335		1496.26	1542.92	1519.59	39.3738	40.6016	39.9877	0.0438374
ENSRNOG00000000156	Megf6	LOC100911486;Megf6	RGD6492904;RGD621188	;Egfl3	100911486;65049	-	chr5	171017924	171050449	+	protein_coding	FALSE	4249	15.28		5.27848	2.44674	3.86261	0.0813015	0.0376858	0.0594937	-0.605566	0.657213	0.184107	NA		4.63654	4.86521	38.3397	0.071414	0.0749362	0.590525	0.944459	1.92447	NA	NA		No	1.92447	Night (?)	NA		11.3804	7.19488	9.28765	0.175286	0.110819	0.143053	-0.400468
ENSRNOG00000000157	Atg12	Atg12	RGD1306306	Apg12l;LOC361321;MGC125080	361321	361321	chr18	40933793	40943970	-	protein_coding	FALSE	2566	15.28		1101.16	1195.83	1148.49	28.0846	30.4993	29.292	0.117882	1.08514	0.226603	0.357881		1193.81	1029.65	1111.73	30.4478	26.261	28.3544	-0.209049	0.865107	0.1038	0.250867		Yes	1.15593	Day (?)	0.250867		1230.33	1360.35	1295.34	31.3792	34.6954	33.0373	0.143355
ENSRNOG00000000158	Cdo1	Cdo1	RGD69262	CDO;CDO-I	81718	81718	chr18	40914027	40928671	-	protein_coding	FALSE	1457	15.28		213.914	349.611	281.762	9.60851	15.7037	12.6561	0.671934	1.59321	0.00130829	0.00483706		345.324	306.905	326.114	15.5112	13.7854	14.6483	-0.158506	0.895952	0.529279	0.726895		Yes	1.59321	Night(?)	0.00483706		248.812	357.553	303.183	11.1761	16.0604	13.6182	0.492016
ENSRNOG00000000161	Chm	Chm	RGD2340	REP-1	24942	24942	chrX	101753856	101927941	-	protein_coding	FALSE	3482	15.28		937.514	1138.7	1038.11	17.6208	21.4022	19.5115	0.276751	1.21146	0.0118481	0.0323732		906.598	1142.63	1024.62	17.0397	21.4761	19.2579	0.329517	1.25659	0.00516483	0.023127		Yes	1.25659	Night	0.023127		1093.54	1050.54	1072.04	20.5534	19.7451	20.1492	-0.0568708
ENSRNOG00000000164	Lamp2	Lamp2	RGD2990	LAMP-2;LGP-110;LGP-96;LGP-B	24944	24944	chrX	6908284	6951772	+	protein_coding	FALSE	1747	15.28		2525.46	2518.61	2522.03	94.6071	94.3506	94.4789	-0.00355106	0.997542	0.959718	0.975965		2410.24	2609.81	2510.02	90.2908	97.7669	94.0289	0.113481	1.08184	0.312687	0.533087		Yes	1.08184	Night (?)	0.533087		2587.08	2458.88	2522.98	96.9155	92.1129	94.5142	-0.0720994
ENSRNOG00000000165	Pfkfb1	Pfkfb1	RGD3307	PFRX;Pfkfb01	24638	24638	chrX	39834103	39886105	+	protein_coding	FALSE	1944	15.28		3.09002	2.84017	2.96509	0.104026	0.0956147	0.0998203	-0.0509856	0.965277	0.909148	NA		5.20885	3.1827	4.19577	0.175357	0.107146	0.141251	-0.371078	0.773205	0.461758	NA		No	1.29332	Day	NA		2.88324	3.4069	3.14507	0.0970648	0.114694	0.105879	0.0834271
ENSRNOG00000000166	D3ZAQ7_RAT	Apex2	RGD1565983	LOC317628;MGC156784;RGD1565983	317628	317628	chrX	39811771	39832265	-	protein_coding	FALSE	2217	15.28		108.905	119.623	114.264	3.21484	3.53123	3.37303	0.129996	1.09429	0.386548	0.532064		108.629	125.043	116.836	3.2067	3.69122	3.44896	0.195042	1.14476	0.255209	0.47048		Yes	1.14476	Night	0.47048		108.687	110.025	109.356	3.20841	3.24789	3.22815	0.0173492
ENSRNOG00000000167	F1LVW9_RAT	Alas2	RGD2084	ALAS-E;LOC100363476	25748	-	chrX	39800525	39810464	+	protein_coding	FALSE	936	15.28		150.331	77.1979	300.747	10.5111	5.39767	21.0282	-1.28486	0.41041	NA	NA		98.7823	180.217	139.5	6.90685	12.6008	9.75381	0.700297	1.62484	0.0778588	0.203518		No	2.43659	Day (?)	NA		108.758	69.2953	89.0266	7.60434	4.84512	6.22473	-0.521008
ENSRNOG00000000168	Gatm	Gatm	RGD71090	AT;MGC93388	81660	81660	chr3	109558048	109565432	-	protein_coding	FALSE	542	15.28		76.9266	31.7143	54.3205	9.28868	3.82942	6.55905	-1.15216	0.449951	1.87972e-05	0.000105385		54.201	69.8256	62.0133	6.54463	8.43126	7.48794	0.303686	1.23429	0.418522	0.636327		Yes	2.22246	Day (?)	0.000105385		87.866	77.679	82.7725	10.6096	9.37953	9.99456	-0.158925
ENSRNOG00000000169	Spata5l1	Spata5l1	RGD1595990	LOC362206;LOC691729	691729	691729	chr3	109584704	109597704	+	protein_coding	FALSE	2499	15.28		72.0641	94.4117	83.2379	1.88725	2.4725	2.17987	0.369993	1.29235	0.0474511	0.102691		63.115	89.6819	76.3984	1.65289	2.34863	2.00076	0.478925	1.3937	0.0430842	0.130062		Yes	1.3937	Night	0.102691		80.7202	77.5991	79.1596	2.11394	2.0322	2.07307	-0.0497531
ENSRNOG00000000170	Slc30a4	Slc30a4	RGD619750	znT-4	64469	64469	chr3	109643716	109665750	-	protein_coding	FALSE	5408	15.28		1620.44	1893.17	1756.81	19.6098	22.9103	21.26	0.222775	1.16698	0.00730405	0.021407		1682.16	1726.24	1704.2	20.3566	20.8901	20.6234	0.0365167	1.02563	0.803968	0.899563		Yes	1.16698	Night	0.021407		1833.22	1807.36	1820.29	22.1848	21.8718	22.0283	-0.019961
ENSRNOG00000000172	Sqrdl	Sqrdl	RGD1564504	Cc2-17;LOC691966	691966	691966	chr3	109566926	109752314	+	protein_coding	FALSE	1175	15.28		148.839	110.742	129.79	8.29	6.1681	7.22905	-0.383958	0.766332	0.150718	0.260224		126.898	106.972	116.935	7.06795	5.95812	6.51303	-0.227763	0.853958	0.385714	0.605617		Yes	1.30492	Day	0.260224		196.771	172.918	184.845	10.9597	9.63119	10.2955	-0.154883
ENSRNOG00000000175	Mier2	Mier2	RGD1307278	LOC362841;RGD1307278	362841	362841	chr7	11671222	11687698	+	protein_coding	FALSE	2992	15.28		224.003	258.738	241.37	4.89969	5.65946	5.27958	0.201223	1.14967	0.177012	0.294909		233.018	242.328	237.673	5.09689	5.30052	5.1987	0.0524977	1.03706	0.772012	0.882553		Yes	1.14967	Night	0.294909		257.081	252.172	254.626	5.62321	5.51584	5.56952	-0.0247454
ENSRNOG00000000177	Ppap2c	Ppap2c	RGD628893	PAP-2c;PAP2-G;PAP2-gamma;PAP2c	246115	246115	chr7	11694271	11702348	+	protein_coding	FALSE	1602	15.28		68.8823	24.8741	46.8782	2.81399	1.01616	1.91507	-1.34756	0.392956	4.5782e-08	3.90503e-07		63.9607	32.8409	48.4008	2.61293	1.34162	1.97727	-0.857614	0.551864	0.00639842	0.0277715		Yes	2.54481	Day	3.90503e-07		49.8682	33.2184	41.5433	2.03722	1.35704	1.69713	-0.442378
ENSRNOG00000000184	Tmprss6	Tmprss6	RGD1307138	LOC315388	315388	315388	chr7	116391729	116419671	-	protein_coding	FALSE	2808	15.28		0	0.338253	0.169126	0	0.00788353	0.00394177	0.1118	1.08058	0.51873	NA		2.03665	0	1.01833	0.0474675	0	0.0237337	-0.221838	0.857472	0.395156	NA		No	1.16622	Day (?)	NA		0	0	0	0	0	0	NA
ENSRNOG00000000185	Mpst	Mpst	RGD620065	Mst	192172	192172	chr7	116359468	116364248	+	protein_coding	FALSE	1208	15.28		189.328	154.939	172.133	10.2571	8.39403	9.32556	-0.281237	0.822885	0.086785	0.16827		188.311	161.178	174.744	10.202	8.73202	9.467	-0.212946	0.862774	0.389617	0.609201		Yes	1.21524	Day	0.16827		196.632	171.334	183.983	10.6528	9.28223	9.96753	-0.185371
ENSRNOG00000000186	Tst	Tst	RGD3913	-	25274	25274	chr7	116349526	116355921	-	protein_coding	FALSE	1102	15.28		587.944	311.918	449.931	34.9165	18.524	26.7203	-0.90412	0.534358	4.83249e-22	1.30982e-20		410.234	316.443	363.339	24.3628	18.7927	21.5778	-0.360181	0.779067	0.0648578	0.177195		Yes	1.8714	Day	1.30982e-20		557.851	413.363	485.607	33.1294	24.5486	28.839	-0.403464
ENSRNOG00000000187	Csf2rb	Csf2rb	RGD620189	Csf2rb1	171081	171081	chr7	116237278	116271993	+	protein_coding	FALSE	2894	15.28		28.1762	21.7271	24.9517	0.637179	0.491337	0.564258	-0.321531	0.80022	0.337538	0.482579		25.1176	25.2975	25.2075	0.56801	0.572078	0.570044	0.010351	1.0072	0.975644	0.987832		Yes	1.24966	Day (?)	0.482579		32.8679	39.9676	36.4177	0.743275	0.903828	0.823552	0.179567
ENSRNOG00000000190	F1LPY5_RAT	Ep300	RGD620036	-	170915	-	chr7	119938506	120007805	+	protein_coding	FALSE	7242	15.28		1217.28	1643.66	1430.47	11.0004	14.8535	12.927	0.429707	1.34696	2.26391e-07	1.72487e-06		1321.07	1647.82	1484.45	11.9383	14.8912	13.4147	0.316867	1.24562	2.8657e-05	0.000242085		Yes	1.34696	Night	1.72487e-06		1317.84	1567.47	1442.66	11.9092	14.165	13.0371	0.243153
ENSRNOG00000000195	Vwa5a	-	RGD	-	-	301097	chr8	40850239	40874454	+	protein_coding	FALSE	3530	15.28		1815.58	1313.23	1564.41	33.6603	24.3469	29.0036	-0.438363	0.737971	0.0468363	0.101558		1727.13	1112.6	1419.86	32.0204	20.6272	26.3238	-0.619952	0.650693	2.3827e-05	0.000204989		Yes	1.53682	Day	0.000204989		1770.2	1772.77	1771.49	32.819	32.8666	32.8428	0.00221306
ENSRNOG00000000196	LOC100359906	Cyp19a1	RGD2457	Aromatase;Cyp19;Cyp19a;LOC100359906;p450arom	25147	25147	chr8	57651922	57672055	-	protein_coding	FALSE	1369	15.28		0	0	0	0	0	0	NA	NA	NA	NA		0	0	0	0	0	0	NA	NA	NA	NA		No	NA	NA	NA		0	0	0	0	0	0	NA
ENSRNOG00000000199	Dppa5	-	RGD	-	-	-	chr8	83334203	83335056	-	protein_coding	FALSE	354	15.28		0	0	0	0	0	0	NA	NA	NA	NA		0	0	0	0	0	0	NA	NA	NA	NA		No	NA	NA	NA		0.313232	0	0.156616	0.0579081	0	0.0289541	-0.0423284
ENSRNOG00000000201	Gsta2	-	RGD	-	-	24422	chr8	83299035	83315635	-	protein_coding	FALSE	1036	15.28		0.329732	0.338253	0.333992	0.0208295	0.0213677	0.0210986	0.00621921	1.00432	0.979054	NA		0.310529	1.08351	0.69702	0.0196164	0.0684463	0.0440313	0.116734	1.08428	0.655059	NA		No	1.08428	Night	NA		0.939696	0	0.469848	0.0593614	0	0.0296807	-0.0904257
ENSRNOG00000000204	Syncrip	-	RGD	-	-	363113	chr8	93728116	93756964	-	protein_coding	FALSE	2060	15.28		1464.65	1872.26	1668.46	46.5312	59.4806	53.0059	0.351271	1.27568	3.53162e-05	0.000187782		1397.25	1825.76	1611.5	44.3897	58.0032	51.1965	0.381113	1.30235	0.000814033	0.00475377		Yes	1.30235	Night	0.000187782		1349.35	1433.81	1391.58	42.868	45.5512	44.2096	0.0868193
ENSRNOG00000000207	LOC100365314	RGD1565766	RGD1565766	LOC500622	500622	-	chr6	26913434	26914175	+	retrotransposed	FALSE	741	15.28		14.152	10.541	12.3465	1.2499	0.930977	1.09044	-0.328884	0.796152	0.385411	0.530828		17.5022	17.4551	17.4786	1.54579	1.54163	1.54371	0.00430318	1.00299	0.991402	0.995908		Yes	1.25604	Day (?)	0.530828		15.6131	14.705	15.1591	1.37895	1.29875	1.33885	-0.0596526
ENSRNOG00000000216	Klf11	Klf11	RGD1306646	LOC313994;Tcfcp2l2	313994	313994	chr6	42296220	42307927	+	protein_coding	FALSE	3782	15.28		220.603	140.86	180.731	3.81738	2.43749	3.12744	-0.624837	0.648493	0.000178946	0.000814524		233.276	128.964	181.12	4.0367	2.23164	3.13417	-0.825242	0.564387	2.03193e-05	0.000178193		Yes	1.77183	Day	0.000178193		321.66	276.993	299.327	5.56611	4.79319	5.17965	-0.203886
ENSRNOG00000000217	LOC100365881	LOC100365881;LOC100909835	RGD2318207;RGD6501756	-	100365881;100909835	100909835	chr6	90950761	90960535	+	protein_coding	FALSE	1158	15.28		60.8444	19.9217	40.383	3.43865	1.12588	2.28227	-1.44017	0.368524	2.24026e-07	1.70769e-06		39.8876	83.2055	61.5465	2.25427	4.7024	3.47834	0.695501	1.61945	0.14621	0.321878		Yes	2.71353	Day (?)	1.70769e-06		83.7657	78.4914	81.1285	4.73406	4.43598	4.58502	-0.0551841
ENSRNOG00000000219	Ano10	Ano10	RGD1308260	LOC301111;RGD1308260;Tmem16k	301111	301111	chr8	122003266	122095655	-	protein_coding	FALSE	2180	15.28		714.016	623.327	668.672	21.4352	18.7127	20.074	-0.193517	0.874471	0.0954436	0.181796		693.792	637.315	665.554	20.8281	19.1326	19.9804	-0.120717	0.91973	0.197341	0.396302		Yes	1.14355	Day	0.181796		778.712	722.686	750.699	23.3774	21.6955	22.5365	-0.106713
ENSRNOG00000000221	Abhd5	Abhd5	RGD1303237	CGI-58;LOC316122	316122	316122	chr8	122148902	122173378	+	protein_coding	FALSE	1373	15.28		284.527	345.379	314.953	13.5622	16.4627	15.0124	0.276106	1.21092	0.0056864	0.0173329		289.226	368.257	328.741	13.7862	17.5532	15.6697	0.344289	1.26953	0.00650495	0.0281546		Yes	1.26953	Night	0.0173329		333.791	342.362	338.076	15.9104	16.3189	16.1147	0.0355161
ENSRNOG00000000230	Lmf1	Lmf1	RGD1310180	Gng13;LOC360495;RGD1310180	360495	360495	chr10	14831883	14918362	+	protein_coding	FALSE	2118	15.28		275.367	339.046	307.206	8.50869	10.4763	9.49251	0.296693	1.22833	0.00713433	0.02101		271.12	352.785	311.953	8.37747	10.9009	9.63917	0.371931	1.29408	0.00523309	0.0233648		Yes	1.29408	Night	0.02101		310.551	306.293	308.422	9.59586	9.4643	9.53008	-0.0187343
ENSRNOG00000000231	Kctd17	Kctd17	RGD1311154	LOC300317;RGD1311154	300317	300317	chr7	116379780	116390554	+	protein_coding	FALSE	1665	15.28		45.7954	29.2347	37.515	1.80005	1.14911	1.47458	-0.54712	0.684385	0.105178	0.196441		47.908	49.2122	48.5601	1.88309	1.93435	1.90872	0.0286125	1.02003	0.944127	0.973115		Yes	1.46117	Day (?)	0.196441		82.2664	40.2801	61.2732	3.23359	1.58326	2.40842	-0.678621
ENSRNOG00000000233	Grm6	Grm6	RGD2747	mGluR6	24419	24419	chr10	36421805	36436564	+	protein_coding	FALSE	4044	15.28		34.2671	12.4216	23.3443	0.554553	0.201021	0.377787	-1.11266	0.462441	0.00441476	0.0139603		51.7063	13.1252	32.4157	0.836775	0.212408	0.524591	-1.46554	0.3621	0.000785752	0.00461132		Yes	2.76167	Day	0.00461132		45.0846	42.7731	43.9289	0.729616	0.692208	0.710912	-0.0557485
ENSRNOG00000000236	Zfp207	Zfp207	RGD1308121	LOC303763;MGC116398	303763	303763	chr10	68613433	68625196	+	protein_coding	FALSE	1812	15.28		4768.41	3943.77	4356.09	172.223	142.439	157.331	-0.272202	0.828055	0.000371858	0.00156024		4722.27	3580.01	4151.14	170.557	129.301	149.929	-0.395697	0.760122	4.18488e-05	0.000338655		Yes	1.31558	Day	0.000338655		3938.02	4153.83	4045.92	142.232	150.026	146.129	0.0762783
ENSRNOG00000000237	RGD1310429	RGD1310429	RGD1310429	LOC303764	303764	303764	chr10	68586715	68600561	-	protein_coding	FALSE	2381	15.28		602.135	590.445	596.29	16.5505	16.2292	16.3898	-0.0280949	0.980714	0.798746	0.87221		580.466	566.02	573.243	15.9549	15.5578	15.7564	-0.0344623	0.976396	0.774998	0.884066		Yes	1.02418	Day	0.87221		737.301	712.763	725.032	20.2657	19.5913	19.9285	-0.0483908
ENSRNOG00000000239	Ccl7	Ccl7	RGD1359152	MCP-3	287561	287561	chr10	70267280	70269131	+	protein_coding	FALSE	807	15.28		93.5488	183.918	138.733	7.5865	14.9151	11.2508	0.508598	1.42267	0.266996	0.40557		62.721	72.0152	67.3681	5.08646	5.84019	5.46333	0.187608	1.13887	0.449131	0.661481		Yes	1.42267	Night	0.40557		108.904	73.6803	91.292	8.83173	5.97523	7.40348	-0.292295
ENSRNOG00000000242	Synrg	Synrg	RGD620684	Ap1gbp1;Syng	84479	84479	chr10	72247719	72330036	+	protein_coding	FALSE	3684	15.28		1823.24	1812.49	1817.87	32.3893	32.1983	32.2938	-0.00820946	0.994326	0.92449	0.95392		1783.9	1595.17	1689.53	31.6903	28.3377	30.014	-0.159182	0.895533	0.151399	0.329772		Yes	1.11665	Day	0.329772		1523.83	1608.79	1566.31	27.0703	28.5796	27.8249	0.0761911
ENSRNOG00000000244	Coil	Coil	RGD62031	-	50998	50998	chr10	77435824	77444876	+	protein_coding	FALSE	1482	15.28		250.615	226.497	238.556	11.0671	10.0021	10.5346	-0.140903	0.906951	0.287911	0.429053		242.855	190.002	216.429	10.7245	8.39047	9.55747	-0.343958	0.787877	0.0402391	0.123211		Yes	1.26923	Day	0.123211		220.983	256.385	238.684	9.7586	11.322	10.5403	0.206078
ENSRNOG00000000245	Slc16a6	Slc16a6	RGD735117	MGC94224;Mct7B	303772	303772	chr10	98852779	98875177	+	protein_coding	FALSE	2267	15.28		1682.26	1913.41	1797.84	48.5645	55.2375	51.901	0.182232	1.13464	0.122559	0.221615		1887.26	2043.65	1965.46	54.4825	58.9973	56.7399	0.112579	1.08116	0.457888	0.668807		Yes	1.13464	Night	0.221615		1836.26	1989.58	1912.92	53.0101	57.4363	55.2232	0.111284
ENSRNOG00000000246	AMZ2_RAT	Amz2	RGD1304846	LOC360650;RGD1304846	360650	360650	chr10	98889303	98899839	-	protein_coding	FALSE	2947	15.28		1275.51	1012	1143.75	28.3257	22.4738	25.3998	-0.331359	0.794788	0.00013646	0.000639911		1285.42	1032.97	1159.19	28.5457	22.9395	25.7426	-0.311647	0.805721	0.000817437	0.00476823		Yes	1.2582	Day	0.000639911		1169.09	1121.64	1145.36	25.9623	24.9087	25.4355	-0.0594743
ENSRNOG00000000247	D4A9F2_RAT	Mfsd11	RGD1307394	LOC360667;RGD1307394	360667	360667	chr10	106957187	106971950	+	protein_coding	FALSE	1901	15.28		284.259	210.812	247.535	9.78606	7.25753	8.5218	-0.423528	0.745599	0.000301171	0.0012958		291.752	219.54	255.646	10.044	7.55803	8.80103	-0.401956	0.756832	0.00451539	0.0206433		Yes	1.3412	Day	0.0012958		303.314	280.413	291.863	10.4421	9.65369	10.0479	-0.1098
ENSRNOG00000000248	Sfrs2	Srsf2	RGD1359422	MGC73009;SC-35;Sfrs2	494445	494445	chr10	106954366	106956807	-	protein_coding	FALSE	1200	15.28		1683.97	2166.75	1925.36	91.8398	118.169	105.005	0.359778	1.28323	7.77738e-05	0.000384495		1747.71	2187.55	1967.63	95.316	119.304	107.31	0.321772	1.24986	3.70213e-05	0.000303284		Yes	1.28323	Night	0.000303284		2208.25	2186.26	2197.26	120.432	119.233	119.833	-0.0144192
ENSRNOG00000000249	RGD1306284	Mettl23	RGD1306284	LOC287918;MGC105570;RGD1306284	287918	287918	chr10	106948771	106953447	+	protein_coding	FALSE	915	15.28		179.284	79.4425	129.363	12.8232	5.68209	9.25267	-1.14048	0.453607	4.52182e-13	6.54423e-12		173.725	87.2892	130.507	12.4256	6.24333	9.33446	-0.935897	0.522717	2.8087e-05	0.000238183		Yes	2.20455	Day	6.54423e-12		112.021	115.16	113.59	8.01226	8.23677	8.12451	0.0354542
ENSRNOG00000000250	D3ZC32_RAT	Jmjd6	RGD1305395	LOC360665;Ptdsr	360665	360665	chr10	106943142	106948652	-	protein_coding	FALSE	1654	15.28		387.667	539.749	463.708	15.3391	21.3566	18.3479	0.469824	1.38494	2.22428e-06	1.47257e-05		406.531	569.656	488.093	16.0855	22.54	19.3127	0.477382	1.39222	0.000703916	0.00418199		Yes	1.39222	Night	1.47257e-05		413.203	443.757	428.48	16.3495	17.5585	16.954	0.099753
ENSRNOG00000000251	St6galnac1	St6galnac1	RGD1562048	Siat7A	287920	287920	chr10	106871547	106881619	-	protein_coding	FALSE	2103	15.28		0.288272	4.23361	2.26094	0.00897098	0.131749	0.0703602	1.16224	2.23804	0.00935565	NA		2.30505	8.54415	5.4246	0.0717327	0.265893	0.168813	1.11524	2.16631	0.0236723	0.0808318		No	2.23804	Night	NA		0.955883	2.01678	1.48633	0.0297469	0.062762	0.0462544	0.184417
ENSRNOG00000000252	LOC100366010	LOC688424	RGD1588864	-	688424	-	chr19	3434772	3435039	+	retrotransposed	FALSE	267	15.28		0	0	0	0	0	0	NA	NA	NA	NA		0	0	0	0	0	0	NA	NA	NA	NA		No	NA	NA	NA		0	0	0	0	0	0	NA
ENSRNOG00000000254	F1LUT1_RAT	-	RGD	-	-	-	chr6	127604903	127605785	+	protein_coding	FALSE	882	15.28		0.322383	0	0.161191	0.023921	0	0.0119605	-0.102286	0.931555	0.546287	NA		0	0	0	0	0	0	NA	NA	NA	NA		No	NA	NA	NA		0.313232	0.339303	0.326267	0.023242	0.0251765	0.0242093	0.00335199
ENSRNOG00000000257	Smpd3	Smpd3	RGD619754	cca1	94338	94338	chr19	36112165	36195564	-	protein_coding	FALSE	5032	15.28		148.744	85.6577	117.201	1.93453	1.11404	1.52429	-0.682036	0.623285	0.0329857	0.0764333		130.703	121.967	126.335	1.69989	1.58627	1.64308	-0.0899284	0.939569	0.768135	0.880144		Yes	1.6044	Day	0.0764333		140.775	153.342	147.058	1.83088	1.99433	1.91261	0.109526
ENSRNOG00000000258	Prmt7	Prmt7	RGD1304869	LOC292116;RGD1304869	361402	361402	chr19	36059836	36111354	+	protein_coding	FALSE	2303	15.28		668.491	653.549	661.02	18.9967	18.5721	18.7844	-0.0324955	0.977728	0.7032	0.805209		687.399	650.692	669.046	19.534	18.4909	19.0125	-0.07675	0.948191	0.580819	0.763644		Yes	1.05464	Day	0.763644		682.449	618.788	650.619	19.3934	17.5843	18.4888	-0.138955
ENSRNOG00000000262	D3ZEI3_RAT	Zfp821	RGD1306674	LOC307834;RGD1306674;Znf821	307834	-	chr19	39585975	39604192	+	protein_coding	FALSE	1738	15.28		426.724	465.355	446.039	16.0684	17.5231	16.7958	0.124085	1.08982	0.168331	0.283522		436.535	410.352	423.443	16.4379	15.4519	15.9449	-0.089505	0.939845	0.42018	0.637653		Yes	1.08982	Night(?)	0.283522		461.92	462.648	462.284	17.3938	17.4212	17.4075	0.0029488
ENSRNOG00000000264	Def8	Def8	RGD1309008	DEF-8;LOC307973	307973	307973	chr19	53765016	53781286	+	protein_coding	FALSE	3130	15.28		1036.56	1129.36	1082.96	21.6733	23.6137	22.6435	0.118979	1.08597	0.519556	0.656481		1193.75	927.203	1060.48	24.9601	19.3869	22.1735	-0.354945	0.7819	0.0310701	0.100822		Yes	1.27894	Day (?)	0.100822		1409.53	1608.42	1508.98	29.4719	33.6304	31.5511	0.181896
ENSRNOG00000000274	Phyhipl	Phyhipl	RGD1307967	LOC309901	309901	309901	chr20	18808838	18849378	+	protein_coding	FALSE	1621	15.28		172.787	103.805	138.296	6.97599	4.19096	5.58347	-0.681574	0.623485	0.00440597	0.0139382		149.834	113.345	131.59	6.0493	4.5761	5.3127	-0.32625	0.797607	0.412637	0.631482		Yes	1.60389	Day	0.0139382		198.699	173.494	186.096	8.02211	7.0045	7.51331	-0.155
ENSRNOG00000000275	D3ZD52_RAT	Fam13c	RGD1310149	Fam13c1;LOC294565;RGD1310149	294565	-	chr20	18850802	18977473	-	protein_coding	FALSE	1898	15.28		392.089	325.314	358.701	13.5196	11.2172	12.3684	-0.265479	0.831922	0.0223972	0.0554778		426.922	651.872	539.397	14.7207	22.4772	18.599	0.54262	1.45662	0.0874578	0.221547		Yes	1.45662	Night (?)	0.0554778		351.673	476.152	413.912	12.1261	16.4182	14.2721	0.403959
ENSRNOG00000000277	Tet1	Tet1	RGD1310993	Cxxc6;LOC309902	309902	309902	chr20	25131168	25159170	-	protein_coding	FALSE	2692	15.28		443.454	293.425	368.439	10.7808	7.13344	8.95711	-0.587872	0.665324	9.18173e-09	8.56925e-08		425.4	238.675	332.037	10.3419	5.80242	8.07214	-0.817576	0.567395	1.97098e-08	2.9559e-07		Yes	1.76244	Day	8.56925e-08		520.469	490.89	505.68	12.6531	11.934	12.2935	-0.080149
ENSRNOG00000000279	Rtn4ip1	Rtn4ip1	RGD1563384	LOC309912;RGD1563384	309912	309912	chr20	47818498	47857741	+	protein_coding	FALSE	2034	15.28		499.922	568.502	534.212	16.0852	18.2918	17.1885	0.182012	1.13446	0.159973	0.27296		581.001	412.353	496.677	18.694	13.2677	15.9808	-0.450891	0.731591	0.114943	0.270058		Yes	1.36688	Day (?)	0.270058		554.649	467.921	511.285	17.8461	15.0556	16.4509	-0.196162
ENSRNOG00000000281	Prodh	Prodh	RGD1590932	LOC680409;Prodh_mapped	680409	680409	chr11	84905059	84922229	+	protein_coding	FALSE	2182	15.28		217.622	145.168	181.395	6.52715	4.35405	5.4406	-0.572499	0.672451	1.21847e-05	7.09199e-05		210.609	329.898	270.254	6.31682	9.89469	8.10576	0.505289	1.41941	0.225776	0.435208		Yes	1.4871	Day (?)	7.09199e-05		330.652	344.048	337.35	9.9173	10.3191	10.1182	0.0545393
ENSRNOG00000000282	Gsc2	Gsc2	RGD1305333	Gscl;LOC363831	363831	363831	chr11	85060270	85062259	+	protein_coding	FALSE	1127	15.28		0	0	0	0	0	0	NA	NA	NA	NA		0	0.36117	0.180585	0	0.0209732	0.0104866	0.075883	1.05401	0.634178	NA		No	NA	NA	NA		0	0	0	0	0	0	NA
ENSRNOG00000000283	Dgcr14	Dgcr14	RGD1308218	LOC360741;MGC109131	360741	360741	chr11	85064073	85072979	+	protein_coding	FALSE	1726	15.28		250.395	277.779	264.087	9.49425	10.5326	10.0134	0.146005	1.1065	0.201679	0.326613		231.895	266.672	249.283	8.79279	10.1115	9.45212	0.192766	1.14295	0.347466	0.568829		Yes	1.14295	Night	0.326613		280.62	264.104	272.362	10.6403	10.0141	10.3272	-0.0839543
ENSRNOG00000000288	Scarf2	Scarf2	RGD1306013	LOC287949	287949	287949	chr11	85164351	85175734	-	protein_coding	FALSE	3311	15.28		57.0005	55.6788	56.3396	1.12667	1.10054	1.11361	-0.0314494	0.978437	0.880647	0.926764		58.2082	59.0697	79.5869	1.15054	1.16757	1.57311	0.619728	1.53659	NA	NA		No	1.53659	Night (?)	NA		66.4262	60.0254	63.2258	1.31298	1.18646	1.24972	-0.131417
ENSRNOG00000000296	Aqp6	Aqp6	RGD71100	AQP-6	29170	29170	chr7	138347261	138350199	+	protein_coding	FALSE	1313	15.28		0	0	0	0	0	0	NA	NA	NA	NA		0	0	0	0	0	0	NA	NA	NA	NA		No	NA	NA	NA		0	0	0	0	0	0	NA
ENSRNOG00000000297	Aqp2	Aqp2	RGD2142	AQP-2;AQP-CD;MGC156502;WCH-CD	25386	25386	chr7	138325854	138330891	+	protein_coding	FALSE	1397	15.28		0	0	0	0	0	0	NA	NA	NA	NA		0	0	0	0	0	0	NA	NA	NA	NA		No	NA	NA	NA		0.658838	0	0.329419	0.0308645	0	0.0154322	-0.072112
ENSRNOG00000000299	Foxo3	Foxo3	RGD1309196	Fkhrl1;Foxo3a;LOC294515	294515	294515	chr20	46171783	46262818	-	protein_coding	FALSE	2885	15.28		552.534	390.547	471.54	12.534	8.85939	10.6967	-0.495599	0.709267	7.43711e-08	6.1448e-07		597.187	370.803	483.995	13.5469	8.41152	10.9792	-0.671455	0.627873	2.81221e-05	0.00023835		Yes	1.59268	Day	6.1448e-07		434.565	468.246	451.405	9.85792	10.622	10.2399	0.104675
ENSRNOG00000000302	Sesn1	Sesn1	RGD1307517	LOC294518	294518	294518	chr20	45786622	45877856	+	protein_coding	FALSE	3219	15.28		1283.37	1546.54	1414.96	26.0921	31.4425	28.7673	0.266714	1.20306	0.00057384	0.00231951		1292.09	1293.85	1292.97	26.2692	26.3051	26.2871	0.00260509	1.00181	0.982135	0.990617		Yes	1.20306	Night	0.00231951		1744.49	1643.66	1694.07	35.4669	33.417	34.4419	-0.0825841
ENSRNOG00000000303	RGD1311358	Cep57l1	RGD1311358	LOC294519;RGD1311358;cep57R	294519	294519	chr20	45730365	45785949	-	protein_coding	FALSE	1482	15.28		425.558	324.044	374.801	18.7926	14.3097	16.5512	-0.383976	0.766323	0.00723644	0.0212624		430.688	295.076	362.882	19.0192	13.0305	16.0249	-0.533431	0.69091	0.000466724	0.00291955		Yes	1.44737	Day	0.00291955		294.284	335.752	315.018	12.9955	14.8268	13.9112	0.180612
ENSRNOG00000000304	Cd164	Cd164	RGD70942	MGC-24;MGC-24v;MUC-24	83689	83689	chr20	45486586	45498165	+	protein_coding	FALSE	2821	15.28		1221.38	1553.93	1387.65	28.3351	36.0499	32.1925	0.337036	1.26316	0.0312969	0.0730539		1313.97	2080.78	1697.38	30.4831	48.2726	39.3778	0.620257	1.53715	0.012688	0.0489149		Yes	1.53715	Night	0.0489149		1594.52	1592.51	1593.51	36.9916	36.945	36.9683	-0.0017689
ENSRNOG00000000306	Smpd2	Smpd2	RGD619753	lyso-PAF-PLC	83537	83537	chr20	45448775	45451887	-	protein_coding	FALSE	1549	15.28		221.384	250.075	235.729	9.35344	10.5656	9.95953	0.170318	1.12531	0.174386	0.291512		251.564	228.588	240.076	10.6286	9.65782	10.1432	-0.136033	0.910018	0.387696	0.607677		Yes	1.12531	Night(?)	0.291512		232.756	265.439	249.097	9.83391	11.2147	10.5243	0.179731
ENSRNOG00000000307	Mical1	Mical1	RGD1309386	LOC294520;MICAL-1	294520	294520	chr20	45436684	45448634	+	protein_coding	FALSE	3540	15.28		101.234	69.1741	85.2041	1.87155	1.27884	1.57519	-0.50795	0.703221	0.0292919	0.0692063		100.311	89.1632	94.7371	1.85448	1.64839	1.75143	-0.157855	0.896357	0.565108	0.752941		Yes	1.42203	Day	0.0692063		109.235	107.57	108.403	2.01946	1.98868	2.00407	-0.0186111
ENSRNOG00000000308	Zbtb24	Zbtb24	RGD1306951	Bif1a;LOC365590;ZNF450	365590	365590	chr20	45409556	45426510	+	protein_coding	FALSE	3785	15.28		316.652	328.326	322.489	5.47511	5.67697	5.57604	0.0498827	1.03518	0.675242	0.784571		332.121	314.567	323.344	5.74258	5.43906	5.59082	-0.0752141	0.949201	0.582786	0.764925		Yes	1.05352	Day (?)	0.764925		342.582	362.978	352.78	5.92345	6.27611	6.09978	0.0802497
ENSRNOG00000000311	-	-	RGD	-	-	-	chr20	45272631	45274117	+	pseudogene	FALSE	1479	15.28		4.12539	4.95434	4.53987	0.182547	0.219227	0.200887	0.155353	1.11369	0.731881	NA		3.58269	4.14699	3.86484	0.158532	0.183502	0.171017	0.101049	1.07255	0.841169	NA		No	1.11369	Night	NA		2.30504	2.72958	2.51731	0.101997	0.120783	0.11139	0.0613863
ENSRNOG00000000312	Fig4	Fig4	RGD1311375	Kiaa0274;LOC309855;RGD1311375;Sac3	309855	309855	chr20	45123351	45248795	-	protein_coding	FALSE	3140	15.28		1172.77	1156.53	1164.65	24.4434	24.1047	24.2741	-0.0202695	0.986049	0.807874	0.877716		1230.22	995.94	1113.08	25.6407	20.7577	23.1992	-0.299181	0.812714	0.0251461	0.0849373		Yes	1.23045	Day	0.0849373		1111.98	1146.94	1129.46	23.1762	23.9049	23.5406	0.043769
ENSRNOG00000000314	Sec63	Sec63	RGD1304984	LOC309858	309858	309858	chr20	46669124	46738077	+	protein_coding	FALSE	5954	15.28		2467.84	2838.41	2653.13	27.126	31.1992	29.1626	0.200611	1.14918	0.00429543	0.0136301		2558.31	2683.51	2620.91	28.1204	29.4966	28.8085	0.0684957	1.04862	0.483868	0.689636		Yes	1.14918	Night	0.0136301		2752.32	2974.01	2863.16	30.2529	32.6896	31.4713	0.110617
ENSRNOG00000000315	-	-	RGD	-	-	-	chr20	46769479	46769867	-	pseudogene	FALSE	387	15.28		0	0	0	0	0	0	NA	NA	NA	NA		0	0	0	0	0	0	NA	NA	NA	NA		No	NA	NA	NA		0	0.330431	0.165216	0	0.0558787	0.0279394	0.0448396
ENSRNOG00000000316	D3ZBN6_RAT	Sobp	RGD1560479	LOC309860;RGD1560479;Sobpl;jcx1	309860	309860	chr20	46918486	47079823	-	protein_coding	FALSE	2262	15.28		172.787	219.374	196.081	4.99915	6.34701	5.67308	0.328426	1.25564	0.0684238	0.138789		186.427	189.862	188.145	5.39377	5.49317	5.44347	0.0238481	1.01667	0.914784	0.960421		Yes	1.25564	Night	0.138789		207.705	195.085	201.395	6.0094	5.64427	5.82683	-0.0871796
ENSRNOG00000000320	Fxc1	-	RGD	-	-	-	chr20	47476319	47476986	-	protein_coding	FALSE	495	15.28		2.24462	2.74646	2.49554	0.296766	0.363115	0.32994	0.125028	1.09053	0.779942	NA		0.931587	2.76603	1.84881	0.123167	0.365703	0.244435	0.400581	1.32004	0.372383	NA		No	1.32004	Night	NA		3.21236	3.08405	3.14821	0.424714	0.407749	0.416231	-0.0216424
ENSRNOG00000000321	Cd24	Cd24	RGD2298	Cd24a;MGC93641	25145	25145	chr20	47502353	47507662	+	protein_coding	FALSE	1848	15.28		948.272	21971	11459.6	33.5821	778.08	405.831	4.31913	19.9613	7.63581e-109	2.47496e-106		1316.31	18731.9	10024.1	46.6159	663.372	354.994	3.33198	10.0699	6.64908e-23	3.79663e-21		Yes	19.9613	Night	2.47496e-106		7768.44	13582.8	10675.6	275.111	481.022	378.067	0.688931
ENSRNOG00000000322	Atg5	Atg5	RGD1359580	LOC365601	365601	-	chr20	48290974	48366736	+	protein_coding	FALSE	1956	15.28		501.278	629.832	565.555	16.7721	21.0733	18.9227	0.325481	1.25308	0.000348934	0.001476		489.816	582.574	536.195	16.3886	19.4921	17.9403	0.248675	1.18812	0.00655362	0.0283097		Yes	1.25308	Night	0.001476		511.245	546.727	528.986	17.1055	18.2927	17.6991	0.0950619
ENSRNOG00000000323	Prdm1	Prdm1	RGD1311765	LOC309871	309871	309871	chr20	48438223	48459848	-	protein_coding	FALSE	5238	15.28		53.764	32.6377	43.2008	0.671742	0.407784	0.539763	-0.656293	0.634506	0.0126487	0.0342061		70.0631	53.2329	61.648	0.875387	0.665107	0.770247	-0.363027	0.777531	0.153583	0.333241		Yes	1.57603	Day	0.0342061		88.604	69.9952	79.2996	1.10704	0.87454	0.990791	-0.298719
ENSRNOG00000000325	Prep	-	RGD	-	-	-	chr20	49024916	49144670	+	protein_coding	FALSE	2739	15.28		703	1062.81	882.906	16.7973	25.3946	21.096	0.587504	1.50265	1.01874e-07	8.26361e-07		665.796	942.375	804.086	15.9084	22.5169	19.2126	0.49692	1.4112	2.85963e-08	4.12799e-07		Yes	1.50265	Night	4.12799e-07		814.003	916.737	865.37	19.4496	21.9043	20.677	0.167971
ENSRNOG00000000326	-	-	RGD	-	-	-	chr10	46756792	46757583	-	pseudogene	FALSE	783	15.28		0	0.704093	0.352047	0	0.0588498	0.0294249	0.292922	1.22512	0.274039	NA		0	0	0	0	0	0	NA	NA	NA	NA		No	NA	NA	NA		0	0	0	0	0	0	NA
ENSRNOG00000000327	Hace1	Hace1	RGD1306114	LOC361866	361866	361866	chr20	49856039	49973091	+	protein_coding	FALSE	3441	15.28		1085.47	842.544	964.008	20.6448	16.0245	18.3347	-0.360158	0.779079	0.000569111	0.00230279		1113.16	765.881	939.522	21.1715	14.5664	17.8689	-0.526233	0.694366	0.000738471	0.00436877		Yes	1.44016	Day	0.00230279		1013.15	976.256	994.703	19.2693	18.5676	18.9184	-0.0512789
ENSRNOG00000000335	D3Z9R6_RAT	Ermap	RGD1309996	LOC298485	298485	-	chr5	139764934	139774822	-	protein_coding	FALSE	1428	15.28		5.79083	0	2.89541	0.265393	0	0.132696	-1.03818	0.486943	0.0124896	NA		0.9605	1.33369	1.14709	0.0440196	0.0611228	0.0525712	0.0990008	1.07103	0.809895	NA		No	2.05363	Day (?)	NA		0.642651	3.06002	1.85133	0.0294526	0.14024	0.0848463	0.467386
ENSRNOG00000000340	RGD1304704	RGD1304704	RGD1304704	LOC302247;LRRGT00192	302247	302247	chr15	4790457	4800905	+	protein_coding	FALSE	891	15.28		1807.55	1781.75	1794.65	132.766	130.871	131.819	-0.0207962	0.985689	0.728695	0.824619		1781.16	1663.05	1722.11	130.829	122.153	126.491	-0.0963743	0.935381	0.524599	0.723347		Yes	1.06908	Day	0.723347		1784.25	1649.61	1716.93	131.055	121.166	126.111	-0.112548
ENSRNOG00000000341	Nid2	Nid2	RGD1311685	LOC302248;NID-2	302248	302248	chr15	4801182	4856895	-	protein_coding	FALSE	4754	15.28		600.678	465.824	533.251	8.26912	6.41268	7.3409	-0.35415	0.78233	0.0276208	0.065828		567.98	502.642	629.035	7.81899	6.91952	8.65948	0.249805	1.18905	NA	NA		No	1.27823	Day (?)	NA		646.09	641.747	643.919	8.89427	8.83449	8.86438	-0.00833079
ENSRNOG00000000345	-	LOC100909961	RGD6501115	-	100909961	-	chr6	103892156	103893017	+	retrotransposed	FALSE	861	15.28		0.940387	0	0.470194	0.0714793	0	0.0357396	-0.429363	0.74259	0.181874	NA		0	0.36117	0.180585	0	0.0274527	0.0137264	0.075883	1.05401	0.634178	NA		No	1.34664	Day (?)	NA		0.329419	1.00904	0.669228	0.0250393	0.0766973	0.0508683	0.116026
ENSRNOG00000000368	GRIK2_RAT	Grik2	RGD2733	GluK2;GluR6	54257	54257	chr20	53229998	53713131	-	protein_coding	FALSE	4188	15.28		36.4557	65.0485	50.7521	0.569686	1.0165	0.793093	0.781887	1.71938	0.000372369	0.00156196		47.6635	78.244	62.9537	0.744827	1.2227	0.983765	0.502385	1.41655	0.2746	0.4929		Yes	1.71938	Night	0.00156196		29.1862	20.7972	57.881	0.456086	0.324993	0.904495	-0.955989
ENSRNOG00000000373	LOC100362857	-	RGD	-	-	-	chr20	24636186	24763749	-	protein_coding	FALSE	877	15.28		389.693	505.403	447.548	29.0803	37.7151	33.3977	0.349073	1.27374	0.138658	0.244418		393.652	417.796	405.724	29.3758	31.1775	30.2766	0.0822838	1.05869	0.709169	0.845415		Yes	1.27374	Night	0.244418		320.957	373.325	347.141	23.951	27.8589	25.905	0.204634
ENSRNOG00000000376	-	-	RGD	-	-	-	chr20	25960126	25960457	-	pseudogene	FALSE	327	15.28		3.19235	2.11038	2.65137	0.63891	0.422367	0.530639	-0.273006	0.827594	0.551128	NA		2.63127	3.79404	3.21266	0.526616	0.759331	0.642974	0.259451	1.19702	0.606901	NA		No	1.20832	Day (?)	NA		3.90328	4.06018	3.98173	0.781194	0.812595	0.796894	0.0268325
ENSRNOG00000000378	B2RYN9_RAT	-	RGD	-	-	-	chr20	25900944	25978520	+	protein_coding	FALSE	1577	15.28		705.116	692.617	698.866	29.2621	28.7434	29.0027	-0.0255334	0.982457	0.861878	0.914111		822.915	592.423	707.669	34.1507	24.5854	29.3681	-0.461684	0.726138	0.00277486	0.0136026		Yes	1.37715	Day	0.0136026		775.784	800.36	788.072	32.1948	33.2147	32.7048	0.042856
ENSRNOG00000000379	Dnajc12	Dnajc12	RGD1591898	Jdp1;LOC619393	619393	619393	chr20	25729725	25751388	+	protein_coding	FALSE	1153	15.28		10311.8	5050.64	7681.21	585.304	286.677	435.991	-1.01771	0.493901	6.30456e-25	2.00586e-23		9947.81	4796.38	7372.1	564.644	272.246	418.445	-1.01768	0.493909	1.53182e-08	2.3313e-07		Yes	2.0247	Day	2.00586e-23		8962.84	6600.23	7781.54	508.737	374.634	441.685	-0.427727
ENSRNOG00000000380	D4A0K3_RAT	Sirt1	RGD1308542	Sir2	309757	-	chr20	25668032	25688248	-	protein_coding	FALSE	2181	15.28		1101.93	1584.77	1343.35	33.0654	47.5539	40.3097	0.520199	1.43415	3.49896e-10	3.83628e-09		1088.78	1542.6	1315.69	32.6708	46.2887	39.4798	0.488127	1.40262	0.00438339	0.0201667		Yes	1.43415	Night	3.83628e-09		1141.18	1189.82	1165.5	34.2433	35.7029	34.9731	0.0593026
ENSRNOG00000000381	Herc4	Herc4	RGD1310971	LOC309758	309758	309758	chr20	25591773	25665595	+	protein_coding	FALSE	3818	15.28		1482.11	4018.13	2750.12	25.405	68.8755	47.1403	1.41186	2.66079	7.54168e-30	3.03187e-28		1448.1	4115.72	2781.91	24.8221	70.5482	47.6852	1.46721	2.76488	1.29784e-19	6.00864e-18		Yes	2.76488	Night	3.03187e-28		1420.53	1445.88	1433.21	24.3496	24.7842	24.5669	0.0251231
ENSRNOG00000000383	Mypn	Mypn	RGD1308510	LOC309760	309760	309760	chr20	25457132	25531818	-	protein_coding	FALSE	4942	15.28		36.8399	6.30356	21.5718	0.487857	0.0834757	0.285667	-1.21486	0.430816	0.00808586	0.0233829		2.60897	5.02085	3.81491	0.0345495	0.0664893	0.0505194	0.4907	1.40513	0.330079	NA		No	2.32118	Day (?)	NA		3.17999	2.73846	15.6304	0.0421114	0.0362643	0.206988	-0.485765
ENSRNOG00000000384	Atoh7	Atoh7	RGD1304957	LOC365564	365564	365564	chr20	25448295	25448745	+	protein_coding	FALSE	450	15.28		0.322383	0	0.161191	0.0468852	0	0.0234426	-0.102286	0.931555	0.546287	NA		0	0.36117	0.180585	0	0.0525262	0.0262631	0.075883	1.05401	0.634178	NA		No	1.07347	Day (?)	NA		0	0	0	0	0	0	NA
ENSRNOG00000000386	Pbld	Pbld1	RGD621263	MGC93185;Mawbp;Pbld	171564	171564	chr20	25413994	25428298	+	protein_coding	FALSE	1984	15.28		13.1848	14.5006	13.8427	0.43492	0.478321	0.456621	0.108856	1.07837	0.766465	0.850902		12.8367	15.9432	14.3899	0.423438	0.525908	0.474673	0.235103	1.17699	0.592332	0.77104		Yes	1.17699	Night	0.77104		13.2754	9.65098	11.4632	0.437908	0.318351	0.378129	-0.284656
ENSRNOG00000000387	Slc25a16	Slc25a16	RGD1311311	GDC;LOC361836	361836	361836	chr20	25259087	25287342	+	protein_coding	FALSE	3188	15.28		629.39	995.936	812.663	12.9205	20.4451	16.6828	0.647612	1.56657	1.71176e-06	1.15739e-05		649.31	940.765	795.038	13.3294	19.3125	16.321	0.530516	1.44445	1.66871e-07	2.14746e-06		Yes	1.56657	Night	2.14746e-06		752.553	830.939	791.746	15.4488	17.058	16.2534	0.138787
ENSRNOG00000000389	Dna2	Dna2	RGD1306791	Dna2l;LOC309762	309762	-	chr20	25288333	25316851	+	protein_coding	FALSE	3237	15.28		626.107	684.308	655.208	12.6585	13.8352	13.2469	0.126073	1.09132	0.281221	0.421588		589.113	663.127	626.12	11.9106	13.407	12.6588	0.166464	1.1223	0.314756	0.535192		Yes	1.1223	Night	0.421588		547.681	637.731	592.706	11.0729	12.8935	11.9832	0.210992
ENSRNOG00000000390	Rufy2	Rufy2	RGD1592188	LOC361837;LOC690777	690777	690777	chr20	25320748	25350132	+	protein_coding	FALSE	1997	15.28		769.847	819.896	794.872	25.2292	26.8694	26.0493	0.0893258	1.06387	0.408632	0.554063		739.205	758.385	748.795	24.225	24.8535	24.5393	0.0369618	1.02595	0.701251	0.840879		Yes	1.06387	Night	0.554063		699.658	823.502	761.58	22.929	26.9875	24.9582	0.215765
ENSRNOG00000000392	Supv3l1	Supv3l1	RGD1305565	LOC294385;MGC109049	294385	294385	chr20	29681431	29700662	-	protein_coding	FALSE	2103	15.28		1134.83	933.159	1033.99	35.3157	29.0398	32.1777	-0.281228	0.82289	9.12408e-05	0.000444156		1175.26	863.424	1019.34	36.5739	26.8696	31.7218	-0.438776	0.73776	5.78004e-05	0.000450738		Yes	1.35545	Day	0.000444156		1060.51	1069.51	1065.01	33.0029	33.283	33.1429	0.0118172
ENSRNOG00000000394	Srgn	Srgn	RGD619969	Pgsg	56782	56782	chr20	29746731	29761072	-	protein_coding	FALSE	1286	15.28		162.779	138.495	150.637	8.28389	7.04805	7.66597	-0.2103	0.864358	0.429847	0.575471		127.122	185.214	156.168	6.46927	9.42562	7.94745	0.459138	1.37472	0.205859	0.408406		Yes	1.37472	Night (?)	0.408406		212.037	184.598	198.318	10.7907	9.39427	10.0925	-0.168826
ENSRNOG00000000395	LOC606294	LOC606294	RGD1593126	Kbp	606294	606294	chr20	29817255	29836819	-	protein_coding	FALSE	2535	15.28		2471.02	3115.6	2793.31	63.7934	80.4341	72.1137	0.329086	1.25622	0.0041923	0.0133578		2507.24	2943.45	2725.35	64.7284	75.9899	70.3591	0.228184	1.17136	0.0609668	0.169539		Yes	1.25622	Night	0.0133578		2785.43	3050.57	2918	71.9102	78.7553	75.3327	0.128539
ENSRNOG00000000396	Ddx50	Ddx50	RGD1310934	LOC361848;MGC109605	361848	361848	chr20	29867954	29897253	-	protein_coding	FALSE	2521	15.28		1837.74	2248.62	2043.18	47.7077	58.374	53.0408	0.288416	1.2213	0.00120829	0.00451021		1860.42	2148.89	2004.66	48.2964	55.785	52.0407	0.20463	1.15239	0.117387	0.274475		Yes	1.2213	Night	0.00451021		2119.22	2255.83	2187.52	55.0148	58.5611	56.788	0.0895275
ENSRNOG00000000397	Ccar1	Ccar1	RGD1560358	LOC361849;RGD1560358	361849	361849	chr20	29996999	30039602	-	protein_coding	FALSE	4482	15.28		2083.79	2150.92	2117.35	30.427	31.4072	30.9171	0.0447476	1.0315	0.738695	0.831052		1900.9	2095.44	1998.17	27.7565	30.5972	29.1768	0.138779	1.10097	0.236943	0.447775		Yes	1.10097	Night	0.447775		1543.34	1620.12	1581.73	22.5355	23.6566	23.096	0.0690885
ENSRNOG00000000398	Zufsp	Zufsp	RGD1307672	LOC294390;MGC94667;RGD1307672	294390	294390	chr20	30096106	30126201	-	protein_coding	FALSE	1991	15.28		584.886	752.309	668.598	19.2255	24.7287	21.9771	0.357754	1.28143	0.000429569	0.00177604		589.786	660.158	624.972	19.3865	21.6997	20.5431	0.161792	1.11868	0.171208	0.359411		Yes	1.28143	Night	0.00177604		722.905	851.496	787.2	23.7622	27.989	25.8756	0.229745
ENSRNOG00000000399	Kpna1	Kpna1	RGD735064	-	288064	-	chr11	66552625	66595967	-	protein_coding	FALSE	4946	15.28		2615.21	5571.86	4093.53	34.6042	73.7263	54.1653	1.07826	2.11149	3.97054e-27	1.42009e-25		2664.04	5754.25	4209.15	35.2504	76.1398	55.6951	1.08882	2.12699	1.44596e-14	4.5035e-13		Yes	2.12699	Night	1.42009e-25		2986.47	3253.2	3119.84	39.5167	43.0461	41.2814	0.122767
ENSRNOG00000000401	Gprc6a	Gprc6a	RGD735077	-	294394	294394	chr20	30235062	30256951	-	protein_coding	FALSE	3011	15.28		0	0	0	0	0	0	NA	NA	NA	NA		0	0	0	0	0	0	NA	NA	NA	NA		No	NA	NA	NA		0	0	0	0	0	0	NA
ENSRNOG00000000402	-	-	RGD	-	-	-	chr20	30483848	30484366	-	pseudogene	FALSE	516	15.28		0.981847	0.351099	0.666473	0.124529	0.0445303	0.0845297	-0.201096	0.86989	0.537382	NA		2.34965	0.662731	1.50619	0.29801	0.0840551	0.191032	-0.381656	0.767556	0.366932	NA		No	1.30284	Day	NA		1.61442	0.355756	0.98509	0.20476	0.045121	0.12494	-0.265293
ENSRNOG00000000403	-	-	RGD	-	-	-	chr20	30691243	30692935	+	pseudogene	FALSE	1683	15.28		12.3254	13.0115	12.6685	0.479285	0.505965	0.492625	0.0532281	1.03758	0.89118	0.93241		7.57833	31.203	19.3907	0.294691	1.21336	0.754025	1.5359	2.89969	0.000382751	0.00245257		Yes	2.89969	Night	0.00245257		15.8469	14.686	15.2664	0.616222	0.571079	0.59365	-0.076436
ENSRNOG00000000404	-	-	RGD	-	-	-	chr20	30706689	30707698	+	pseudogene	FALSE	999	15.28		14.5326	14.1423	14.3375	0.952039	0.92647	0.939254	-0.024653	0.983057	0.955276	0.972402		18.9747	19.3431	19.1589	1.24304	1.26718	1.25511	0.0238296	1.01665	0.946119	0.97409		Yes	1.01723	Day (?)	0.972402		28.4128	27.5249	27.9689	1.86134	1.80317	1.83226	-0.0385728
ENSRNOG00000000405	Vgll2	Vgll2	RGD1311903	LOC309772	309772	309772	chr20	30732015	30737872	+	protein_coding	FALSE	1595	15.28		0	0	0	0	0	0	NA	NA	NA	NA		0	0	0	0	0	0	NA	NA	NA	NA		No	NA	NA	NA		0	0	0	0	0	0	NA
ENSRNOG00000000406	Ros1	Ros1	RGD3591	ROS1C	25346	-	chr20	30755100	30910604	-	protein_coding	FALSE	7902	15.28		0.322383	0	0.161191	0.00267	0	0.001335	-0.102286	0.931555	0.546287	NA		0.339442	0.972519	0.65598	0.00281129	0.00805448	0.00543288	0.181908	1.13438	0.585891	NA		No	1.13438	Night (?)	NA		1.30149	0	0.650745	0.010779	0	0.00538952	-0.20492
ENSRNOG00000000407	Dcbld1	Dcbld1	RGD1307211	LOC309773	309773	309773	chr20	30945775	31037959	+	protein_coding	FALSE	1515	15.28		331.389	191.883	261.636	14.3154	8.28896	11.3022	-0.77409	0.584757	4.70036e-10	5.08895e-09		341.683	174.941	258.312	14.76	7.55711	11.1586	-0.940605	0.521014	1.67203e-08	2.5297e-07		Yes	1.91933	Day	5.08895e-09		372.338	454.685	413.512	16.0843	19.6415	17.8629	0.278483
ENSRNOG00000000408	Gopc	Gopc	RGD1309512	LOC309774	309774	309774	chr20	31055279	31105538	-	protein_coding	FALSE	4046	15.28		938.515	1245.07	1091.79	15.1807	20.1394	17.66	0.405797	1.32482	3.81903e-09	3.72051e-08		899.918	1191.38	1045.65	14.5564	19.2709	16.9136	0.401829	1.32118	4.00603e-05	0.0003254		Yes	1.32482	Night	3.72051e-08		968.826	1090.96	1029.89	15.671	17.6466	16.6588	0.16773
ENSRNOG00000000410	Nepn	Nepn	RGD1307755	LOC309775;RGD1307755	309775	309775	chr20	31112351	31128229	+	protein_coding	FALSE	1909	15.28		0.652115	0	0.326057	0.022356	0	0.011178	-0.262914	0.833403	0.315038	NA		0	0	0	0	0	0	NA	NA	NA	NA		No	NA	NA	NA		1.31679	0.686187	1.00149	0.0451425	0.0235241	0.0343333	-0.105108
ENSRNOG00000000411	Nus1	Nus1	RGD1307879	LOC294400;RGD1307879	294400	294400	chr20	31143976	31168232	+	protein_coding	FALSE	1118	15.28		337.445	531.631	434.538	19.7532	31.1204	25.4368	0.644901	1.56363	6.0271e-09	5.77043e-08		349.059	541.996	445.528	20.4331	31.7272	26.0801	0.628922	1.54641	3.09148e-09	5.16935e-08		Yes	1.56363	Night	5.16935e-08		375.099	430.885	402.992	21.9574	25.2229	23.5902	0.192154
ENSRNOG00000000412	Slc35f1	Slc35f1	RGD1559576	LOC502421;RGD1559576	502421	-	chr20	31621872	31770087	+	protein_coding	FALSE	4084	15.28		209.739	266.865	238.302	3.36101	4.27644	3.81872	0.33268	1.25935	0.0752003	0.149765		252.553	262.639	257.596	4.04709	4.20872	4.12791	0.0516022	1.03642	0.792859	0.894169		Yes	1.25935	Night	0.149765		242.574	180.481	211.527	3.88718	2.89216	3.38967	-0.393254
ENSRNOG00000000413	Pln	Pln	RGD619894	PLB;Plm	64672	-	chr20	32000370	32008360	+	protein_coding	FALSE	496	15.28		8.70031	5.8935	7.29691	1.14797	0.777621	0.962795	-0.274635	0.82666	0.549324	0.682292		4.21944	4.14699	9.42018	0.556736	0.547177	1.24295	0.796546	1.73694	NA	NA		No	1.73694	Night (?)	NA		2.5862	3.44239	3.01429	0.341237	0.454208	0.397723	0.0987097
ENSRNOG00000000414	LOC100361627	Cep85l	RGD2319745	LOC100361627;LOC100365935	100365935	100365935	chr20	31943469	32046986	-	protein_coding	FALSE	2568	15.28		447.852	507.144	477.498	11.4134	12.9245	12.1689	0.177016	1.13054	0.097808	0.185585		458.921	417.823	438.372	11.6955	10.6481	11.1718	-0.13339	0.911687	0.194177	0.391965		Yes	1.13054	Night(?)	0.185585		455.851	443.972	449.912	11.6173	11.3146	11.4659	-0.0372168
ENSRNOG00000000415	Asf1a	Asf1a	RGD1311941	LOC294408	294408	294408	chr20	32261623	32276470	+	protein_coding	FALSE	2693	15.28		541.595	475.924	508.759	13.1618	11.5659	12.3638	-0.182029	0.881463	0.142295	0.249193		542.056	466.158	504.107	13.173	11.3285	12.2508	-0.213423	0.862488	0.111626	0.263785		Yes	1.15944	Day	0.249193		527.621	484.547	506.084	12.8222	11.7754	12.2988	-0.118431
ENSRNOG00000000417	F1LW91_RAT	Numa1	RGD1308777	-	308870	308870	chr1	159435750	159470959	+	protein_coding	FALSE	6972	15.28		3276.28	3260.65	3268.47	30.7539	30.6072	30.6806	-0.00715345	0.995054	0.89539	0.935145		3189.45	3421.4	3305.42	29.9388	32.1161	31.0275	0.100019	1.07179	0.313668	0.534049		Yes	1.07179	Night (?)	0.534049		3020.78	3194.51	3107.64	28.3555	29.9863	29.1709	0.0789334
ENSRNOG00000000418	Ng35	Zbtb12	RGD1302958	MGC189499;Ng35	309613	309613	chr20	4039950	4041330	-	protein_coding	FALSE	1380	15.28		69.3058	37.1544	53.2301	3.28675	1.76201	2.52438	-0.837155	0.559746	0.000273979	0.00119		59.9839	34.9257	47.4548	2.84467	1.65631	2.25049	-0.686376	0.621413	0.0393405	0.121133		Yes	1.78652	Day	0.00119		45.7938	51.991	48.8924	2.17172	2.46562	2.31867	0.155207
ENSRNOG00000000419	Cfb	C2;Cfb	RGD2231;RGD2204	;Bf;Da1-24;MGC94594	24231;294257	24231;294257	chr20	4051222	4077797	+	protein_coding	FALSE	4951	15.28		499.98	416.124	458.052	6.60902	5.50055	6.05479	-0.154302	0.898567	0.733021	0.827421		523.87	426.154	475.012	6.9248	5.63314	6.27897	-0.279359	0.823957	0.255103	0.470444		Yes	1.21366	Day	0.470444		855.838	955.366	905.602	11.3129	12.6286	11.9707	0.079149
ENSRNOG00000000420	Rdbp	Nelfe	RGD1303325	Rd;Rdbp	294258	294258	chr20	4077924	4249956	-	protein_coding	FALSE	1142	15.28		440.128	390.992	415.56	25.2226	22.4067	23.8146	-0.168901	0.88952	0.0704992	0.142279		436.547	389.032	412.79	25.0174	22.2944	23.6559	-0.1632	0.893042	0.230917	0.441099		Yes	1.1242	Day	0.142279		465.804	458.719	462.262	26.694	26.288	26.491	-0.0214355
ENSRNOG00000000421	Skiv2l	Skiv2l	RGD1303059	-	294260	294260	chr20	4084409	4093496	+	protein_coding	FALSE	3621	15.28		701.118	672.607	686.863	12.6718	12.1565	12.4142	-0.0598429	0.959369	0.632506	0.750889		824.075	742.866	783.47	14.8941	13.4264	14.1602	-0.147702	0.902687	0.117125	0.273968		Yes	1.1078	Day	0.273968		913.378	849.948	881.663	16.5082	15.3617	15.935	-0.0998443
ENSRNOG00000000422	DOM3Z_RAT	Dxo	RGD1303267	Dom3z;MGC95256	361799	361799	chr20	4093666	4095822	-	protein_coding	FALSE	1469	15.28		113.961	105.19	109.576	5.07706	4.68631	4.88169	-0.110165	0.926482	0.533788	0.668976		111.844	109.674	110.759	4.98275	4.88606	4.9344	-0.0296875	0.979632	0.895297	0.949589		Yes	1.07935	Day	0.668976		128.591	121.313	124.952	5.72884	5.40457	5.56671	-0.0777843
ENSRNOG00000000423	Stk19	LOC100360835	RGD2321323	-	100360835	-	chr20	4095977	4105508	+	protein_coding	FALSE	1134	15.28		51.6144	57.0704	54.3424	2.97875	3.29363	3.13619	0.130247	1.09448	0.653159	0.766816		75.9962	58.3589	67.1775	4.38587	3.36799	3.87693	-0.353454	0.782708	0.199876	0.400401		Yes	1.27762	Day (?)	0.400401		50.8328	56.7083	53.7706	2.93365	3.27273	3.10319	0.138244
ENSRNOG00000000428	Cyp21a1	Cyp21a1	RGD2461	21-OH;Cyp21	24298	24298	chr20	4125356	4128518	+	protein_coding	FALSE	1963	15.28		0.644766	1.05519	0.849979	0.021496	0.0351793	0.0283377	0.145847	1.10638	0.69186	NA		1.33794	1.38507	1.3615	0.0446058	0.0461773	0.0453916	0.0134314	1.00935	0.975918	NA		No	1.10638	Night	NA		0	0.660862	0.330431	0	0.0220327	0.0110163	0.0738883
ENSRNOG00000000431	Atf6b	Atf6b	RGD1303317	Crebl1;MGC112556	406169	406169	chr20	4192191	4200027	-	protein_coding	FALSE	2491	15.28		525.3	434.157	479.728	13.801	11.4064	12.6037	-0.272762	0.827733	0.00229374	0.00786728		479.519	443.216	461.367	12.5982	11.6444	12.1213	-0.113037	0.924639	0.427304	0.643398		Yes	1.20812	Day	0.00786728		421.717	461.54	441.628	11.0796	12.1258	11.6027	0.127545
ENSRNOG00000000432	Fkbpl	Fkbpl	RGD1303227	WISp39	406168	406168	chr20	4201110	4202576	-	protein_coding	FALSE	1268	15.28		168.248	241.614	204.931	8.68375	12.4704	10.5771	0.499696	1.41392	0.010195	0.0285226		171.955	182.621	177.288	8.87507	9.42557	9.15032	0.0805531	1.05742	0.712137	0.847604		Yes	1.41392	Night	0.0285226		156.686	157.796	157.241	8.08702	8.1443	8.11566	0.00969148
ENSRNOG00000000433	Prrt1	Prrt1	RGD1359348	DSPD1;MGC109407;Ng5;Orf31	406167	406167	chr20	4219836	4223478	-	protein_coding	FALSE	1949	15.28		127.695	163.099	145.397	4.28785	5.47668	4.88226	0.338993	1.26487	0.0762752	0.151557		123.815	152.409	138.112	4.15755	5.1177	4.63762	0.277562	1.21214	0.263019	0.480105		Yes	1.26487	Night	0.151557		159.438	201.943	180.69	5.35374	6.78098	6.06736	0.287395
ENSRNOG00000000435	Ppt2	Ppt2	RGD620375	PPT-2	54398	54398	chr20	4225667	4234651	+	protein_coding	FALSE	1664	15.28		334.221	397.687	365.954	13.1449	15.641	14.393	0.247849	1.18744	0.0331785	0.0767798		323.033	378.428	350.73	12.7049	14.8835	13.7942	0.220291	1.16497	0.201849	0.402887		Yes	1.18744	Night	0.0767798		342.864	325.842	334.353	13.4848	12.8154	13.1501	-0.0721505
ENSRNOG00000000436	Egfl8	Egfl8	RGD1549706	MGC156528;Ng3	406166	406166	chr20	4235507	4237859	+	protein_coding	FALSE	1380	15.28		60.861	74.9058	67.8834	2.88627	3.55233	3.2193	0.287684	1.22068	0.139393	0.24538		65.9502	78.6715	72.3109	3.12762	3.73091	3.42927	0.230866	1.17354	0.395079	0.615246		Yes	1.22068	Night	0.24538		70.593	47.6155	59.1043	3.3478	2.25812	2.80296	-0.49506
ENSRNOG00000000437	Agpat1	Agpat1	RGD1303287	MGC94573	406165	406165	chr20	4237797	4245723	-	protein_coding	FALSE	2091	15.28		553.526	512.416	532.971	17.3245	16.0378	16.6812	-0.108824	0.927344	0.39189	0.537704		545.329	583.406	564.367	17.0679	18.2597	17.6638	0.0953099	1.06829	0.401475	0.621628		Yes	1.07835	Day (?)	0.537704		645.415	626.716	636.065	20.2005	19.6152	19.9078	-0.0420628
ENSRNOG00000000438	Rnf5	Rnf5	RGD1588458	MGC109637	407784	407784	chr20	4248001	4250446	+	protein_coding	FALSE	1116	15.28		417.733	320.657	369.195	24.4969	18.8042	21.6505	-0.370594	0.773464	0.0136746	0.0365231		396.675	306.633	351.654	23.262	17.9817	20.6219	-0.36278	0.777665	0.0145368	0.0546753		Yes	1.29288	Day	0.0365231		294.974	363.665	329.32	17.298	21.3262	19.3121	0.278785
ENSRNOG00000000439	Ager	Ager	RGD69258	RAGE	81722	81722	chr20	4250612	4253540	-	protein_coding	FALSE	1420	15.28		86.3495	82.5442	84.4469	3.97968	3.8043	3.89199	-0.0572355	0.961104	0.82021	0.885033		93.4289	68.9898	81.2093	4.30596	3.1796	3.74278	-0.388848	0.763739	0.228992	0.439264		Yes	1.30935	Day	0.439264		91.4028	84.8015	88.1022	4.21258	3.90834	4.06046	-0.0918359
ENSRNOG00000000440	Pbx2	Pbx2	RGD1303084	-	406164	406164	chr20	4254009	4257811	-	protein_coding	FALSE	2507	15.28		793.231	675.056	734.143	20.7072	17.6223	19.1648	-0.229504	0.852928	0.0136203	0.0364161		799.722	685.888	742.805	20.8767	17.905	19.3909	-0.215851	0.861038	0.209133	0.412672		Yes	1.17243	Day	0.0364161		785.795	758.316	772.056	20.5131	19.7958	20.1544	-0.0505811
ENSRNOG00000000441	Gpsm3	Gpsm3	RGD1303014	AGS4;G18;MGC108946;Ng1	406163	406163	chr20	4259882	4261744	-	protein_coding	FALSE	1228	15.28		10.0567	4.93771	7.49719	0.53596	0.26315	0.399555	-0.668115	0.629328	0.127666	0.228643		12.7508	9.9539	11.3523	0.679539	0.530483	0.605011	-0.215966	0.86097	0.663276	0.817865		Yes	1.589	Day	0.228643		10.673	11.8679	11.2704	0.568808	0.632485	0.600647	0.094971
ENSRNOG00000000442	Notch4	Notch4	RGD1303282	-	406162	406162	chr20	4263204	4287312	-	protein_coding	FALSE	6483	15.28		73.8826	71.5494	72.716	0.745835	0.722281	0.734058	-0.0446787	0.969506	0.824641	0.888303		80.5889	84.1446	82.3668	0.813534	0.849429	0.831482	0.0508155	1.03585	0.884237	0.944509		Yes	1.03585	Night (?)	0.888303		76.8926	76.5546	76.7236	0.776221	0.772808	0.774515	-0.00498107
ENSRNOG00000000443	C4b	LOC100909666	RGD6502265	-	100909666	24233	chr20	4106164	4118041	+	protein_coding	FALSE	4383	15.28		986.558	651.357	818.958	14.7308	9.72578	12.2283	-0.50618	0.704084	0.126993	0.2277		1098.78	1143.94	1121.36	16.4066	17.0808	16.7437	0.0522829	1.0369	0.860859	0.93064		Yes	1.42028	Day (?)	0.2277		1596.74	1484.51	1540.63	23.8418	22.1661	23.0039	-0.0654142
ENSRNOG00000000446	Btnl7	LOC100911983	RGD6489601	-	100911983	-	chr20	4437292	4447525	+	protein_coding	FALSE	1823	15.28		0.322383	0	0.161191	0.0115734	0	0.00578671	-0.102286	0.931555	0.546287	NA		0	0	0	0	0	0	NA	NA	NA	NA		No	NA	NA	NA		0	0	0	0	0	0	NA
ENSRNOG00000000451	RT1-Ba	RT1-Ba	RGD1595867	BA1;MGC105667;RT1-Ba_mapped	309621	309621	chr20	4697998	4702565	+	protein_coding	FALSE	1092	15.28		423.309	159.032	291.17	25.3695	9.531	17.4502	-1.33307	0.396923	2.217e-10	2.48144e-09		207.801	278.12	242.96	12.4538	16.6681	14.5609	0.34826	1.27302	0.3587	0.58048		Yes	2.51938	Day (?)	2.48144e-09		438.548	419.962	429.255	26.2828	25.1689	25.7258	-0.0523364
ENSRNOG00000000454	RT1-DOb	RT1-DOb	RGD1595814	DOb;H2-Ob;RT1-Bb2;RT1-DOb_mapped	365542	365542	chr20	4753939	4759648	-	protein_coding	FALSE	819	15.28		10.1223	10.9121	10.5172	0.808854	0.871967	0.840411	0.0672231	1.0477	0.875464	0.923213		10.3846	11.8825	11.1336	0.829821	0.949511	0.889666	0.144327	1.10521	0.736964	0.862242		Yes	1.10521	Night	0.862242		20.3446	10.4587	15.4016	1.6257	0.835739	1.23072	-0.59388
ENSRNOG00000000455	Tap2	-	RGD	-	-	-	chr20	4770455	4784421	-	protein_coding	FALSE	2349	15.28		384.911	325.783	355.347	10.7239	9.07659	9.90026	-0.225086	0.855544	0.315831	0.45901		357.447	328.643	343.045	9.95876	9.15627	9.55751	-0.114587	0.923647	0.636644	0.798811		Yes	1.16885	Day	0.45901		425.245	557.253	491.249	11.8477	15.5255	13.6866	0.372392
ENSRNOG00000000456	Psmb8	Psmb8	RGD3426	Lmp7;MGC124945;Ring10	24968	-	chr20	4786263	4789173	-	protein_coding	FALSE	1032	15.28		91.6533	150.925	121.289	5.81226	9.57105	7.69165	0.388237	1.30879	0.395784	0.541423		114.561	81.4464	98.0035	7.26495	5.16498	6.21497	-0.444311	0.734935	0.136962	0.306954		Yes	1.36066	Day (?)	0.306954		188.767	252.172	220.47	11.9708	15.9917	13.9812	0.315093
ENSRNOG00000000457	Tap1	Tap1	RGD3817	APT1;Abcb2;Cim;MGC124549;Tap2	24811	24811	chr20	4790363	4800997	-	protein_coding	FALSE	2943	15.28		165.414	278.03	221.722	3.67841	6.18269	4.93055	0.367206	1.28985	0.42334	0.569307		135.343	140.865	181.733	3.00968	3.13248	4.04129	-0.537347	0.689037	NA	NA		No	1.4513	Day (?)	NA		235.416	396.051	315.734	5.23506	8.8072	7.02113	0.476868
ENSRNOG00000000459	Psmb9	Psmb9	RGD3427	Lmp2	24967	24967	chr20	4801198	4806570	+	protein_coding	FALSE	863	15.28		75.5088	100.014	87.7616	5.72616	7.58453	6.65534	0.307841	1.23785	0.432225	0.57762		87.5469	66.5618	77.0544	6.63906	5.04767	5.84337	-0.376826	0.77013	0.109304	0.260213		Yes	1.29848	Day (?)	0.260213		137.934	166.94	152.437	10.4602	12.6597	11.56	0.202572
ENSRNOG00000000460	RT1-DMa	-	RGD	-	-	-	chr20	4843458	4846844	-	protein_coding	FALSE	1070	15.28		74.0887	68.9553	71.522	4.53153	4.21755	4.37454	-0.0976631	0.934546	0.635128	0.753092		51.6292	80.2763	65.9527	3.15782	4.90999	4.03391	0.545785	1.45981	0.116877	0.273512		Yes	1.45981	Night (?)	0.273512		100.469	85.7979	93.1335	6.14505	5.24771	5.69638	-0.189575
ENSRNOG00000000461	Brd2	-	RGD	-	-	294276	chr20	4864948	4871819	+	protein_coding	FALSE	3378	15.28		2460.26	4400.63	3430.44	47.6648	85.2574	66.4611	0.826234	1.77305	1.98858e-13	2.96344e-12		2479.43	3908.22	3193.82	48.0361	75.7174	61.8768	0.641817	1.56029	1.83982e-05	0.000162734		Yes	1.77305	Night	2.96344e-12		2131.73	2224.45	2178.09	41.2999	43.0963	42.1981	0.060816
ENSRNOG00000000463	Col11a2	Col11a2	RGD2373	Col11a2_mapped	294279	294279	chr20	4924451	4953310	-	protein_coding	FALSE	6308	15.28		145.45	150.119	147.785	1.50903	1.55748	1.53326	0.0435737	1.03066	0.860785	0.913201		157.63	155.001	204.171	1.6354	1.60812	2.11825	0.55118	1.46528	NA	NA		No	1.46528	Night	NA		245.99	232.62	239.305	2.55213	2.41342	2.48277	-0.0780661
ENSRNOG00000000464	Rxrb	Rxrb	RGD3611	RXR-beta	361801	361801	chr20	4954339	4960880	-	protein_coding	FALSE	2797	15.28		740.642	524.249	632.446	17.3298	12.2665	14.7981	-0.490777	0.711642	8.38986e-06	5.02423e-05		701.208	520.604	610.906	16.4071	12.1812	14.2942	-0.419355	0.747759	0.00556717	0.0246707		Yes	1.4052	Day	5.02423e-05		764.055	712.344	738.2	17.8776	16.6676	17.2726	-0.0976283
ENSRNOG00000000465	Slc39a7	Slc39a7	RGD1593280	Ke4;MGC94153;RT1-Ke4;RT1-Ke4_mapped;Rt1Ke4	294281	294281	chr20	4961317	4964651	+	protein_coding	FALSE	2251	15.28		999.16	758.593	878.876	29.0493	22.0551	25.5522	-0.389438	0.763427	0.00176712	0.00628407		920.845	809.283	865.064	26.7724	23.5289	25.1506	-0.183836	0.880359	0.171705	0.360244		Yes	1.30988	Day	0.00628407		862.982	822.29	842.636	25.0901	23.9071	24.4986	-0.0678912
ENSRNOG00000000466	Hsd17b8	Hsd17b8	RGD1303158	Fabgl;Ke6;MGC109594;RING2	361802	361802	chr20	4964859	4966855	+	protein_coding	FALSE	970	15.28		514.538	496.061	505.3	34.7154	33.4688	34.0921	-0.0529282	0.963978	0.578898	0.706613		519.375	545.214	532.294	35.0418	36.7851	35.9134	0.0687222	1.04879	0.687488	0.833141		Yes	1.04879	Night (?)	0.706613		603.142	618.578	610.86	40.6934	41.7349	41.2142	0.0334013
ENSRNOG00000000467	Ring1	Ring1	RGD3576	MGC112563;Ring1A	309626	309626	chr20	4968250	4972149	+	protein_coding	FALSE	1696	15.28		678.556	671.336	674.946	26.184	25.9054	26.0447	-0.0149981	0.989658	0.888985	0.931118		780.245	599.977	690.111	30.108	23.1518	26.6299	-0.373903	0.771692	0.00145355	0.00790735		Yes	1.29585	Day	0.00790735		744.638	762.882	753.76	28.734	29.438	29.086	0.0342132
ENSRNOG00000000470	Vps52	Vps52	RGD3618	Are1;Sacm2l	25218	25218	chr20	5073754	5083339	-	protein_coding	FALSE	3167	15.28		1901.46	1879.27	1890.36	39.2931	38.8344	39.0638	-0.0167326	0.988469	0.876385	0.923829		1978.46	1794.93	1886.7	40.8843	37.0916	38.988	-0.139158	0.908049	0.218921	0.426448		Yes	1.10126	Day	0.426448		1860.15	1878.6	1869.37	38.4394	38.8206	38.63	0.0142095
ENSRNOG00000000471	B3galt4	B3galt4	RGD620328	GAL-T2;MGC156596;b3Gal-T4;beta3Gal-T4;beta3GalT4	171079	171079	chr20	5087883	5089425	+	protein_coding	FALSE	1542	15.28		106.157	85.2117	95.6843	4.50547	3.61652	4.061	-0.307116	0.808256	0.076069	0.151263		98.2727	67.2506	82.7617	4.17086	2.85423	3.51254	-0.516197	0.699213	0.0291299	0.0958583		Yes	1.43018	Day	0.0958583		121.666	108.494	115.08	5.16369	4.60467	4.88418	-0.154562
ENSRNOG00000000473	Pfdn6	Pfdn6	RGD1303006	Ke2	309629	309629	chr20	5097761	5099190	+	protein_coding	FALSE	651	15.28		790.262	706.748	748.505	79.445	71.0494	75.2472	-0.15986	0.895112	0.0854744	0.166455		777.506	715.097	746.301	78.1626	71.8887	75.0257	-0.115794	0.922874	0.553186	0.744242		Yes	1.11718	Day	0.166455		761.168	640.61	700.889	76.5202	64.4005	70.4604	-0.236709
ENSRNOG00000000474	Rgl2	Rgl2	RGD1302985	Ke1.5;MGC124925;Rab2l	294283	294283	chr20	5100261	5107987	-	protein_coding	FALSE	2838	15.28		1592.93	1410.39	1501.66	36.7334	32.524	34.6287	-0.172342	0.887401	0.177788	0.295737		1612.3	1538.8	1575.55	37.18	35.4852	36.3326	-0.0665862	0.954895	0.526144	0.7247		Yes	1.12689	Day	0.295737		1978.17	1792.97	1885.57	45.6171	41.3463	43.4817	-0.137902
ENSRNOG00000000476	Zbtb22	Zbtb22	RGD1359627	Bing1;Zfp297;Znf297	309630	309630	chr20	5118095	5121262	-	protein_coding	FALSE	2571	15.28		895.227	757.522	826.375	22.7881	19.2828	21.0354	-0.238883	0.847401	0.00298176	0.00989763		893.853	621.419	757.636	22.7531	15.8183	19.2857	-0.504853	0.704732	0.00970026	0.0393343		Yes	1.41898	Day	0.00989763		868.712	850.881	859.796	22.1131	21.6592	21.8862	-0.0289224
ENSRNOG00000000477	Daxx	Daxx	RGD621227	MGC156601	140926	140926	chr20	5121854	5127601	-	protein_coding	FALSE	2455	15.28		696.012	770.687	733.35	18.5542	20.5449	19.5495	0.144587	1.10541	0.175994	0.29348		747.021	621.736	684.378	19.914	16.5741	18.2441	-0.258624	0.835885	0.101614	0.247432		Yes	1.19634	Day (?)	0.247432		667.531	700.128	683.83	17.795	18.6639	18.2294	0.0670138
ENSRNOG00000000478	-	-	RGD	-	-	-	chr20	5133023	5133236	-	retrotransposed	FALSE	213	15.28		2.73824	1.40819	2.07321	0.841335	0.43267	0.637003	-0.35233	0.783318	0.42591	NA		3.30354	2.71465	3.00909	1.01503	0.834085	0.924555	-0.135338	0.910456	0.78835	NA		No	1.27662	Day	NA		4.21681	3.09292	3.65487	1.29563	0.950312	1.12297	-0.173316
ENSRNOG00000000479	KIFC1_RAT	Kifc1	RGD1359118	MGC94918	294286	294286	chr20	5150860	5169262	+	protein_coding	FALSE	2237	15.28		34.5456	15.806	25.1758	1.01065	0.462415	0.736535	-0.980191	0.506913	0.00155439	0.00562269		23.5583	19.4398	21.4991	0.689216	0.568724	0.62897	-0.220907	0.858026	0.589644	0.769016		Yes	1.97273	Day	0.00562269		27.8067	20.6504	24.2285	0.813505	0.604141	0.708823	-0.273624
ENSRNOG00000000480	Phf1	Phf1	RGD1303205	MGC94975;Tctex3	294287	-	chr20	5170049	5175028	+	protein_coding	FALSE	2155	15.28		365.57	582.968	474.269	11.102	17.7041	14.403	0.665875	1.58653	9.594e-13	1.35325e-11		366.041	630.066	498.054	11.1163	19.1344	15.1254	0.759689	1.69313	6.07267e-06	5.86607e-05		Yes	1.69313	Night	1.35325e-11		588.1	584.307	586.204	17.86	17.7448	17.8024	-0.00888366
ENSRNOG00000000481	Cuta	Cuta	RGD1303306	CutA1	294288	294288	chr20	5175116	5176607	-	protein_coding	FALSE	714	15.28		314.729	274.8	294.764	28.8479	25.1881	27.018	-0.188277	0.877653	0.266067	0.404562		300.569	307.338	303.954	27.5501	28.1705	27.8603	0.0317501	1.02225	0.782365	0.889089		Yes	1.1394	Day (?)	0.404562		324.379	347.06	335.719	29.7325	31.8114	30.7719	0.0947657
ENSRNOG00000000483	Syngap1	Syngap1	RGD621090	-	192117	192117	chr20	5178522	5208449	+	protein_coding	FALSE	5110	15.28		112.83	90.2337	101.532	1.44504	1.15564	1.30034	-0.309197	0.807091	0.0596234	0.123502		143.417	119.924	131.67	1.83677	1.53589	1.68633	-0.242071	0.845531	0.354987	0.576756		Yes	1.23902	Day	0.123502		143.548	146.373	144.961	1.83846	1.87463	1.85655	0.0261184
ENSRNOG00000000485	Bak1	Bak1	RGD621635	MGC108627	116502	116502	chr20	5255953	5264593	-	protein_coding	FALSE	1955	15.28		116.734	93.9011	105.317	3.90775	3.14341	3.52558	-0.305879	0.808949	0.0499142	0.107092		130.638	97.7669	114.203	4.37321	3.27282	3.82302	-0.392597	0.761757	0.109607	0.260744		Yes	1.31275	Day	0.107092		118.976	124.163	121.569	3.9828	4.15643	4.06961	0.0583775
ENSRNOG00000000486	Ggnbp1	Ggnbp1	RGD1359729	MGC124911	494520	494520	chr20	5265344	5271651	+	protein_coding	FALSE	1394	15.28		15.1225	6.62707	10.8748	0.709964	0.311126	0.510545	-0.888826	0.540054	0.0251536	0.0610419		14.5818	8.02884	11.3053	0.68458	0.376935	0.530758	-0.64212	0.640771	0.140767	0.31317		Yes	1.85167	Day	0.0610419		19.7808	17.8194	18.8001	0.928661	0.836579	0.88262	-0.105036
ENSRNOG00000000487	Grm4	Grm4	RGD2745	mGluR4	24417	-	chr20	5624684	5655238	-	protein_coding	FALSE	2823	15.28		4.62636	7.42867	6.02752	0.107252	0.172217	0.139735	0.444246	1.3606	0.30423	0.446716		5.16672	18.772	11.9694	0.119779	0.435188	0.277483	0.96826	1.95648	0.0542777	0.155164		Yes	1.95648	Night	0.155164		11.6277	6.87961	9.25367	0.269563	0.159489	0.214526	-0.353572
ENSRNOG00000000488	Hmga1	Hmga1	RGD628699	HMG-I(Y);Hmgi	117062	117062	chr20	5769051	5772284	+	protein_coding	FALSE	339	15.28		344.607	240.627	292.617	66.5275	46.4538	56.4906	-0.495412	0.709359	0.00727994	0.0213674		390.592	275.666	333.129	75.4051	53.2182	64.3117	-0.488295	0.712867	0.00534988	0.023831		Yes	1.40972	Day	0.0213674		300.374	313.199	306.787	57.9882	60.4641	59.2261	0.0546044
ENSRNOG00000000489	Nudt3	Nudt3	RGD1310183	DIPP-1;LOC294292;MGC105578	294292	294292	chr20	5789036	5841633	-	protein_coding	FALSE	2056	15.28		1467.26	1612.01	1539.64	46.7047	51.3124	49.0085	0.13459	1.09778	0.0989736	0.187373		1418.43	1665.62	1542.02	45.1502	53.0189	49.0845	0.228909	1.17195	0.0313122	0.101374		Yes	1.17195	Night	0.101374		1396.32	1369.79	1383.06	44.4467	43.602	44.0244	-0.0268912
ENSRNOG00000000490	Rps10	-	RGD	-	-	81773	chr20	5849320	5853895	-	protein_coding	FALSE	567	15.28		742.938	680.838	711.888	85.7524	78.5846	82.1685	-0.122374	0.918675	0.381915	0.527179		743.85	633.323	688.587	85.8577	73.1003	79.479	-0.228944	0.853259	0.0804145	0.208502		Yes	1.17198	Day	0.208502		673.745	614.583	644.164	77.7659	70.9372	74.3516	-0.128912
ENSRNOG00000000491	Spdef	Spdef	RGD1594842	LOC689210	689210	689210	chr20	5927865	5942091	-	protein_coding	FALSE	1729	15.28		0.288272	1.75739	1.02283	0.0109115	0.0665196	0.0387155	0.515797	1.42978	0.18454	NA		0.95389	0.718227	0.836058	0.036106	0.0271859	0.031646	-0.0811039	0.945334	0.834311	NA		No	1.42978	Night(?)	NA		1.91147	0.339303	1.12539	0.0723517	0.0128431	0.0425974	-0.28722
ENSRNOG00000000493	LOC685273	Snrpc	RGD1306065	LOC361808;Snrp1c;U1-C;U1C	361808	361808	chr20	6053263	6063839	+	protein_coding	FALSE	711	15.28		358.562	171.101	264.832	33.0044	15.7492	24.3768	-0.99009	0.503446	3.26754e-05	0.000174876		272.605	159.691	216.148	25.0923	14.699	19.8957	-0.738737	0.599264	0.000401	0.00255147		Yes	1.98631	Day	0.000174876		249.912	228.885	239.398	23.0035	21.068	22.0358	-0.119296
ENSRNOG00000000495	RGD1307264	Uhrf1bp1	RGD1307264	LOC309637;RGD1307264	309637	309637	chr20	6067778	6108468	+	protein_coding	FALSE	4297	15.28		571.395	834.923	703.159	8.70257	12.7162	10.7094	0.530766	1.4447	0.000729905	0.00287345		635.032	851.237	743.134	9.67178	12.9647	11.3182	0.41974	1.33769	8.30149e-06	7.83736e-05		Yes	1.4447	Night	7.83736e-05		634.68	622.64	628.66	9.66642	9.48306	9.57474	-0.0259401
ENSRNOG00000000498	Anks1a	Anks1a	RGD1309183	Anks1;LOC309639	309639	309639	chr20	6121315	6274822	+	protein_coding	FALSE	5809	15.28		1395.26	945.316	1170.29	15.7192	10.6501	13.1846	-0.5545	0.680893	7.32702e-08	6.06996e-07		1483.15	890.059	1186.6	16.7094	10.0275	13.3684	-0.731396	0.602321	2.46607e-15	8.22929e-14		Yes	1.66024	Day	8.22929e-14		1154.28	1073.46	1113.87	13.0043	12.0937	12.549	-0.0984838
ENSRNOG00000000499	Tcp11	Tcp11	RGD1359387	MGC95257	309641	309641	chr20	6283358	6293412	-	protein_coding	FALSE	1932	15.28		0.576544	0.351099	0.463821	0.01953	0.0118932	0.0157116	-0.0613049	0.958397	0.809254	NA		0.643361	0	0.32168	0.0217933	0	0.0108967	-0.225598	0.85524	0.395353	NA		No	1.16926	Day	NA		0	0.355756	0.177878	0	0.012051	0.00602548	0.0472129
ENSRNOG00000000500	F1LV96_RAT	Scube3	RGD1304880	LOC294297	294297	294297	chr20	6388732	6407751	+	protein_coding	FALSE	2910	15.28		18.3249	5.5424	11.9337	0.412122	0.124647	0.268384	-1.09449	0.468301	0.0126769	0.0342528		28.5369	15.4866	22.0117	0.641786	0.348288	0.495037	-0.476709	0.718615	0.342881	0.563957		Yes	2.13538	Day	0.0342528		21.1164	19.545	20.3307	0.474902	0.439562	0.457232	-0.0631651
ENSRNOG00000000501	Znf76	Zfp523	RGD1306239	LOC361809;MGC188390;Znf76	361809	361809	chr20	6423715	6446497	+	protein_coding	FALSE	2489	15.28		315.402	256.292	285.847	8.2931	6.73887	7.51598	-0.29441	0.815406	0.0388012	0.0871975		317.257	282.898	300.077	8.34187	7.43843	7.89015	-0.160441	0.894752	0.409555	0.628833		Yes	1.22638	Day	0.0871975		351.163	351.362	351.262	9.23336	9.2386	9.23598	0.00036069
ENSRNOG00000000502	Def6	Def6	RGD1307945	LOC309642	309642	309642	chr20	6448597	6469830	+	protein_coding	FALSE	1893	15.28		11.6051	3.85303	7.72906	0.401212	0.133207	0.26721	-0.962506	0.513165	0.0311815	0.0728739		9.0624	3.37738	6.21989	0.313306	0.116763	0.215035	-0.87751	0.544306	0.0724704	0.192933		Yes	1.94869	Day	0.0728739		12.6495	9.79784	11.2237	0.437321	0.338732	0.388027	-0.222897
ENSRNOG00000000503	Ppard	Ppard	RGD3370	Pparb	25682	25682	chr20	6479091	6543024	+	protein_coding	FALSE	2045	15.28		318.975	419.8	369.387	10.208	13.4346	11.8213	0.380784	1.30205	0.0223959	0.0554778		345.365	421.366	383.365	11.0525	13.4847	12.2686	0.27692	1.21161	0.104804	0.25262		Yes	1.30205	Night	0.0554778		329.768	250.09	289.929	10.5534	8.00351	9.27845	-0.383792
ENSRNOG00000000504	Fance	Fance	RGD1561045	LOC309643;RGD1561045	309643	309643	chr20	6555896	6566913	+	protein_coding	FALSE	1813	15.28		485.274	487.74	486.507	17.5173	17.6062	17.5618	0.00836603	1.00582	0.961014	0.976585		515.287	409.097	462.192	18.6006	14.7674	16.684	-0.321626	0.800168	0.0920593	0.229843		Yes	1.24974	Day (?)	0.229843		443.411	438.843	441.127	16.0061	15.8412	15.9237	-0.0138387
ENSRNOG00000000505	Rpl10a	Rpl10a	RGD620497	-	81729	81729	chr20	6569077	6571639	+	protein_coding	FALSE	713	15.28		1750.68	1690.53	1720.61	160.692	155.171	157.932	-0.0506012	0.965534	0.556209	0.687727		1609.28	1670.36	1639.82	147.713	153.32	150.516	0.0530545	1.03746	0.712356	0.847734		Yes	1.03746	Night (?)	0.687727		1789.06	1618.56	1703.81	164.215	148.565	156.39	-0.142828
ENSRNOG00000000506	Tead3	Tead3	RGD1311583	LOC294299	294299	294299	chr20	6572335	6591723	-	protein_coding	FALSE	2621	15.28		271.424	235.224	253.324	6.77732	5.87342	6.32537	-0.200819	0.870056	0.200562	0.325409		310.708	220.591	265.65	7.75823	5.50804	6.63313	-0.484294	0.714847	0.002151	0.0110063		Yes	1.3989	Day	0.0110063		294.262	325.552	309.907	7.34756	8.12888	7.73822	0.141904
ENSRNOG00000000507	Tulp1	Tulp1	RGD1311062	LOC309900	309900	309900	chr20	6592447	6604349	-	protein_coding	FALSE	2073	15.28		12915.1	10345.9	11630.5	407.733	326.623	367.178	-0.309139	0.807123	0.0627909	0.129032		11482.5	8596.7	10039.6	362.504	271.399	316.952	-0.400808	0.757434	0.0428662	0.129607		Yes	1.32025	Day	0.129032		11806.3	11026.2	11416.2	372.728	348.099	360.413	-0.0963453
ENSRNOG00000000508	RGD1306008	Armc12	RGD1306008	LOC294301;RGD1306008	294301	294301	chr20	6769883	6780374	+	protein_coding	FALSE	1213	15.28		0.940387	2.86965	1.90502	0.0507367	0.154826	0.102782	0.554904	1.46907	0.208311	NA		0	2.46035	1.23018	0	0.132744	0.0663718	0.786169	1.72449	0.0644032	NA		No	1.72449	Night	NA		0	1.01662	0.508309	0	0.0548496	0.0274248	0.183875
ENSRNOG00000000510	Clps	Clps	RGD2363	COLQ	25680	25680	chr20	6802427	6804588	-	protein_coding	FALSE	462	15.28		0.329732	0	0.164866	0.0467085	0	0.0233542	-0.103722	0.930629	0.543318	NA		0	0	0	0	0	0	NA	NA	NA	NA		No	NA	NA	NA		0.626464	0	0.313232	0.0887423	0	0.0443711	-0.070092
ENSRNOG00000000511	Srpk1	Srpk1	RGD1308272	LOC361811;MGC116186	361811	361811	chr20	6829410	6870877	-	protein_coding	FALSE	2295	15.28		1341.13	2151.15	1746.14	38.2442	61.343	49.7936	0.675699	1.59737	6.17553e-15	1.05119e-13		1225.21	1948.67	1586.94	34.9384	55.5691	45.2538	0.659007	1.579	1.07966e-07	1.42877e-06		Yes	1.59737	Night	1.05119e-13		1007.73	1176.95	1092.34	28.7369	33.5623	31.1496	0.220791
ENSRNOG00000000512	B2GUX9_RAT	Slc26a8	RGD1308898	LOC309646	309646	309646	chr20	6886487	6898565	-	protein_coding	FALSE	1878	15.28		55.9425	29.4131	42.6778	1.9495	1.02499	1.48725	-0.770599	0.586174	0.0270995	0.064835		54.2548	30.1868	42.2208	1.89068	1.05196	1.47132	-0.724109	0.605371	0.0382916	0.118614		Yes	1.70598	Day	0.064835		88.5597	80.6622	84.6109	3.08615	2.81094	2.94854	-0.0917483
ENSRNOG00000000513	Mapk14	Mapk14	RGD70496	CRK1;CSBP;CSPB1;Csbp1;Csbp2;Exip;Hog;MAPK 14;MGC105413;Mxi2;Prkm14;Prkm15;RK;Sapk2A;p38;p38Hog;p38alpha	81649	81649	chr20	6939248	7000377	+	protein_coding	FALSE	3505	15.28		690.98	873.948	782.464	12.9019	16.3183	14.6101	0.333111	1.25973	0.00292891	0.00974717		715.109	981.415	848.262	13.3525	18.3249	15.8387	0.452991	1.36888	1.83487e-06	1.94287e-05		Yes	1.36888	Night	1.94287e-05		835.396	899.048	867.222	15.5984	16.7869	16.1927	0.104588
ENSRNOG00000000515	Mapk13	Mapk13	RGD3045	MGC124619;Prkm13	29513	29513	chr20	7055312	7064204	+	protein_coding	FALSE	1661	15.28		1.51693	3.13799	2.32746	0.0597686	0.12364	0.0917042	0.446868	1.36308	0.326428	NA		1.01172	2.71465	6.95481	0.0398626	0.10696	0.274026	-0.514418	0.700075	NA	NA		No	1.42842	Day (?)	NA		0.955586	1.03436	0.994974	0.037651	0.0407548	0.0392029	0.0120067
ENSRNOG00000000516	LOC100360640	Pxt1	RGD2321717	LOC100360640	100360640	-	chr20	7225693	7226754	-	protein_coding	FALSE	156	15.28		0.610655	0.365841	0.488248	0.256182	0.153477	0.204829	-0.0970345	0.934953	0.75068	NA		0.310529	0	0.155265	0.130273	0	0.0651365	-0.0670722	0.954573	0.656734	NA		No	1.06957	Day	NA		0.329419	0.355756	0.342588	0.138198	0.149247	0.143722	0.00328743
ENSRNOG00000000517	Kctd20	Kctd20	RGD1309887	LOC294307;RGD1309887	294307	-	chr20	7239235	7253138	+	protein_coding	FALSE	1298	15.28		354.627	523.718	439.172	17.8802	26.4058	22.143	0.556119	1.47031	1.18804e-09	1.23388e-08		377.629	512.416	445.023	19.04	25.836	22.438	0.434789	1.35171	9.36031e-05	0.000696466		Yes	1.47031	Night	1.23388e-08		321.917	346.814	334.366	16.231	17.4863	16.8587	0.105589
ENSRNOG00000000519	F1LUL1_RAT	Stk38	RGD1309455	LOC361813;MGC109574	361813	-	chr20	7257555	7292004	-	protein_coding	FALSE	3347	15.28		738.175	793.646	765.91	14.4338	15.5184	14.9761	0.103314	1.07424	0.141392	0.248086		792.007	797.837	794.922	15.4864	15.6004	15.5434	0.0115639	1.00805	0.894171	0.948887		Yes	1.07424	Night	0.248086		740.136	780.815	760.475	14.4721	15.2675	14.8698	0.0763264
ENSRNOG00000000520	Sfrs3	LOC100910660;Srsf3	RGD6497369;RGD1309233	;LOC361814;Sfrs3	100910660;361814	361814	chr20	7316648	7326580	+	protein_coding	FALSE	2903	15.28		2334.09	4735.12	3534.6	52.6195	106.748	79.6838	0.994568	1.99248	4.96672e-12	6.54295e-11		2908.53	4810.08	3859.3	65.5697	108.438	87.0039	0.712476	1.63861	1.53214e-07	1.98662e-06		Yes	1.99248	Night	6.54295e-11		4037.13	4127.78	4082.45	91.0127	93.0564	92.0346	0.0318203
ENSRNOG00000000521	Cdkn1a	Cdkn1a	RGD69328	Cip1;UV96;Waf1	114851	114851	chr20	7379385	7385595	+	protein_coding	FALSE	736	15.28		17.9529	8.02431	12.9886	1.59637	0.713521	1.15495	-0.845938	0.556349	0.0362406	0.0824677		37.3706	12.7091	25.0398	3.32299	1.13009	2.22654	-1.01285	0.495566	0.0343523	0.109022		Yes	2.01789	Day	0.0824677		15.3338	13.2212	14.2775	1.36348	1.17563	1.26955	-0.117353
ENSRNOG00000000522	Cpne5	Cpne5	RGD1308021	LOC309650	309650	309650	chr20	7453642	7535366	-	protein_coding	FALSE	4362	15.28		5.88179	10.9159	8.39882	0.088247	0.163776	0.126011	0.646294	1.56514	0.110815	0.204733		3.56286	5.06401	13.1621	0.0534551	0.0759776	0.197477	1.14334	2.20892	NA	NA		No	2.20892	Night	NA		6.15976	4.02727	21.225	0.0924177	0.060423	0.318448	-0.626396
ENSRNOG00000000523	Ppil1	Ppil1	RGD1309119	LOC309651;MGC116359	309651	-	chr20	7548898	7565640	-	protein_coding	FALSE	1305	15.28		430.057	270.925	350.491	21.5671	13.5867	17.5769	-0.658855	0.633381	3.62821e-11	4.39967e-10		447.384	260.608	353.996	22.4361	13.0694	17.7527	-0.761768	0.589773	5.94169e-07	6.97663e-06		Yes	1.69557	Day	4.39967e-10		409.542	350.578	380.06	20.5383	17.5813	19.0598	-0.218354
ENSRNOG00000000524	RGD735065	RGD735065	RGD735065	MGC72991	294311	294311	chr20	7570991	7610178	+	protein_coding	FALSE	1263	15.28		914.872	878.113	896.493	47.406	45.5013	46.4537	-0.0579806	0.960608	0.518379	0.655526		971.196	852.111	911.653	50.3246	44.1539	47.2393	-0.186335	0.878835	0.0903075	0.226865		Yes	1.13787	Day	0.226865		989.384	931.125	960.255	51.2671	48.2482	49.7576	-0.0864688
ENSRNOG00000000525	D3ZGM7_RAT	Pi16	RGD1304760	LOC294312	294312	294312	chr20	7636281	7644479	+	protein_coding	FALSE	734	15.28		15.889	25.9735	20.9312	1.41669	2.31586	1.86627	0.618376	1.53515	0.0419704	0.0928934		18.0745	49.9292	34.0018	1.61156	4.4518	3.03168	1.31002	2.47944	2.34124e-05	0.000201873		Yes	2.47944	Night	0.000201873		23.2251	18.6892	20.9572	2.0708	1.66637	1.86859	-0.232184
ENSRNOG00000000527	Mtch1	Mtch1	RGD1309262	LOC294313	294313	294313	chr20	7649782	7673289	-	protein_coding	FALSE	1782	15.28		3570.49	6123.04	4846.76	131.128	224.872	178	0.768208	1.70315	9.03698e-14	1.39068e-12		4232.85	7389.59	5811.22	155.454	271.387	213.421	0.794571	1.73456	2.41524e-13	6.75786e-12		Yes	1.73456	Night	1.39068e-12		4611.79	4379.94	4495.87	169.371	160.856	165.113	-0.0724571
ENSRNOG00000000528	Fgd2	Fgd2	RGD1309840	LOC309653	309653	309653	chr20	7684791	7702115	+	protein_coding	FALSE	2741	15.28		71.1659	180.268	125.717	1.69918	4.30414	3.00166	1.27711	2.42352	1.18945e-10	1.36774e-09		60.4993	324.829	192.664	1.4445	7.75573	4.60011	2.16608	4.48802	2.91125e-12	7.21588e-11		Yes	4.48802	Night	7.21588e-11		89.0188	91.4646	90.2417	2.12544	2.18384	2.15464	0.031798
ENSRNOG00000000529	Pim1	Pim1	RGD3330	-	24649	24649	chr20	7817153	7821800	+	protein_coding	FALSE	1551	15.28		30.4643	29.0511	29.7577	1.28545	1.22582	1.25564	-0.0443236	0.969744	0.91622	0.948595		20.3259	23.5703	21.9481	0.857657	0.994557	0.926107	0.179934	1.13283	0.616819	0.786754		Yes	1.13283	Night (?)	0.786754		19.9183	20.8543	20.3863	0.840461	0.879953	0.860207	0.0388055
ENSRNOG00000000531	LOC689755	Ccdc167	RGD1588733	LOC689755	689755	689755	chr20	8014953	8029711	-	protein_coding	FALSE	911	15.28		62.8915	35.4536	49.1726	4.51804	2.54694	3.53249	-0.773956	0.584812	0.000451217	0.00186011		62.4889	40.1715	51.3302	4.48912	2.88587	3.68749	-0.594779	0.662146	0.0142129	0.0536403		Yes	1.70995	Day	0.00186011		70.5291	72.8653	71.6972	5.06672	5.23454	5.15063	0.0385817
ENSRNOG00000000532	Ftsjd2	Cmtr1	RGD1307801	Ftsjd2;LOC309656;LRRG00129;MTr1;RGD1307801	309656	309656	chr20	7929776	8014387	+	protein_coding	FALSE	5983	15.28		12492.6	18043.6	15268.1	136.651	197.37	167.01	0.524433	1.43837	5.19054e-08	4.38644e-07		12425.5	15372.2	13898.9	135.917	168.149	152.033	0.301158	1.23213	0.0290106	0.0955268		Yes	1.43837	Night	4.38644e-07		12595.5	11633	12114.3	137.776	127.247	132.512	-0.108336
ENSRNOG00000000534	F1LNA5_RAT	-	RGD	-	-	-	chr20	7880189	7919503	+	protein_coding	FALSE	1464	15.28		179.564	236.45	208.007	8.02704	10.57	9.29851	0.386416	1.30714	0.0142548	0.0377748		207.886	221.428	214.657	9.2931	9.89846	9.59578	0.086914	1.0621	0.632152	0.796494		Yes	1.30714	Night	0.0377748		156.981	171.457	164.219	7.0175	7.66461	7.34106	0.122061
ENSRNOG00000000536	MDGA1_RAT	Mdga1	RGD1307031	LOC309659;ig6M	309659	309659	chr20	8149685	8200149	-	protein_coding	FALSE	3526	15.28		79.1475	66.0394	72.5935	1.46903	1.22574	1.34739	-0.236187	0.848986	0.390773	0.536386		92.6668	80.7478	86.7073	1.71996	1.49874	1.60935	-0.183333	0.880666	0.478652	0.685369		Yes	1.17788	Day	0.536386		88.9545	97.5948	93.2747	1.65106	1.81143	1.73124	0.108584
ENSRNOG00000000539	Zfand3	Zfand3	RGD1307113	LOC361816;Tex27	361816	361816	chr20	8383831	8523595	+	protein_coding	FALSE	2401	15.28		1100.68	1402.3	1251.49	30.0017	38.223	34.1123	0.343031	1.26842	0.00410675	0.013117		1229.16	1239.1	1301.97	33.5038	33.7745	35.4883	0.157744	1.11554	NA	NA		No	1.26842	Night	NA		1118.51	1114.94	1116.72	30.4877	30.3903	30.439	-0.00423983
ENSRNOG00000000540	BTBD9_RAT	Btbd9	RGD1306975	LOC294318	294318	294318	chr20	8836805	8881312	-	protein_coding	FALSE	660	15.28		56.5712	238.958	147.765	5.60955	23.6949	14.6522	1.96132	3.89419	1.47683e-21	3.90758e-20		77.8941	271.602	174.748	7.72391	26.9318	17.3279	1.74347	3.34839	1.66627e-22	9.37552e-21		Yes	3.89419	Night	9.37552e-21		80.8647	111.526	96.1956	8.01847	11.0589	9.53867	0.427103
ENSRNOG00000000541	Glo1	Glo1	RGD2702	-	294320	294320	chr20	8900986	8919003	-	protein_coding	FALSE	1047	15.28		2271.73	2486.6	2379.17	142	155.431	148.715	0.129555	1.09396	0.139833	0.245934		2412.77	2193.07	2302.92	150.815	137.083	143.949	-0.134681	0.910871	0.342905	0.563957		Yes	1.09785	Day (?)	0.245934		2894.49	2860.56	2877.52	180.926	178.806	179.866	-0.0168424
ENSRNOG00000000542	Dnah8	Dnah8	RGD619986	Dlp8;Dnahc8	207117	-	chr20	8936172	9199913	+	protein_coding	FALSE	14193	15.28		10.5984	9.14373	9.87108	0.0488701	0.0421625	0.0455163	-0.167502	0.890383	0.660526	0.772782		15.6827	16.3707	16.0267	0.0723142	0.0754865	0.0739003	0.0390892	1.02746	0.92881	0.966155		Yes	1.12311	Day (?)	0.772782		24.5737	19.3654	21.9696	0.113311	0.0892954	0.101303	-0.189302
ENSRNOG00000000543	Frk	Frk	RGD621423	GASK;GTK	79209	79209	chr20	38882036	38908084	+	protein_coding	FALSE	2588	15.28		61.5553	49.9262	55.7407	1.5566	1.26253	1.40956	-0.271194	0.828633	0.308572	0.451322		52.3809	69.539	60.96	1.3246	1.75849	1.54155	0.346809	1.27174	0.335905	0.55646		Yes	1.27174	Night (?)	0.451322		60.7823	65.1816	62.9819	1.53705	1.6483	1.59268	0.0795862
ENSRNOG00000000545	D3ZGL7_RAT	Col10a1	RGD2371	-	25681	-	chr20	38725163	38730482	+	protein_coding	FALSE	1965	15.28		1.88077	2.39346	2.13712	0.0626399	0.0797151	0.0711775	0.134508	1.09772	0.760891	NA		2.93519	1.32958	2.13238	0.0977574	0.044282	0.0710197	-0.423141	0.745799	0.388002	NA		No	1.34084	Day (?)	NA		0.642354	2.76249	1.70242	0.0213938	0.0920058	0.0566998	0.406862
ENSRNOG00000000546	Nt5dc1	Nt5dc1	RGD1305214	LOC294456;Nt5c2l1	294456	294456	chr20	38646200	38750613	-	protein_coding	FALSE	2765	15.28		1316.55	1140.57	1228.56	31.1615	26.9963	29.0789	-0.205911	0.866991	0.00946905	0.0267465		1367.17	1000.79	1183.98	32.3598	23.6878	28.0238	-0.4434	0.735399	0.000171261	0.00119635		Yes	1.35981	Day	0.00119635		1297.46	1109.98	1203.72	30.7097	26.2722	28.4909	-0.221621
ENSRNOG00000000547	Tspyl4	Tspyl4	RGD1306653	LOC309828	309828	309828	chr20	38639280	38641264	+	protein_coding	FALSE	1984	15.28		545.493	1663.57	1104.53	17.9939	54.8751	36.4345	1.56073	2.95002	9.47918e-24	2.81445e-22		640.236	1735.13	1187.68	21.1191	57.2358	39.1774	1.40138	2.64154	1.43409e-18	6.26325e-17		Yes	2.95002	Night	2.81445e-22		1799.7	1707.49	1753.6	59.3657	56.3239	57.8448	-0.0741513
ENSRNOG00000000549	Tspyl1	Tspyl1	RGD1307726	Tspyl	29544	29544	chr20	38622287	38624846	+	protein_coding	FALSE	2559	15.28		1440.57	2019.38	1729.98	36.8418	51.6445	44.2432	0.481483	1.39618	7.69003e-07	5.47057e-06		1504.73	2022.77	1763.75	38.4827	51.7313	45.107	0.422015	1.3398	4.7565e-05	0.000379756		Yes	1.39618	Night	5.47057e-06		1563.14	1606.66	1584.9	39.9765	41.0894	40.5329	0.0390033
ENSRNOG00000000551	RGD1305587	RGD1305587	RGD1305587	LOC294499	294499	294499	chr20	29495046	29497738	-	protein_coding	FALSE	1253	15.28		329.386	236.803	283.094	17.204	12.3684	14.7862	-0.468018	0.722957	0.000127991	0.000603417		304.602	222.442	263.522	15.9095	11.6183	13.7639	-0.441479	0.736379	0.00834146	0.0346819		Yes	1.38321	Day	0.000603417		325.601	280.591	303.096	17.0064	14.6554	15.8309	-0.2022
ENSRNOG00000000552	Col13a1	Col13a1	RGD1595704	LOC499431	499431	499431	chr20	29208653	29348751	-	protein_coding	FALSE	3222	15.28		126.222	62.0228	94.1224	2.56381	1.2598	1.91181	-0.873643	0.545767	0.00684108	0.0202306		73.2037	107.253	90.2284	1.48691	2.17852	1.83271	0.449265	1.36534	0.247153	0.460643		Yes	1.83228	Day (?)	0.0202306		53.9187	73.4326	63.6756	1.09519	1.49156	1.29337	0.333728
ENSRNOG00000000554	-	-	RGD	-	-	-	chr20	29590538	29591118	-	pseudogene	FALSE	579	15.28		1.30423	1.05519	1.17971	0.147419	0.11927	0.133344	-0.0755295	0.948994	0.853692	NA		1.32224	2.16291	1.74258	0.149455	0.244476	0.196965	0.18114	1.13378	0.683847	NA		No	1.13378	Night (?)	NA		1.2853	1.7028	1.49405	0.145279	0.19247	0.168875	0.0593041
ENSRNOG00000000555	Eif4ebp2	Eif4ebp2	RGD1310824	LOC361845;MGC124760	361845	361845	chr20	29562640	29579090	-	protein_coding	FALSE	1631	15.28		120.686	162.463	141.574	4.8426	6.51892	5.68076	0.417518	1.33563	0.00698208	0.0206045		132.725	180.304	156.514	5.32567	7.23483	6.28025	0.428099	1.34546	0.0147154	0.0552122		Yes	1.34546	Night	0.0206045		141.324	136.381	138.853	5.67073	5.47239	5.57156	-0.0467551
ENSRNOG00000000556	Nodal	Nodal	RGD1305994	LOC294503	294503	294503	chr20	29546981	29555419	+	protein_coding	FALSE	1955	15.28		0	0	0	0	0	0	NA	NA	NA	NA		0	0	0	0	0	0	NA	NA	NA	NA		No	NA	NA	NA		0	0	0	0	0	0	NA
ENSRNOG00000000557	Sar1a	Sar1a	RGD1359540	MGC94305;Sara1	361842	361842	chr20	29048216	29060622	+	protein_coding	FALSE	2625	15.28		1706.93	2590.98	2148.96	42.5562	64.5969	53.5766	0.594512	1.50996	5.45112e-09	5.24157e-08		1681.36	2611.98	2146.67	41.9187	65.1204	53.5195	0.631871	1.54957	1.65253e-15	5.62406e-14		Yes	1.54957	Night	5.62406e-14		2076.97	1969.04	2023	51.7818	49.0909	50.4364	-0.0758887
ENSRNOG00000000558	Ppa1	Ppa1	RGD1589773	Pp;Pyp;Pyp_mapped	294504	294504	chr20	29015646	29042396	+	protein_coding	FALSE	1310	15.28		1133.2	1096.39	1114.8	56.6126	54.7737	55.6932	-0.0478034	0.967408	0.667156	0.778548		1091.07	1170.16	1130.61	54.5075	58.4591	56.4833	0.0983823	1.07057	0.580531	0.763461		Yes	1.07057	Night (?)	0.763461		1310.07	1164.6	1237.33	65.4485	58.1811	61.8148	-0.166641
ENSRNOG00000000559	Npffr1	Npffr1	RGD621570	Gpr147;NPFF1;OT7T022	64107	64107	chr20	28983731	28995194	+	protein_coding	FALSE	1296	15.28		0	0	0	0	0	0	NA	NA	NA	NA		0.339442	1.08351	0.711476	0.017141	0.0547148	0.0359279	0.110614	1.07969	0.671757	NA		No	NA	NA	NA		0	0	0	0	0	0	NA
ENSRNOG00000000560	Lrrc20	Lrrc20	RGD1566140	LOC499430;RGD1566140	499430	499430	chr20	28889909	28951225	+	protein_coding	FALSE	2808	15.28		125.88	66.9004	96.3902	2.93384	1.55922	2.24653	-0.850209	0.554704	0.000273161	0.00118711		133.09	78.246	105.668	3.10189	1.82365	2.46277	-0.717467	0.608164	0.00457638	0.0208678		Yes	1.80276	Day	0.00118711		145.143	148.109	146.626	3.38279	3.45191	3.41735	0.0286138
ENSRNOG00000000561	Pald	Pald1	RGD1305933	LOC294508;MGC112800;Pald	294508	294508	chr20	28682110	28718682	-	protein_coding	FALSE	4283	15.28		148.329	100.31	124.319	2.26649	1.53275	1.89962	-0.536249	0.689561	0.00474451	0.0148551		135.969	120.216	148.499	2.07764	1.83692	2.26909	0.211974	1.15827	NA	NA		No	1.4502	Day (?)	NA		175.857	162.35	169.103	2.68713	2.48074	2.58393	-0.107858
ENSRNOG00000000562	Prf1	Prf1	RGD708463	Cyta;MGC108712;P1	50669	50669	chr20	28658366	28663866	+	protein_coding	FALSE	1932	15.28		4.93405	2.0828	3.50842	0.167137	0.0705531	0.118845	-0.611542	0.654497	0.182458	NA		6.12061	4.96125	5.54093	0.207331	0.168058	0.187695	-0.173452	0.886719	0.727126	0.856648		No	1.52789	Day	NA		6.48918	4.08551	5.28734	0.219816	0.138393	0.179105	-0.322523
ENSRNOG00000000563	Adamts14	Adamts14	RGD1308899	LOC309837	309837	309837	chr20	28555683	28631824	-	protein_coding	FALSE	3639	15.28		15.41	7.35876	11.3844	0.277139	0.132342	0.204741	-0.831009	0.562136	0.0267697	0.0642721		18.2735	15.466	16.8698	0.328637	0.278146	0.303391	-0.168842	0.889556	0.720653	0.852933		Yes	1.77893	Day	0.0642721		27.5712	20.1793	23.8752	0.495849	0.362911	0.42938	-0.280863
ENSRNOG00000000564	Tbata	Tbata	RGD1561665	LOC499429;RGD1561665	499429	-	chr20	28529388	28546217	+	protein_coding	FALSE	1490	15.28		641.093	568.255	604.674	28.1586	24.9594	26.559	-0.163864	0.892631	0.43481	0.579424		627.789	469.144	548.466	27.5743	20.6061	24.0902	-0.400458	0.757617	0.0570441	0.160865		Yes	1.31993	Day	0.160865		624.621	539.88	582.251	27.4351	23.7131	25.5741	-0.202951
ENSRNOG00000000565	Sgpl1	Sgpl1	RGD628599	S1PL;SPL 1;Spgl1;spl	286896	286896	chr20	28459733	28503991	-	protein_coding	FALSE	1985	15.28		3521.61	2619.1	3070.35	116.107	86.3511	101.229	-0.425569	0.744545	2.37615e-12	3.21742e-11		3648.64	2404.5	3026.57	120.295	79.2759	99.7854	-0.594744	0.662162	2.39151e-08	3.52485e-07		Yes	1.5102	Day	3.21742e-11		3708.72	3415.33	3562.02	122.276	112.603	117.439	-0.116764
ENSRNOG00000000566	Pcbd1	Pcbd1	RGD3263	DCOH;PCBD;PCD;PHS;TCF1	29700	29700	chr20	28366639	28454164	+	protein_coding	FALSE	806	15.28		3044.78	3045.26	3045.02	247.228	247.267	247.248	0.000287051	1.0002	0.998218	0.998988		2761.2	2927.27	2844.24	224.202	237.687	230.944	0.0836622	1.0597	0.383978	0.604184		Yes	1.0597	Night	0.604184		2633.27	2808.47	2720.87	213.814	228.04	220.927	0.0889982
ENSRNOG00000000567	Unc5b	Unc5b	RGD621756	Unc5h2	60630	60630	chr20	28095242	28162204	-	protein_coding	FALSE	2841	15.28		45.0436	65.9423	55.493	1.03762	1.51904	1.27833	0.516938	1.43092	0.0154845	0.0405093		63.5031	69.7551	66.6291	1.46285	1.60687	1.53486	0.131433	1.09538	0.568481	0.755156		Yes	1.43092	Night	0.0405093		52.9772	43.6985	48.3379	1.22038	1.00664	1.11351	-0.239279
ENSRNOG00000000568	Slc29a3	Slc29a3	RGD727811	Ent3	353307	353307	chr20	28042064	28080232	-	protein_coding	FALSE	1503	15.28		83.6208	69.38	76.5004	3.6411	3.02101	3.33105	-0.254502	0.838276	0.195376	0.318425		75.5097	88.8918	82.2008	3.28791	3.87061	3.57926	0.220292	1.16497	0.341393	0.562374		Yes	1.19292	Day (?)	0.318425		84.0173	102.372	93.1945	3.65836	4.45756	4.05796	0.259329
ENSRNOG00000000569	MGC112715	MGC112715	RGD1590938	-	690899	690899	chr20	27662632	27684889	+	protein_coding	FALSE	1873	15.28		247.283	171.167	209.225	8.64039	5.98079	7.31059	-0.51638	0.699124	0.000353059	0.00149182		183.383	205.729	194.556	6.40764	7.18844	6.79804	0.151329	1.11059	0.580448	0.763417		Yes	1.43036	Day (?)	0.00149182		305.627	254.573	280.1	10.679	8.89511	9.78706	-0.245066
ENSRNOG00000000571	Psap	Psap	RGD3423	SGP-1;SGP1A	25524	25524	chr20	27595064	27621904	+	protein_coding	FALSE	2488	15.28		25160.7	24932.7	25046.7	661.833	655.836	658.835	-0.0129543	0.991061	0.898896	0.937209		24572.4	24258.7	24415.6	646.36	638.109	642.234	-0.0182848	0.987406	0.871773	0.936918		Yes	1.01275	Day	0.936918		28097.4	29325.4	28711.4	739.081	771.383	755.232	0.0605521
ENSRNOG00000000572	Chst3	Chst3	RGD620355	C6ST-1;GST-0	84468	84468	chr20	27480447	27482990	-	protein_coding	FALSE	1425	15.28		15.2468	7.77977	11.5133	0.700231	0.357296	0.528764	-0.753424	0.593194	0.0501068	0.107378		10.1229	6.81848	8.47067	0.464906	0.313148	0.389027	-0.403823	0.755853	0.380101	0.600227		Yes	1.68579	Day	0.107378		15.798	14.3999	15.099	0.725546	0.661336	0.693441	-0.0967403
ENSRNOG00000000573	Spock2	Spock2	RGD1308568	LOC361840	361840	361840	chr20	27397826	27421531	+	protein_coding	FALSE	1275	15.28		344.186	372.769	358.478	17.6669	19.134	18.4005	0.110452	1.07957	0.493112	0.633243		449.69	516.709	483.199	23.0823	26.5224	24.8023	0.188844	1.13985	0.409188	0.628395		Yes	1.13985	Night	0.628395		444.977	442.606	443.791	22.8404	22.7187	22.7795	-0.00714527
ENSRNOG00000000574	F1LTG5_RAT	-	RGD	-	-	-	chr20	27320409	27320727	-	protein_coding	FALSE	318	15.28		18.3583	26.5344	22.4464	3.77818	5.46083	4.6195	0.440514	1.35709	0.191861	0.31391		27.7853	24.5531	26.1692	5.71827	5.05307	5.38567	-0.146304	0.903563	0.699781	0.840359		Yes	1.35709	Night(?)	0.31391		29.0738	28.0111	28.5424	5.98344	5.76473	5.87408	-0.0458413
ENSRNOG00000000575	Ascc1	Ascc1	RGD1359255	Asc-1;CGI-18;MGC94577	294512	294512	chr20	27301681	27391498	+	protein_coding	FALSE	1485	15.28		538.704	289.78	414.242	23.7411	12.7708	18.2559	-0.880347	0.543237	1.32812e-15	2.36148e-14		544.657	300.739	422.698	24.0034	13.2538	18.6286	-0.84845	0.555381	2.0561e-14	6.36525e-13		Yes	1.84082	Day	2.36148e-14		547.178	479.733	513.456	24.1146	21.1422	22.6284	-0.187028
ENSRNOG00000000576	LOC100364587	Anapc16	RGD2321124	LOC100360936	100360936	-	chr20	27288121	27301907	-	protein_coding	FALSE	716	15.28		154.943	159.488	157.216	14.1624	14.5778	14.3701	0.038523	1.02706	0.783023	0.860938		154.31	129.937	142.124	14.1045	11.8767	12.9906	-0.240867	0.846236	0.232085	0.442007		Yes	1.1817	Day (?)	0.442007		177.428	159.488	168.458	16.2176	14.5778	15.3977	-0.147045
ENSRNOG00000000577	Ddit4	Ddit4	RGD621731	REDD-1;Rtp801	140942	140942	chr20	27252607	27254371	-	protein_coding	FALSE	1390	15.28		70.4167	92.7998	81.6083	3.31541	4.36927	3.84234	0.384711	1.3056	0.0255874	0.0618822		67.2682	155.909	111.589	3.16717	7.34064	5.25391	1.11631	2.16791	3.43508e-05	0.00028503		Yes	2.16791	Night	0.00028503		52.429	80.606	66.5175	2.4685	3.79515	3.13183	0.56842
ENSRNOG00000000579	Marcks	Marcks	RGD3028	KINC;LOC294446;LOC681252;Macs	25603	-	chr20	41306445	41309742	-	protein_coding	FALSE	1779	15.28		1152.46	1311.54	1232	42.3962	48.2484	45.3223	0.184058	1.13607	0.127333	0.228232		1032.67	1431.56	1232.11	37.9894	52.6634	45.3264	0.461508	1.37698	0.000880432	0.00507615		Yes	1.37698	Night	0.00507615		977.379	813.163	895.271	35.9554	29.9143	32.9348	-0.240849
ENSRNOG00000000580	Fam26d	Fam26d	RGD1595701	LOC499445	499445	499445	chr20	37780886	37783598	+	protein_coding	FALSE	948	15.28		0.981847	0	0.490923	0.0677816	0	0.0338908	-0.346946	0.786247	0.236196	NA		0.665663	0.666845	0.666254	0.0459539	0.0460355	0.0459947	0.00179386	1.00124	0.995574	NA		No	1.27187	Day (?)	NA		0	0	0	0	0	0	NA
ENSRNOG00000000581	Cdc40	Cdc40	RGD1307063	LOC361859	361859	-	chr20	44952481	44974596	-	protein_coding	FALSE	2673	15.28		1007.78	1624.76	1316.27	24.6743	39.7802	32.2273	0.684957	1.60765	2.73558e-23	8.00003e-22		986.304	1593.84	1290.07	24.1484	39.0231	31.5858	0.683251	1.60575	9.40241e-09	1.47314e-07		Yes	1.60765	Night	8.00003e-22		956.729	1016.13	986.43	23.4243	24.8787	24.1515	0.0862171
ENSRNOG00000000582	Ddo	Ddo;LOC100911156	RGD1595123;RGD6494712	LOC685325;	685325;100911156	685325	chr20	44766924	44786836	+	protein_coding	FALSE	1086	15.28		15.8576	1.71696	8.78729	0.955619	0.103468	0.529544	-1.27122	0.414308	0.00528603	0.0162594		22.4104	4.82617	13.6183	1.35051	0.290837	0.820673	-0.903794	0.534479	0.0700153	0.188119		Yes	2.41366	Day	0.0162594		4.77882	7.97341	6.37612	0.287983	0.480497	0.38424	0.175313
ENSRNOG00000000583	Cdc2l6	Cdk19	RGD1305435	Cdc2l6;Cdk11;LOC309804	309804	309804	chr20	44527462	44670028	+	protein_coding	FALSE	5779	15.28		1142.42	1164.88	1153.65	12.9374	13.1918	13.0646	0.0283139	1.01982	0.659669	0.772186		1174.17	1123.02	1148.59	13.2971	12.7177	13.0074	-0.0626675	0.957492	0.514574	0.715152		Yes	1.04439	Day (?)	0.715152		1274.33	1407.44	1340.88	14.4313	15.9387	15.185	0.141914
ENSRNOG00000000585	Amd1	Amd1	RGD2104	Amd1a;Amd1b	81640	81640	chr20	44452487	44468165	-	protein_coding	FALSE	3153	15.28		3215.5	7822.78	5519.14	66.7423	162.373	114.558	1.2747	2.41948	6.38973e-69	1.03553e-66		3237.59	7485.58	5361.59	67.2009	155.374	111.287	1.17288	2.25462	1.03435e-11	2.40523e-10		Yes	2.41948	Night	1.03553e-66		4533.62	5100.56	4817.09	94.1018	105.869	99.9856	0.16748
ENSRNOG00000000586	Gtf3c6	Gtf3c6	RGD1307434	LOC361858;RGD1307434	361858	361858	chr20	44415015	44424722	-	protein_coding	FALSE	1553	15.28		337.457	229.8	283.628	14.2208	9.68402	11.9524	-0.547435	0.684236	5.42257e-08	4.57259e-07		288.855	213.842	251.349	12.1726	9.01154	10.5921	-0.42385	0.745433	0.0021222	0.0108987		Yes	1.46149	Day	4.57259e-07		233.728	230.506	232.117	9.84955	9.71376	9.78166	-0.0192
ENSRNOG00000000587	Bxdc1	Rpf2	RGD1306906	Bxdc1;LOC294436	294436	294436	chr20	44388648	44410093	-	protein_coding	FALSE	1179	15.28		469.659	399.504	434.582	26.0703	22.1761	24.1232	-0.231912	0.851505	0.0156294	0.0408265		486.479	359.777	423.128	27.0039	19.9708	23.4874	-0.429064	0.742744	0.000142548	0.00101602		Yes	1.34636	Day	0.00101602		449.327	443.619	446.473	24.9416	24.6248	24.7832	-0.0171837
ENSRNOG00000000588	Slc16a10	Slc16a10	RGD69197	MCT 10;Tat1	170566	-	chr20	44211651	44325332	-	protein_coding	FALSE	2481	15.28		97.9782	76.4958	87.237	2.58452	2.01784	2.30118	-0.332074	0.794394	0.116864	0.213451		78.8677	73.2166	76.0421	2.08041	1.93134	2.00588	-0.0898752	0.939604	0.797881	0.896869		Yes	1.25882	Day	0.213451		85.0189	85.7184	85.3686	2.24267	2.26112	2.2519	0.00979791
ENSRNOG00000000589	RGD1310495	RGD1310495	RGD1310495	LOC309809	309809	-	chr20	44189594	44201498	-	protein_coding	FALSE	1393	15.28		1.27012	0.365841	0.81798	0.0596719	0.0171877	0.0384298	-0.345522	0.787023	0.355422	NA		0.931587	1.44057	1.18608	0.0437672	0.0676798	0.0557235	0.0804464	1.05735	0.815572	NA		No	1.27061	Day (?)	NA		1.2853	0.695059	0.99018	0.0603852	0.0326548	0.04652	-0.107993
ENSRNOG00000000590	Naglt1	Naglt1	RGD631438	MGC112591	337920	337920	chr20	44164007	44176308	-	protein_coding	FALSE	2187	15.28		0.974498	0.351099	0.662798	0.0291614	0.0105065	0.0198339	-0.2002	0.87043	0.539099	NA		1.32885	0.662731	0.995793	0.0397654	0.0198319	0.0297987	-0.181397	0.881848	0.645997	NA		No	1.14886	Day	NA		2.28945	0.695059	1.49225	0.0685108	0.0207993	0.0446551	-0.269427
ENSRNOG00000000593	Rev3l	Rev3l	RGD1307087	LOC309812	309812	309812	chr20	43870508	44042379	+	protein_coding	FALSE	10689	15.28		12156.1	10534.4	11345.2	74.4278	64.4982	69.463	-0.204617	0.867769	0.0198574	0.0501366		12949.3	8466.01	10707.7	79.2841	51.8344	65.5592	-0.594702	0.662181	0.000543626	0.00334307		Yes	1.51016	Day	0.00334307		13688.9	15676.4	14682.6	83.8126	95.9808	89.8967	0.190894
ENSRNOG00000000595	Traf3ip2	Traf3ip2	RGD1593240	LOC294437;MGC112844;RGD1304768	361857	361857	chr20	43747621	43792253	+	protein_coding	FALSE	2053	15.28		550.339	317.557	433.948	17.5436	10.123	13.8333	-0.777556	0.583354	1.74352e-09	1.76945e-08		523.625	218.947	371.286	16.692	6.97953	11.8358	-1.189	0.438607	2.64696e-07	3.30163e-06		Yes	2.27994	Day	1.76945e-08		378.972	417.701	398.336	12.0808	13.3154	12.6981	0.136443
ENSRNOG00000000596	Fyn	Fyn	RGD2641	-	25150	25150	chr20	43501852	43695567	+	protein_coding	FALSE	2001	15.28		524.517	379.44	451.978	17.1549	12.41	14.7825	-0.453277	0.730382	0.00210575	0.00731768		444.775	404.113	424.444	14.5469	13.217	13.8819	-0.132098	0.912503	0.537681	0.731842		Yes	1.36915	Day	0.00731768		630.198	626.397	628.298	20.6114	20.487	20.5492	-0.00862131
ENSRNOG00000000597	D3ZDL7_RAT	Wisp3	RGD1564120	LOC499461;RGD1564120	499461	499461	chr20	43298331	43312790	-	protein_coding	FALSE	1253	15.28		0.933038	0	0.466519	0.0487332	0	0.0243666	-0.34209	0.788898	0.240325	NA		1.9656	0.357057	1.16133	0.102665	0.0186493	0.0606571	-0.540981	0.687304	0.21591	NA		No	1.45496	Day	NA		0.955883	0	0.477941	0.0499264	0	0.0249632	-0.173913
ENSRNOG00000000598	Tube1	Tube1	RGD1306048	LOC361856	361856	361856	chr20	43280096	43298415	+	protein_coding	FALSE	2834	15.28		314.833	297.877	306.355	7.27039	6.87881	7.0746	-0.0803543	0.945825	0.47725	0.618909		335.54	268.062	301.801	7.74857	6.19031	6.96944	-0.313661	0.804597	0.0532099	0.152869		Yes	1.24286	Day	0.152869		307.365	347.34	327.352	7.09792	8.02105	7.55949	0.172105
ENSRNOG00000000599	F1LTF8_RAT	Lama4	RGD1560062	LOC309816;RGD1560062	309816	309816	chr20	43180812	43260729	+	protein_coding	FALSE	4895	15.28		999.326	999.833	999.579	13.3608	13.3675	13.3641	0.00112933	1.00078	0.993793	0.996162		1200.43	1109.2	1154.81	16.0494	14.8297	15.4396	-0.11315	0.924567	0.222969	0.431306		Yes	1.08159	Day (?)	0.431306		1471.87	1309.61	1390.74	19.6786	17.5091	18.5939	-0.159718
ENSRNOG00000000604	Hdac2	Hdac2	RGD619976	-	84577	84577	chr20	41162092	41186492	+	protein_coding	FALSE	2178	15.28		3118.46	3030.75	3074.61	93.7041	91.0687	92.3864	-0.0407535	0.972147	0.570944	0.69987		3207.89	2783.54	2995.71	96.3914	83.6403	90.0158	-0.201032	0.869928	0.118043	0.275654		Yes	1.14952	Day	0.275654		2889.04	2785.81	2837.43	86.8106	83.7087	85.2596	-0.0520689
ENSRNOG00000000605	Hs3st5	Hs3st5	RGD1306379	LOC294449	294449	294449	chr20	40711762	41022773	+	protein_coding	FALSE	3043	15.28		0.322383	0.689351	0.505867	0.00693341	0.0148257	0.0108796	0.141831	1.1033	0.645123	NA		0.982802	0	5.72837	0.0211369	0	0.123199	0.533497	1.44743	NA	NA		No	1.44743	Night	NA		0	0	4.54186	0	0	0.0976807	-0.0424024
ENSRNOG00000000606	Pcdh15	Pcdh15	RGD1590969	LOC690865	690865	-	chr20	14505889	14990127	-	protein_coding	FALSE	7391	15.28		1278.66	1083.74	1181.2	11.3222	9.59616	10.4592	-0.233492	0.850573	0.0693344	0.140315		1042.59	1130.1	1086.35	9.23181	10.0067	9.61925	0.114779	1.08281	0.404244	0.624149		Yes	1.17568	Day (?)	0.140315		1265.01	1087.46	1176.23	11.2013	9.62911	10.4152	-0.184279
ENSRNOG00000000607	RGD1559903	RGD1559903	RGD1559903	LOC502418	502418	502418	chr20	17281050	17281848	+	protein_coding	FALSE	798	15.28		0	0.351099	0.175549	0	0.0287941	0.014397	0.114381	1.08251	0.513649	NA		0	0	0	0	0	0	NA	NA	NA	NA		No	NA	NA	NA		0.329122	0	0.164561	0.0269918	0	0.0134959	-0.0438417
ENSRNOG00000000609	Ipmk	Ipmk	RGD620954	Impk;Ipk2	171458	171458	chr20	17947110	17982280	-	protein_coding	FALSE	5460	15.28		713.066	1023.93	868.5	8.547	12.2731	10.4101	0.51126	1.42529	4.03406e-05	0.000212177		719.304	906.838	813.071	8.62177	10.8696	9.74569	0.328299	1.25553	0.0170825	0.0621428		Yes	1.42529	Night	0.000212177		650.178	623.93	637.054	7.7932	7.47859	7.6359	-0.0578659
ENSRNOG00000000610	Cisd1	Cisd1	RGD1309529	LOC294362;RGD1309529	294362	294362	chr20	17985984	17999365	+	protein_coding	FALSE	733	15.28		661.753	795.114	728.433	59.0838	70.9908	65.0373	0.26022	1.19766	0.021946	0.0544903		751.353	839.475	795.414	67.0836	74.9515	71.0176	0.158755	1.11632	0.170199	0.357634		Yes	1.19766	Night	0.0544903		999.081	1000.12	999.603	89.2017	89.2949	89.2483	0.00161984
ENSRNOG00000000611	Ube2d1	Ube2d1	RGD1307886	LOC361831	361831	-	chr20	18040686	18086179	+	protein_coding	FALSE	1320	15.28		119.227	104.155	111.691	5.91123	5.16395	5.53759	-0.188239	0.877677	0.258741	0.396404		122.945	98.616	110.781	6.09558	4.88934	5.49246	-0.306934	0.808358	0.0996582	0.243783		Yes	1.23708	Day	0.243783		113.887	127.303	120.595	5.64649	6.31161	5.97905	0.144088
ENSRNOG00000000613	Tfam	Tfam	RGD620682	Mttfa	83474	83474	chr20	18100613	18112681	+	protein_coding	FALSE	1483	15.28		544.32	527.361	535.841	24.0209	23.2725	23.6467	-0.0452411	0.969128	0.609139	0.732775		534.644	491.091	512.868	23.5939	21.6719	22.6329	-0.119674	0.920395	0.340557	0.561297		Yes	1.08649	Day	0.561297		536.868	506.289	521.579	23.6921	22.3426	23.0174	-0.0829102
ENSRNOG00000000614	Bicc1	Bicc1	RGD1307459	LOC361832	361832	361832	chr20	18288078	18477016	+	protein_coding	FALSE	3226	15.28		303.181	219.305	261.243	6.15055	4.44898	5.29976	-0.453287	0.730377	0.00201755	0.00704104		269.487	351.389	310.438	5.46701	7.12853	6.29777	0.310126	1.23982	0.432127	0.647246		Yes	1.36916	Day (?)	0.00704104		260.648	247.473	254.061	5.2877	5.02043	5.15407	-0.0688231
ENSRNOG00000000618	Mdga2	Mdga2	RGD735131	Mamdc1	314180	314180	chr6	88155441	89020520	-	protein_coding	FALSE	3163	15.28		24.8942	26.503	25.6986	0.515081	0.548368	0.531725	0.0799597	1.05699	0.795425	0.869657		19.2497	27.3705	41.0074	0.398292	0.566317	0.848477	1.14573	2.21259	NA	NA		No	2.21259	Night	NA		46.0116	27.902	36.9568	0.952018	0.577316	0.764667	-0.31425
ENSRNOG00000000620	Ott	-	RGD	-	-	-	chrX	30226834	30251284	-	protein_coding	FALSE	1296	15.28		0.329732	0.716939	0.523336	0.0166507	0.0362038	0.0264272	0.144253	1.10516	0.640478	NA		1.93008	0.305674	1.11788	0.0974647	0.0154359	0.0564503	-0.368899	0.774373	0.326953	NA		No	1.29137	Day (?)	NA		0.658838	2.05227	1.35555	0.0332698	0.103635	0.0684524	0.134291
ENSRNOG00000000621	-	-	RGD	-	-	-	chrX	29808963	29809488	-	pseudogene	FALSE	522	15.28		6.63152	6.69889	6.6652	0.831417	0.839864	0.835641	0.013492	1.0094	0.974823	0.984568		8.64373	8.37004	8.50689	1.0837	1.04938	1.06654	-0.0299147	0.979478	0.951833	0.976249		Yes	1.02095	Day (?)	0.976249		10.9707	7.43288	9.20177	1.37543	0.931887	1.15366	-0.322638
ENSRNOG00000000622	Hint1	Hint1;Hint1-ps1	RGD1593411;RGD620960	LOC690660;PKCI-1;Pkci;Prkci;Hint1;Hint1l;Pkci;Prkci	690660;60580	690660	chr10	40271881	40276255	+	protein_coding	FALSE	728	15.28		894.858	774.794	834.826	80.4451	69.6517	75.0484	-0.205775	0.867073	0.0134403	0.0360089		937.637	854.132	895.885	84.2908	76.784	80.5374	-0.131643	0.912791	0.368591	0.590213		Yes	1.15331	Day	0.0360089		1096.52	1009.92	1053.22	98.5738	90.7887	94.6813	-0.117445
ENSRNOG00000000626	-	-	RGD	-	-	-	chrX	29645075	29645563	-	pseudogene	FALSE	363	15.28		1.88077	1.39344	1.63711	0.339083	0.251223	0.295153	-0.158059	0.89623	0.722168	NA		1.97883	3.0717	2.52526	0.356761	0.553795	0.455278	0.241127	1.18192	0.622547	NA		No	1.18192	Night (?)	NA		4.81031	6.88219	5.84625	0.867247	1.24079	1.05402	0.224092
ENSRNOG00000000630	D3ZD38_RAT	-	RGD	-	-	-	chr20	19967761	19968363	+	protein_coding	FALSE	435	15.28		0	0.338253	0.169126	0	0.0508896	0.0254448	0.1118	1.08058	0.51873	NA		0.672273	0	0.336137	0.101142	0	0.0505712	-0.230107	0.852572	0.390015	NA		No	1.17292	Day (?)	NA		0	0.330431	0.165216	0	0.0497128	0.0248564	0.0448396
ENSRNOG00000000632	Cdk1	Cdk1	RGD2319	Cdc2;Cdc2a	54237	54237	chr20	20018043	20044030	+	protein_coding	FALSE	1187	15.28		45.1982	31.5125	38.3554	2.49199	1.73744	2.11472	-0.473293	0.720319	0.0929421	0.177918		38.6861	31.9603	35.3232	2.13295	1.76213	1.94754	-0.247096	0.842591	0.420671	0.637959		Yes	1.38827	Day	0.177918		57.4518	43.049	50.2504	3.16759	2.3735	2.77055	-0.323148
ENSRNOG00000000633	Rhobtb1	Rhobtb1	RGD1306871	LOC309722	309722	309722	chr20	20089810	20166069	-	protein_coding	FALSE	5114	15.28		267.197	180.229	223.713	3.41939	2.30643	2.86291	-0.549719	0.683153	0.000535603	0.00217626		209.982	211.178	210.58	2.68719	2.70249	2.69484	0.00635204	1.00441	0.981158	0.990344		Yes	1.4638	Day (?)	0.00217626		284.706	273.446	279.076	3.64345	3.49935	3.5714	-0.0544246
ENSRNOG00000000634	RGD1306739	RGD1306739	RGD1306739	LOC361834	361834	361834	chr20	20871969	20981865	+	protein_coding	FALSE	1283	15.28		27.7822	15.1571	21.4696	1.41715	0.773152	1.09515	-0.732499	0.601861	0.030872	0.0722373		26.8702	27.2117	27.0409	1.37063	1.38805	1.37934	0.0162408	1.01132	0.969356	0.985461		Yes	1.66151	Day (?)	0.0722373		56.0858	39.8472	47.9665	2.8609	2.03258	2.44674	-0.278484
ENSRNOG00000000635	Arid5b	-	RGD	-	-	-	chr20	21122733	21307034	+	protein_coding	FALSE	4141	15.28		189.73	248.424	219.077	2.99852	3.92614	3.46233	0.363163	1.28624	0.10982	0.203353		254.344	380.131	317.238	4.0197	6.00765	5.01368	0.553714	1.46786	0.0100887	0.0405998		Yes	1.46786	Night	0.0405998		242.518	252.2	247.359	3.8328	3.98581	3.90931	0.0519227
ENSRNOG00000000636	Rtkn2	Rtkn2	RGD1304834	LOC309729;Plekhk1	309729	309729	chr20	21362490	21434160	-	protein_coding	FALSE	3541	15.28		4.99021	3.16558	4.07789	0.0922294	0.0585064	0.0753679	-0.390168	0.763041	0.386195	NA		7.21906	7.26334	7.2412	0.133423	0.134242	0.133832	0.0169179	1.0118	0.97156	0.986079		No	1.31055	Day (?)	NA		10.0154	7.24424	8.62981	0.185105	0.133889	0.159497	-0.25061
ENSRNOG00000000638	ZN365_RAT	Zfp365	RGD1565986	Znf365	499425	499425	chr20	21493138	21514823	+	protein_coding	FALSE	2649	15.28		29.7687	46.7358	38.2523	0.735453	1.15463	0.945044	0.467645	1.38285	0.25622	0.393124		43.9552	45.4167	44.686	1.08594	1.12205	1.10399	0.0257197	1.01799	0.958946	0.980023		Yes	1.38285	Night	0.393124		63.6631	74.0035	87.4706	1.57283	1.8283	2.16101	-0.300095
ENSRNOG00000000639	Ado	Ado	RGD1308233	LOC309732;RGD1308233	309732	309732	chr20	21877445	21878612	+	protein_coding	FALSE	1167	15.28		65.7891	77.5499	71.6695	3.68943	4.34897	4.0192	0.21638	1.16181	0.36001	0.505144		62.6656	94.44	78.5528	3.51427	5.29617	4.40522	0.551894	1.46601	0.0202384	0.0714521		Yes	1.46601	Night	0.0714521		74.5337	71.6007	73.0672	4.17983	4.01535	4.09759	-0.0509469
ENSRNOG00000000640	Egr2	Egr2	RGD621608	EGR-2;Krox20	114090	114090	chr20	21883891	21888177	-	protein_coding	FALSE	2956	15.28		8.20197	7.74123	7.9716	0.181589	0.171389	0.176489	-0.0550526	0.962559	0.895248	0.935145		6.17596	6.38947	6.28272	0.136734	0.141461	0.139098	0.0299439	1.02097	0.951774	0.976249		Yes	1.0389	Day (?)	0.935145		6.44092	9.88898	8.16495	0.1426	0.218939	0.18077	0.340393
ENSRNOG00000000641	Nrbf2	LOC100363472;Nrbf2	RGD2322973;RGD61937	;NRBF-2	100363472;58839	58839	chr20	22128234	22146505	+	protein_coding	FALSE	1758	15.28		116.543	83.8454	100.194	4.33853	3.12131	3.72992	-0.460941	0.726512	0.00528414	0.0162568		103.62	77.803	90.7117	3.85747	2.89637	3.37692	-0.395044	0.760466	0.0575793	0.16206		Yes	1.37644	Day	0.0162568		90.9043	82.3695	86.6369	3.38409	3.06637	3.22523	-0.129984
ENSRNOG00000000645	Reep3	Reep3	RGD1560401	LOC294375;RGD1560401	294375	294375	chr20	22314092	22397085	+	protein_coding	FALSE	2527	15.28		592.597	514.499	553.548	15.3473	13.3247	14.336	-0.199704	0.870729	0.0923539	0.176951		546.535	531.559	539.047	14.1543	13.7665	13.9604	-0.0391248	0.973245	0.799097	0.8973		Yes	1.14846	Day	0.176951		555.089	569.527	562.308	14.3759	14.7498	14.5628	0.0355137
ENSRNOG00000000648	Jmjd1c	Jmjd1c	RGD708458	LOC171120;LOC309738;Pr2	171120	171120	chr20	22152489	22195227	-	protein_coding	FALSE	7107	15.28		6455.31	7275.02	6865.16	59.4439	66.9922	63.2181	0.171249	1.12603	0.0351487	0.0805011		6406.25	6423.97	6415.11	58.9921	59.1553	59.0737	0.00400154	1.00278	0.977367	0.988653		Yes	1.12603	Night	0.0805011		7569.98	8292.11	7931.05	69.7084	76.3582	73.0333	0.128561
ENSRNOG00000000650	D3ZBF4_RAT	-	RGD	-	-	-	chr20	22562673	22563316	+	protein_coding	FALSE	381	15.28		0	0.338253	0.169126	0	0.0581023	0.0290511	0.1118	1.08058	0.51873	NA		0	0	0	0	0	0	NA	NA	NA	NA		No	NA	NA	NA		0.313232	0	0.156616	0.0538044	0	0.0269022	-0.0423284
ENSRNOG00000000651	M6prbp1	-	RGD	-	-	-	chr20	23019394	23020585	-	protein_coding	FALSE	1053	15.28		13.732	8.45249	11.0922	0.853457	0.525331	0.689394	-0.510854	0.701807	0.210243	0.337665		15.729	15.6519	15.6904	0.977572	0.972779	0.975175	-0.00604716	0.995817	0.987944	0.994264		Yes	1.42489	Day	0.337665		15.8139	16.4357	16.1248	0.982852	1.0215	1.00218	0.0363112
ENSRNOG00000000653	Nr5a2	Nr5a2	RGD68353	Ftf;Lrh-1	60349	-	chr13	49931591	50048756	-	protein_coding	FALSE	1931	15.28		0.933038	0	0.466519	0.0316223	0	0.0158112	-0.34209	0.788898	0.240325	NA		2.87489	2.15879	2.51684	0.0974351	0.0731654	0.0853002	-0.140308	0.907326	0.765138	NA		No	1.26759	Day	NA		1.31768	0.686187	1.00193	0.0446584	0.0232561	0.0339573	-0.0693598
ENSRNOG00000000655	Ptprc	Ptprc	RGD3451	CD45;L-CA;Lca;RT7;T200	24699	24699	chr13	51246163	51357995	-	protein_coding	FALSE	5092	15.28		337.633	201.105	269.369	4.33944	2.58471	3.46207	-0.690431	0.619669	0.0044623	0.0140877		257.675	257.59	257.632	3.31177	3.31068	3.31123	7.42954e-05	1.00005	0.99978	0.99978		Yes	1.61377	Day (?)	0.0140877		395.623	374.165	384.894	5.08476	4.80897	4.94686	-0.0609375
ENSRNOG00000000656	F1M1I0_RAT	-	RGD	-	-	-	chr13	51648196	51649871	-	protein_coding	FALSE	1476	15.28		4.7287	4.93771	4.8332	0.209668	0.218935	0.214302	0.0412978	1.02904	0.926011	NA		3.54716	4.0956	3.82138	0.157279	0.181597	0.169438	0.105764	1.07606	0.833305	NA		No	1.07606	Night	NA		4.57742	3.38286	3.98014	0.20296	0.149994	0.176477	-0.142039
ENSRNOG00000000657	Nek7	Nek7	RGD1311160	LOC360850	360850	360850	chr13	51679281	51942636	-	protein_coding	FALSE	4112	15.28		1845.2	1749.52	1797.36	29.3674	27.8447	28.6061	-0.0760758	0.948634	0.357174	0.502478		1807.25	1807.89	1807.57	28.7634	28.7738	28.7686	0.00124607	1.00086	0.989533	0.995019		Yes	1.05415	Day (?)	0.502478		2084.39	2058.37	2071.38	33.1743	32.7603	32.9673	-0.0177648
ENSRNOG00000000658	Acacb	Acacb	RGD620500	Acc2	116719	116719	chr12	43388630	43492993	-	protein_coding	FALSE	7595	15.28		80.1364	49.1545	64.6455	0.690524	0.423557	0.557041	-0.657362	0.634036	0.00501537	0.0155677		84.8506	87.9452	86.3979	0.731146	0.757811	0.744478	0.0448612	1.03158	0.892465	0.948105		Yes	1.5772	Day (?)	0.0155677		88.4805	68.9774	78.729	0.762424	0.594369	0.678396	-0.332508
ENSRNOG00000000660	Asphd2	Asphd2	RGD1306020	LOC364948;MGC105590;RGD1306020	364948	364948	chr19	14362088	14373336	-	protein_coding	FALSE	1874	15.28		0	0.338253	0.169126	0	0.0118127	0.00590634	0.1118	1.08058	0.51873	NA		0.332831	0.305674	6.09798	0.0116234	0.010675	0.212957	0.59297	1.50835	NA	NA		No	1.50835	Night	NA		0.658542	0.330431	6.91574	0.022998	0.0115395	0.241516	-0.477555
ENSRNOG00000000661	Hps4	Hps4	RGD1308070	LOC304555	304555	304555	chr19	14326646	14355769	+	protein_coding	FALSE	2350	15.28		214.659	415.404	315.031	5.97803	11.5686	8.77329	0.927061	1.9014	2.27513e-10	2.54285e-09		227.082	395.226	311.154	6.32399	11.0066	8.66532	0.787098	1.7256	2.27612e-10	4.36455e-09		Yes	1.9014	Night	2.54285e-09		237.104	235.753	236.428	6.6031	6.56546	6.58428	-0.0093644
ENSRNOG00000000662	F1LTK4_RAT	Srrd	RGD1562579	LOC288717;RGD1562579	288717	288717	chr19	14319140	14324697	-	protein_coding	FALSE	1084	15.28		152.759	266.585	209.672	9.22265	16.0947	12.6587	0.775797	1.71214	3.93407e-06	2.49618e-05		151.829	271.833	211.831	9.16646	16.4115	12.789	0.805901	1.74824	6.4429e-05	0.000496403		Yes	1.74824	Night	2.49618e-05		174.012	169.971	171.991	10.5057	10.2617	10.3837	-0.0316868
ENSRNOG00000000663	Tfip11	Tfip11	RGD1311449	LOC288718;STIP-1	288718	288718	chr19	14307575	14319807	+	protein_coding	FALSE	3499	15.28		719.68	618.622	669.151	13.4608	11.5707	12.5158	-0.2176	0.859995	0.00863626	0.0247218		721.861	557.026	639.443	13.5016	10.4186	11.9601	-0.37176	0.772839	9.32998e-06	8.71231e-05		Yes	1.29393	Day	8.71231e-05		619.344	642.978	631.161	11.5842	12.0262	11.8052	0.0528767
ENSRNOG00000000664	Tpst2	Tpst2	RGD1305331	LOC288719;MGC105657;TPST-2	288719	288719	chr19	14258612	14297516	+	protein_coding	FALSE	1744	15.28		120.566	120.642	120.604	4.52432	4.52717	4.52575	9.07113e-05	1.00006	0.999522	0.999779		123.713	141.86	132.786	4.64241	5.32341	4.98291	0.185486	1.1372	0.368829	0.590471		Yes	1.1372	Night	0.590471		158.764	139.535	149.149	5.95773	5.23616	5.59695	-0.172167
ENSRNOG00000000665	Pitpnb	Pitpnb	RGD620143	-	114561	114561	chr12	45386040	45434773	-	protein_coding	FALSE	2715	15.28		1499.93	1546.95	1523.44	36.1557	37.2892	36.7224	0.0440888	1.03103	0.568973	0.698027		1444.27	1541.76	1493.02	34.8142	37.1642	35.9892	0.0942065	1.06748	0.167273	0.353563		Yes	1.06748	Night	0.353563		1525.52	1520.31	1522.92	36.7727	36.647	36.7098	-0.00463219
ENSRNOG00000000687	-	-	RGD	-	-	-	chr4	27893479	27896740	-	retrotransposed	FALSE	3261	15.28		19.6599	18.5411	19.1005	0.394555	0.372101	0.383328	-0.0625456	0.957573	0.874658	0.923035		21.8207	21.3827	21.6017	0.437919	0.42913	0.433524	-0.027161	0.98135	0.938575	0.970406		Yes	1.04431	Day	0.923035		12.6007	16.0685	14.3346	0.252883	0.322479	0.287681	0.250923
ENSRNOG00000000691	Foxn4	Foxn4	RGD1306389	LOC288736	288736	288736	chr12	43372586	43381544	+	protein_coding	FALSE	2684	15.28		1.27012	1.75739	1.51375	0.0309698	0.0428511	0.0369105	0.16318	1.11975	0.707253	NA		1.93669	0.357057	1.14687	0.0472231	0.00870625	0.0279647	-0.508548	0.702929	0.23586	NA		No	1.42262	Day (?)	NA		3.57386	1.40657	2.49022	0.0871429	0.034297	0.0607199	-0.341088
ENSRNOG00000000692	Ung	Ung	RGD1307200	LOC304577;MGC108922	304577	304577	chr12	43520628	43529526	-	protein_coding	FALSE	1951	15.28		35.5588	34.0216	34.7902	1.1928	1.14123	1.16701	-0.0524295	0.964311	0.839011	0.897444		44.1394	29.1024	36.6209	1.48063	0.976219	1.22842	-0.549733	0.683147	0.0611114	0.169807		Yes	1.46381	Day	0.169807		59.7721	58.1263	58.9492	2.00502	1.94981	1.97741	-0.0313358
ENSRNOG00000000693	Svop	Svop	RGD620277	-	171442	171442	chr12	43566760	43624986	+	protein_coding	FALSE	2416	15.28		2619.4	2949.9	2784.65	70.9547	79.9073	75.431	0.169838	1.12493	0.063596	0.130431		2926.23	2779.02	2852.63	79.2663	75.2787	77.2725	-0.0737399	0.950172	0.444794	0.658099		Yes	1.12493	Night(?)	0.130431		3727.53	3734.56	3731.04	100.972	101.162	101.067	0.00257542
ENSRNOG00000000694	Dao	Dao	RGD621138	DAAO;Dao1	114027	114027	chr12	43627592	43648332	-	protein_coding	FALSE	1633	15.28		1.92958	0.731681	1.33063	0.0773311	0.0293233	0.0533272	-0.319421	0.801391	0.414345	NA		1.64847	3.13543	2.39195	0.0660648	0.125657	0.095861	0.332884	1.25953	0.493385	NA		No	1.25953	Night (?)	NA		3.1641	1.36479	2.26445	0.126806	0.0546962	0.0907512	-0.216853
ENSRNOG00000000695	F1LWM1_RAT	Ssh1	RGD1306038	LOC304580	304580	304580	chr12	43660406	43714743	+	protein_coding	FALSE	5755	15.28		214.666	274.797	244.732	2.44116	3.12495	2.78305	0.35122	1.27564	0.00139294	0.00511236		224.405	255.59	239.998	2.5519	2.90654	2.72922	0.179506	1.1325	0.346691	0.568127		Yes	1.27564	Night	0.00511236		249.204	260.198	254.701	2.83391	2.95894	2.89642	0.0600981
ENSRNOG00000000697	Coro1c	Coro1c	RGD1564490	LOC501841;RGD1564490	501841	501841	chr12	43747187	43819356	+	protein_coding	FALSE	3412	15.28		872.967	1676.25	1274.61	16.7442	32.1518	24.448	0.923464	1.89666	8.52037e-14	1.31386e-12		857.98	1468.1	1163.04	16.4568	28.1594	22.3081	0.750097	1.68191	2.26987e-05	0.000196599		Yes	1.89666	Night	1.31386e-12		750.289	817.765	784.027	14.3912	15.6854	15.0383	0.121415
ENSRNOG00000000699	Selplg	Selplg	RGD1307971	LOC363930;Psgl1;Selpl	363930	-	chr12	43842267	43843560	+	protein_coding	FALSE	1263	15.28		25.7564	12.609	19.1827	1.33462	0.653363	0.993992	-0.829125	0.562871	0.0212949	0.0531544		11.8126	30.4425	21.1276	0.612093	1.57745	1.09477	0.91163	1.88117	0.0541904	0.154972		Yes	1.88117	Night (?)	0.0531544		33.9374	37.3367	35.637	1.75854	1.93468	1.84661	0.0900689
ENSRNOG00000000700	Tmem119	Tmem119	RGD1307573	LOC304581;RGD1307573	304581	304581	chr12	43863010	43870068	+	protein_coding	FALSE	2167	15.28		37.8523	30.1758	34.0141	1.14317	0.911332	1.02725	-0.268289	0.830303	0.431061	0.57675		38.5126	66.5934	52.553	1.16311	2.01117	1.58714	0.650487	1.5697	0.0927607	0.230841		Yes	1.5697	Night (?)	0.230841		42.0362	51.0567	46.5465	1.26953	1.54195	1.40574	0.24716
ENSRNOG00000000701	Iscu	Iscu	RGD1309562	LOC288740;RGD1309562	288740	288740	chr12	43886418	43892329	-	protein_coding	FALSE	924	15.28		817	929.4	873.2	57.8664	65.8275	61.847	0.183476	1.13562	0.0552811	0.116084		865.259	946.312	905.786	61.2845	67.0254	64.1549	0.127559	1.09244	0.359207	0.58098		Yes	1.13562	Night	0.116084		841.823	971.87	906.846	59.6246	68.8355	64.2301	0.201805
ENSRNOG00000000702	Sart3	Sart3	RGD1311646	LOC304582	304582	304582	chr12	43893485	43921131	+	protein_coding	FALSE	3605	15.28		622.515	578.788	600.651	11.3011	10.5073	10.9042	-0.103729	0.930625	0.372135	0.517444		597.905	586.007	591.956	10.8544	10.6383	10.7463	-0.0298009	0.979555	0.753033	0.87152		Yes	1.07455	Day	0.517444		577.906	665.882	621.894	10.4913	12.0884	11.2898	0.202229
ENSRNOG00000000703	Ficd	Ficd	RGD1359391	LOC288741	288741	288741	chr12	43924664	43927515	-	protein_coding	FALSE	1922	15.28		140.968	254.851	197.91	4.80003	8.67782	6.73892	0.822699	1.76871	1.35366e-06	9.31872e-06		152.526	234.595	193.56	5.19358	7.98806	6.59082	0.602786	1.51865	0.000129065	0.000928509		Yes	1.76871	Night	9.31872e-06		183.618	204.257	193.938	6.25227	6.95506	6.60367	0.14873
ENSRNOG00000000704	Cmklr1	Cmklr1	RGD69359	-	60669	60669	chr12	44056526	44061043	+	protein_coding	FALSE	2530	15.28		110.085	70.9424	90.5136	2.84763	1.83511	2.34137	-0.595273	0.661919	0.00471658	0.0147796		101.857	73.3627	87.6098	2.6348	1.89772	2.26626	-0.446104	0.734023	0.0585997	0.16429		Yes	1.51076	Day	0.0147796		127.355	110.263	118.809	3.29437	2.85223	3.0733	-0.185908
ENSRNOG00000000705	D3ZAS6_RAT	-	RGD	-	-	-	chr12	44092530	44107066	-	protein_coding	FALSE	774	15.28		1.77109	1.3806	1.57585	0.149753	0.116736	0.133245	-0.0860643	0.942089	0.823827	NA		0.672273	6.08028	3.37628	0.0568436	0.514114	0.285479	0.735069	1.66448	0.10295	NA		No	1.66448	Night (?)	NA		4.4494	3.44868	3.94904	0.376216	0.291601	0.333908	-0.119502
ENSRNOG00000000708	F1LYU5_RAT	Sgsm1	RGD1308178	LOC288743;Rutbc2	288743	288743	chr12	44329806	44395211	+	protein_coding	FALSE	5411	15.28		276.504	223.242	249.873	3.34426	2.70007	3.02216	-0.30249	0.810852	0.043919	0.0961705		329.949	260.891	295.42	3.99067	3.15543	3.57305	-0.327647	0.796835	0.0538095	0.154283		Yes	1.25497	Day	0.0961705		395.835	340.613	368.224	4.78755	4.11966	4.4536	-0.201038
ENSRNOG00000000711	RGD1306556	RGD1306556	RGD1306556	LOC288744	288744	-	chr12	44548302	44559584	+	protein_coding	FALSE	1005	15.28		26.1088	10.2008	18.1548	1.70019	0.664272	1.18223	-1.14134	0.453339	0.000649715	0.00258921		30.2563	25.8175	28.0369	1.97027	1.68122	1.82575	-0.178047	0.883899	0.674871	0.825182		Yes	2.20585	Day	0.00258921		16.206	15.3646	15.7853	1.05533	1.00053	1.02793	-0.0553392
ENSRNOG00000000713	-	-	RGD	-	-	-	chr11	3115600	3116890	-	pseudogene	FALSE	1284	15.28		27.7381	39.1944	33.4662	1.4138	1.99772	1.70576	0.453103	1.36898	0.0897158	0.172876		30.1482	51.5495	40.8488	1.53664	2.62746	2.08205	0.671662	1.59291	0.0528849	0.152176		Yes	1.59291	Night	0.152176		37.2757	41.8209	39.5483	1.89993	2.1316	2.01576	0.134119
ENSRNOG00000000715	Q6P7Q7_RAT	Pou1f1	RGD3367	GHF1;GHF1A;PIT1Z;Pit1	25517	25517	chr11	2959382	2980543	+	protein_coding	FALSE	2434	15.28		0	1.0276	0.513802	0	0.0276301	0.013815	0.383513	1.30451	0.199928	NA		2.02343	1.0239	1.52367	0.0544057	0.0275305	0.0409681	-0.260414	0.834848	0.562513	NA		No	1.30451	Night(?)	NA		0.658245	0.330431	0.494338	0.0176988	0.00888458	0.0132917	-0.0363169
ENSRNOG00000000716	Htr1f	Htr1f	RGD71083	5-HT-1F;5-HT1F;Htr1eb	60448	60448	chr11	2260586	2261687	-	protein_coding	FALSE	1101	15.28		10.4446	0.351099	5.39787	0.620845	0.0208698	0.320857	-1.75101	0.297094	0.000133602	0.000628351		2.58666	2.52819	2.55743	0.153755	0.150279	0.152017	-0.0113835	0.992141	0.978604	NA		No	3.36594	Day	NA		1.89528	0	0.947641	0.112658	0	0.0563291	-0.243099
ENSRNOG00000000718	Cggbp1	Cggbp1	RGD1308129	LOC288353	288353	288353	chr11	2182857	2190449	+	protein_coding	FALSE	4291	15.28		1781.85	1844.24	1813.05	27.1763	28.1278	27.6521	0.0493148	1.03477	0.568706	0.697841		1798.71	1993.75	1896.23	27.4333	30.408	28.9207	0.145362	1.10601	0.335563	0.556097		Yes	1.10601	Night	0.556097		2292	2413.46	2352.73	34.9568	36.8094	35.8831	0.0735593
ENSRNOG00000000720	MGC95208	MGC95208	RGD1359320	-	304176	304176	chr11	2100191	2104839	-	protein_coding	FALSE	1321	15.28		138.59	212.001	175.296	6.86601	10.503	8.6845	0.595826	1.51134	5.26856e-05	0.00027088		155.145	192.147	173.646	7.68619	9.51936	8.60277	0.297038	1.22862	0.15265	0.331933		Yes	1.51134	Night	0.00027088		143.268	163.431	153.35	7.0978	8.09672	7.59726	0.18175
ENSRNOG00000000723	RT1-CE5	RT1-CE5	RGD1595868	MGC112896;RT1-C/E5;rt1-E2	309607	-	chr20	3509596	3513732	-	protein_coding	FALSE	1645	15.28		947.065	660.798	803.932	37.6783	26.2893	31.9838	-0.47485	0.719542	0.0640095	0.131155		883.577	631.29	757.433	35.1524	25.1154	30.1339	-0.419147	0.747866	0.22421	0.432902		Yes	1.38977	Day	0.131155		723.03	702.143	712.587	28.7652	27.9342	28.3497	-0.0358268
ENSRNOG00000000724	RT1-M4	-	RGD	-	-	-	chr20	1644323	1647588	+	protein_coding	FALSE	777	15.28		0	0	0	0	0	0	NA	NA	NA	NA		0.332831	0	0.166416	0.0280337	0	0.0140168	-0.0706368	0.952218	0.647967	NA		No	NA	NA	NA		0	0	0	0	0	0	NA
ENSRNOG00000000726	Olr1671	Olr1671	RGD1333177	-	294138	-	chr20	177886	178934	-	protein_coding	FALSE	903	15.28		0.576544	0	0.288272	0.0417851	0	0.0208926	-0.157209	0.896758	0.446074	NA		0	0	0	0	0	0	NA	NA	NA	NA		No	NA	NA	NA		0	0.339303	0.169651	0	0.024591	0.0122955	0.0456911
ENSRNOG00000000728	Clic2	Clic2	RGD1306580	LOC294141;MGC108828	294141	294141	chr20	66517	81536	+	protein_coding	FALSE	1188	15.28		108.76	88.1818	98.4709	5.99141	4.8578	5.42461	-0.293574	0.815878	0.110806	0.204733		106.716	92.1207	99.4183	5.87881	5.07478	5.47679	-0.196577	0.872619	0.431056	0.646207		Yes	1.22567	Day	0.204733		124.791	128.12	126.456	6.87455	7.05795	6.96625	0.0350742
ENSRNOG00000000729	Tmlhe	Tmlhe	RGD620629	MGC94841;TMLD;Tmlh	170898	170898	chr20	19527	56124	+	protein_coding	FALSE	1412	15.28		228.444	191.026	209.735	10.5882	8.85392	9.72105	-0.253936	0.838606	0.042919	0.0944996		258.802	218.32	238.561	11.9953	10.1189	11.0571	-0.238275	0.847758	0.155598	0.336493		Yes	1.19246	Day	0.0944996		227.751	248.496	238.124	10.5561	11.5176	11.0368	0.116716
ENSRNOG00000000730	F1M7K0_RAT	-	RGD	-	-	-	chr20	800	2533	+	protein_coding	FALSE	1104	15.28		0	0	0	0	0	0	NA	NA	NA	NA		0	0	0	0	0	0	NA	NA	NA	NA		No	NA	NA	NA		0	0	0	0	0	0	NA
ENSRNOG00000000737	-	-	RGD	-	-	-	chr20	407206	408149	+	pseudogene	FALSE	939	15.28		0	0	0	0	0	0	NA	NA	NA	NA		0	0	0	0	0	0	NA	NA	NA	NA		No	NA	NA	NA		0	0	0	0	0	0	NA
ENSRNOG00000000740	Olr1704	-	RGD	-	-	-	chr20	783079	784040	+	pseudogene	FALSE	957	15.28		0	0	0	0	0	0	NA	NA	NA	NA		0	0	0	0	0	0	NA	NA	NA	NA		No	NA	NA	NA		0	0	0	0	0	0	NA
ENSRNOG00000000741	-	-	RGD	-	-	-	chr20	788257	788893	-	pseudogene	FALSE	633	15.28		4.03512	3.57564	3.80538	0.417186	0.369681	0.393433	-0.0776347	0.94761	0.863802	NA		3.6116	4.02777	3.81968	0.373398	0.416426	0.394912	0.057392	1.04058	0.905357	NA		No	1.05529	Day (?)	NA		2.30534	2.40674	2.35604	0.238346	0.248829	0.243588	0.0150996
ENSRNOG00000000746	Olr1695	Olr1695	RGD1333191	ratchr20-679277-678312_ORF	294159	294159	chr20	678311	679277	-	protein_coding	FALSE	966	15.28		0	0	0	0	0	0	NA	NA	NA	NA		0	0	0	0	0	0	NA	NA	NA	NA		No	NA	NA	NA		0	0	0	0	0	0	NA
ENSRNOG00000000747	Olr1694	Olr1694	RGD1332782	MOR256-3	406008	406008	chr20	664185	665358	-	protein_coding	FALSE	945	15.28		0	0	0	0	0	0	NA	NA	NA	NA		0	0	0	0	0	0	NA	NA	NA	NA		No	NA	NA	NA		0	0	0	0	0	0	NA
ENSRNOG00000000748	Dstnl1	-	RGD	-	-	-	chr20	661423	661921	+	retrotransposed	FALSE	498	15.28		21.6824	21.3279	21.5052	2.84941	2.80283	2.82612	-0.0141162	0.990263	0.964325	0.978667		24.0242	25.3124	24.6683	3.15716	3.32645	3.2418	0.0623765	1.04418	0.867462	0.934677		Yes	1.04418	Night (?)	0.934677		30.5347	37.1543	33.8445	4.01274	4.88266	4.4477	0.240437
ENSRNOG00000000749	Olr1693	Olr1693	RGD1333127	-	365523	365523	chr20	646783	647746	-	protein_coding	FALSE	963	15.28		0	0	0	0	0	0	NA	NA	NA	NA		0	0	0	0	0	0	NA	NA	NA	NA		No	NA	NA	NA		0	0	0	0	0	0	NA
ENSRNOG00000000759	Olr1730	Olr1730	RGD1334062	MOR249-2;Or30;ratchr20-1246310-1247263_ORF	294187	294187	chr20	1246309	1247263	+	protein_coding	FALSE	954	15.28		0.288272	0	0.144136	0.0197757	0	0.00988783	-0.0952844	0.936088	0.561137	NA		0	0	0	0	0	0	NA	NA	NA	NA		No	NA	NA	NA		0.313232	1.35592	0.834576	0.0214879	0.093017	0.0572525	0.226131
ENSRNOG00000000763	RT1-M3-1	RT1-M3-1	RGD3494	4B2/3.7;H2-M3;RT1-M3;RanoM3;RanoM301;RanoM302	24747	24747	chr20	1412552	1416692	-	protein_coding	FALSE	1322	15.28		202.934	132.824	167.879	10.0462	6.57537	8.31077	-0.539985	0.687778	0.0664336	0.135338		230.091	137.605	183.848	11.3906	6.81206	9.10131	-0.702089	0.614681	0.00122809	0.00682286		Yes	1.62686	Day	0.00682286		270.421	326.638	298.529	13.3871	16.17	14.7786	0.240457
ENSRNOG00000000765	Olr1743	Olr1743	RGD1333000	MOR121-1;Or8;ratchr20-1445925-1444984_ORF	294197	294197	chr20	1444983	1445925	-	protein_coding	FALSE	942	15.28		0	0	0	0	0	0	NA	NA	NA	NA		0	0	0	0	0	0	NA	NA	NA	NA		No	NA	NA	NA		0.313232	0	0.156616	0.0217616	0	0.0108808	-0.0423284
ENSRNOG00000000767	-	-	RGD	-	-	-	chr20	1474038	1475077	+	pseudogene	FALSE	1029	15.28		0	0	0	0	0	0	NA	NA	NA	NA		0	0	0	0	0	0	NA	NA	NA	NA		No	NA	NA	NA		0	0	0	0	0	0	NA
ENSRNOG00000000768	Ubd	Ubd	RGD69418	-	29168	29168	chr20	1475949	1477895	-	protein_coding	FALSE	684	15.28		6.78806	3.09566	4.94186	0.649481	0.296192	0.472836	-0.606223	0.656914	0.184357	NA		5.0552	0.611349	2.83328	0.483681	0.0584938	0.271087	-0.47151	0.72121	0.232997	NA		No	1.52227	Day	NA		9.02919	8.74961	8.8894	0.863912	0.837161	0.850537	-0.0122592
ENSRNOG00000000769	Olr1746	-	RGD	-	-	-	chr20	1489420	1490359	+	protein_coding	FALSE	939	15.28		0	0	0	0	0	0	NA	NA	NA	NA		0	0	0	0	0	0	NA	NA	NA	NA		No	NA	NA	NA		0	0	0	0	0	0	NA
ENSRNOG00000000774	Gabbr1	Gabbr1	RGD621537	GABA-B-R1;GABA-BR1;GABABR1;gb1	81657	81657	chr20	1553312	1582398	-	protein_coding	FALSE	4448	15.28		921.221	804.246	862.733	13.5543	11.8332	12.6937	-0.188569	0.877476	0.273125	0.412601		996.94	1038.96	1017.95	14.6683	15.2866	14.9775	0.0523537	1.03696	0.870936	0.936628		Yes	1.13963	Day (?)	0.412601		717.739	699.528	889.248	10.5604	10.2924	13.0838	-0.496739
ENSRNOG00000000775	Mog	Mog	RGD3102	MGC105427	24558	24558	chr20	1601730	1611964	+	protein_coding	FALSE	1576	15.28		0.329732	0.351099	0.340415	0.0136925	0.0145797	0.0141361	0.00862983	1.006	0.971033	NA		1.64185	0.718227	29.7125	0.0681797	0.0298251	1.23384	0.342553	1.268	NA	NA		No	1.268	Night	NA		0.329419	0	32.4276	0.0136795	0	1.34659	-0.117988
ENSRNOG00000000777	RT1-S3	RT1-S3	RGD735037	BM1;BM1av1;H2-T23;RT-BM1;RT1-BM1;RT1.S3;RTBM1	294228	-	chr20	2815987	2818484	+	protein_coding	FALSE	1116	15.28		225.331	390.866	308.098	13.214	22.9213	18.0677	0.435935	1.35279	0.339508	0.484549		276.792	253.64	265.216	16.2318	14.8741	15.5529	-0.115226	0.923238	0.683772	0.830514		Yes	1.35279	Night(?)	0.484549		380.995	587.949	484.472	22.3425	34.4788	28.4106	0.462092
ENSRNOG00000000778	F1LQH1_RAT	Znrd1as1	RGD1564067	LOC499401;RGD1564067;Tcte4;Tctex4;Znrd1as	499401	499401	chr20	1680874	1682756	-	protein_coding	FALSE	804	15.28		256.616	133.31	194.963	20.8883	10.8514	15.8698	-0.909486	0.532375	7.23753e-08	6.00221e-07		202.546	111.274	156.91	16.4871	9.05763	12.7724	-0.825575	0.564257	3.31754e-05	0.000276169		Yes	1.87838	Day	6.00221e-07		163.866	196.847	180.357	13.3386	16.0232	14.6809	0.237285
ENSRNOG00000000779	Znrd1	Znrd1	RGD1303114	HTEX-6;Tctex6	361784	361784	chr20	1687849	1691468	+	protein_coding	FALSE	440	15.28		125.874	139.28	132.577	18.7223	20.7163	19.7193	0.137161	1.09974	0.475454	0.617352		131.14	160.396	145.768	19.5057	23.8571	21.6814	0.282972	1.2167	0.0811183	0.210009		Yes	1.2167	Night	0.210009		151.581	146.82	149.2	22.5459	21.8378	22.1918	-0.0423425
ENSRNOG00000000780	Ppp1r11	Ppp1r11	RGD1303163	HcgV;MGC94346;Tctex5	294207	294207	chr20	1694116	1697584	+	protein_coding	FALSE	1558	15.28		812.951	1170.37	991.663	34.1486	49.1625	41.6556	0.521466	1.43541	9.66751e-12	1.23284e-10		830.836	1160.25	995.545	34.8999	48.7374	41.8187	0.474243	1.38919	0.000193757	0.00133593		Yes	1.43541	Night	1.23284e-10		915.806	951.394	933.6	38.4691	39.964	39.2166	0.0537828
ENSRNOG00000000781	Rnf39	Rnf39	RGD628854	Hzfw1;Lirf	171387	171387	chr20	1697529	1703019	-	protein_coding	FALSE	2001	15.28		1.6072	0.338253	0.972726	0.0525653	0.0110629	0.0318141	-0.324172	0.798757	0.344846	NA		0.976192	0.666845	0.821518	0.0319275	0.0218099	0.0268687	-0.097163	0.93487	0.802165	NA		No	1.25195	Day	NA		1.28471	0.330431	0.80757	0.0420179	0.0108071	0.0264125	-0.152476
ENSRNOG00000000782	Trim10	Trim10	RGD1359438	Rfb30;Rnf9	294210	294210	chr20	1781872	1790921	-	protein_coding	FALSE	2331	15.28		11.3891	11.3202	11.3546	0.319759	0.317826	0.318793	-0.00425202	0.997057	0.992566	0.995619		3.62068	11.0682	7.34446	0.101654	0.310751	0.206203	1.04988	2.07036	0.027773	0.0921007		Yes	2.07036	Night (?)	0.0921007		2.20851	4.78056	3.49454	0.0620061	0.134219	0.0981125	0.279341
ENSRNOG00000000783	Trim40	Trim40	RGD1359645	Rnf35	365528	365528	chr20	1768481	1777393	+	protein_coding	FALSE	744	15.28		3.77361	3.53331	3.65346	0.331941	0.310803	0.321372	-0.0420774	0.971255	0.926425	NA		2.86828	4.036	3.45214	0.252305	0.355021	0.303663	0.223484	1.16755	0.65677	NA		No	1.16755	Night (?)	NA		3.27593	2.0092	2.64256	0.288163	0.176737	0.23245	-0.145539
ENSRNOG00000000785	Trim39	Trim39	RGD1303115	Rnf23	309591	309591	chr20	2091968	2105824	+	protein_coding	FALSE	3063	15.28		325.619	387.5	356.56	6.95729	8.27945	7.61837	0.249341	1.18866	0.00717928	0.0211264		303.133	403.046	353.09	6.47684	8.61161	7.54423	0.405054	1.32414	0.00230246	0.0116728		Yes	1.32414	Night	0.0116728		371.535	398.477	385.006	7.93833	8.51399	8.22616	0.0972906
ENSRNOG00000000786	Rpp21	Rpp21	RGD1303090	Flj22638	406230	406230	chr20	2106818	2108749	+	protein_coding	FALSE	499	15.28		123.785	89.7133	106.749	16.2347	11.7661	14.0004	-0.444443	0.734868	0.0227951	0.0562483		110.636	97.3867	104.011	14.5102	12.7725	13.6413	-0.16941	0.889206	0.551207	0.743024		Yes	1.36079	Day	0.0562483		94.0003	99.0623	96.5313	12.3284	12.9923	12.6603	0.0713729
ENSRNOG00000000787	F1LXB3_RAT	-	RGD	-	-	-	chr20	2884353	2887849	+	protein_coding	FALSE	1249	15.28		67.801	125.171	96.4862	3.55263	6.55872	5.05568	0.792117	1.73161	0.00469236	0.0147274		150.63	116.775	133.702	7.89269	6.11875	7.00572	-0.252512	0.839433	0.589297	0.768779		Yes	1.73161	Night(?)	0.0147274		85.905	85.3399	85.6225	4.50125	4.47164	4.48644	-0.00705159
ENSRNOG00000000790	F1LZ27_RAT	-	RGD	-	-	-	chr20	2643495	2646028	-	protein_coding	FALSE	879	15.28		0.610655	3.53142	2.07104	0.0454657	0.262928	0.154197	0.889687	1.85277	0.0472406	NA		3.31676	1.37684	2.3468	0.246946	0.102512	0.174729	-0.437117	0.738609	0.36479	NA		No	1.85277	Night(?)	NA		2.27297	1.72055	1.99676	0.169231	0.128102	0.148666	-0.109929
ENSRNOG00000000795	RT1-N3	RT1-N3	RGD1598370	RT1-N3_mapped	24750	24750	chr20	2806609	2810442	+	protein_coding	FALSE	1776	15.28		142.314	168.492	155.403	5.24422	6.20889	5.72655	0.135273	1.0983	0.766708	0.850998		145.482	93.037	119.259	5.36095	3.42838	4.39467	-0.55274	0.681724	0.116978	0.273665		Yes	1.46687	Day (?)	0.273665		161.248	221.138	191.193	5.94194	8.14885	7.04539	0.384237
ENSRNOG00000000796	D4A054_RAT	LOC100911178;Ranbp2	RGD6494852;RGD1560047	;LOC294429;RGD1560047	100911178;294429	294429	chr20	37272071	37322651	-	protein_coding	FALSE	9501	15.28		15005	19269.1	17137.1	103.358	132.73	118.044	0.357281	1.28101	8.28463e-05	0.000406863		14871.9	18469.5	16670.7	102.441	127.222	114.832	0.308775	1.23866	0.00525983	0.0234706		Yes	1.28101	Night	0.000406863		14620.9	14853.3	14737.1	100.712	102.313	101.513	0.0226014
ENSRNOG00000000798	Gnl1	Gnl1	RGD1303051	-	309593	309593	chr20	2931792	2940683	-	protein_coding	FALSE	1958	15.28		911.383	1946.47	1428.93	30.4624	65.0598	47.7611	1.07029	2.09985	2.11888e-15	3.70399e-14		985.025	2077.77	1531.4	32.9239	69.4484	51.1861	1.05843	2.08267	3.85746e-16	1.39602e-14		Yes	2.09985	Night	1.39602e-14		1110.25	1064.99	1087.62	37.1095	35.5967	36.3531	-0.0590619
ENSRNOG00000000799	Abcf1	Abcf1	RGD620286	Abc50	85493	85493	chr20	2953600	2962140	+	protein_coding	FALSE	2989	15.28		2371.55	6149.02	4260.29	51.9258	134.635	93.2802	1.33011	2.51421	2.39645e-16	4.44917e-15		2105.38	6253.53	4179.46	46.0978	136.923	91.5104	1.53644	2.90079	1.14234e-25	7.3998e-24		Yes	2.90079	Night	7.3998e-24		2021.41	2103.22	2062.32	44.2594	46.0506	45.155	0.0559752
ENSRNOG00000000800	Man1a1	Man1a1	RGD1310891	Aa2-166;LOC294567;Man1a	294410	294410	chr20	32582506	32766761	-	protein_coding	FALSE	4526	15.28		3870.08	3226.26	3548.17	55.9606	46.6511	51.3058	-0.259461	0.8354	0.00822339	0.0237365		4072.37	3158.61	3615.49	58.8856	45.6728	52.2792	-0.359826	0.779258	0.00710588	0.0302461		Yes	1.28327	Day	0.0237365		4874.61	4763.3	4818.95	70.4858	68.8763	69.6811	-0.0326906
ENSRNOG00000000801	Msl3l2	Msl3l2	RGD1308699	LOC309790;RGD1308699	309790	309790	chr20	34905784	34907244	+	protein_coding	FALSE	1460	15.28		114.933	88.3036	101.618	5.1519	3.95824	4.55507	-0.367776	0.774976	0.0503588	0.107812		111.467	66.5979	89.0325	4.99655	2.98527	3.99091	-0.669377	0.628778	0.0292703	0.0961969		Yes	1.59039	Day	0.0961969		140.2	128.459	134.33	6.28453	5.75824	6.02139	-0.112009
ENSRNOG00000000802	D4A050_RAT	Tbc1d32	RGD2323599	LOC100359595	100359595	-	chr20	34787601	35021975	-	protein_coding	FALSE	4225	15.28		571.616	516.345	543.98	8.8543	7.99816	8.42623	-0.145532	0.904046	0.0750112	0.149465		574.77	542.518	558.644	8.90316	8.40357	8.65337	-0.0810645	0.94536	0.472119	0.679233		Yes	1.10614	Day	0.149465		536.985	607.755	572.37	8.31788	9.41409	8.86598	0.174446
ENSRNOG00000000803	PP1RA_RAT	Ppp1r10	RGD620079	Fb19;Pnuts	65045	65045	chr20	2971495	2984407	-	protein_coding	FALSE	3016	15.28		1016.52	1844.81	1430.66	22.0577	40.031	31.0443	0.845652	1.79708	2.00872e-13	2.99059e-12		1123.05	1451.78	1287.42	24.3694	31.5026	27.936	0.359949	1.28338	0.0275732	0.0915365		Yes	1.79708	Night	2.99059e-12		1050.22	1019.8	1035.01	22.789	22.1289	22.4589	-0.0413435
ENSRNOG00000000804	Mrps18b	Mrps18b	RGD1302998	Ptd017	294230	294230	chr20	2985989	2992029	+	protein_coding	FALSE	1044	15.28		553.211	341.722	447.467	34.679	21.4215	28.0502	-0.689633	0.620012	7.03408e-16	1.27104e-14		514.279	304.058	409.169	32.2385	19.0605	25.6495	-0.746314	0.596125	2.26545e-08	3.35187e-07		Yes	1.6775	Day	1.27104e-14		513.801	493.59	503.696	32.2086	30.9416	31.5751	-0.056156
ENSRNOG00000000805	Gja1	Gja1	RGD2690	Cx43;MGC93610	24392	24392	chr20	35409814	35422252	+	protein_coding	FALSE	3125	15.28		4908.97	3757	4332.99	102.806	78.6807	90.7432	-0.377338	0.769857	0.00490597	0.0153023		3487.74	3412.05	3449.9	73.0417	71.4565	72.2491	-0.0315619	0.978361	0.789634	0.89269		Yes	1.29894	Day	0.0153023		3610.4	3426.54	3518.47	75.6104	71.7601	73.6853	-0.0716955
ENSRNOG00000000808	Hsf2	Hsf2	RGD68395	-	64441	64441	chr20	36520682	36538486	+	protein_coding	FALSE	2333	15.28		880.942	1018.4	949.672	24.7121	28.5681	26.6401	0.207763	1.1549	0.0183631	0.0468272		895.807	957.682	926.745	25.1291	26.8648	25.9969	0.0959513	1.06877	0.380675	0.600826		Yes	1.1549	Night	0.0468272		930.908	961.824	946.366	26.1137	26.981	26.5473	0.0469875
ENSRNOG00000000809	RGD1303066	Atat1	RGD1303066	3110080J08Rik;FLJ13158;Mec17;RGD1303066;TAT	361789	361789	chr20	2992404	3005356	+	protein_coding	FALSE	1501	15.28		128.474	121.31	124.892	5.60158	5.28923	5.4454	-0.0797184	0.946242	0.680811	0.78851		133.849	116.34	125.094	5.83592	5.07255	5.45424	-0.193555	0.874448	0.376147	0.596428		Yes	1.14358	Day	0.596428		111.3	118.153	114.727	4.85279	5.15158	5.00219	0.0815691
ENSRNOG00000000811	Pkib	Pkib	RGD3335	PKINH;Prkacn2;RATPKINH	24678	24678	chr20	36655505	36750683	+	protein_coding	FALSE	1500	15.28		8.15316	5.58662	6.86989	0.355723	0.243745	0.299734	-0.366836	0.775481	0.389859	0.53539		9.7322	6.05298	7.89259	0.424616	0.264092	0.344354	-0.398589	0.7586	0.422631	0.639422		Yes	1.31822	Day	0.53539		12.553	13.4769	13.015	0.547688	0.587999	0.567844	0.059739
ENSRNOG00000000812	RGD1302996	RGD1302996	RGD1302996	MGC108866;MGC15854	294231	294231	chr20	3005612	3009722	+	protein_coding	FALSE	1179	15.28		137.775	109.159	123.467	7.64777	6.0593	6.85353	-0.322633	0.799609	0.087083	0.168764		134.673	106.592	120.632	7.47553	5.91681	6.69617	-0.319203	0.801512	0.178202	0.369564		Yes	1.25061	Day	0.168764		115.194	117.098	116.146	6.3943	6.49999	6.44715	0.0219706
ENSRNOG00000000814	Fabp7	Fabp7	RGD69312	B-FABP;BLBP	80841	80841	chr20	36812517	36816050	+	protein_coding	FALSE	602	15.28		27.7967	3.85114	15.8239	3.02186	0.418667	1.72026	-1.42801	0.371643	0.00181532	0.00642464		10.2219	6.81436	15.7415	1.11125	0.740808	1.71131	0.490244	1.40468	NA	NA		No	2.69075	Day (?)	NA		19.4543	14.0847	30.0818	2.11493	1.53118	3.27028	-0.768053
ENSRNOG00000000815	Smpdl3a	Smpdl3a	RGD1359277	MGC95161	294422	294422	chr20	36821915	36844891	+	protein_coding	FALSE	1661	15.28		257.785	144.723	201.254	10.157	5.70222	7.92959	-0.814151	0.568743	2.20543e-10	2.47027e-09		277.85	223.609	250.729	10.9476	8.81041	9.87899	-0.282324	0.822266	0.340068	0.56079		Yes	1.75826	Day	2.47027e-09		360.88	340.202	350.541	14.219	13.4043	13.8117	-0.0792614
ENSRNOG00000000816	RGD1309543	Ppp1r18	RGD1309543	Kiaa1949;LOC361790;RGD1309543	361790	361790	chr20	3025506	3034831	-	protein_coding	FALSE	2154	15.28		502.459	442.123	472.291	15.2662	13.433	14.3496	-0.179917	0.882754	0.192421	0.314495		527.918	403.237	465.578	16.0397	12.2516	14.1457	-0.376418	0.770348	0.0447406	0.133857		Yes	1.29811	Day	0.133857		420.814	428.315	424.565	12.7856	13.0135	12.8996	0.0247068
ENSRNOG00000000818	Nrm	Nrm	RGD1302966	-	361791	361791	chr20	3035770	3039251	-	protein_coding	FALSE	1438	15.28		43.2043	23.082	33.1431	1.96628	1.05049	1.50838	-0.807748	0.571273	0.00354941	0.011531		39.8414	23.8677	31.8546	1.81323	1.08625	1.44974	-0.626544	0.647726	0.0880426	0.222699		Yes	1.75048	Day	0.011531		44.4846	43.4326	43.9586	2.02454	1.97667	2.00061	-0.0292398
ENSRNOG00000000819	-	-	RGD	-	-	-	chr20	3039042	3039416	+	pseudogene	FALSE	369	15.28		4.52875	7.39919	5.96397	0.803209	1.3123	1.05776	0.363599	1.28663	0.427256	0.573335		5.88359	4.86933	5.37646	1.0435	0.863613	0.953557	-0.174383	0.886147	0.723385	0.854854		Yes	1.28663	Night(?)	0.573335		2.27326	3.38157	2.82742	0.403181	0.599749	0.501465	0.180221
ENSRNOG00000000821	Tubb5	Tubb5	RGD628596	Tubb	29214	29214	chr20	3060236	3064734	+	protein_coding	FALSE	2270	15.28		6246.28	4815.67	5530.98	180.083	138.838	159.46	-0.370376	0.773581	0.000467209	0.00191891		7075.88	4533.57	5804.72	204	130.705	167.352	-0.636196	0.643407	1.07868e-10	2.18815e-09		Yes	1.55423	Day	2.18815e-09		7208.04	6550.26	6879.15	207.811	188.847	198.329	-0.134973
ENSRNOG00000000823	Gcc2	Gcc2	RGD1305732	LOC309798;Lims1	309798	309798	chr20	37472177	37518324	-	protein_coding	FALSE	6526	15.28		3677.29	4048.88	3863.09	36.8772	40.6036	38.7404	0.137013	1.09963	0.191197	0.312989		3758.86	3750.34	3754.6	37.6952	37.6097	37.6525	-0.00314929	0.997819	0.972956	0.986889		Yes	1.09963	Night(?)	0.312989		3677.87	3771.19	3724.53	36.8829	37.8188	37.3509	0.0358235
ENSRNOG00000000824	Dse	Dse	RGD1305079	LOC365583;Sart2	365583	365583	chr20	37568785	37647573	+	protein_coding	FALSE	4232	15.28		502.8	336.714	419.757	7.77546	5.20706	6.49126	-0.560378	0.678125	0.000242911	0.00106848		488.599	496.324	492.462	7.55586	7.67531	7.61559	0.0204426	1.01427	0.943855	0.973013		Yes	1.47466	Day (?)	0.00106848		535.04	490.214	512.627	8.27403	7.58083	7.92743	-0.115878
ENSRNOG00000000825	Fam26e	Fam26e	RGD1310405	LOC294431;RGD1310405	294431	294431	chr20	37693421	37699448	+	protein_coding	FALSE	1696	15.28		20.1006	4.86969	12.4851	0.775639	0.187911	0.481775	-1.44999	0.366023	0.000414755	0.00172257		12.9399	17.821	15.3804	0.499324	0.687673	0.593499	0.278504	1.21294	0.571437	0.757008		Yes	2.73207	Day (?)	0.00172257		20.1276	15.6381	17.8828	0.77668	0.603441	0.69006	-0.258198
ENSRNOG00000000826	Flot1	Flot1	RGD70991	REG-2	64665	64665	chr20	3065784	3076159	-	protein_coding	FALSE	2242	15.28		933.128	759.974	846.551	27.2384	22.184	24.7112	-0.291192	0.817227	0.0147097	0.0387941		889.91	755.74	822.825	25.9769	22.0604	24.0186	-0.23211	0.851389	0.0845967	0.216178		Yes	1.22365	Day	0.0387941		695.679	715.406	705.543	20.3072	20.883	20.5951	0.0385218
ENSRNOG00000000827	Ier3	Ier3	RGD1303321	Dif2;Iex1;Ler3;MGC124532;Prg1	294235	294235	chr20	3076568	3077748	-	protein_coding	FALSE	1073	15.28		81.2779	191.782	136.53	4.95735	11.6973	8.32732	1.17904	2.26426	1.41887e-09	1.45613e-08		111.326	220.36	165.843	6.79005	13.4403	10.1152	0.949643	1.93139	2.94e-07	3.62029e-06		Yes	2.26426	Night	1.45613e-08		100.137	93.0752	96.6061	6.10762	5.67689	5.89226	-0.0967253
ENSRNOG00000000830	Ddr1	Ddr1	RGD2252	Cak;Drd1;PTK3D	25678	25678	chr20	3196657	3214886	+	protein_coding	FALSE	3099	15.28		589.613	577.097	583.355	12.4515	12.1872	12.3194	-0.0304928	0.979086	0.814534	0.881997		648.764	673.539	661.151	13.7007	14.2239	13.9623	0.0512182	1.03614	0.789683	0.89269		Yes	1.03614	Night (?)	0.881997		518.189	435.537	476.863	10.9432	9.19773	10.0705	-0.232961
ENSRNOG00000000831	Gtf2h4	Gtf2h4	RGD1303309	MGC156549	294236	294236	chr20	3222292	3227915	+	protein_coding	FALSE	1638	15.28		250.011	215.681	232.846	9.98901	8.61737	9.30319	-0.207574	0.865993	0.13849	0.244231		231.991	224.557	228.274	9.26901	8.97202	9.12052	-0.0480669	0.967231	0.710498	0.846503		Yes	1.15474	Day	0.244231		245.147	257.822	251.484	9.79465	10.3011	10.0479	0.0691036
ENSRNOG00000000833	Vars2	Vars2	RGD1303122	KIAA1885;Vars2l;Varsl;valRS	309596	309596	chr20	3228062	3238909	+	protein_coding	FALSE	4099	15.28		404.518	297.197	350.858	6.45858	4.74507	5.60183	-0.43741	0.738459	0.000269781	0.00117439		394.326	324.041	359.184	6.29585	5.17366	5.73476	-0.278619	0.82438	0.0405058	0.123904		Yes	1.35417	Day	0.00117439		380.518	443.102	411.81	6.07538	7.07462	6.575	0.213301
ENSRNOG00000000836	Ltb	Ltb	RGD1303162	MGC108924	361795	361795	chr20	3666524	3668369	-	protein_coding	FALSE	1167	15.28		8.46348	6.69699	7.58024	0.47463	0.375565	0.425098	-0.246463	0.842961	0.545052	0.678547		6.81518	5.48479	6.14999	0.382193	0.307585	0.344889	-0.206237	0.866795	0.670488	0.822754		Yes	1.18629	Day	0.678547		9.65477	8.54322	9.09899	0.541437	0.479101	0.510269	-0.0978886
ENSRNOG00000000837	Tnf	Tnf	RGD3876	MGC124630;RATTNF;TNF-a;TNF-alpha;Tnfa	24835	24835	chr20	3660999	3663610	+	protein_coding	FALSE	1679	15.28		5.31259	6.16942	5.741	0.207077	0.240475	0.223776	0.116218	1.08389	0.799926	0.872921		3.89322	4.15521	4.02421	0.151752	0.161964	0.156858	0.0398264	1.02799	0.937045	NA		No	1.08389	Night	NA		9.19585	10.1296	9.6627	0.358441	0.394836	0.376638	0.050285
ENSRNOG00000000838	Lta	Lta	RGD3020	Tnfb	25008	25008	chr20	3657841	3659848	+	protein_coding	FALSE	1341	15.28		0.322383	0.365841	0.344112	0.0157333	0.0178542	0.0167937	0.0127372	1.00887	0.957339	NA		0	0	0	0	0	0	NA	NA	NA	NA		No	NA	NA	NA		0	0	0	0	0	0	NA
ENSRNOG00000000839	Nfkbil1	Nfkbil1	RGD1303310	-	361794	361794	chr20	3629240	3644222	+	protein_coding	FALSE	1463	15.28		85.8945	81.2593	83.5769	3.84236	3.63501	3.73868	-0.0743947	0.949741	0.779067	0.858652		88.263	92.1649	90.2139	3.94831	4.12286	4.03558	0.056569	1.03999	0.812113	0.903468		Yes	1.05292	Day (?)	0.858652		98.2295	98.9774	98.6034	4.39414	4.4276	4.41087	0.0112893
ENSRNOG00000000840	Atp6v1g2	Atp6v1g2	RGD1303186	Atp6g;Atp6g2;NG38	368044	368044	chr20	3626316	3628571	-	protein_coding	FALSE	1506	15.28		100.766	80.0404	90.4034	4.37892	3.47825	3.92859	-0.305717	0.80904	0.217838	0.34714		152.917	159.152	156.035	6.64519	6.91615	6.78067	0.041892	1.02946	0.924715	0.964439		Yes	1.23603	Day (?)	0.34714		143.529	65.1957	104.362	6.23722	2.83316	4.53519	-0.543196
ENSRNOG00000000841	Bat1	Ddx39b	RGD70923	Bat1;Bat1a;D17H6S81E-1;D20H6S81e;p47	114612	114612	chr20	3611133	3623527	-	protein_coding	FALSE	1867	15.28		4271.26	3325.81	3798.53	149.723	116.582	133.152	-0.358694	0.77987	7.83866e-07	5.56613e-06		3966.38	3514.22	3740.3	139.036	123.186	131.111	-0.17315	0.886904	0.0512478	0.148485		Yes	1.28226	Day	5.56613e-06		4764.84	4790.28	4777.56	167.025	167.916	167.471	0.00762847
ENSRNOG00000000842	Ddah2	Ddah2	RGD1302955	DDAH-2;DDAHII;MGC105993	294239	294239	chr20	3829767	3831770	-	protein_coding	FALSE	1089	15.28		982.148	698.653	840.4	59.0236	41.9865	50.5051	-0.479909	0.717023	0.000508293	0.00207451		962.659	694.383	828.521	57.8524	41.73	49.7912	-0.46065	0.726659	0.00178759	0.00945728		Yes	1.39466	Day	0.00207451		1250.95	1132.85	1191.9	75.1773	68.0803	71.6288	-0.140118
ENSRNOG00000000843	Ly6g6c	Ly6g6c	RGD1302999	-	294241	294241	chr20	3817975	3820673	-	protein_coding	FALSE	846	15.28		4.7287	1.79972	3.26421	0.365803	0.139223	0.252513	-0.643848	0.640004	0.159759	NA		3.9023	4.04834	3.97532	0.301875	0.313172	0.307523	0.0292427	1.02048	0.95349	NA		No	1.56249	Day (?)	NA		3.54119	4.8046	4.17289	0.27394	0.371675	0.322808	0.163024
ENSRNOG00000000844	Ly6g6d	Ly6g6d	RGD1303064	G6d;Ly6-D;Ng25	415062	415062	chr20	3813285	3816525	+	protein_coding	FALSE	405	15.28		56.8465	20.8227	38.8346	9.18598	3.36479	6.27539	-1.30926	0.403528	1.52647e-06	1.0423e-05		53.4511	27.0719	40.2615	8.63731	4.37462	6.50596	-0.839419	0.558868	0.0168312	0.0614135		Yes	2.47814	Day	1.0423e-05		62.9324	63.5158	63.2241	10.1694	10.2637	10.2166	0.0132285
ENSRNOG00000000845	Bat5	Abhd16a	RGD1303164	Bat5;NG26	361796	361796	chr20	3782757	3797594	-	protein_coding	FALSE	1973	15.28		1025.75	1267.39	1146.57	34.0246	42.0396	38.0321	0.298589	1.22994	0.0236505	0.0580188		1192.29	1149.08	1170.68	39.5485	38.1153	38.8319	-0.0524071	0.964326	0.700664	0.840493		Yes	1.22994	Night(?)	0.0580188		1065.84	991.464	1028.65	35.3544	32.8872	34.1208	-0.100172
ENSRNOG00000000846	Ly6g5c	Ly6g5c	RGD735180	re8	294245	294245	chr20	3773182	3777262	-	protein_coding	FALSE	686	15.28		0	0	0	0	0	0	NA	NA	NA	NA		0	0	0	0	0	0	NA	NA	NA	NA		No	NA	NA	NA		0	0.330431	0.165216	0	0.0315234	0.0157617	0.0448396
ENSRNOG00000000847	Csnk2b	Csnk2b	RGD619978	Ck2	81650	81650	chr20	3764564	3768980	+	protein_coding	FALSE	859	15.28		1707.24	1847	1777.12	130.07	140.718	135.394	0.112694	1.08125	0.188059	0.309023		1763.07	1760.93	1762	134.323	134.161	134.242	-0.00167251	0.998841	0.989976	0.995213		Yes	1.08125	Night(?)	0.309023		1582.6	1534.07	1558.34	120.574	116.877	118.726	-0.0441949
ENSRNOG00000000848	Bat4	Gpank1	RGD1303304	Bat4	415064	415064	chr20	3761294	3764338	-	protein_coding	FALSE	1407	15.28		361.969	258.981	310.475	16.8366	12.0462	14.4414	-0.472007	0.720961	9.8599e-05	0.000476546		343.626	213.325	278.476	15.9834	9.92258	12.953	-0.67143	0.627884	9.19222e-06	8.60452e-05		Yes	1.59265	Day	8.60452e-05		330.651	332.435	331.543	15.3799	15.4628	15.4214	0.00753803
ENSRNOG00000000850	Apom	Apom	RGD620773	apo-M	55939	55939	chr20	3754626	3757204	+	protein_coding	FALSE	738	15.28		31.6394	29.9902	30.8148	2.80575	2.6595	2.73262	-0.0737393	0.950172	0.802347	0.874084		48.7595	22.6568	35.7081	4.32393	2.00918	3.16656	-0.973734	0.509186	0.00249602	0.0124454		Yes	1.96392	Day	0.0124454		32.6935	26.3412	29.5173	2.89922	2.33591	2.61756	-0.259337
ENSRNOG00000000851	Bat3	Bag6	RGD71064	Bat3	94342	94342	chr20	3739592	3751998	-	protein_coding	FALSE	3720	15.28		3977.66	3877.55	3927.6	69.978	68.2167	69.0973	-0.0360671	0.97531	0.777619	0.857563		4431.11	4010.69	4220.9	77.9554	70.5591	74.2572	-0.140963	0.906914	0.309801	0.53063		Yes	1.10264	Day	0.53063		4656.86	4238.65	4447.76	81.927	74.5695	78.2483	-0.132513
ENSRNOG00000000852	Bat2	Prrc2a	RGD1303025	Bat2	294250	294250	chr20	3724277	3737617	+	protein_coding	FALSE	6486	15.28		2278.96	2174.21	2226.59	22.9952	21.9382	22.4667	-0.0649425	0.955983	0.728602	0.824619		2504.3	2376.29	2440.3	25.2689	23.9772	24.6231	-0.0745955	0.949608	0.587026	0.767696		Yes	1.05307	Day	0.767696		2245.47	2402.72	2324.09	22.6573	24.2439	23.4506	0.0951533
ENSRNOG00000000853	Aif1	Aif1	RGD61924	AIF-1;BART-1;Bart1;iba1;mrf-1	29427	29427	chr20	3714427	3716325	+	protein_coding	FALSE	914	15.28		112.666	72.4677	92.567	8.06722	5.1889	6.62806	-0.560644	0.677999	0.0573304	0.119724		81.2387	105.015	93.1271	5.81693	7.51941	6.66817	0.291698	1.22408	0.480672	0.686861		Yes	1.47493	Day (?)	0.119724		212.418	224.646	218.532	15.2097	16.0853	15.6475	0.0618938
ENSRNOG00000000854	Ncr3	Ncr3	RGD727881	1C7;NK-p30;Nkp30	294251	294251	chr20	3701807	3707399	-	protein_coding	FALSE	937	15.28		0.659464	0.676506	0.667985	0.0460604	0.0472507	0.0466556	0.00639017	1.00444	0.98079	NA		1.61955	0.714113	1.16683	0.113118	0.0498774	0.0814978	-0.171823	0.88772	0.632428	NA		No	1.12648	Day (?)	NA		0.658542	1.35592	1.00723	0.045996	0.0947047	0.0703503	0.157228
ENSRNOG00000000855	Lst1	Lst1	RGD620077	B144	64569	64569	chr20	3698567	3701486	+	protein_coding	FALSE	374	15.28		1.91488	3.20601	2.56045	0.335079	0.561009	0.448044	0.324011	1.25181	0.476221	NA		3.60746	2.05192	2.82969	0.631257	0.359058	0.495158	-0.361188	0.778523	0.471244	NA		No	1.28448	Day (?)	NA		3.88828	2.02694	2.95761	0.680397	0.354688	0.517543	-0.133369
ENSRNOG00000000857	Msh5	Msh5	RGD1303008	-	294252	-	chr20	3845730	3862010	+	protein_coding	FALSE	2656	15.28		37.5841	41.888	39.736	0.92609	1.03214	0.979114	0.114444	1.08256	0.770258	0.853356		38.8181	43.4276	41.1229	0.956496	1.07008	1.01329	0.136526	1.09926	0.705392	0.843071		Yes	1.09926	Night	0.843071		81.1448	64.4856	72.8152	1.99944	1.58895	1.7942	-0.273987
ENSRNOG00000000858	Ng23	Sapcd1	RGD1359359	Ng23	406170	406170	chr20	3862653	3864396	+	protein_coding	FALSE	807	15.28		22.7131	41.6049	32.159	1.84196	3.37402	2.60799	0.788999	1.72788	0.00440245	0.0139327		25.5627	27.0222	26.2925	2.07305	2.19141	2.13223	0.0571032	1.04037	0.895718	0.949814		Yes	1.72788	Night	0.0139327		25.9879	21.7011	23.8445	2.10753	1.75989	1.93371	-0.188797
ENSRNOG00000000859	LOC100364959	-	RGD	-	-	-	chrX	143394455	143394930	-	pseudogene	FALSE	468	15.28		0	0	0	0	0	0	NA	NA	NA	NA		0	0	0	0	0	0	NA	NA	NA	NA		No	NA	NA	NA		0	0	0	0	0	0	NA
ENSRNOG00000000860	G7c	Vwa7	RGD1303137	C6orf27;G7c;NG37	309611	309611	chr20	3863664	3874196	-	protein_coding	FALSE	4347	15.28		141.586	235.613	188.6	2.13162	3.54721	2.83941	0.713183	1.63942	2.14457e-06	1.42343e-05		159.384	193.665	176.524	2.39956	2.91566	2.65761	0.270092	1.20588	0.157867	0.340151		Yes	1.63942	Night	1.42343e-05		223.281	251.328	237.305	3.36155	3.7838	3.57267	0.145448
ENSRNOG00000000861	Zic3	Zic3	RGD1561261	LOC367944;RGD1561261	367944	367944	chrX	143127645	143139155	+	protein_coding	FALSE	1871	15.28		57.8277	27.7033	42.7655	2.02273	0.969025	1.49588	-0.970215	0.51043	0.000110529	0.000529436		36.1259	42.478	39.3019	1.26363	1.48582	1.37473	0.168991	1.12427	0.705317	0.843066		Yes	1.95913	Day (?)	0.000529436		46.2	45.9305	46.0652	1.61601	1.60659	1.6113	-0.0062407
ENSRNOG00000000866	Rbmx	Rbmx	RGD1565256	LOC302855;MGC114544;hnRNP G;hnRNP-G	302855	302855	chrX	142112808	142119269	-	protein_coding	FALSE	1997	15.28		1807.27	2232.6	2019.94	59.2274	73.1659	66.1967	0.302369	1.23317	0.000355575	0.00150042		1912.18	1982.12	1947.15	62.6653	64.9574	63.8113	0.050947	1.03594	0.736718	0.862148		Yes	1.23317	Night	0.00150042		2255.87	2187.8	2221.83	73.9285	71.698	72.8132	-0.0429243
ENSRNOG00000000867	Vars	Vars	RGD3950	Bat6;G7a;TrsVal;Vars2;valRS	25009	25009	chr20	3874446	3888969	-	protein_coding	FALSE	3980	15.28		819.766	755.849	787.808	13.4798	12.4288	12.9543	-0.116557	0.922386	0.164921	0.279245		945.964	741.733	843.849	15.5549	12.1967	13.8758	-0.347684	0.785845	0.00104864	0.00592842		Yes	1.27252	Day	0.00592842		805.803	798.234	802.019	13.2502	13.1257	13.188	-0.0127527
ENSRNOG00000000868	-	-	RGD	-	-	-	chrX	141999157	141999956	+	pseudogene	FALSE	780	15.28		0.906276	0.365841	0.636058	0.0760401	0.0306954	0.0533678	-0.188003	0.87782	0.563477	NA		0	0	0	0	0	0	NA	NA	NA	NA		No	NA	NA	NA		0	0	0	0	0	0	NA
ENSRNOG00000000869	Arhgef6	Arhgef6	RGD1359674	-	363509	363509	chrX	141946361	142068629	-	protein_coding	FALSE	2536	15.28		253.975	135.079	194.527	6.55418	3.4859	5.02004	-0.885938	0.541136	6.69537e-10	7.15921e-09		242.608	156.324	199.466	6.26085	4.03415	5.1475	-0.611967	0.654304	0.000605375	0.00366146		Yes	1.84797	Day	7.15921e-09		209.69	196.343	203.017	5.41135	5.06691	5.23913	-0.0881819
ENSRNOG00000000871	Cd40lg	Cd40lg	RGD708418	CD40-L;Cd40l;LOC84349;Tnfsf5	84349	84349	chrX	141925018	141937187	+	protein_coding	FALSE	787	15.28		0.288272	0	0.144136	0.023972	0	0.011986	-0.0952844	0.936088	0.561137	NA		0.310529	0.72234	0.516435	0.0258228	0.0600681	0.0429455	0.0723304	1.05141	0.768992	NA		No	1.06828	Day (?)	NA		0	0.330431	0.165216	0	0.0274778	0.0137389	0.0448396
ENSRNOG00000000872	-	-	RGD	-	-	-	chr20	3908011	3908634	+	pseudogene	FALSE	621	15.28		2.86262	1.3806	2.12161	0.301682	0.145497	0.223589	-0.381698	0.767534	0.3914	NA		2.34304	3.58029	2.96166	0.246925	0.377314	0.312119	0.209684	1.15644	0.659229	NA		No	1.30287	Day (?)	NA		4.87565	3.75378	4.31472	0.513828	0.395598	0.454713	-0.147649
ENSRNOG00000000873	Brs3	Brs3	RGD628645	BRS-3	260319	260319	chrX	141688649	141693028	+	protein_coding	FALSE	1380	15.28		0	0.338253	0.169126	0	0.0160413	0.00802064	0.1118	1.08058	0.51873	NA		0	0	0	0	0	0	NA	NA	NA	NA		No	NA	NA	NA		0	0.695059	0.347529	0	0.0329624	0.0164812	0.141479
ENSRNOG00000000875	Fhl1	Fhl1	RGD2615	SLIM1	25177	25177	chrX	141315504	141329273	+	protein_coding	FALSE	2530	15.28		362.028	255.436	308.732	9.3648	6.60751	7.98616	-0.327532	0.796899	0.453664	0.597536		282.181	389.992	336.086	7.29935	10.0881	8.69375	0.404575	1.3237	0.237796	0.448947		Yes	1.3237	Night (?)	0.448947		372.284	339.715	356	9.63011	8.78762	9.20886	-0.113236
ENSRNOG00000000878	Slc44a4	Slc44a4	RGD1303167	Ng22	294255	294255	chr20	4005153	4021270	-	protein_coding	FALSE	2257	15.28		6.0644	0.716939	3.39067	0.175846	0.0207887	0.0983175	-0.803121	0.573108	0.0580873	NA		2.37609	2.41309	2.39459	0.0688983	0.069971	0.0694346	0.00568795	1.00395	0.988998	NA		No	1.74487	Day (?)	NA		5.27011	1.05081	3.16046	0.152815	0.0304699	0.0916423	-0.284126
ENSRNOG00000000879	Slc9a6	Slc9a6	RGD1563582	LOC302863;RGD1563582	302863	-	chrX	141146236	141199140	+	protein_coding	FALSE	2408	15.28		954.012	1183.94	1068.98	25.9283	32.1774	29.0528	0.309355	1.23915	1.85947e-05	0.000104364		879.432	1195.78	1037.61	23.9014	32.4991	28.2002	0.440464	1.35704	2.10366e-07	2.67592e-06		Yes	1.35704	Night	2.67592e-06		1052.15	1074.2	1063.17	28.5956	29.1947	28.8951	0.0289212
ENSRNOG00000000881	Mmgt1	Mmgt1	RGD1566339	LOC302864;RGD1566339;Tmem32	302864	-	chrX	141127269	141136208	-	protein_coding	FALSE	704	15.28		179.259	215.948	197.603	16.6642	20.0749	18.3695	0.262921	1.19991	0.0337596	0.0779585		166.715	207.341	187.028	15.4981	19.2747	17.3864	0.304831	1.23527	0.121431	0.281109		Yes	1.23527	Night	0.0779585		212.748	187.291	200.019	19.7774	17.4109	18.5941	-0.174659
ENSRNOG00000000885	LOC100362819	Auts2	RGD2323959	LOC100362819	100362819	-	chr12	26127298	26166581	+	protein_coding	FALSE	3069	15.28		23.2415	16.9273	20.0844	0.495614	0.360967	0.428291	-0.401061	0.757301	0.20565	0.331612		15.7182	29.499	22.6086	0.335184	0.629054	0.482119	0.713736	1.64005	0.0813298	0.210344		Yes	1.64005	Night (?)	0.210344		21.8433	21.7289	21.7861	0.465799	0.463359	0.464579	-0.00524553
ENSRNOG00000000886	Caln1	Caln1	RGD1305843	LOC363909;caBP8	363909	363909	chr12	26860408	27287503	-	protein_coding	FALSE	786	15.28		45.8021	28.025	36.9135	3.81363	2.33346	3.07354	-0.547241	0.684328	0.152713	0.262851		41.0398	39.4933	40.2665	3.41711	3.28834	3.35273	-0.0394477	0.973027	0.928404	0.966155		Yes	1.46129	Day	0.262851		70.0864	34.2906	52.1885	5.83563	2.85515	4.34539	-0.896196
ENSRNOG00000000887	-	-	RGD	-	-	-	chr12	330508	331252	-	pseudogene	FALSE	735	15.28		23.8387	18.2875	21.0631	2.12262	1.62833	1.87548	-0.310954	0.806109	0.366307	0.511534		20.5126	23.7635	22.138	1.82645	2.11592	1.97119	0.166854	1.12261	0.685173	0.831291		Yes	1.24053	Day (?)	0.511534		24.247	24.9865	24.6168	2.15897	2.22482	2.1919	0.0326998
ENSRNOG00000000888	Sbds	Sbds	RGD1311043	LOC288615;MGC105922	288615	288615	chr12	27457312	27466470	+	protein_coding	FALSE	1394	15.28		826.206	841.276	833.741	38.7884	39.4959	39.1422	0.0251106	1.01756	0.782237	0.860619		810.305	793.801	802.053	38.0419	37.2671	37.6545	-0.0286903	0.98031	0.744403	0.866087		Yes	1.02009	Day (?)	0.860619		892.982	893.777	893.379	41.9234	41.9607	41.9421	0.000791458
ENSRNOG00000000889	LOC304239	LOC304239	RGD1565198	-	304239	-	chr12	4545585	4606800	+	protein_coding	FALSE	4397	15.28		18.6064	11.2522	14.9293	0.276938	0.167478	0.222208	-0.487606	0.713208	0.254498	0.391175		16.1469	16.5339	16.3404	0.24033	0.246092	0.243211	0.0331399	1.02324	0.932841	0.967742		Yes	1.40212	Day (?)	0.391175		21.9092	13.6466	17.7779	0.326098	0.203117	0.264607	-0.492398
ENSRNOG00000000891	F1LYH2_RAT	-	RGD	-	-	-	chr12	4809846	4814029	-	protein_coding	FALSE	1401	15.28		196.222	209.368	202.795	9.16613	9.7802	9.47316	0.0920523	1.06589	0.451634	0.595335		189.607	204.03	196.818	8.85711	9.53086	9.19398	0.105822	1.07611	0.502147	0.704742		Yes	1.07611	Night	0.595335		190.039	189.907	189.973	8.87732	8.87113	8.87422	-0.00108648
ENSRNOG00000000893	MGC94190	Tmem248	RGD1303319	MGC94190	288616	288616	chr12	27469775	27494475	-	protein_coding	FALSE	1672	15.28		845.181	968.643	906.912	33.0819	37.9144	35.4981	0.195551	1.14516	0.0049421	0.0153901		870.343	911.147	890.745	34.0668	35.6639	34.8653	0.0654335	1.0464	0.544248	0.737253		Yes	1.14516	Night	0.0153901		846.882	850.196	848.539	33.1484	33.2782	33.2133	0.00596607
ENSRNOG00000000894	Fry	Fry	RGD1307034	LOC304244;RGD1307034	304244	304244	chr12	4886882	5135963	-	protein_coding	FALSE	10901	15.28		2679.69	21647.5	12163.6	16.0877	129.962	73.0251	2.95134	7.73469	1.92115e-112	6.95098e-110		2984.51	20505.2	11744.9	17.9177	123.105	70.5112	2.67372	6.38072	2.36196e-43	4.00158e-41		Yes	7.73469	Night	6.95098e-110		1480.31	1829.61	1654.96	8.88715	10.9842	9.93568	0.272057
ENSRNOG00000000895	Rabgef1	Rabgef1	RGD1307295	LOC360797	360797	360797	chr12	27497544	27525385	-	protein_coding	FALSE	2826	15.28		857.769	788.59	823.179	19.8644	18.2623	19.0633	-0.120786	0.919687	0.163037	0.277005		831.334	672.913	752.123	19.2522	15.5834	17.4178	-0.299702	0.81242	0.0222426	0.0768867		Yes	1.23089	Day	0.0768867		858.279	824.074	841.177	19.8762	19.0841	19.4801	-0.0570587
ENSRNOG00000000896	F1LYR7_RAT	-	RGD	-	-	-	chr8	87915866	87916373	+	protein_coding	FALSE	471	15.28		0.288272	0	0.144136	0.0400552	0	0.0200276	-0.0952844	0.936088	0.561137	NA		0	0	0	0	0	0	NA	NA	NA	NA		No	NA	NA	NA		0.329122	0.686187	0.507655	0.0457313	0.0953451	0.0705382	0.0678407
ENSRNOG00000000897	Rxfp2	Rxfp2	RGD1309449	Gpcr;LOC363866;Lgr8	363866	363866	chr12	5326996	5388674	-	protein_coding	FALSE	2257	15.28		4.12539	139.766	71.9455	0.119622	4.05271	2.08616	3.76507	13.5956	9.86307e-23	2.80017e-21		3.62976	110.13	56.8801	0.10525	3.1934	1.64932	3.65323	12.5815	4.38389e-18	1.85677e-16		Yes	13.5956	Night	2.80017e-21		4.18325	8.53693	6.36009	0.121299	0.247541	0.18442	0.320664
ENSRNOG00000000899	F1M387_RAT	-	RGD	-	-	-	chr12	5667676	5750081	-	protein_coding	FALSE	1466	15.28		391.269	316.126	353.697	17.467	14.1125	15.7897	-0.303955	0.810029	0.00119194	0.00445722		405.22	343.585	374.403	18.0898	15.3383	16.714	-0.234487	0.849987	0.0567354	0.160314		Yes	1.23452	Day	0.00445722		398.451	445.338	421.895	17.7876	19.8808	18.8342	0.155148
ENSRNOG00000000900	Tpst1	Tpst1	RGD1308473	LOC288617;MGC125193;TPST-1	288617	288617	chr12	27585391	27648585	-	protein_coding	FALSE	1686	15.28		625.869	729.777	677.823	24.2942	28.3276	26.3109	0.219506	1.16434	0.0116839	0.0319975		619.309	812.822	716.065	24.0395	31.5511	27.7953	0.386469	1.30719	0.000953363	0.00544976		Yes	1.30719	Night	0.00544976		847.295	912.674	879.985	32.8892	35.427	34.1581	0.0977373
ENSRNOG00000000901	Crcp	Crcp	RGD620753	CGRPRCP;Cgrp-rcp	114205	114205	chr12	27666927	27693130	-	protein_coding	FALSE	1413	15.28		6001.97	5254.1	5628.04	277.99	243.351	260.67	-0.191093	0.875942	0.00228233	0.00784025		5609.86	4342.76	4976.31	259.828	201.141	230.485	-0.363313	0.777377	0.0041874	0.0193517		Yes	1.28638	Day	0.00784025		7700.16	7705.07	7702.62	356.643	356.871	356.757	0.000872698
ENSRNOG00000000902	Hsph1	Hsph1	RGD1311609	Hsp105;LOC288444	288444	288444	chr12	5798143	5811451	+	protein_coding	FALSE	2668	15.28		3077.67	10200.3	6638.96	75.4942	250.208	162.851	1.67424	3.19152	1.33438e-25	4.44545e-24		4014.37	11995	8004.69	98.4709	294.233	196.352	1.53946	2.90686	2.1614e-22	1.21172e-20		Yes	3.19152	Night	4.44545e-24		3514.61	6869.73	5192.17	86.212	168.512	127.362	0.941937
ENSRNOG00000000903	ARLY_RAT	Asl	RGD619974	ASAL	59085	59085	chr12	27702881	27720223	+	protein_coding	FALSE	2061	15.28		640.068	4490.92	2565.49	20.3247	142.605	81.4647	2.68376	6.4253	2.98593e-45	2.10204e-43		651.726	4439.14	2545.43	20.6949	140.96	80.8277	2.69737	6.4862	1.07228e-64	3.84449e-62		Yes	6.4862	Night	3.84449e-62		733.107	757.243	745.175	23.2791	24.0455	23.6623	0.0442622
ENSRNOG00000000904	D3ZTT3_RAT	Wdr95	RGD1561029	LOC304252;RGD1561029	100361588	-	chr12	5830026	5867488	-	protein_coding	FALSE	1690	15.28		0.322383	0.704093	0.513238	0.0124842	0.0272659	0.0198751	0.144013	1.10497	0.640469	NA		0.678884	0	0.339442	0.0262897	0	0.0131448	-0.118685	0.921027	0.547734	NA		No	1.10497	Night(?)	NA		2.30415	1.69651	2.00033	0.089228	0.0656973	0.0774626	-0.0363175
ENSRNOG00000000905	RGD1560846	Tex26	RGD1560846	LOC498133;RGD1560846	498133	498133	chr12	6064843	6096175	-	protein_coding	FALSE	1463	15.28		110.812	70.809	90.8103	4.95698	3.16753	4.06226	-0.545183	0.685305	0.105591	0.197023		84.103	62.2384	73.1707	3.76222	2.78414	3.27318	-0.392123	0.762007	0.178844	0.370248		Yes	1.45921	Day	0.197023		65.2179	64.1831	64.7005	2.91742	2.87113	2.89427	-0.0213166
ENSRNOG00000000906	RGD1307396	Medag	RGD1307396	LOC360757;RGD1307396	360757	-	chr12	6105288	6126331	-	protein_coding	FALSE	1156	15.28		11.7295	11.9454	11.8374	0.664044	0.676267	0.670155	0.0138872	1.00967	0.970123	0.982181		14.6553	36.2588	25.4571	0.829685	2.05273	1.44121	1.12707	2.18415	0.00106661	0.00602562		Yes	2.18415	Night	0.00602562		26.1572	28.2427	27.2	1.48085	1.59891	1.53988	0.0784034
ENSRNOG00000000907	Alox5ap	Alox5ap	RGD2097	FLAP	29624	29624	chr12	6245810	6269796	-	protein_coding	FALSE	934	15.28		39.3472	42.5255	40.9363	2.75704	2.97975	2.86839	0.101963	1.07323	0.693444	0.798387		29.3675	91.2401	60.3038	2.05777	6.39316	4.22546	1.3888	2.61861	0.000105744	0.000778534		Yes	2.61861	Night	0.000778534		30.8695	24.713	27.7912	2.16301	1.73163	1.94732	-0.189716
ENSRNOG00000000909	Uspl1	Uspl1	RGD1310835	LOC288447;RGD1310835	288447	288447	chr12	6318580	6345858	-	protein_coding	FALSE	3118	15.28		637.325	873.997	755.661	13.3771	18.3447	15.8609	0.452717	1.36861	7.94592e-09	7.5242e-08		676.231	869.197	772.714	14.1937	18.2439	16.2188	0.358677	1.28225	0.000292162	0.00192819		Yes	1.36861	Night	7.5242e-08		644.072	659.812	651.942	13.5187	13.8491	13.6839	0.0344447
ENSRNOG00000000913	BGLR_RAT	Gusb	RGD2772	Ac2-223;Gus-s	24434	24434	chr12	27741159	27770815	+	protein_coding	FALSE	2576	15.28		81.5502	64.4347	72.9925	2.07184	1.63701	1.85442	-0.327358	0.796995	0.0725853	0.14547		62.6748	72.9143	67.7945	1.59229	1.85244	1.72237	0.197804	1.14695	0.499919	0.70296		Yes	1.25471	Day (?)	0.14547		87.7932	85.8435	86.8184	2.23045	2.18091	2.20568	-0.0281453
ENSRNOG00000000916	Katnal1	LOC100910196	RGD6499844	-	100910196	103690050	chr12	6604615	6657791	+	protein_coding	FALSE	1632	15.28		277.061	232.69	254.876	11.1105	9.33112	10.2208	-0.249974	0.840912	0.0268098	0.0643485		273.682	327.541	300.612	10.975	13.1348	12.0549	0.25321	1.19186	0.100139	0.244704		Yes	1.19186	Night (?)	0.0643485		298.167	326.968	312.567	11.9568	13.1118	12.5343	0.128375
ENSRNOG00000000917	RGD1560258	Nupr1l	RGD1560258	LOC360799;RGD1560258	360799	-	chr12	27850538	27850850	-	protein_coding	FALSE	312	15.28		12.2959	18.2694	15.2826	2.57918	3.83218	3.20568	0.446174	1.36242	0.244667	0.379742		12.5963	27.1984	19.8974	2.64221	5.70514	4.17367	0.772614	1.70836	0.0939908	0.233117		Yes	1.70836	Night	0.233117		19.2655	11.2373	15.2514	4.04114	2.35714	3.19914	-0.472582
ENSRNOG00000000918	Scand3	Zbed5	RGD1559988	LOC288622;RGD1559988;Scand3	288622	288622	chr12	27855831	27861887	-	protein_coding	FALSE	2487	15.28		305.694	259.952	282.823	8.0443	6.8406	7.44245	-0.222805	0.856898	0.261679	0.399568		316.54	398.282	357.411	8.32971	10.4807	9.40522	0.299008	1.2303	0.312185	0.532525		Yes	1.2303	Night (?)	0.399568		412.341	298.754	355.548	10.8507	7.86167	9.35618	-0.441161
ENSRNOG00000000920	Phkg1	Phkg1	RGD3325	PHKIN01;Phkg	29353	29353	chr12	28029615	28043499	-	protein_coding	FALSE	1381	15.28		1.1872	2.13797	1.66259	0.0562609	0.101318	0.0787892	0.259148	1.19677	0.546744	NA		1.67738	6.74713	4.21225	0.0794903	0.319744	0.199617	0.568483	1.48296	0.219651	NA		No	1.48296	Night	NA		3.79086	1.35592	2.57339	0.179647	0.0642565	0.121952	-0.300652
ENSRNOG00000000921	Ubl3	Ubl3	RGD1305431	LOC363869;MGC109350;MUB	363869	363869	chr12	7019484	7063817	+	protein_coding	FALSE	2722	15.28		1451.75	2629.6	2040.68	34.9045	63.2234	49.064	0.847152	1.79895	2.92281e-18	6.1784e-17		1401.3	2643.03	2022.17	33.6915	63.5464	48.6189	0.907142	1.87533	1.92638e-20	9.70558e-19		Yes	1.87533	Night	9.70558e-19		1941.46	2036.65	1989.05	46.6784	48.9672	47.8228	0.0683147
ENSRNOG00000000922	D3ZTR4_RAT	Sumf2	RGD1563253	MGC108793	360800	360800	chr12	28003490	28028905	+	protein_coding	FALSE	1574	15.28		696.834	819.159	757.997	28.9735	34.0596	31.5166	0.226915	1.17033	0.105366	0.19672		696.509	807.205	751.857	28.96	33.5626	31.2613	0.208368	1.15538	0.159496	0.342616		Yes	1.17033	Night	0.19672		757.408	826.369	791.889	31.4921	34.3594	32.9258	0.116571
ENSRNOG00000000923	Cct6a	Cct6a	RGD1304763	LOC288620;MGC125121	288620	288620	chr12	27992347	28002576	+	protein_coding	FALSE	1984	15.28		1902.34	1927.37	1914.85	62.7512	63.577	63.1641	0.0183464	1.0128	0.859192	0.912257		1969.85	1983.12	1976.48	64.9783	65.4159	65.1971	0.00999791	1.00695	0.924337	0.964388		Yes	1.0128	Night	0.912257		1425.52	1574.73	1500.13	47.0229	51.9446	49.4838	0.137952
ENSRNOG00000000924	Slc7a1	Slc7a1	RGD3716	Atrc1;CAT1;Cat-1;ERR	25648	25648	chr12	7230518	7253858	+	protein_coding	FALSE	6463	15.28		143.683	420.935	282.309	1.45495	4.26243	2.85869	1.33916	2.53005	2.09729e-05	0.000116785		111.482	361.862	236.672	1.12888	3.66425	2.39657	1.20019	2.2977	0.00882023	0.0363879		Yes	2.53005	Night	0.000116785		326.292	284.312	305.302	3.30407	2.87898	3.09152	-0.176175
ENSRNOG00000000925	Psph	Psph	RGD1308764	LOC304429;MGC109524;PSP	304429	304429	chr12	27969749	27984318	-	protein_coding	FALSE	1140	15.28		1660.68	1614.73	1637.71	95.3362	92.6986	94.0174	-0.0391768	0.97321	0.774788	0.855755		1637.8	1474.98	1556.39	94.0226	84.6758	89.3492	-0.147785	0.902635	0.274475	0.492847		Yes	1.10787	Day	0.492847		2804.94	2246.08	2525.51	161.026	128.943	144.984	-0.309696
ENSRNOG00000000926	Mrps17	Mrps17	RGD1307650	LOC288621	288621	288621	chr12	27920680	27924094	+	protein_coding	FALSE	1305	15.28		444.94	334.003	389.472	22.3135	16.7501	19.5318	-0.407975	0.753681	9.42341e-05	0.000457297		425.784	326.875	376.33	21.3528	16.3926	18.8727	-0.371415	0.773024	0.0106957	0.0424989		Yes	1.32682	Day	0.000457297		404.463	366.651	385.557	20.2836	18.3873	19.3355	-0.137798
ENSRNOG00000000929	D3ZTQ4_RAT	-	RGD	-	-	-	chr8	19373912	19386658	-	protein_coding	FALSE	2402	15.28		347.305	366.519	356.912	9.46268	9.98621	9.72444	0.0765957	1.05453	0.419297	0.564896		377.369	311.572	344.47	10.2818	8.4891	9.38546	-0.269901	0.829377	0.0798659	0.207405		Yes	1.20572	Day (?)	0.207405		417.481	412.325	414.903	11.3747	11.2342	11.3045	-0.0171855
ENSRNOG00000000931	D3ZTQ1_RAT	Sfswap	RGD1305004	LOC304431;MGC125102;Sfrs8;Srsf8	304431	304431	chr12	28179091	28249425	-	protein_coding	FALSE	3606	15.28		875.361	977.206	926.284	15.8869	17.7352	16.8111	0.15643	1.11453	0.0481516	0.103822		971.969	909.363	940.666	17.6402	16.504	17.0721	-0.0953602	0.936039	0.357653	0.579398		Yes	1.11453	Night(?)	0.103822		942.37	1074.98	1008.68	17.103	19.5098	18.3064	0.186209
ENSRNOG00000000934	Piwil1	Piwil1	RGD1306980	LOC363912	363912	363912	chr12	29015658	29036491	-	protein_coding	FALSE	4005	15.28		9.93161	0.716939	5.32427	0.162291	0.0117154	0.087003	-1.81879	0.283459	6.38175e-05	0.000322048		7.86242	0.662731	4.26258	0.128478	0.0108296	0.069654	-1.55277	0.340854	0.00207267	NA		No	3.52785	Day	NA		1.25293	0	0.626464	0.0204739	0	0.0102369	-0.106213
ENSRNOG00000000936	Stx2	Stx2	RGD2558	Epim	25130	25130	chr12	28751590	28775244	+	protein_coding	FALSE	1052	15.28		94.8694	90.8765	92.873	5.90184	5.65344	5.77764	-0.0553739	0.962345	0.781087	0.860146		101.162	111.977	106.569	6.29329	6.96608	6.62969	0.137167	1.09974	0.56971	0.755871		Yes	1.09974	Night (?)	0.755871		117.414	122.617	120.016	7.30436	7.628	7.46618	0.0572437
ENSRNOG00000000937	Slc46a3	Slc46a3	RGD1307594	LOC288454;MGC108818;RGD1307594	288454	288454	chr12	7698888	7715295	+	protein_coding	FALSE	2383	15.28		165.102	163.047	164.075	4.53424	4.47781	4.50603	-0.0158691	0.989061	0.923318	0.952964		158.898	110.573	134.735	4.36386	3.0367	3.70028	-0.506418	0.703968	0.00585318	0.0257824		Yes	1.42052	Day	0.0257824		193.263	239.49	216.376	5.30765	6.57717	5.94241	0.292234
ENSRNOG00000000938	Ran	Ran	RGD620367	-	84509	84509	chr12	28736788	28739921	-	protein_coding	FALSE	1066	15.28		2381.33	2660.42	2520.88	146.197	163.332	154.764	0.158149	1.11585	0.0677301	0.137511		2415.01	2780.65	2597.83	148.265	170.713	159.489	0.201825	1.15015	0.0271949	0.090495		Yes	1.15015	Night	0.090495		2640	2566.74	2603.37	162.078	157.58	159.829	-0.0401178
ENSRNOG00000000939	Pomp	-	RGD	-	-	-	chr12	7719633	7732587	-	protein_coding	FALSE	575	15.28		1277.3	1464.41	1370.86	145.379	166.676	156.027	0.193439	1.14349	0.10212	0.191836		1298.3	1181.93	1240.12	147.77	134.525	141.147	-0.131842	0.912665	0.377066	0.59745		Yes	1.14349	Night(?)	0.191836		1366.9	1266.69	1316.79	155.577	144.171	149.874	-0.108119
ENSRNOG00000000940	Flt1	Flt1;LOC100911280	RGD2621;RGD6493949	VEGFR-1;	54251;100911280	-	chr12	7858091	8035966	+	protein_coding	FALSE	4733	15.28		670.002	672.146	671.074	9.26438	9.29402	9.2792	0.00494269	1.00343	0.97638	0.985693		619.748	803.738	711.743	8.56949	11.1136	9.84154	0.358354	1.28196	0.0822858	0.211928		Yes	1.28196	Night	0.211928		655.215	604.988	630.101	9.05991	8.36541	8.71266	-0.109032
ENSRNOG00000000942	Pan3	Pan3	RGD1590880	LOC360760	360760	360760	chr12	8048040	8146448	-	protein_coding	FALSE	2244	15.28		1335.02	1261.17	1298.1	38.9352	36.7815	37.8583	-0.0810454	0.945372	0.310006	0.45287		1385.02	1190.83	1287.93	40.3933	34.73	37.5616	-0.216187	0.860838	0.0225073	0.0775929		Yes	1.16166	Day	0.0775929		1363.09	1397.22	1380.16	39.7539	40.7493	40.2516	0.0352654
ENSRNOG00000000943	LOC687430	LOC687430;LOC689271	RGD1585374;RGD1594781	-	687430;689271	689271	chr12	28667154	28667559	+	protein_coding	FALSE	405	15.28		1.79785	3.50193	2.64989	0.29052	0.565887	0.428203	0.387177	1.30783	0.392228	NA		3.9023	5.53617	4.71923	0.630583	0.894605	0.762594	0.290111	1.22273	0.558127	NA		No	1.30783	Night	NA		3.58946	2.76249	3.17597	0.58003	0.446398	0.513214	-0.1266
ENSRNOG00000000946	LOC100363736	-	RGD	-	-	-	chr3	167390574	167391288	-	protein_coding	FALSE	597	15.28		0	0	0	0	0	0	NA	NA	NA	NA		0	0	0	0	0	0	NA	NA	NA	NA		No	NA	NA	NA		0	0	0	0	0	0	NA
ENSRNOG00000000947	F1M6F8_RAT	-	RGD	-	-	-	chr12	8186021	8186535	-	protein_coding	FALSE	495	15.28		0	0	0	0	0	0	NA	NA	NA	NA		0	0	0	0	0	0	NA	NA	NA	NA		No	NA	NA	NA		0	0	0	0	0	0	NA
ENSRNOG00000000949	Flt3	Flt3	RGD61308	LOC304265	140635	140635	chr12	8209793	8268528	+	protein_coding	FALSE	3250	15.28		52.1802	46.4247	49.3025	1.05075	0.93485	0.9928	-0.154405	0.898503	0.549977	0.682722		40.8581	58.5847	49.7214	0.822757	1.17972	1.00124	0.472279	1.3873	0.11091	0.262577		Yes	1.3873	Night (?)	0.262577		51.6121	46.2597	48.9359	1.03931	0.931528	0.985419	-0.129621
ENSRNOG00000000952	Gsx1	Gsx1	RGD1310020	Gsh1;LOC288457	288457	288457	chr12	8551149	8552445	+	protein_coding	FALSE	786	15.28		0	0	0	0	0	0	NA	NA	NA	NA		0	0	0	0	0	0	NA	NA	NA	NA		No	NA	NA	NA		0	0	0	0	0	0	NA
ENSRNOG00000000954	Rpo1-3	Rpo1-3	RGD1564358	MGC112727	360762	360762	chr12	8421462	8454845	+	protein_coding	FALSE	1197	15.28		869.551	758.331	813.941	47.542	41.4612	44.5016	-0.194877	0.873648	0.0274167	0.0654518		809.125	726.735	767.93	44.2382	39.7336	41.9859	-0.152373	0.899769	0.123401	0.284547		Yes	1.14463	Day	0.0654518		738.752	731.307	735.029	40.3907	39.9836	40.1872	-0.0141279
ENSRNOG00000000955	Lnx2	Lnx2	RGD1308222	LOC360761	360761	360761	chr12	8359539	8420393	-	protein_coding	FALSE	1963	15.28		321.201	299.501	310.351	10.7086	9.98516	10.3469	-0.0979618	0.934352	0.507553	0.646151		309.885	264.097	286.991	10.3313	8.80481	9.56808	-0.227889	0.853883	0.116829	0.27344		Yes	1.17112	Day	0.27344		185.934	196.456	191.195	6.19891	6.54971	6.37431	0.0759142
ENSRNOG00000000956	Rasl11a	Rasl11a	RGD1303231	-	304268	304268	chr12	8705992	8710040	-	protein_coding	FALSE	810	15.28		13.74	8.09044	10.9152	1.11014	0.653678	0.88191	-0.561841	0.677437	0.169897	0.285572		14.3828	11.8543	13.1185	1.16207	0.957783	1.05993	-0.209896	0.8646	0.641786	0.802532		Yes	1.47615	Day	0.285572		19.2574	8.54193	13.8997	1.55593	0.690157	1.12304	-0.667387
ENSRNOG00000000957	Rpl21	-	RGD	-	-	79449	chr12	8716674	8719754	-	protein_coding	FALSE	554	15.28		4257.55	4263.7	4260.63	502.953	503.679	503.316	0.00225086	1.00156	0.967811	0.980668		4441.25	4183.32	4312.29	524.653	494.183	509.418	-0.0846837	0.942991	0.526055	0.7247		Yes	1.06046	Day (?)	0.7247		4080.81	3907.56	3994.19	482.074	461.608	471.841	-0.0616494
ENSRNOG00000000958	Usp12	-	RGD	-	-	-	chr7	4292566	4293681	+	pseudogene	FALSE	1110	15.28		57.0118	81.5253	69.2686	3.36139	4.80669	4.08404	0.494885	1.40921	0.00906058	0.0257705		55.3533	67.7628	61.558	3.2636	3.99526	3.62943	0.271906	1.2074	0.312301	0.532545		Yes	1.40921	Night	0.0257705		58.7264	61.8522	60.2893	3.46248	3.64678	3.55463	0.0639168
ENSRNOG00000000961	Glt1d1	Glt1d1	RGD1304896	LOC304445;RGD1304896	304445	-	chr12	30026319	30098278	-	protein_coding	FALSE	1230	15.28		43.4303	45.614	44.5222	2.31081	2.427	2.36891	0.0711499	1.05055	0.791333	0.86666		64.8799	38.1545	51.5172	3.45209	2.0301	2.74109	-0.689654	0.620003	0.019302	0.0687727		Yes	1.6129	Day (?)	0.0687727		44.2124	30.0975	37.1549	2.35242	1.60141	1.97692	-0.466883
ENSRNOG00000000962	Slc15a4	Slc15a4	RGD708469	LOC246280;MGC105315;rPHT1	246280	246280	chr12	30111862	30131134	+	protein_coding	FALSE	2730	15.28		297.616	426.005	361.811	7.13461	10.2124	8.67352	0.508524	1.42259	3.41125e-05	0.000181879		274.464	472.521	373.492	6.57959	11.3275	8.95356	0.774103	1.71013	1.40737e-11	3.22879e-10		Yes	1.71013	Night	3.22879e-10		294.273	336.382	315.327	7.05447	8.06393	7.5592	0.188179
ENSRNOG00000000963	Tmem132c	Tmem132c	RGD1583824	LOC288644;LOC363915;RGD1305669	363915	363915	chr12	30165728	30370807	-	protein_coding	FALSE	3216	15.28		169.225	182.447	175.836	3.4437	3.71277	3.57823	0.100321	1.07201	0.629811	0.748728		129.207	177.748	153.477	2.62933	3.61714	3.12324	0.398531	1.31816	0.238343	0.449594		Yes	1.31816	Night	0.449594		124.447	90.1392	107.293	2.53248	1.83432	2.1834	-0.399475
ENSRNOG00000000964	Frg1	Frg1l1	RGD1592278	Frg1;LOC689484	689484	689484	chr12	31330419	31331196	-	protein_coding	FALSE	777	15.28		136.835	116.67	126.753	11.5253	9.82687	10.6761	-0.22335	0.856574	0.148011	0.256775		131.934	122.978	127.456	11.1125	10.3582	10.7353	-0.0943733	0.936679	0.641226	0.802091		Yes	1.16744	Day	0.256775		149.215	139.111	144.163	12.568	11.717	12.1425	-0.0957306
ENSRNOG00000000967	Aacs	Aacs	RGD708522	LOC65984	65984	65984	chr12	32206866	32250624	-	protein_coding	FALSE	3228	15.28		1043.71	1904.11	1473.91	21.1604	38.6043	29.8823	0.841281	1.79164	7.42768e-08	6.14027e-07		1253.09	1582.6	1417.84	25.4053	32.0859	28.7456	0.325482	1.25308	0.0690876	0.186041		Yes	1.79164	Night	6.14027e-07		1340.07	1283.49	1311.78	27.1687	26.0218	26.5953	-0.0615416
ENSRNOG00000000968	Rnf6	Rnf6	RGD1306092	LOC304271	304271	-	chr12	9193658	9233552	-	protein_coding	FALSE	3032	15.28		1663.71	2107.11	1885.41	35.9107	45.4816	40.6961	0.3375	1.26356	6.00727e-05	0.000304533		1701.39	1985.48	1843.44	36.7241	42.8562	39.7902	0.219705	1.1645	0.0719143	0.191784		Yes	1.26356	Night	0.000304533		1760.49	1762.83	1761.66	37.9997	38.0503	38.025	0.00195351
ENSRNOG00000000969	Cyp3a18	Cyp3a18	RGD628709	-	252931	252931	chr12	9086749	9136606	-	protein_coding	FALSE	1987	15.28		0	1.39344	0.696722	0	0.0458953	0.0229477	0.593297	1.50869	0.0942384	NA		0.9605	1.38507	1.17279	0.0316356	0.0456195	0.0386276	0.130755	1.09487	0.767819	NA		No	1.50869	Night	NA		0	0.669734	0.334867	0	0.0220588	0.0110294	0.139329
ENSRNOG00000000973	D3Z9Q6_RAT	RGD1563425	RGD1563425	LOC498129	498129	498129	chr12	2676817	2687753	-	protein_coding	FALSE	1503	15.28		0	0	0	0	0	0	NA	NA	NA	NA		0	0	0	0	0	0	NA	NA	NA	NA		No	NA	NA	NA		0	0	0	0	0	0	NA
ENSRNOG00000000974	Zfp358	Zfp358	RGD1310416	LOC360754	360754	360754	chr12	2658622	2662716	-	protein_coding	FALSE	2031	15.28		57.5964	40.0935	48.845	1.85593	1.29194	1.57393	-0.476093	0.718922	0.0600832	0.124256		58.2958	40.5831	49.4395	1.87847	1.30771	1.59309	-0.464839	0.724552	0.155681	0.336529		Yes	1.39097	Day	0.124256		44.469	44.1112	44.2901	1.43293	1.4214	1.42716	-0.00953677
ENSRNOG00000000975	Mcoln1	Mcoln1	RGD1308953	LOC288371	288371	288371	chr12	2640029	2653923	-	protein_coding	FALSE	2322	15.28		559.695	686.948	623.321	15.7749	19.3615	17.5682	0.292736	1.22496	0.00225751	0.0077704		629.401	661.251	645.326	17.7395	18.6372	18.1884	0.0708082	1.0503	0.547271	0.739593		Yes	1.22496	Night	0.0077704		585.876	633.198	609.537	16.5128	17.8465	17.1797	0.10812
ENSRNOG00000000977	Pnpla6	Pnpla6	RGD1564611	LOC360753;RGD1564611	360753	-	chr12	2610783	2639853	-	protein_coding	FALSE	4209	15.28		846.81	835.71	841.26	13.1669	12.9943	13.0806	-0.019213	0.986771	0.857106	0.910975		860.322	788.806	824.564	13.377	12.265	12.821	-0.124866	0.917089	0.183069	0.376946		Yes	1.09041	Day	0.376946		743.123	869.166	806.145	11.5547	13.5145	12.5346	0.222139
ENSRNOG00000000978	CP3A2_RAT	Cyp3a2	RGD708379	Cyp3a11;MGC108545	266682	-	chr12	9517445	9541005	-	protein_coding	FALSE	1589	15.28		0	0	0	0	0	0	NA	NA	NA	NA		0	0	0	0	0	0	NA	NA	NA	NA		No	NA	NA	NA		0	0	0	0	0	0	NA
ENSRNOG00000000979	Bri3bp	Bri3bp	RGD1561711	LOC498176	498176	498176	chr12	32270910	32282728	-	protein_coding	FALSE	1122	15.28		232.64	279.151	255.896	13.5697	16.2826	14.9261	0.256821	1.19484	0.0392411	0.0878816		201.925	231.14	216.533	11.7781	13.4822	12.6301	0.187321	1.13865	0.275134	0.493513		Yes	1.19484	Night	0.0878816		296.39	308.063	302.226	17.2881	17.969	17.6285	0.0538547
ENSRNOG00000000981	Scarb1	Scarb1	RGD2302	Cd36l1;SR-B1;SR-BI;Srb1	25073	25073	chr12	32390182	32457659	+	protein_coding	FALSE	2671	15.28		2905.32	4147.74	3526.53	71.1864	101.628	86.4073	0.510405	1.42445	3.91052e-13	5.68596e-12		2835.39	3628.89	3232.14	69.4729	88.9154	79.1941	0.344966	1.27012	0.0477206	0.140676		Yes	1.42445	Night	5.68596e-12		2962.09	3108.62	3035.35	72.5772	76.1677	74.3725	0.0682127
ENSRNOG00000000982	Zkscan5	Zkscan5	RGD1311175	LOC304275;Zfp95	304275	304275	chr12	9697740	9718773	-	protein_coding	FALSE	3809	15.28		758.709	728.56	743.634	13.0359	12.5179	12.7769	-0.0585704	0.960215	0.558978	0.690096		693.853	602.166	648.01	11.9216	10.3462	11.1339	-0.199367	0.870932	0.191576	0.389133		Yes	1.14819	Day	0.389133		697.243	672.608	684.926	11.9798	11.5565	11.7682	-0.0503416
ENSRNOG00000000983	Znf394	Zfp394	RGD628654	MGC114256;Rlzf-y;Rlzfy;Zfp99;Zkscan14;Znf394;zfp-94	252860	252860	chr12	9722099	9730085	+	protein_coding	FALSE	1382	15.28		133.241	176.121	154.681	6.30965	8.34029	7.32497	0.393783	1.31383	0.00363969	0.0117946		115.887	188.145	152.016	5.48787	8.90965	7.19876	0.6773	1.59914	0.000111344	0.000813552		Yes	1.59914	Night	0.000813552		148.824	157.556	153.19	7.04762	7.46109	7.25435	0.0769676
ENSRNOG00000000985	CPSF4_RAT	Cpsf4	RGD620440	MGC108785	304277	304277	chr12	9743655	9759299	-	protein_coding	FALSE	1012	15.28		343.3	233.505	288.402	22.2009	15.1005	18.6507	-0.545609	0.685102	5.52082e-06	3.4071e-05		296.13	229.73	262.93	19.1505	14.8564	17.0034	-0.355513	0.781591	0.0249292	0.0844318		Yes	1.45964	Day	3.4071e-05		253.018	264.671	258.845	16.3624	17.116	16.7392	0.0603629
ENSRNOG00000000986	D3ZXQ2_RAT	Camsap3	RGD1597412	LOC288373;LOC689074;RGD1307246	689074	689074	chr12	2546677	2572838	-	protein_coding	FALSE	4007	15.28		21.4898	34.1596	27.8247	0.350986	0.557917	0.454452	0.598045	1.51366	0.0295929	0.0697797		28.3162	46.03	37.1731	0.46248	0.751793	0.607137	0.569542	1.48405	0.140695	0.313135		Yes	1.51366	Night	0.0697797		39.8831	22.4733	31.1782	0.651398	0.36705	0.509224	-0.610691
ENSRNOG00000000987	Ptcd1	Ptcd1	RGD1311473	LOC304278	304278	304278	chr12	9759851	9777527	+	protein_coding	FALSE	2946	15.28		637.119	549.668	593.394	14.1535	12.2108	13.1822	-0.210182	0.864428	0.0878858	0.169981		654.824	498.557	576.691	14.5468	11.0754	12.8111	-0.385721	0.765396	0.00609907	0.0266602		Yes	1.30651	Day	0.0266602		649.879	703.683	676.781	14.437	15.6322	15.0346	0.112911
ENSRNOG00000000988	Xab2	Xab2	RGD621217	Ath-55;Ath55	245976	245976	chr12	2533686	2545690	+	protein_coding	FALSE	2683	15.28		682.628	633.996	658.312	16.651	15.4647	16.0579	-0.106402	0.928902	0.244945	0.380098		694.447	612.02	653.234	16.9393	14.9287	15.934	-0.179604	0.882945	0.191825	0.389384		Yes	1.13257	Day	0.380098		697.339	716.528	706.934	17.0098	17.4779	17.2439	0.0392112
ENSRNOG00000000989	Bud31	Bud31	RGD621103	EDG-2;Edg2;G10	89819	89819	chr12	9776932	9783490	-	protein_coding	FALSE	802	15.28		943.922	1347.91	1145.92	77.0262	109.993	93.5094	0.507039	1.42113	2.17063e-06	1.44011e-05		853.39	1458	1155.7	69.6386	118.976	94.3074	0.759519	1.69293	7.1482e-09	1.13495e-07		Yes	1.69293	Night	1.13495e-07		915.948	886.963	901.456	74.7435	72.3782	73.5608	-0.0451795
ENSRNOG00000000990	Pdap1	Pdap1	RGD620442	Haspp28;PAP;PAP1	64527	64527	chr12	9784729	9794968	+	protein_coding	FALSE	1232	15.28		761.237	499.433	630.335	40.4376	26.5303	33.484	-0.595269	0.661921	5.28403e-06	3.27526e-05		691.184	498.95	595.067	36.7164	26.5047	31.6105	-0.456624	0.72869	0.00665371	0.0286457		Yes	1.51075	Day	3.27526e-05		443.617	466.41	455.014	23.5654	24.7762	24.1708	0.0678626
ENSRNOG00000000991	Arpc1b	Arpc1b	RGD2155	-	54227	54227	chr12	9796268	9803618	-	protein_coding	FALSE	1421	15.28		366.469	245.226	305.848	16.8779	11.2941	14.086	-0.560924	0.677868	0.000668256	0.00265629		310.583	339.843	325.213	14.3041	15.6517	14.9779	0.118068	1.08528	0.677831	0.826724		Yes	1.47521	Day (?)	0.00265629		505.631	387.064	446.348	23.2872	17.8265	20.5568	-0.339311
ENSRNOG00000000993	Pcp2	Pcp2	RGD1306217	LOC304195	304195	304195	chr12	2529465	2531706	+	protein_coding	FALSE	512	15.28		1.97839	1.35301	1.6657	0.252883	0.172945	0.212914	-0.0550667	0.96255	0.844275	NA		1.33794	1.27408	1.30601	0.171018	0.162856	0.166937	-0.0077497	0.994643	0.984753	NA		No	1.03891	Day	NA		0.658245	0	0.329122	0.0841384	0	0.0420692	-0.0720757
ENSRNOG00000000994	Stxbp2	Stxbp2	RGD619967	Munc18b;munc18-2;unc-18B;unc18-2	81804	81804	chr12	2511792	2522812	-	protein_coding	FALSE	2112	15.28		212.494	226.515	219.505	6.58461	7.01907	6.80184	0.0900994	1.06444	0.473378	0.615427		238.29	214.366	226.328	7.38394	6.64262	7.01328	-0.146923	0.903175	0.433711	0.648736		Yes	1.10721	Day (?)	0.615427		262.763	209.209	235.986	8.1423	6.4828	7.31255	-0.316742
ENSRNOG00000000996	D4A992_RAT	Arpc1a	RGD620834	LOC100360680	81824	81824	chr12	9821435	9839117	-	protein_coding	FALSE	1325	15.28		1335.55	1112.59	1224.07	65.9662	54.9538	60.46	-0.260044	0.835063	0.0238409	0.0584305		1381.32	983.253	1182.29	68.227	48.5653	58.3962	-0.482764	0.715605	8.50198e-05	0.000638456		Yes	1.39742	Day	0.000638456		1239.48	1214.11	1226.79	61.2208	59.9678	60.5943	-0.029471
ENSRNOG00000000999	Smurf1	Smurf1	RGD1594738	LOC690516;RGD1309707	690516	690516	chr12	9950303	10042391	+	protein_coding	FALSE	5110	15.28		586.539	675.352	630.945	7.51195	8.64939	8.08067	0.201108	1.14958	0.0360572	0.0821716		522.558	777.795	650.177	6.69253	9.96142	8.32697	0.514266	1.42827	0.094856	0.23481		Yes	1.42827	Night	0.0821716		720.143	780.664	750.404	9.22305	9.99816	9.6106	0.114053
ENSRNOG00000001001	Retn	Retn	RGD628781	-	246250	246250	chr12	2499630	2501370	-	protein_coding	FALSE	601	15.28		0	0.338253	0.169126	0	0.0368335	0.0184168	0.1118	1.08058	0.51873	NA		0	0	0	0	0	0	NA	NA	NA	NA		No	NA	NA	NA		0	0	0	0	0	0	NA
ENSRNOG00000001002	F1LR86_RAT	-	RGD	-	-	-	chr12	32925242	33017072	-	protein_coding	FALSE	9969	15.28		5.3668	5.30734	5.33707	0.0352323	0.0348419	0.0350371	-0.0146972	0.989864	0.974227	0.984414		10.3608	9.52901	9.94489	0.068017	0.0625566	0.0652868	-0.070345	0.95241	0.886287	0.945336		Yes	1.04997	Day	0.945336		7.5257	13.4225	10.4741	0.0494052	0.0881168	0.068761	0.432404
ENSRNOG00000001003	Trappc5	Trappc5	RGD1563971	LOC363858;RGD1563971	363858	363858	chr12	2471235	2474780	-	protein_coding	FALSE	1202	15.28		255.989	227.951	241.97	13.9378	12.4112	13.1745	-0.165441	0.891656	0.149638	0.258819		279.321	219.331	249.326	15.2081	11.9418	13.575	-0.34298	0.788411	0.0291984	0.0960222		Yes	1.26837	Day	0.0960222		278.156	244.182	261.169	15.1447	13.2949	14.2198	-0.183556
ENSRNOG00000001004	Ncor2	Ncor2	RGD1310293	LOC360801	360801	360801	chr12	32562792	32725753	+	protein_coding	FALSE	8681	15.28		665.897	754.169	710.033	5.02012	5.68559	5.35285	0.173149	1.12752	0.312207	0.455018		687.512	889.181	788.346	5.18307	6.70343	5.94325	0.364358	1.28731	0.00302059	0.0146212		Yes	1.28731	Night	0.0146212		718.203	869.61	793.906	5.41444	6.55589	5.98517	0.250553
ENSRNOG00000001005	Fcer2	Fcer2	RGD619997	CD23;Fcer2a;MGC93219	171075	171075	chr12	2444053	2469672	+	protein_coding	FALSE	1995	15.28		0.967149	0	0.483574	0.0317269	0	0.0158634	-0.21101	0.863932	0.368554	NA		0	0	0	0	0	0	NA	NA	NA	NA		No	NA	NA	NA		0	0.678605	0.339303	0	0.0222613	0.0111307	0.0749834
ENSRNOG00000001006	Nptx2	Nptx2	RGD1309447	LOC288475;NP-II;NP2;Narp	288475	288475	chr12	10359405	10370315	-	protein_coding	FALSE	1906	15.28		21.257	10.5519	15.9045	0.729888	0.362314	0.546101	-0.799918	0.574382	0.0295268	0.069682		7.96809	33.9338	20.951	0.273595	1.16516	0.719379	1.10757	2.15483	0.0274677	0.0912649		Yes	2.15483	Night (?)	0.069682		12.3204	8.53306	17.6311	0.423038	0.292994	0.605386	-0.751615
ENSRNOG00000001007	Baiap2l1	Baiap2l1	RGD1308452	LOC304282;MGC124996;RGD1308452	304282	304282	chr12	10584748	10813129	+	protein_coding	FALSE	2272	15.28		486.064	526.559	506.312	14.0011	15.1676	14.5843	0.113555	1.08189	0.294228	0.436294		539.37	478.067	508.718	15.5366	13.7707	14.6536	-0.170365	0.888618	0.219124	0.426607		Yes	1.12534	Day (?)	0.426607		524.966	618.253	571.609	15.1217	17.8088	16.4652	0.231365
ENSRNOG00000001009	Bri3	Bri3	RGD1309187	LOC304284;MGC105711	304284	304284	chr12	10670022	10678705	-	protein_coding	FALSE	744	15.28		253.311	234.784	244.047	22.2822	20.6524	21.4673	-0.109329	0.927019	0.440372	0.584932		259.748	254.72	257.234	22.8484	22.4061	22.6273	-0.025573	0.98243	0.860133	0.930396		Yes	1.07873	Day	0.584932		243.286	283.775	263.53	21.4003	24.9619	23.1811	0.214795
ENSRNOG00000001010	Tecpr1	Tecpr1	RGD1306873	LOC304285;MGC124730;RGD1306873	304285	304285	chr12	10719094	10747011	+	protein_coding	FALSE	4246	15.28		3352.52	6443.2	4897.86	51.6736	99.3111	75.4924	0.929795	1.90501	8.75846e-19	1.89783e-17		3960.02	6869.41	5414.71	61.0371	105.88	83.4588	0.775547	1.71184	5.17817e-07	6.12208e-06		Yes	1.90501	Night	1.89783e-17		4301.84	4702.86	4502.35	66.3057	72.4867	69.3962	0.127051
ENSRNOG00000001011	Fam101a	Fam101a	RGD1588777	LOC689711	689711	689711	chr12	32730784	32739680	-	protein_coding	FALSE	1609	15.28		13.683	4.22077	8.9519	0.556549	0.171677	0.364113	-1.12293	0.45916	0.00890849	0.0253936		18.7063	7.28241	12.9944	0.760867	0.296207	0.528537	-1.01388	0.495214	0.0214989	0.0749038		Yes	2.17789	Day	0.0253936		21.7222	15.4469	18.5846	0.883538	0.628291	0.755915	-0.321873
ENSRNOG00000001017	Clec4m	Clec4m	RGD1561104	Cd209d;Dc-signr;LOC363856;RGD1561104	363856	363856	chr12	2283729	2290484	+	protein_coding	FALSE	915	15.28		0	0	0	0	0	0	NA	NA	NA	NA		0	0	0	0	0	0	NA	NA	NA	NA		No	NA	NA	NA		0	0.330431	0.165216	0	0.023634	0.011817	0.0448396
ENSRNOG00000001019	Tect2	Atp6v0a2;Tctn2	RGD621006;RGD1591895	Cc1-3;J6b7;LOC304467;Tj6;LOC689779;Tect2	116455;689779	116455;689779	chr12	33057195	33119921	-	protein_coding	FALSE	5831	15.28		981.526	1234.63	1108.08	11.0163	13.857	12.4366	0.326702	1.25414	0.00118875	0.00444793		981.278	1184.85	1083.06	11.0135	13.2983	12.1559	0.270014	1.20582	0.000616128	0.00371629		Yes	1.25414	Night	0.00371629		908.531	1025.12	966.824	10.197	11.5055	10.8513	0.171779
ENSRNOG00000001023	LOC688858	LOC683102;LOC688858	RGD1590464;RGD1584108	-	683102;688858	-	chr12	1973887	1978855	-	protein_coding	FALSE	603	15.28		0	0	0	0	0	0	NA	NA	NA	NA		0	0	0	0	0	0	NA	NA	NA	NA		No	NA	NA	NA		0	0	0	0	0	0	NA
ENSRNOG00000001024	F1M1A8_RAT	-	RGD	-	-	-	chr12	2166974	2168270	-	protein_coding	FALSE	312	15.28		0	0	0	0	0	0	NA	NA	NA	NA		0.339442	0	0.169721	0.0712012	0	0.0356006	-0.0716635	0.95154	0.645486	NA		No	NA	NA	NA		0	0.339303	0.169651	0	0.071172	0.035586	0.0456911
ENSRNOG00000001025	LOC688812	-	RGD	-	-	-	chr12	1825277	1826662	+	pseudogene	FALSE	1377	15.28		21.6824	14.2636	17.973	1.03051	0.67791	0.854208	-0.478183	0.717881	0.20498	0.330645		25.3291	20.9502	23.1396	1.20382	0.995705	1.09976	-0.239049	0.847304	0.493448	0.697106		Yes	1.39299	Day	0.330645		27.2918	31.7168	29.5043	1.2971	1.50741	1.40226	0.173339
ENSRNOG00000001027	LOC100363064	LOC100363064	RGD2324825	-	100363064	-	chr12	1716812	1719369	+	protein_coding	FALSE	795	15.28		0	0	0	0	0	0	NA	NA	NA	NA		0	0	0	0	0	0	NA	NA	NA	NA		No	NA	NA	NA		0	0	0	0	0	0	NA
ENSRNOG00000001030	Tsc22d1	Tsc22d1	RGD3850	LOC498545;MGC156831;TS22A;TSC-22;Tgfb1i4	498545	498545	chr15	57405265	57502814	+	protein_coding	FALSE	4518	15.28		4606.16	3855.43	4230.79	66.722	55.8474	61.2847	-0.254218	0.838442	0.00306997	0.0101536		4038.34	4873.45	4455.89	58.4969	70.5938	64.5454	0.26498	1.20162	0.0792701	0.206332		Yes	1.20162	Night (?)	0.0101536		4729.65	4140.79	4435.22	68.5108	59.9809	64.2459	-0.188069
ENSRNOG00000001031	Ocm	Ocm2	RGD3222	OM;Ocm	25503	-	chr12	10919772	10925595	+	protein_coding	FALSE	590	15.28		7.65288	14.1366	10.8947	0.848886	1.56809	1.20849	0.651497	1.5708	0.0995538	0.188269		8.52147	9.55309	9.03728	0.945234	1.05967	1.00245	0.12373	1.08955	0.790944	0.893318		Yes	1.5708	Night	0.188269		9.46628	14.3417	11.904	1.05004	1.59083	1.32044	0.283327
ENSRNOG00000001032	F1MAF6_RAT	Ccz1b	RGD1306410	Ccz1;LOC360768;RGD1306410	360768	360768	chr12	10929885	10953934	+	protein_coding	FALSE	1793	15.28		1383.05	1261.95	1322.5	50.4816	46.0616	48.2716	-0.131397	0.912947	0.0884119	0.170914		1439.41	1236.9	1338.15	52.5388	45.1471	48.8429	-0.213525	0.862427	0.147906	0.324547		Yes	1.15952	Day	0.170914		1389.06	1284.85	1336.96	50.7013	46.8973	48.7993	-0.11121
ENSRNOG00000001033	Nufip1	Nufip1	RGD1359440	MGC95323	364430	364430	chr15	57028108	57058834	+	protein_coding	FALSE	1636	15.28		478.554	487.758	483.156	19.1436	19.5118	19.3277	0.0269175	1.01883	0.776841	0.856992		505.056	426.307	465.682	20.2038	17.0536	18.6287	-0.241258	0.846007	0.0305224	0.0994638		Yes	1.18202	Day (?)	0.0994638		461.514	428.807	445.16	18.462	17.1536	17.8078	-0.102042
ENSRNOG00000001034	D3ZXM4_RAT	Evi5l	RGD1561962	LOC304201;RGD1561962	304201	-	chr12	1587669	1625262	-	protein_coding	FALSE	2650	15.28		1057.84	1884.69	1471.27	26.1247	46.5448	36.3348	0.824839	1.77134	1.34114e-20	3.25008e-19		1053.55	1913.45	1483.5	26.0187	47.2551	36.6369	0.843664	1.7946	1.86035e-09	3.21536e-08		Yes	1.7946	Night	3.25008e-19		1067.55	1092.25	1079.9	26.3644	26.9744	26.6694	0.0325401
ENSRNOG00000001035	Gtf2h3	Gtf2h3	RGD1305494	LOC288651	288651	288651	chr12	33121882	33138233	-	protein_coding	FALSE	1840	15.28		281.003	228.598	254.8	9.99468	8.13077	9.06273	-0.293864	0.815714	0.0168819	0.0435282		292.761	219.766	256.264	10.4129	7.81663	9.11477	-0.408602	0.753353	0.00150185	0.00814138		Yes	1.3274	Day	0.00814138		269.875	263.384	266.63	9.5989	9.36802	9.48346	-0.0338819
ENSRNOG00000001036	D3ZTH2_RAT	Rsph10b	RGD1311893	LOC288478;RGD1311893	288478	288478	chr12	10956849	11002855	-	protein_coding	FALSE	2903	15.28		10.7595	7.78883	9.27418	0.242562	0.175591	0.209077	-0.2812	0.822906	0.530474	0.666434		15.0526	16.3542	61.2853	0.339344	0.368688	1.38161	-1.09279	0.468854	NA	NA		No	2.13286	Day	NA		14.496	7.1873	10.8416	0.326796	0.16203	0.244413	-0.63378
ENSRNOG00000001037	RGD1307254	Gpalpp1	RGD1307254	LOC298712;MGC114554;RGD1307254	298712	298712	chr15	57010465	57027968	-	protein_coding	FALSE	1232	15.28		507.382	586.63	547.006	26.9526	31.1623	29.0575	0.205844	1.15336	0.0660143	0.13466		482.558	505.421	493.989	25.6339	26.8485	26.2412	0.0656118	1.04653	0.66746	0.821226		Yes	1.15336	Night	0.13466		462.349	495.157	478.753	24.5604	26.3032	25.4318	0.0964745
ENSRNOG00000001039	Eif2b1	Eif2b1	RGD620819	eIF-2a	64514	64514	chr12	33138322	33146596	+	protein_coding	FALSE	1494	15.28		554.45	594.772	574.611	24.2878	26.0541	25.171	0.100287	1.07199	0.276645	0.416333		563.508	548.722	556.115	24.6846	24.0369	24.3608	-0.0364257	0.975068	0.785292	0.890357		Yes	1.07199	Night(?)	0.416333		595.201	656.886	626.043	26.0729	28.775	27.424	0.139841
ENSRNOG00000001040	Pms2	Pms2	RGD1305483	LOC288479	288479	288479	chr12	11004506	11028754	-	protein_coding	FALSE	2957	15.28		764.594	699.699	732.147	16.9222	15.4859	16.204	-0.126478	0.916065	0.240906	0.37559		769.436	672.157	720.796	17.0293	14.8763	15.9528	-0.189517	0.876899	0.250074	0.464181		Yes	1.14038	Day	0.37559		701.429	706.829	704.129	15.5242	15.6437	15.584	0.0110777
ENSRNOG00000001041	Kctd4	-	RGD	-	-	-	chr15	56872897	56873677	+	protein_coding	FALSE	780	15.28		9.43063	8.38446	8.90755	0.791267	0.703489	0.747378	-0.11919	0.920704	0.766227	0.850748		11.9696	9.03688	10.5032	1.00429	0.758229	0.881262	-0.248974	0.841495	0.612797	0.784155		Yes	1.18836	Day	0.784155		16.3442	11.6374	13.9908	1.37134	0.976426	1.17388	-0.298513
ENSRNOG00000001043	LOC100362764	Ddx55	RGD2324094	LOC100362764;LOC304468	100362764	100362764	chr12	33147711	33162964	-	protein_coding	FALSE	1842	15.28		377.149	390.44	383.794	13.3999	13.8721	13.636	0.0496549	1.03502	0.707229	0.808277		359.125	377.209	368.167	12.7595	13.402	13.0807	0.0705752	1.05014	0.632944	0.796835		Yes	1.05014	Night	0.796835		364.172	351.933	358.052	12.9388	12.5039	12.7214	-0.0475687
ENSRNOG00000001044	Aimp2	Aimp2	RGD1560787	JTV1;MGC125271	288480	288480	chr12	11028903	11038457	+	protein_coding	FALSE	1165	15.28		237.777	327.05	282.414	13.3574	18.3724	15.8649	0.449237	1.36532	0.000180087	0.000818761		236.901	365.604	301.252	13.3081	20.5382	16.9232	0.606143	1.52218	0.000740202	0.00437397		Yes	1.52218	Night	0.000818761		213.507	214.825	214.166	11.994	12.068	12.031	0.00898249
ENSRNOG00000001047	Map2k7	Map2k7	RGD1560043	2;JNKK;JNKK 2;Jnkk2;MAPKK 7;MEK 7;Mapkk7;Mek7;Mkk7	363855	363855	chr12	1543466	1552353	-	protein_coding	FALSE	1407	15.28		485.889	501.327	493.608	22.6006	23.3187	22.9596	0.045457	1.03201	0.616652	0.737889		483.81	470.587	477.198	22.5039	21.8888	22.1963	-0.0402886	0.97246	0.738632	0.86295		Yes	1.03201	Night(?)	0.737889		542.935	566.267	554.601	25.254	26.3393	25.7966	0.0582787
ENSRNOG00000001048	Ankrd61	Ankrd61	RGD1586393	LOC689907	689907	689907	chr12	11047108	11051465	+	protein_coding	FALSE	1537	15.28		1.92223	4.19508	3.05865	0.0818482	0.178625	0.130237	0.54677	1.46081	0.232989	NA		2.60235	2.76192	2.68214	0.110808	0.117602	0.114205	0.0321641	1.02254	0.94879	NA		No	1.46081	Night	NA		2.25708	1.37366	1.81537	0.0961056	0.0584902	0.0772979	-0.143045
ENSRNOG00000001049	Tpt1	Tpt1	RGD621623	MGC105360;TCTP	116646	116646	chr15	56752451	56755287	+	protein_coding	FALSE	804	15.28		7314.43	7625.55	7469.99	595.39	620.714	608.052	0.0598428	1.04235	0.314111	0.457023		7462.27	8094.05	7778.16	607.423	658.85	633.136	0.11639	1.08402	0.191804	0.389384		Yes	1.08402	Night	0.389384		6295.27	6477.69	6386.48	512.43	527.28	519.855	0.0395554
ENSRNOG00000001050	Eif2ak1	Eif2ak1	RGD70883	HCR;Hri	27137	27137	chr12	11039149	11072741	-	protein_coding	FALSE	2150	15.28		1186.59	1529.34	1357.96	36.1194	46.5523	41.3358	0.362374	1.28554	6.9542e-05	0.000348337		1142.4	1608.53	1375.46	34.7741	48.9629	41.8685	0.486201	1.40075	0.000128257	0.000923555		Yes	1.40075	Night	0.000348337		1160.52	1113.4	1136.96	35.3256	33.8915	34.6085	-0.0582007
ENSRNOG00000001052	KMCP1_RAT	Slc25a30	RGD1359702	-	361074	-	chr15	56654468	56688899	-	protein_coding	FALSE	3453	15.28		216.253	392.065	304.159	4.09866	7.43084	5.76475	0.83974	1.78973	2.46461e-10	2.74084e-09		292.788	359.135	325.962	5.54924	6.80672	6.17798	0.267832	1.204	0.356434	0.578495		Yes	1.78973	Night	2.74084e-09		258.141	238.802	248.471	4.89256	4.52604	4.7093	-0.105974
ENSRNOG00000001053	Tmed2	Tmed2	RGD69243	MGC72390;Rnp24	65165	65165	chr12	33165288	33174326	-	protein_coding	FALSE	1979	15.28		3555.29	3976.46	3765.88	117.573	131.501	124.537	0.159726	1.11708	0.110455	0.20431		3582.05	3761.8	3671.93	118.458	124.402	121.43	0.0701196	1.0498	0.486531	0.691832		Yes	1.11708	Night	0.20431		3756.91	3736.12	3746.52	124.24	123.553	123.896	-0.00796371
ENSRNOG00000001055	Rilpl1	Rilpl1	RGD1307973	LOC304469;RGD1307973	304469	304469	chr12	33184827	33221531	+	protein_coding	FALSE	1426	15.28		336.755	310.867	323.811	15.4551	14.267	14.861	-0.109635	0.926822	0.579872	0.70747		352.504	310.524	331.514	16.1779	14.2512	15.2145	-0.177424	0.884281	0.364507	0.586352		Yes	1.13086	Day	0.586352		310.291	354.593	332.442	14.2405	16.2737	15.2571	0.18859
ENSRNOG00000001056	Snapc2	Snapc2	RGD1304589	LOC304204	304204	304204	chr12	1535312	1538056	-	protein_coding	FALSE	1098	15.28		154.359	95.7447	125.052	9.20042	5.70675	7.45359	-0.655759	0.634742	0.000657398	0.00261848		145.546	99.9756	122.761	8.67511	5.95893	7.31702	-0.504671	0.704821	0.0561133	0.159109		Yes	1.57544	Day	0.00261848		163.002	144.246	153.624	9.71554	8.59761	9.15657	-0.164734
ENSRNOG00000001057	Ctxn1	Ctxn1	RGD2449	Ctxn	29145	29145	chr12	1531821	1533432	+	protein_coding	FALSE	1208	15.28		14.792	14.0115	14.4018	0.801378	0.759093	0.780236	-0.0579373	0.960637	0.867805	0.918581		16.7275	17.2158	16.9716	0.906233	0.932686	0.91946	0.0290163	1.02032	0.940215	0.971144		Yes	1.04098	Day (?)	0.918581		23.074	13.1098	18.0919	1.25006	0.710242	0.980153	-0.292569
ENSRNOG00000001058	Timm44	Timm44	RGD3864	-	29635	29635	chr12	1514615	1531316	+	protein_coding	FALSE	1783	15.28		1085.5	867.099	976.297	39.8431	31.8269	35.835	-0.321951	0.799987	2.38254e-05	0.000131399		1051.1	836.288	943.693	38.5806	30.696	34.6383	-0.32567	0.797928	0.00124297	0.00689353		Yes	1.25325	Day	0.000131399		1064.26	1002.49	1033.37	39.0635	36.7965	37.93	-0.0855802
ENSRNOG00000001059	Usp42	Usp42	RGD1305231	LOC288482	288482	288482	chr12	11151533	11170068	+	protein_coding	FALSE	5749	15.28		432.952	573.23	503.091	4.9286	6.52549	5.72704	0.396564	1.31637	0.00195391	0.00685691		423.043	617.252	520.148	4.8158	7.02663	5.92122	0.536783	1.45073	1.43373e-05	0.000128735		Yes	1.45073	Night	0.000128735		372.777	429.343	401.06	4.24359	4.88753	4.56556	0.199854
ENSRNOG00000001060	Snrnp35	Snrnp35	RGD1310724	LOC360803;RGD1310724;U1snrnpbp	360803	360803	chr12	33224506	33231813	-	protein_coding	FALSE	1105	15.28		621.379	389.132	505.256	36.802	23.0469	29.9244	-0.662196	0.631916	3.13267e-08	2.72836e-07		585.982	379.747	482.864	34.7055	22.491	28.5982	-0.601111	0.659246	0.00196597	0.0102431		Yes	1.58249	Day	2.72836e-07		441.798	435.757	438.778	26.1661	25.8083	25.9872	-0.0191203
ENSRNOG00000001061	Rilpl2	Rilpl2	RGD1303140	MGC94142	288652	288652	chr12	33108959	33262545	+	protein_coding	FALSE	1946	15.28		249.869	322.245	286.057	8.40324	10.8373	9.62025	0.353233	1.27742	0.0354987	0.081183		237.153	348.652	292.903	7.9756	11.7253	9.85047	0.546798	1.46084	6.92517e-06	6.63964e-05		Yes	1.46084	Night	6.63964e-05		251.978	266.517	259.248	8.47417	8.96311	8.71864	0.0790533
ENSRNOG00000001062	RGD1561318	LOC100909949;Setd8	RGD6501036;RGD1587560	;LOC689820;Pr-set7;RGD1305893	100909949;689820	689820	chr12	33253846	33271689	-	protein_coding	FALSE	1404	15.28		485.037	501.928	493.482	22.6092	23.3965	23.0028	0.0487535	1.03437	0.623133	0.743459		473.911	452.253	463.082	22.0905	21.081	21.5858	-0.0666558	0.954849	0.592821	0.771265		Yes	1.04729	Day (?)	0.743459		361.762	413.541	387.652	16.8629	19.2765	18.0697	0.179658
ENSRNOG00000001064	Sbno1	Sbno1	RGD1310005	LOC304470	304470	-	chr12	33289889	33345306	+	protein_coding	FALSE	5572	15.28		3608.13	5391.28	4499.71	42.3787	63.3225	52.8506	0.5714	1.48596	9.57967e-08	7.79909e-07		3798.39	4856.14	4327.26	44.6133	57.037	50.8252	0.350023	1.27458	0.0019558	0.0102108		Yes	1.48596	Night	7.79909e-07		3690.82	3955.54	3823.18	43.3499	46.4592	44.9045	0.0990819
ENSRNOG00000001065	Cyth3	Cyth3	RGD620399	MGC124579;Pscd3;Sec7;Sec7C	116693	116693	chr12	11169429	11198148	-	protein_coding	FALSE	3471	15.28		1150.28	2855.99	2003.13	21.6883	53.8491	37.7687	1.29297	2.45031	2.39936e-32	1.06961e-30		1201.53	2959.46	2080.49	22.6545	55.8001	39.2273	1.27862	2.42607	9.29199e-23	5.26672e-21		Yes	2.45031	Night	1.06961e-30		1210.7	1257.72	1234.21	22.8276	23.7141	23.2708	0.0538885
ENSRNOG00000001066	D3ZSC9_RAT	-	RGD	-	-	-	chr17	79690014	79726712	+	protein_coding	FALSE	2863	15.28		1.85401	1.39155	1.62278	0.0423807	0.0318093	0.037095	-0.107161	0.928413	0.790201	NA		0.649971	2.05603	1.353	0.0148576	0.0469986	0.0309281	0.338212	1.26419	0.416243	NA		No	1.26419	Night (?)	NA		1.95914	2.05098	2.00506	0.0447838	0.0468831	0.0458335	0.0178378
ENSRNOG00000001068	Rac1	Rac1	RGD619755	-	363875	363875	chr12	11380313	11400531	+	protein_coding	FALSE	849	15.28		1024.72	1214.18	1119.45	78.9901	93.5952	86.2927	0.242065	1.18268	0.00623194	0.0187392		1071.57	1294.36	1182.96	82.6016	99.7752	91.1884	0.270735	1.20642	0.00103095	0.00584347		Yes	1.20642	Night	0.00584347		1161.66	1137.48	1149.57	89.5465	87.6821	88.6143	-0.0296923
ENSRNOG00000001069	Elavl1	Elavl1	RGD1308649	HuR;LOC363854	363854	363854	chr12	1459039	1500042	+	protein_coding	FALSE	2445	15.28		1852.33	2202.44	2027.38	49.5812	58.9523	54.2668	0.248535	1.188	3.90527e-05	0.000205821		1929.5	2192.49	2060.99	51.6467	58.686	55.1663	0.183336	1.13551	0.0271508	0.0903678		Yes	1.188	Night	0.000205821		1920.89	2064.23	1992.56	51.4161	55.2529	53.3345	0.103195
ENSRNOG00000001070	Cdk2ap1	Cdk2ap1	RGD1308664	LOC360804	360804	360804	chr12	33365371	33374595	+	protein_coding	FALSE	1226	15.28		989.958	1035.59	1012.77	52.8449	55.2806	54.0627	0.0648314	1.04596	0.533047	0.668371		941.285	1074.69	1007.99	50.2467	57.3682	53.8074	0.188289	1.13941	0.130177	0.295829		Yes	1.13941	Night	0.295829		811.181	813.142	812.161	43.3016	43.4063	43.3539	0.00350518
ENSRNOG00000001071	Higd2al1	Higd2al1	RGD1586494	LOC688606	688606	-	chr12	1366295	1366616	+	protein_coding	FALSE	321	15.28		10.1804	3.50572	6.84304	2.07556	0.714742	1.39515	-0.938749	0.521685	0.0344562	0.0792299		12.1174	6.75887	9.43812	2.47047	1.37799	1.92423	-0.620454	0.650466	0.159957	0.343414		Yes	1.91687	Day	0.0792299		8.11979	7.22908	7.67444	1.65545	1.47385	1.56465	-0.0959188
ENSRNOG00000001072	Lass4	Cers4	RGD1309303	LOC304208;Lass4	304208	304208	chr12	1256395	1291578	-	protein_coding	FALSE	3349	15.28		4320.49	3253.75	3787.12	84.4295	63.5837	74.0066	-0.403327	0.756113	0.000180466	0.000820241		4183.98	2992.17	3588.08	81.762	58.472	70.117	-0.476775	0.718582	8.279e-05	0.000623534		Yes	1.39163	Day	0.000623534		3534.19	3760.28	3647.24	69.0639	73.4822	71.273	0.0880766
ENSRNOG00000001073	RGD1563482	-	RGD	-	-	-	chr12	33374550	33391371	-	protein_coding	FALSE	3145	15.28		370.504	261.906	316.205	7.7099	5.45006	6.57998	-0.495589	0.709272	7.91396e-07	5.61191e-06		329.952	230.028	279.99	6.86605	4.78671	5.82638	-0.501422	0.70641	0.00711587	0.0302719		Yes	1.41561	Day	5.61191e-06		331.09	318.117	324.603	6.88973	6.61976	6.75474	-0.0563168
ENSRNOG00000001074	Mphosph9	Mphosph9	RGD1598368	LOC288654	288654	288654	chr12	33393998	33457830	+	protein_coding	FALSE	3505	15.28		742.794	804.347	773.57	13.8694	15.0187	14.444	0.11324	1.08165	0.310563	0.453515		742.744	710.045	726.394	13.8684	13.2579	13.5632	-0.0627248	0.957454	0.720254	0.852657		Yes	1.08165	Night(?)	0.453515		727.893	753.601	740.747	13.5912	14.0712	13.8312	0.049662
ENSRNOG00000001079	DGLB_RAT	Daglb	RGD1310193	LOC304289;RGD1310193	304289	304289	chr12	11403011	11446506	-	protein_coding	FALSE	3018	15.28		683.394	683.381	683.387	14.8193	14.819	14.8192	0.000899966	1.00062	0.992675	0.995619		664.632	623.167	643.9	14.4125	13.5133	13.9629	-0.0919263	0.938269	0.456769	0.667805		Yes	1.06579	Day (?)	0.667805		629.631	629.594	629.613	13.6535	13.6527	13.6531	0.000191168
ENSRNOG00000001080	Arl6ip4	Arl6ip4	RGD1307657	LOC288656;MGC114409;MGC124687;aip-4	288656	288656	chr12	33603786	33605929	-	protein_coding	FALSE	1187	15.28		392.588	492.964	442.776	21.6453	27.1795	24.4124	0.324944	1.25262	0.000200633	0.000899292		400.477	500.218	450.347	22.0802	27.5794	24.8298	0.316965	1.24571	0.0106639	0.0423944		Yes	1.25262	Night	0.000899292		382.296	357.47	369.883	21.0778	19.709	20.3934	-0.0935074
ENSRNOG00000001081	Ogfod2	Ogfod2	RGD1310594	LOC288657;RGD1310594	288657	288657	chr12	33606537	33609847	-	protein_coding	FALSE	1645	15.28		95.3766	130.109	112.743	3.79448	5.17627	4.48538	0.423496	1.34117	0.0263292	0.0633807		112.609	148.238	130.424	4.48007	5.89753	5.1888	0.387896	1.30848	0.0161563	0.0594892		Yes	1.34117	Night	0.0594892		116.118	126.566	121.342	4.61965	5.03532	4.82748	0.113451
ENSRNOG00000001082	Abcb9	Abcb9	RGD620254	Tapl	63886	63886	chr12	33623382	33656242	+	protein_coding	FALSE	3482	15.28		135.721	138.109	136.915	2.55091	2.5958	2.57335	0.0215618	1.01506	0.895738	0.935241		135.056	125.933	130.494	2.53841	2.36693	2.45267	-0.0986116	0.933931	0.540296	0.73412		Yes	1.07074	Day (?)	0.73412		199.198	188.942	194.07	3.74398	3.55121	3.64759	-0.0699876
ENSRNOG00000001083	LOC100360920	Kdelr2	RGD1304618	LOC304290	304290	304290	chr12	11498111	11513554	-	protein_coding	FALSE	712	15.28		379.879	392.303	386.091	34.9174	36.0594	35.4884	0.0472705	1.03331	0.640107	0.757322		361.353	379.63	370.491	33.2145	34.8945	34.0545	0.0683129	1.04849	0.588266	0.768295		Yes	1.04849	Night	0.757322		350.308	370.569	360.438	32.1993	34.0616	33.1305	0.0800393
ENSRNOG00000001086	Vps37b	Vps37b	RGD1304576	LOC288659;RGD1304576	288659	288659	chr12	33684357	33713075	+	protein_coding	FALSE	2520	15.28		590.084	1261.07	925.577	15.3246	32.7503	24.0375	1.08684	2.12409	3.55424e-40	2.16851e-38		630.365	1039.76	835.063	16.3707	27.0028	21.6868	0.712912	1.63911	3.33379e-11	7.31109e-10		Yes	2.12409	Night	2.16851e-38		663.784	738.63	701.207	17.2386	19.1824	18.2105	0.148902
ENSRNOG00000001088	Rfc3	Rfc3	RGD1306832	LOC288414;MGC109141	288414	288414	chr12	3224501	3235256	-	protein_coding	FALSE	1233	15.28		269.142	217.1	243.121	14.2855	11.5232	12.9044	-0.300852	0.811773	0.0374324	0.0846104		228.92	171.788	200.354	12.1506	9.11815	10.6344	-0.402446	0.756575	0.0208143	0.0730466		Yes	1.32175	Day	0.0730466		225.302	222.374	223.838	11.9586	11.8032	11.8809	-0.0176104
ENSRNOG00000001089	Zdhhc4	Zdhhc4	RGD1308389	DHHC-4;LOC304291;MGC108810	304291	304291	chr12	11594930	11605772	+	protein_coding	FALSE	1183	15.28		351.691	308.602	330.147	19.456	17.0723	18.2641	-0.184116	0.880188	0.147045	0.255441		340.886	296.087	318.487	18.8582	16.3799	17.6191	-0.200342	0.870344	0.087787	0.222272		Yes	1.14897	Day	0.222272		321.068	342.203	331.636	17.7619	18.9311	18.3465	0.0898679
ENSRNOG00000001090	Stard13	Stard13	RGD1564816	LOC498130;RGD1564816	498130	498130	chr12	3502401	3696144	+	protein_coding	FALSE	5529	15.28		779.542	917.604	848.573	9.22719	10.8614	10.0443	0.232044	1.1745	0.0209056	0.0523921		776.027	861.228	818.628	9.18559	10.1941	9.68984	0.148232	1.10821	0.138408	0.309296		Yes	1.1745	Night	0.0523921		858.22	935.827	897.023	10.1585	11.0771	10.6178	0.122622
ENSRNOG00000001091	Hip1r	Hip1r	RGD621615	-	81917	81917	chr12	33714225	33742792	-	protein_coding	FALSE	4368	15.28		526.446	1465.09	995.769	7.88765	21.9512	14.9194	1.39421	2.62845	3.23237e-11	3.935e-10		569.062	1438.05	1003.55	8.52616	21.546	15.0361	1.28991	2.44513	3.41084e-12	8.37339e-11		Yes	2.62845	Night	8.37339e-11		589.52	598.431	593.976	8.83268	8.96619	8.89944	0.0202973
ENSRNOG00000001092	Kl	Kl	RGD620396	-	83504	83504	chr12	3732711	3772371	-	protein_coding	FALSE	3575	15.28		562.538	431.322	496.93	10.298	7.89591	9.09695	-0.365439	0.776233	0.051117	0.109062		410.222	399.914	932.451	7.50964	7.32094	17.0697	-1.06051	0.479464	NA	NA		No	2.08566	Day	NA		456.335	516.583	486.459	8.35381	9.45672	8.90526	0.17094
ENSRNOG00000001094	Zfp316	Zfp316	RGD1311647	LOC304293	304293	304293	chr12	11660747	11672708	+	protein_coding	FALSE	4423	15.28		383.93	369.994	376.962	5.68083	5.47463	5.57773	-0.0540149	0.963252	0.650571	0.76499		397.719	330.851	364.285	5.88486	4.89545	5.39016	-0.257678	0.836433	0.179307	0.371008		Yes	1.19555	Day	0.371008		484.726	461.887	473.306	7.17226	6.83432	7.00329	-0.0688729
ENSRNOG00000001095	Spdye4	-	RGD	-	-	-	chr12	11708688	11716139	+	protein_coding	FALSE	1947	15.28		0	0.351099	0.175549	0	0.0118016	0.00590079	0.114381	1.08251	0.513649	NA		0	0	0	0	0	0	NA	NA	NA	NA		No	NA	NA	NA		0	0	0	0	0	0	NA
ENSRNOG00000001098	Pds5b	Pds5b	RGD1310838	AS3;CG008;FLJ23236;KIAA0979;LOC304218	304218	304218	chr12	4038429	4128352	-	protein_coding	FALSE	7266	15.28		3411.3	3057.96	3234.63	30.7256	27.5431	29.1344	-0.155142	0.898044	0.161152	0.274551		3215.43	2845.05	3030.24	28.9614	25.6254	27.2934	-0.175472	0.885478	0.0120179	0.0468827		Yes	1.12933	Day	0.0468827		3184.83	3346.05	3265.44	28.6858	30.138	29.4119	0.0696946
ENSRNOG00000001099	Rbak	Rbak	RGD1562875	LOC288489;RGD1562875	288489	288489	chr12	11755518	11759756	+	protein_coding	FALSE	2133	15.28		221.818	262.198	242.008	6.80585	8.04479	7.42532	0.237984	1.17934	0.0414929	0.0919713		253.712	239.337	246.525	7.78442	7.34339	7.5639	-0.0800531	0.946023	0.644027	0.80442		Yes	1.17934	Night(?)	0.0919713		259.179	234.594	246.887	7.95218	7.19785	7.57501	-0.138376
ENSRNOG00000001101	Rnf216	Rnf216	RGD1565135	LOC304294;RGD1565135	304294	304294	chr12	11850548	11956101	+	protein_coding	FALSE	2517	15.28		670.575	940.709	805.642	17.4358	24.4596	20.9477	0.483918	1.39854	1.28909e-10	1.47561e-09		704.306	935.622	819.964	18.3128	24.3273	21.3201	0.405778	1.3248	6.27986e-05	0.000484811		Yes	1.39854	Night	1.47561e-09		725.493	863.521	794.507	18.8637	22.4526	20.6581	0.245184
ENSRNOG00000001103	RGD1560686	Sdk1	RGD1560686	LOC304297;RGD1560686	304297	-	chr12	12804043	13087706	-	protein_coding	FALSE	5932	15.28		108.696	78.2646	93.4805	1.1992	0.863457	1.03133	-0.418336	0.748287	0.14778	0.256431		105.517	152.405	128.961	1.16412	1.68141	1.42277	0.434431	1.35138	0.261057	0.477824		Yes	1.35138	Night (?)	0.256431		118.863	181.652	150.258	1.31137	2.00408	1.65772	0.494127
ENSRNOG00000001104	Foxk1	Foxk1	RGD1309643	LOC304298;LOC679672;RGD1309643	304298	304298	chr12	12513059	12568394	-	protein_coding	FALSE	2487	15.28		88.2701	85.5919	86.931	2.32281	2.25234	2.28758	-0.0399791	0.972669	0.849654	0.905558		95.8867	83.3177	89.6022	2.52324	2.19249	2.35787	-0.194199	0.874058	0.422272	0.639066		Yes	1.14409	Day	0.639066		96.4523	83.9964	90.2244	2.53813	2.21035	2.37424	-0.186722
ENSRNOG00000001106	E9PTX5_RAT	-	RGD	-	-	-	chr12	33797482	33818957	-	protein_coding	FALSE	845	15.28		423.813	532.944	478.378	32.8242	41.2764	37.0503	0.324997	1.25266	0.00903307	0.025711		415.745	496.151	455.948	32.1994	38.4268	35.3131	0.252522	1.19129	0.0397187	0.122029		Yes	1.25266	Night	0.025711		343.75	391.353	367.551	26.6233	30.3102	28.4667	0.177752
ENSRNOG00000001107	D3ZU53_RAT	Ap5z1	RGD1593125	KIAA0415	641386	-	chr12	12492159	12505621	-	protein_coding	FALSE	2476	15.28		284.517	240.202	262.36	7.52028	6.34897	6.93462	-0.236923	0.848553	0.142257	0.249154		288.399	232.265	260.332	7.6229	6.13916	6.88103	-0.305588	0.809112	0.0574299	0.161746		Yes	1.23592	Day	0.161746		301.691	310.398	306.044	7.97421	8.20436	8.08929	0.0395148
ENSRNOG00000001108	N4bp2l2	N4bp2l2	RGD1359603	MGC94223	288416	288416	chr12	4184416	4205549	+	protein_coding	FALSE	1983	15.28		1961.6	2321.19	2141.4	64.7389	76.6062	70.6726	0.240511	1.18141	0.00967621	0.0272821		1916.9	2105.06	2010.98	63.2635	69.4733	66.3684	0.133004	1.09657	0.32119	0.542602		Yes	1.18141	Night	0.0272821		1757.08	1839.87	1798.47	57.9888	60.7214	59.3551	0.0661011
ENSRNOG00000001110	N4bp2l1	N4bp2l1	RGD1595713	LOC498131	498131	-	chr12	4256570	4280940	+	protein_coding	FALSE	2128	15.28		27.2051	47.566	37.3855	0.836672	1.46286	1.14976	0.712139	1.63823	0.0164936	0.0427395		36.0309	55.1371	45.584	1.1081	1.6957	1.4019	0.555455	1.46963	0.0551416	0.157142		Yes	1.63823	Night	0.0427395		42.3315	50.8478	46.5896	1.30187	1.56378	1.43283	0.230174
ENSRNOG00000001111	Brca2	Brca2	RGD2219	-	360254	360254	chr12	4282951	4323693	-	protein_coding	FALSE	10344	15.28		354.596	187.114	270.855	2.24348	1.18384	1.71366	-0.894169	0.538057	4.74527e-09	4.57984e-08		357.935	187.411	272.673	2.26461	1.18572	1.72516	-0.90732	0.533175	2.4587e-08	3.60663e-07		Yes	1.87556	Day	4.57984e-08		343.137	304.261	323.699	2.17098	1.92502	2.048	-0.164517
ENSRNOG00000001113	Mmd2	Mmd2	RGD1306506	LOC304301	304301	304301	chr12	12359068	12406098	+	protein_coding	FALSE	2133	15.28		1721.75	7391.36	4556.56	52.8269	226.783	139.805	2.05404	4.15268	1.04987e-50	8.55173e-49		1733.66	7065.8	4399.73	53.1923	216.794	134.993	1.99462	3.98511	6.29067e-56	1.67212e-53		Yes	4.15268	Night	1.67212e-53		2365.68	2353.56	2359.62	72.5841	72.2124	72.3982	-0.00695995
ENSRNOG00000001114	Wipi2	Wipi2	RGD1359154	MGC94226;WIPI-2	288498	288498	chr12	12306564	12334993	-	protein_coding	FALSE	1710	15.28		767.495	2324.95	1546.22	29.3735	88.9803	59.1769	1.56711	2.9631	6.59e-35	3.33965e-33		851.718	2197.21	1524.46	32.5969	84.0916	58.3442	1.32747	2.50962	3.9821e-15	1.28975e-13		Yes	2.9631	Night	3.33965e-33		896.519	856.411	876.465	34.3115	32.7765	33.544	-0.0647232
ENSRNOG00000001115	Slc29a4	Slc29a4	RGD1310545	LOC288499	288499	288499	chr12	12241258	12251676	-	protein_coding	FALSE	2401	15.28		13.7741	64.9941	39.3841	0.375447	1.77157	1.07351	1.76709	3.40367	1.60392e-06	1.08921e-05		37.6778	79.9411	58.8094	1.027	2.17899	1.60299	0.868804	1.82615	0.030631	0.0997124		Yes	3.40367	Night	1.08921e-05		4.69848	2.40674	3.55261	0.128068	0.0656014	0.0968348	-0.125398
ENSRNOG00000001117	D3ZU50_RAT	Fbxl18;LOC100909844	RGD1596958;RGD6501104	LOC678726;	678726;100909844	678726	chr12	12066197	12083885	+	protein_coding	FALSE	2130	15.28		16.4027	21.0249	18.7138	0.503979	0.645997	0.574988	0.263225	1.20016	0.50382	0.6428		21.5366	22.4935	22.0151	0.661719	0.691121	0.67642	0.0441474	1.03107	0.912389	0.95921		Yes	1.20016	Night	0.6428		20.1117	20.0084	20.06	0.617939	0.614765	0.616352	-0.0023387
ENSRNOG00000001120	D3ZJC6_RAT	Med13l	RGD1305884	LOC360817;Thrap2	360817	360817	chr12	39136264	39181221	-	protein_coding	FALSE	8632	15.28		1036.32	900.279	968.299	7.85704	6.82562	7.34133	-0.20149	0.869652	0.00656734	0.0195587		1097.27	914.381	1005.83	8.31915	6.93254	7.62585	-0.262412	0.833693	0.000622596	0.00375237		Yes	1.19948	Day	0.00375237		1038.27	1140.51	1089.39	7.87181	8.64699	8.2594	0.134054
ENSRNOG00000001123	RGD1562310	RGD1562310	RGD1562310	LOC498188	498188	498188	chr12	39441307	39461715	-	protein_coding	FALSE	2546	15.28		259.41	316.773	288.091	6.66814	8.14266	7.4054	0.28147	1.21543	0.0367095	0.0833761		287.241	268.566	277.904	7.38354	6.90351	7.14353	-0.0931693	0.937461	0.546549	0.739071		Yes	1.21543	Night(?)	0.0833761		344.579	332.299	338.439	8.85742	8.54176	8.69959	-0.0510367
ENSRNOG00000001124	Rnft2	Rnft2	RGD1560195	LOC304521;RGD1560195;Tmem118	304521	304521	chr12	39464259	39520071	+	protein_coding	FALSE	3900	15.28		625.695	628.656	627.176	10.4996	10.5493	10.5245	0.00567068	1.00394	0.949544	0.968785		689.475	542.86	616.167	11.5699	9.10961	10.3398	-0.336561	0.791927	0.0305107	0.0994469		Yes	1.26274	Day (?)	0.0994469		798.972	708.809	753.891	13.4074	11.8944	12.6509	-0.167232
ENSRNOG00000001125	Hrk	-	RGD	-	-	-	chr12	39543621	39543876	-	protein_coding	FALSE	255	15.28		0	0	0	0	0	0	NA	NA	NA	NA		0	0	0	0	0	0	NA	NA	NA	NA		No	NA	NA	NA		0	0	0	0	0	0	NA
ENSRNOG00000001126	Fbxw8	Fbxw8	RGD1306032	LOC304522	304522	-	chr12	39574279	39663173	+	protein_coding	FALSE	1834	15.28		286.585	388.986	337.785	10.2266	13.8807	12.0536	0.427827	1.34521	0.00522737	0.0161216		288.301	376.358	332.329	10.2878	13.4301	11.8589	0.377868	1.29942	0.00256588	0.0127484		Yes	1.34521	Night	0.0127484		280.114	312.159	296.136	9.99567	11.1392	10.5674	0.152444
ENSRNOG00000001128	Tesc	Tesc	RGD1566317	LOC288689;RGD1566317	288689	288689	chr12	39669714	39703561	-	protein_coding	FALSE	800	15.28		5.27848	29.6614	17.4699	0.431813	2.42649	1.42915	1.95222	3.8697	1.18076e-07	9.46918e-07		13.5421	36.2814	24.9117	1.10783	2.96805	2.03794	1.22262	2.3337	0.000528192	0.00325856		Yes	3.8697	Night	9.46918e-07		3.5256	3.11825	3.32192	0.288416	0.255092	0.271754	-0.064423
ENSRNOG00000001129	Fbxo21	Fbxo21	RGD1307346	LOC360818	360818	360818	chr12	39719653	39753850	-	protein_coding	FALSE	3935	15.28		1015.09	1940.98	1478.03	16.8825	32.2814	24.582	0.922546	1.89546	1.2766e-18	2.74707e-17		1058.44	1790.22	1424.33	17.6034	29.774	23.6887	0.753998	1.68646	8.38524e-24	5.01067e-22		Yes	1.89546	Night	5.01067e-22		1249.74	1309.56	1279.65	20.7851	21.78	21.2825	0.0662629
ENSRNOG00000001130	Nos1	Nos1	RGD3184	N-NOS;NC-NOS;bNOS;nNOS	24598	24598	chr12	39811144	39869484	-	protein_coding	FALSE	3239	15.28		106.335	505.333	305.834	2.14853	10.2104	6.17947	2.07462	4.21235	1.57046e-17	3.12845e-16		98.1615	451.762	274.962	1.98338	9.12799	5.55568	1.92114	3.78723	1.08726e-08	1.68975e-07		Yes	4.21235	Night	3.12845e-16		162.375	47.1927	104.784	3.28084	0.953543	2.11719	-0.952547
ENSRNOG00000001134	Rfc5	Rfc5	RGD1309280	LOC304528	304528	304528	chr12	40395941	40405469	+	protein_coding	FALSE	1568	15.28		302.634	213.947	258.29	12.6313	8.92968	10.7805	-0.491222	0.711422	0.00031237	0.00133843		269.954	202.477	236.215	11.2673	8.45098	9.85914	-0.4061	0.754661	0.00188223	0.00988365		Yes	1.40564	Day	0.00133843		331.908	295.081	313.495	13.8531	12.3161	13.0846	-0.163075
ENSRNOG00000001135	Wsb2	Wsb2	RGD1359599	MGC93822	288692	288692	chr12	40406892	40427103	-	protein_coding	FALSE	1511	15.28		1305.85	1577.51	1441.68	56.5595	68.3259	62.4427	0.266688	1.20304	0.038197	0.0861285		1435.24	1490.65	1462.94	62.1638	64.5635	63.3636	0.0542658	1.03833	0.640059	0.801477		Yes	1.20304	Night	0.0861285		1285.54	1301.92	1293.73	55.6797	56.3891	56.0344	0.0178499
ENSRNOG00000001136	Pebp1	Pebp1	RGD62017	HCNP;HCNPpp;P23K;PEBP-1;Pbp;Rkip	29542	29542	chr12	40491377	40495590	+	protein_coding	FALSE	1049	15.28		2289.68	2819.83	2554.75	142.848	175.924	159.386	0.299409	1.23064	8.98874e-09	8.39921e-08		2576.41	2962.12	2769.26	160.737	184.801	172.769	0.20072	1.14927	0.00109084	0.00614448		Yes	1.23064	Night	8.39921e-08		3795	3812.4	3803.7	236.762	237.848	237.305	0.00640409
ENSRNOG00000001138	Taok3	Taok3	RGD1562861	JIK	304530	304530	chr12	40502496	40651593	-	protein_coding	FALSE	2753	15.28		98.2939	142.179	120.236	2.33667	3.37991	2.85829	0.503959	1.4181	0.0107797	0.0299378		89.7562	148.645	119.201	2.13371	3.53362	2.83367	0.697848	1.62208	0.000387201	0.00247696		Yes	1.62208	Night	0.00247696		108.672	114.363	111.518	2.58339	2.71867	2.65103	0.064206
ENSRNOG00000001139	Suds3	Suds3	RGD1305986	LOC360819;RGD1305986	360819	360819	chr12	40668753	40689476	+	protein_coding	FALSE	999	15.28		1196	1524.35	1360.18	78.3508	99.8612	89.106	0.342216	1.2677	0.00880213	0.0251365		1043.65	1480.49	1262.07	68.37	96.9875	82.6788	0.494942	1.40926	0.000301274	0.00198155		Yes	1.40926	Night	0.00198155		1261.55	1233.79	1247.67	82.6447	80.8263	81.7355	-0.0315727
ENSRNOG00000001141	Srrm4	-	RGD	-	-	-	chr12	41330635	41373052	+	protein_coding	FALSE	1680	15.28		284.415	919.745	602.08	11.0795	35.829	23.4542	1.64184	3.12063	5.68298e-25	1.8118e-23		298.323	876.779	587.551	11.6213	34.1553	22.8883	1.49582	2.82024	9.15268e-15	2.90942e-13		Yes	3.12063	Night	1.8118e-23		300.885	411.331	356.108	11.7211	16.0235	13.8723	0.425709
ENSRNOG00000001142	Prkab1	Prkab1	RGD71057	5'-AMP-activatedproteinkinasebetasubunit;AMPKb	83803	83803	chr12	41840865	41851241	+	protein_coding	FALSE	1974	15.28		621.674	561.739	591.706	20.6107	18.6236	19.6171	-0.145608	0.903998	0.10128	0.190719		599.439	514.995	557.217	19.8735	17.0739	18.4737	-0.212933	0.862781	0.222026	0.430131		Yes	1.15904	Day	0.190719		560.502	531.01	545.756	18.5826	17.6048	18.0937	-0.0759979
ENSRNOG00000001143	Cit	Cit	RGD70878	LOC288698	83620	83620	chr12	41857662	42019601	-	protein_coding	FALSE	7460	15.28		29.6577	33.6463	31.652	0.260181	0.295172	0.277676	0.163212	1.11978	0.568475	0.697723		27.4805	31.6772	64.2512	0.24108	0.277898	0.563662	1.14157	2.20621	NA	NA		No	2.20621	Night	NA		34.6865	26.1791	55.6479	0.304297	0.229663	0.488188	-0.873422
ENSRNOG00000001145	Ccdc64	Ccdc64	RGD1310292	LOC304537;RGD1310292	304537	304537	chr12	42139164	42226529	+	protein_coding	FALSE	2333	15.28		1725.79	4536.34	3131.07	48.4116	127.253	87.8323	1.37636	2.59613	5.07688e-41	3.17213e-39		1727.95	4024.03	2875.99	48.4722	112.882	80.6769	1.20032	2.29791	1.375e-21	7.49057e-20		Yes	2.59613	Night	3.17213e-39		1758.41	1994.48	1876.45	49.3267	55.949	52.6378	0.176039
ENSRNOG00000001148	Rplp0	Rplp0	RGD621247	Arbp;L10E	64205	64205	chr12	42315765	42318750	-	protein_coding	FALSE	1059	15.28		4350.31	4742.85	4546.58	268.844	293.103	280.973	0.123091	1.08907	0.214851	0.343233		4538.64	5115	4826.82	280.483	316.101	298.292	0.171868	1.12652	0.00331734	0.015883		Yes	1.12652	Night	0.015883		5896.59	5529.61	5713.1	364.403	341.724	353.063	-0.0903097
ENSRNOG00000001149	Pxn	Pxn	RGD1305759	LOC360820	360820	360820	chr12	42322188	42370508	-	protein_coding	FALSE	3830	15.28		562.135	619.16	590.647	9.60547	10.5799	10.0927	0.138473	1.10074	0.165941	0.280499		582.33	632.483	607.406	9.95055	10.8075	10.379	0.116353	1.08399	0.328273	0.54957		Yes	1.10074	Night	0.280499		638.66	733.875	686.268	10.9131	12.5401	11.7266	0.19393
ENSRNOG00000001150	F1M1Z4_RAT	-	RGD	-	-	-	chr20	9199589	9199946	-	protein_coding	FALSE	357	15.28		0	0	0	0	0	0	NA	NA	NA	NA		0	0	0	0	0	0	NA	NA	NA	NA		No	NA	NA	NA		0	0	0	0	0	0	NA
ENSRNOG00000001151	Sirt4	Sirt4	RGD1310413	LOC304539	304539	304539	chr12	42394535	42402714	+	protein_coding	FALSE	1641	15.28		128.634	97.973	113.303	5.13007	3.90728	4.51867	-0.383563	0.766542	0.0141069	0.0374787		127.725	109.711	118.718	5.09381	4.3754	4.73461	-0.213282	0.862572	0.266836	0.484491		Yes	1.30456	Day	0.0374787		137.156	146.828	141.992	5.46994	5.85569	5.66282	0.0936693
ENSRNOG00000001152	GLP1R_RAT	Glp1r	RGD2703	Glip;RATGL1RCP	25051	-	chr20	9225896	9264184	+	protein_coding	FALSE	3052	15.28		0	0	0	0	0	0	NA	NA	NA	NA		0	0	2.70878	0	0	0.0580852	0.323573	1.25143	NA	NA		No	NA	NA	NA		0	0	0	0	0	0	NA
ENSRNOG00000001153	Pla2g1b	Pla2g1b	RGD61949	-	29526	29526	chr12	42405474	42415189	-	protein_coding	FALSE	543	15.28		46.2101	90.8591	68.5346	5.56947	10.9508	8.26013	0.87174	1.82987	0.00150539	0.00546197		41.5304	73.2184	57.3744	5.00545	8.82465	6.91505	0.753676	1.68608	0.00456346	0.0208212		Yes	1.82987	Night	0.00546197		32.3647	43.982	38.1733	3.90075	5.30093	4.60084	0.280455
ENSRNOG00000001156	Msi1	Msi1	RGD628778	Msi1h	259272	259272	chr12	42425956	42447099	-	protein_coding	FALSE	1163	15.28		1228.35	1087.33	1157.84	69.1223	61.1871	65.1547	-0.172773	0.887136	0.193637	0.316081		1238.08	1016.86	1127.47	69.6702	57.2213	63.4458	-0.279108	0.8241	0.0348769	0.110229		Yes	1.21344	Day	0.110229		1175.74	1116.84	1146.29	66.1621	62.8473	64.5047	-0.0725541
ENSRNOG00000001157	F1M7D3_RAT	Umodl1	RGD1566039	LOC365544;RGD1566039	365544	-	chr20	9294801	9350087	+	protein_coding	FALSE	4396	15.28		9.77312	15.1828	12.4779	0.145496	0.226032	0.185764	0.464699	1.38003	0.241231	0.37575		15.6084	8.90532	12.2569	0.232369	0.132577	0.182473	-0.533831	0.690718	0.2633	0.480447		Yes	1.44777	Day (?)	0.37575		24.9544	23.6445	24.2994	0.371506	0.352005	0.361755	-0.0626658
ENSRNOG00000001158	Abcg1	Abcg1	RGD620294	Abc8	85264	85264	chr20	9390484	9459574	+	protein_coding	FALSE	3529	15.28		1847.89	2760.41	2304.15	34.2689	51.1915	42.7302	0.572478	1.48708	1.41015e-09	1.44908e-08		1501.75	2514.79	2008.27	27.8499	46.6365	37.2432	0.686238	1.60908	0.0107906	0.0427876		Yes	1.60908	Night	1.44908e-08		2444.1	2598.05	2521.08	45.3257	48.1806	46.7532	0.0864641
ENSRNOG00000001159	Tff3	Tff3	RGD3847	ITF;rITF;rP1.B	25563	25563	chr20	9469887	9474605	-	protein_coding	FALSE	443	15.28		0.940387	1.05519	0.997789	0.138925	0.155885	0.147405	0.0465507	1.03279	0.909678	NA		2.58005	3.02443	2.80224	0.381155	0.446804	0.413979	0.0987299	1.07083	0.843515	NA		No	1.07083	Night	NA		3.57357	1.02549	2.29953	0.527928	0.151497	0.339712	-0.481119
ENSRNOG00000001160	Triap1	-	RGD	-	-	100910137	chr12	42535654	42538148	-	protein_coding	FALSE	1087	15.28		211.373	237.214	224.294	12.7262	14.2819	13.504	0.160726	1.11785	0.265814	0.404339		200.896	248.495	224.695	12.0953	14.9611	13.5282	0.30089	1.2319	0.0588316	0.16482		Yes	1.2319	Night	0.16482		196.896	190.935	193.915	11.8545	11.4956	11.6751	-0.0428466
ENSRNOG00000001161	Gatc	Gatc	RGD1309698	LOC360821;RGD1309698	360821	360821	chr12	42538201	42546158	+	protein_coding	FALSE	1953	15.28		471.697	395.511	433.604	15.8066	13.2536	14.5301	-0.247729	0.842221	0.0575693	0.120094		452.44	363.763	408.101	15.1613	12.1897	13.6755	-0.306805	0.80843	0.0401625	0.123001		Yes	1.23697	Day	0.120094		391.559	427.307	409.433	13.1211	14.3191	13.7201	0.123654
ENSRNOG00000001162	Tff2	Tff2	RGD620709	-	116592	116592	chr20	9492351	9510558	-	protein_coding	FALSE	568	15.28		0	0	0	0	0	0	NA	NA	NA	NA		0	0	0	0	0	0	NA	NA	NA	NA		No	NA	NA	NA		0	0	0	0	0	0	NA
ENSRNOG00000001163	Sfrs9	Srsf9	RGD1309495	LOC288701;MGC105562;Sfrs9	288701	288701	chr12	42546331	42552590	-	protein_coding	FALSE	1096	15.28		273.989	529.217	401.603	16.3606	31.6009	23.9808	0.934833	1.91167	3.78186e-18	7.94038e-17		262.717	557.739	410.228	15.6875	33.3041	24.4958	1.05567	2.07868	3.2347e-10	6.11144e-09		Yes	2.07868	Night	7.94038e-17		328.989	358.719	343.854	19.6448	21.4201	20.5324	0.116067
ENSRNOG00000001164	Tff1	Tff1	RGD620707	Ps2	117270	117270	chr20	9526673	9530534	-	protein_coding	FALSE	462	15.28		0	0	0	0	0	0	NA	NA	NA	NA		0	0	0	0	0	0	NA	NA	NA	NA		No	NA	NA	NA		0	0	0	0	0	0	NA
ENSRNOG00000001165	Tmprss3	Tmprss3	RGD1310135	LOC309665	309665	309665	chr20	9545076	9565331	-	protein_coding	FALSE	2702	15.28		0.940387	3.85303	2.39671	0.0227771	0.0933241	0.0580506	0.809843	1.75302	0.0739439	NA		1.97222	3.69539	2.8338	0.0477689	0.0895059	0.0686374	0.308616	1.23852	0.519188	NA		No	1.75302	Night	NA		2.93121	4.00824	3.46973	0.0709967	0.0970834	0.0840401	0.133566
ENSRNOG00000001166	-	-	RGD	-	-	-	chr1	107217401	107218060	+	protein_coding	FALSE	659	15.28		3.76155	11.3626	7.56206	0.373558	1.12841	0.750985	1.02659	2.0372	0.0186679	0.0474645		3.98904	15.9616	9.97534	0.39615	1.58514	0.990647	1.39287	2.62601	0.0024945	0.0124418		Yes	2.62601	Night	0.0124418		9.10746	9.61807	9.36276	0.904458	0.955167	0.929812	0.0466736
ENSRNOG00000001167	D3ZY64_RAT	Ubash3a	RGD1310305	LOC309666	309666	309666	chr20	9583658	9620767	+	protein_coding	FALSE	3200	15.28		2.78705	3.86588	3.32646	0.0569996	0.0790633	0.0680314	0.229564	1.17248	0.616718	NA		1.60386	3.02443	2.31415	0.0328015	0.0618544	0.047328	0.35479	1.2788	0.471834	NA		No	1.2788	Night	NA		3.50971	4.33996	3.92483	0.071779	0.088759	0.080269	0.0745007
ENSRNOG00000001168	Rsph1	Rsph1	RGD1307712	LOC361818;Tsga2	361818	361818	chr20	9633456	9648414	-	protein_coding	FALSE	1015	15.28		18.8565	9.56664	14.2116	1.21583	0.616837	0.916333	-0.793814	0.576817	0.0274392	0.0654955		33.9209	8.97316	21.447	2.18715	0.57857	1.38286	-1.132	0.456282	0.0220477	0.0764014		Yes	2.19163	Day	0.0654955		21.0016	23.433	22.2173	1.35414	1.51091	1.43253	0.123166
ENSRNOG00000001169	Slc37a1	Slc37a1	RGD1308587	LOC294321	294321	294321	chr20	9689660	9745104	+	protein_coding	FALSE	2931	15.28		37.1126	29.915	33.5138	0.82867	0.667959	0.748315	-0.287074	0.819562	0.260587	0.398331		52.599	35.819	44.209	1.17446	0.799786	0.987123	-0.491454	0.711308	0.105204	0.25311		Yes	1.40586	Day	0.25311		105.645	107.619	106.632	2.35891	2.40298	2.38095	0.0205507
ENSRNOG00000001170	Cox6a1	Cox6a1	RGD2384	COX6AL	25282	25282	chr12	42530090	42533144	+	protein_coding	FALSE	549	15.28		2637.85	2340.64	2489.24	314.452	279.022	296.737	-0.171448	0.887951	0.0201497	0.0507428		2629.22	2497.38	2563.3	313.423	297.707	305.565	-0.0731766	0.950543	0.486269	0.691651		Yes	1.12619	Day	0.0507428		2491.35	2488.12	2489.74	296.988	296.603	296.796	-0.00190916
ENSRNOG00000001171	Coq5	Coq5	RGD1310857	LOC304542;MGC112711;RGD1310857	304542	304542	chr12	42585094	42602004	-	protein_coding	FALSE	1559	15.28		431.464	395.454	413.459	18.1124	16.6007	17.3565	-0.124939	0.917043	0.22559	0.356722		438.802	404.46	421.631	18.4204	16.9788	17.6996	-0.115787	0.922879	0.315008	0.535562		Yes	1.09046	Day	0.356722		431.26	451.384	441.322	18.1038	18.9486	18.5262	0.0629907
ENSRNOG00000001172	Rnf10	Rnf10	RGD1309282	LOC288710	288710	288710	chr12	42609867	42643661	+	protein_coding	FALSE	3085	15.28		1542.38	1787.93	1665.15	32.7199	37.929	35.3244	0.209974	1.15667	0.0420097	0.0929504		1575.34	1902.78	1739.06	33.4192	40.3655	36.8923	0.270536	1.20626	0.000934381	0.00534918		Yes	1.20626	Night	0.00534918		1354.24	1320.55	1337.39	28.7287	28.014	28.3714	-0.035608
ENSRNOG00000001173	Cabp1	Cabp1	RGD620385	-	171051	171051	chr12	42694895	42720563	+	protein_coding	FALSE	1619	15.28		2117.2	4966.18	3541.69	85.5839	200.749	143.166	1.20057	2.29831	7.70972e-18	1.58034e-16		2110.2	4753.91	3432.05	85.3007	192.168	138.734	1.1429	2.20824	2.22892e-13	6.25924e-12		Yes	2.29831	Night	1.58034e-16		2023.6	1961.37	1992.49	81.8004	79.2849	80.5426	-0.0415574
ENSRNOG00000001174	Pde9a	Pde9a	RGD621035	-	191569	191569	chr20	9815897	9901583	+	protein_coding	FALSE	1942	15.28		121.206	60.666	90.9357	4.0846	2.04443	3.06452	-0.954298	0.516093	1.72182e-07	1.34952e-06		122.654	67.5091	95.0814	4.13341	2.27504	3.20423	-0.815037	0.568394	0.000338834	0.0021958		Yes	1.93764	Day	1.34952e-06		110.559	67.9594	89.2591	3.72581	2.29022	3.00802	-0.626496
ENSRNOG00000001175	Unc119b	Unc119b	RGD1309359	LOC288702;RGD1309359	288702	288702	chr12	42750443	42763067	+	protein_coding	FALSE	3957	15.28		677.905	1017.74	847.822	11.2119	16.8324	14.0222	0.58012	1.49497	6.17968e-11	7.31686e-10		732.354	1170.67	951.51	12.1124	19.3617	15.7371	0.668017	1.58889	6.73073e-09	1.07867e-07		Yes	1.58889	Night	7.31686e-10		773.562	696.934	735.248	12.794	11.5266	12.1603	-0.130095
ENSRNOG00000001177	Acads	Acads	RGD620514	Scad	64304	64304	chr12	42765264	42774528	+	protein_coding	FALSE	1767	15.28		245.717	191.904	218.81	9.10072	7.1076	8.10416	-0.352305	0.783332	0.00425905	0.0135367		259.669	202.59	231.13	9.61747	7.5034	8.56044	-0.353509	0.782678	0.0100736	0.04056		Yes	1.27766	Day	0.0135367		286.28	200.835	243.557	10.6031	7.4384	9.02073	-0.487591
ENSRNOG00000001178	Sppl3	Sppl3	RGD1562826	LOC360822;RGD1562826;Sppl3-ps1	360822	-	chr12	42788819	42824633	-	protein_coding	FALSE	1451	15.28		367.446	443.741	405.594	16.573	20.0142	18.2936	0.265657	1.20218	0.0189749	0.0481585		409.532	495.502	452.517	18.4713	22.3488	20.4101	0.270465	1.2062	0.0234694	0.0802814		Yes	1.2062	Night	0.0481585		423.665	401.013	412.339	19.1087	18.0871	18.5979	-0.0765807
ENSRNOG00000001181	Wdr4	Wdr4	RGD1585179	LOC690032	690032	690032	chr20	9925853	9942051	-	protein_coding	FALSE	1916	15.28		114.925	76.4243	95.6748	3.92551	2.61043	3.26797	-0.568923	0.67412	0.00062417	0.00250022		112.764	98.5453	105.655	3.85168	3.36602	3.60885	-0.190199	0.876485	0.345114	0.566204		Yes	1.48342	Day	0.00250022		130.354	130.374	130.364	4.4525	4.45319	4.45285	5.44872e-05
ENSRNOG00000001182	Ndufv3	Ndufv3	RGD621020	CI-9kD;MGC72817;Mipp65;Ndufv3l	64539	64539	chr20	9951108	9960265	+	protein_coding	FALSE	1536	15.28		3807.46	2790.17	3298.81	162.226	118.882	140.554	-0.440635	0.73681	0.000228333	0.00101064		3411.64	2492.79	2952.21	145.361	106.211	125.786	-0.440303	0.73698	0.00751724	0.0316908		Yes	1.3572	Day	0.00101064		2533.02	2439.69	2486.35	107.925	103.949	105.937	-0.0521112
ENSRNOG00000001183	Hnf1a	Hnf1a	RGD3828	HNF-1-alpha;HNF-1A;HNF1;LF-B1;Lfb1;TCF-1;Tcf1	24817	24817	chr12	42919573	42945670	+	protein_coding	FALSE	3538	15.28		0	1.06804	0.534019	0	0.0197563	0.00987815	0.387214	1.30787	0.19729	NA		0	0	0	0	0	0	NA	NA	NA	NA		No	NA	NA	NA		0.642354	0.339303	0.490828	0.0118821	0.00627633	0.00907922	-0.0580071
ENSRNOG00000001184	Pknox1	Pknox1	RGD1305003	LOC294322;MGC109503	294322	294322	chr20	10019506	10041679	+	protein_coding	FALSE	1543	15.28		206.538	272.694	239.616	8.76015	11.5661	10.1631	0.381867	1.30303	0.0338014	0.078024		229.728	270.801	250.264	9.74372	11.4858	10.6147	0.234011	1.1761	0.0855149	0.217843		Yes	1.30303	Night	0.078024		267.999	311.777	289.888	11.367	13.2238	12.2954	0.211659
ENSRNOG00000001185	RGD1311899	RGD1311899	RGD1311899	LOC288704;MGC105760	288704	288704	chr12	42945685	42951259	-	protein_coding	FALSE	1414	15.28		1375.37	1159.89	1267.63	63.657	53.6839	58.6704	-0.243859	0.844483	0.00142154	0.00519649		1216.55	1191.68	1204.12	56.3063	55.1553	55.7308	-0.0295614	0.979718	0.808737	0.901605		Yes	1.18416	Day	0.00519649		1247.99	1132.78	1190.38	57.7613	52.4292	55.0952	-0.136592
ENSRNOG00000001187	Oasl	Oasl	RGD1308586	LOC304545;Oasl1	304545	304545	chr12	42956465	42969826	-	protein_coding	FALSE	1980	15.28		1067.78	2279.67	1673.73	35.2935	75.35	55.3217	0.823164	1.76928	0.0375085	0.0847577		1030.6	1706.13	1368.37	34.0644	56.3928	45.2286	0.652	1.57135	0.0336349	0.107316		Yes	1.76928	Night	0.0847577		971.98	1607.56	1289.77	32.1269	53.1348	42.6309	0.425414
ENSRNOG00000001189	Sik1	Sik1	RGD69407	SIK-1;Sik;Snf1lk	59329	59329	chr20	10280193	10291787	-	protein_coding	FALSE	4093	15.28		198.095	7907.19	4052.64	3.16744	126.432	64.7997	5.12416	34.8759	2.18774e-195	2.61822e-192		188.286	11031.9	5610.08	3.01059	176.394	89.7024	5.62459	49.3369	2.76774e-171	4.74114e-168		Yes	49.3369	Night	2.61822e-192		357.088	354.72	355.904	5.70966	5.6718	5.69073	-0.00824193
ENSRNOG00000001190	Git2	Git2	RGD1359708	MGC94099	304546	304546	chr12	43117679	43158709	+	protein_coding	FALSE	3030	15.28		1476.54	1496.27	1486.41	31.8919	32.318	32.1049	0.0186689	1.01302	0.764686	0.849842		1497.46	1459.18	1478.32	32.3437	31.5169	31.9303	-0.0371349	0.974588	0.58762	0.768131		Yes	1.02607	Day (?)	0.768131		1562.47	1588.08	1575.27	33.7478	34.3009	34.0244	0.0235943
ENSRNOG00000001191	D3ZY42_RAT	Tchp	RGD1310813	LOC304547;RGD1310813	304547	304547	chr12	43167156	43181569	-	protein_coding	FALSE	1566	15.28		471.144	452.599	461.872	19.6897	18.9146	19.3022	-0.0561078	0.961856	0.626032	0.745888		417.396	413.303	415.35	17.4435	17.2724	17.358	-0.0152378	0.989494	0.912423	0.95921		Yes	1.03966	Day	0.745888		431.385	438.121	434.753	18.0281	18.3096	18.1689	0.0214246
ENSRNOG00000001192	Gltp	Gltp	RGD1564442	LOC288707;RGD1564442	288707	288707	chr12	43195540	43215691	+	protein_coding	FALSE	1647	15.28		197.723	187.303	192.513	7.8567	7.44267	7.64968	-0.075647	0.948916	0.608309	0.732256		154.779	208.634	181.707	6.15028	8.29027	7.22028	0.420961	1.33882	0.00420925	0.0194352		Yes	1.33882	Night (?)	0.0194352		224.889	222.262	223.575	8.93617	8.83176	8.88396	-0.0151721
ENSRNOG00000001193	Hsf2bp	Hsf2bp	RGD1565879	LOC499413;RGD1565879	499413	499413	chr20	10367673	10452266	-	protein_coding	FALSE	2031	15.28		4.88053	5.99669	5.43861	0.157265	0.193232	0.175249	0.162068	1.11889	0.720629	0.818754		9.23588	5.46422	7.35005	0.297608	0.176074	0.236841	-0.469683	0.722123	0.3367	0.556924		Yes	1.3848	Day (?)	0.556924		8.43154	6.19472	7.31313	0.27169	0.199613	0.235651	-0.227844
ENSRNOG00000001194	D3ZY39_RAT	Rrp1b	RGD1305633	LOC309673;RGD1305633	309673	-	chr20	10454203	10477619	+	protein_coding	FALSE	2221	15.28		1053.16	434.415	743.787	31.0328	12.8007	21.9168	-1.25172	0.419946	1.4367e-21	3.80787e-20		1054.7	384.516	719.608	31.0783	11.3303	21.2043	-1.43462	0.369943	2.54367e-33	2.54647e-31		Yes	2.70312	Day	2.54647e-31		559.163	517.246	538.205	16.4766	15.2414	15.859	-0.109793
ENSRNOG00000001195	Trpv4	Trpv4	RGD69337	Otrpc4;Otrpc4-pending;VR-OAC	66026	66026	chr12	43226932	43265889	+	protein_coding	FALSE	3211	15.28		8.28295	7.7465	8.01472	0.168819	0.157885	0.163352	-0.0632638	0.957096	0.887957	0.930533		11.0032	8.15628	26.7216	0.224263	0.166237	0.544626	-1.13501	0.455332	NA	NA		No	2.1962	Day	NA		8.76096	7.17972	7.97034	0.178562	0.146333	0.162448	-0.152579
ENSRNOG00000001197	Pdxk	-	RGD	-	-	-	chr20	10541655	10563199	+	protein_coding	FALSE	939	15.28		60.3032	140.688	100.496	4.20292	9.80545	7.00419	1.15128	2.2211	2.00541e-07	1.54522e-06		72.1543	183.806	127.98	5.0289	12.8106	8.91976	1.18365	2.2715	0.000334274	0.00216826		Yes	2.2715	Night	1.54522e-06		102.676	120.294	111.485	7.15619	8.38405	7.77012	0.202244
ENSRNOG00000001198	RGD1565883	Fam222a	RGD1565883	LOC498193;RGD1565883	498193	498193	chr12	43276319	43295296	-	protein_coding	FALSE	1408	15.28		58.3836	97.5494	77.9665	2.71372	4.53418	3.62395	0.651906	1.57124	0.0266499	0.0640437		56.4961	158.43	107.463	2.62599	7.36396	4.99497	1.22157	2.33201	0.00149698	0.0081178		Yes	2.33201	Night	0.0081178		64.7434	43.4111	54.0773	3.00933	2.01778	2.51356	-0.4504
ENSRNOG00000001199	Pop5	Pop5	RGD1311819	Rnasep3;Rnasep3-pending	117241	-	chr12	42644911	42649407	-	protein_coding	FALSE	1033	15.28		735.017	1048.15	891.585	46.5665	66.405	56.4857	0.505712	1.41982	5.44008e-08	4.58487e-07		783.511	889.203	836.357	49.6388	56.3348	52.9868	0.179955	1.13285	0.192573	0.390215		Yes	1.41982	Night	4.58487e-07		691.505	646.392	668.949	43.8098	40.9518	42.3808	-0.0942462
ENSRNOG00000001201	Cstb	Cstb	RGD2435	CYB;EPM1;MGC105499;Stfb	25308	25308	chr20	10576664	10578706	-	protein_coding	FALSE	580	15.28		789.855	683.354	736.605	89.1242	77.1072	83.1157	-0.203231	0.868603	0.171218	0.287296		712.23	742.643	727.437	80.3654	83.7971	82.0812	0.0599569	1.04243	0.539152	0.733248		Yes	1.15127	Day (?)	0.287296		624.311	606.933	615.622	70.4449	68.484	69.4645	-0.0396346
ENSRNOG00000001203	Rrp1	Rrp1	RGD1307286	LOC309674;Nnp1	309674	309674	chr20	10594297	10606941	+	protein_coding	FALSE	1787	15.28		846.771	833.256	840.013	31.0111	30.5162	30.7637	-0.0229365	0.984227	0.745815	0.835919		787.992	767.762	777.877	28.8585	28.1176	28.4881	-0.0365533	0.974981	0.799835	0.897588		Yes	1.02566	Day	0.835919		801.405	855.653	828.529	29.3497	31.3365	30.3431	0.0933525
ENSRNOG00000001204	Ankrd13a	Ankrd13a	RGD1308577	Ankrd13;LOC360823	360823	360823	chr12	43086127	43115877	-	protein_coding	FALSE	3639	15.28		1585.12	3020.55	2302.84	28.5074	54.3226	41.415	0.922057	1.89481	5.53762e-28	2.07102e-26		1584.98	2944.75	2264.86	28.5047	52.9593	40.732	0.876451	1.83585	2.49079e-10	4.77026e-09		Yes	1.89481	Night	2.07102e-26		1572.59	1806.54	1689.56	28.2819	32.4895	30.3857	0.195804
ENSRNOG00000001205	Agpat3	Agpat3	RGD1305787	LOC294324	294324	294324	chr20	10720043	10751589	+	protein_coding	FALSE	6003	15.28		5269.78	7122.6	6196.19	57.4514	77.651	67.5512	0.427852	1.34523	0.000161891	0.000744957		5500.59	6401.57	5951.08	59.9677	69.7902	64.879	0.215396	1.16102	0.0848921	0.216578		Yes	1.34523	Night	0.000744957		5975.14	5301.99	5638.57	65.1413	57.8026	61.472	-0.170126
ENSRNOG00000001210	Pwp2	Pwp2	RGD1582817	LOC690297	690297	690297	chr20	10836154	10849719	+	protein_coding	FALSE	3107	15.28		447.973	450.528	449.25	9.43598	9.4898	9.46289	0.0076138	1.00529	0.953445	0.971046		481.85	433.761	457.805	10.1496	9.13663	9.64309	-0.14908	0.901825	0.177066	0.368014		Yes	1.10886	Day (?)	0.368014		532.583	548.708	540.645	11.2182	11.5578	11.388	0.0426804
ENSRNOG00000001211	RGD1303003	RGD1303003	RGD1303003	C21orf33;ES1;MGC94888	294326	294326	chr20	10851554	10859651	+	protein_coding	FALSE	1276	15.28		774.696	891.626	833.161	39.7335	45.7308	42.7322	0.197164	1.14644	0.182075	0.30129		878.112	950.75	914.431	45.0377	48.7632	46.9004	0.113373	1.08175	0.20979	0.413651		Yes	1.14644	Night	0.30129		863.984	861.922	862.953	44.3131	44.2073	44.2602	-0.00333725
ENSRNOG00000001212	Dnmt3l	Dnmt3l	RGD1303239	-	309680	309680	chr20	10958956	10973422	-	protein_coding	FALSE	1688	15.28		1.19455	0.351099	0.772824	0.0463135	0.0136124	0.0299629	-0.259421	0.835423	0.440588	NA		1.60386	0.611349	1.1076	0.0621829	0.0237024	0.0429427	-0.271219	0.828619	0.509876	NA		No	1.20683	Day	NA		1.6465	0.339303	0.992902	0.0638361	0.013155	0.0384956	-0.186584
ENSRNOG00000001213	Aire	Aire	RGD1311139	LOC294328	294328	294328	chr20	10980030	10996102	+	protein_coding	FALSE	1903	15.28		0	0	0	0	0	0	NA	NA	NA	NA		0	0	0	0	0	0	NA	NA	NA	NA		No	NA	NA	NA		0	0	0	0	0	0	NA
ENSRNOG00000001214	Pfkl	Pfkl	RGD3311	ATP-PFK;PFK-B;PFK-L	25741	25741	chr20	11009348	11032513	+	protein_coding	FALSE	2754	15.28		2380.51	3566.82	2973.67	56.5696	84.7605	70.6651	0.574698	1.48937	1.72674e-07	1.35157e-06		2760.02	3378.33	3069.17	65.588	80.2813	72.9347	0.286762	1.2199	0.0247538	0.0839668		Yes	1.48937	Night	1.35157e-06		3504.03	3695.39	3599.71	83.2685	87.8158	85.5421	0.0744605
ENSRNOG00000001215	RGD1309594	RGD1309594	RGD1309594	LOC309681;MGC95110	309681	309681	chr20	11034058	11040919	-	protein_coding	FALSE	1751	15.28		249.674	166.528	208.101	9.33178	6.22412	7.77795	-0.56177	0.67747	0.00137575	0.00506243		261.583	172.795	217.189	9.77687	6.45834	8.11761	-0.586544	0.665936	0.00014745	0.00104709		Yes	1.50165	Day	0.00104709		283.772	251.983	267.878	10.6062	9.41807	10.0121	-0.167421
ENSRNOG00000001216	Trpm2	Trpm2	RGD1311889	LOC294329;Trpm2-predicted	294329	294329	chr20	11053269	11099740	+	protein_coding	FALSE	4555	15.28		100.569	90.2185	95.394	1.44495	1.29624	1.3706	-0.146572	0.903395	0.485356	0.626081		73.8323	135.636	104.734	1.0608	1.94878	1.50479	0.830342	1.77811	0.000250938	0.00168571		Yes	1.77811	Night (?)	0.00168571		179.086	172.842	175.964	2.57306	2.48335	2.5282	-0.0349739
ENSRNOG00000001217	Lrrc3	Lrrc3	RGD628861	-	246773	246773	chr20	11107144	11108095	+	protein_coding	FALSE	951	15.28		4.50393	2.78689	3.64541	0.309947	0.191786	0.250866	-0.333106	0.793825	0.46772	NA		2.21831	3.80227	3.01029	0.152657	0.261661	0.207159	0.25057	1.18968	0.597886	NA		No	1.25972	Day (?)	NA		7.06827	3.75507	5.41167	0.486418	0.258413	0.372415	-0.388202
ENSRNOG00000001218	LOC687628	LOC100365646	RGD2318639	-	100365646	-	chr20	11213251	11214043	+	protein_coding	FALSE	756	15.28		0	0	0	0	0	0	NA	NA	NA	NA		0	0	0	0	0	0	NA	NA	NA	NA		No	NA	NA	NA		0	0	0	0	0	0	NA
ENSRNOG00000001219	RGD1563108	Tspear	RGD1563108	LOC365546;RGD1563108	365546	-	chr20	11119605	11156030	-	protein_coding	FALSE	1242	15.28		0.288272	1.06804	0.678155	0.01519	0.0562784	0.0357342	0.255973	1.19414	0.437604	NA		1.65508	0.36117	1.00812	0.0872113	0.0190312	0.0531213	-0.436337	0.739009	0.29749	NA		No	1.35316	Day (?)	NA		0.987961	1.00016	0.994063	0.0520589	0.0527019	0.0523804	0.0047217
ENSRNOG00000001220	LOC100361793	LOC100361664	RGD2319709	-	100361664	-	chr20	11298981	11304063	-	protein_coding	FALSE	489	15.28		0	0	0	0	0	0	NA	NA	NA	NA		0	0	0	0	0	0	NA	NA	NA	NA		No	NA	NA	NA		0	0	0	0	0	0	NA
ENSRNOG00000001222	Ube2g2	Ube2g2	RGD1304860	LOC294331	294331	294331	chr20	11368626	11389283	-	protein_coding	FALSE	795	15.28		255.123	322.6	288.862	21.0019	26.5567	23.7793	0.335322	1.26166	0.00239061	0.00816709		238.497	342.671	290.584	19.6333	28.2089	23.9211	0.512711	1.42673	0.000257755	0.00172549		Yes	1.42673	Night	0.00172549		257.617	271.692	264.655	21.2072	22.3659	21.7866	0.0733724
ENSRNOG00000001223	Pttg1ip	Pttg1ip	RGD1305983	LOC365548;PBF	365548	365548	chr20	11414677	11431939	-	protein_coding	FALSE	2239	15.28		1735.92	1805.27	1770.6	50.7401	52.7674	51.7537	0.0563224	1.03981	0.370886	0.516122		1670.48	1889.27	1779.88	48.8275	55.2225	52.025	0.174863	1.12886	0.13751	0.307869		Yes	1.12886	Night	0.307869		1665.06	1734.89	1699.97	48.6689	50.7101	49.6895	0.0584755
ENSRNOG00000001224	Itgb2	Itgb2	RGD1305581	Cd18;MGC116306	309684	309684	chr20	11446530	11485009	-	protein_coding	FALSE	3151	15.28		4130.7	4832.41	4481.55	85.7929	100.367	93.0801	0.221922	1.16629	0.0764599	0.151835		3569.16	4384.61	3976.89	74.1301	91.0666	82.5983	0.292506	1.22477	0.01796	0.0647693		Yes	1.22477	Night	0.0647693		2772.55	2867.91	2820.23	57.5849	59.5653	58.5751	0.0417368
ENSRNOG00000001225	RGD1311257	Fam207a	RGD1311257	LOC294333;MGC94567;RGD1311257	294333	294333	chr20	11504044	11536918	+	protein_coding	FALSE	1776	15.28		154.414	149.536	151.975	5.69012	5.51036	5.60024	-0.0468799	0.968028	0.765051	0.850008		159.672	171.149	165.411	5.88387	6.30679	6.09533	0.0974094	1.06985	0.580106	0.763289		Yes	1.06985	Night (?)	0.763289		209.842	210.166	210.004	7.73261	7.74454	7.73857	0.00192086
ENSRNOG00000001226	D3ZGV9_RAT	Nme2-ps1	RGD1594734	LOC690520	690520	-	chr20	11570130	11570562	-	protein_coding	FALSE	432	15.28		6.02558	3.86967	4.94762	0.912834	0.586228	0.749531	-0.375428	0.770877	0.403859	NA		9.03763	7.95748	8.49756	1.36914	1.2055	1.28732	-0.119856	0.920279	0.807223	0.900829		No	1.29722	Day	NA		6.77004	8.85849	7.81426	1.02561	1.342	1.18381	0.208945
ENSRNOG00000001227	Adarb1	Adarb1	RGD2033	Adar2;RED1	25367	25367	chr20	11616717	11747293	+	protein_coding	FALSE	6394	15.28		964.386	1141.75	1053.07	9.87085	11.6863	10.7786	0.2408	1.18165	0.0231051	0.056914		1011.45	1194.5	1102.98	10.3526	12.2262	11.2894	0.236541	1.17816	0.037296	0.116113		Yes	1.18165	Night	0.056914		1305.26	1206.03	1255.65	13.3598	12.3442	12.852	-0.113471
ENSRNOG00000001228	Pofut2	Pofut2	RGD1307334	LOC309686	309686	309686	chr20	11763518	11774234	-	protein_coding	FALSE	2375	15.28		597.24	671.991	634.616	16.4574	18.5173	17.4873	0.169987	1.12505	0.0308475	0.0721934		600.847	663.654	632.251	16.5568	18.2875	17.4222	0.141769	1.10326	0.209302	0.4129		Yes	1.12505	Night	0.0721934		683.347	701.847	692.597	18.8302	19.34	19.0851	0.0383257
ENSRNOG00000001229	F1LR02_RAT	Col18a1	RGD70936	-	85251	85251	chr20	11920815	11981636	+	protein_coding	FALSE	5468	15.28		256.425	238.798	247.612	3.06909	2.85811	2.9636	-0.0995912	0.933297	0.457521	0.600735		294.295	291.953	293.124	3.52234	3.49431	3.50832	-0.0109972	0.992406	0.973613	0.987382		Yes	1.07147	Day	0.600735		302.179	220.427	261.303	3.6167	2.63823	3.12746	-0.395302
ENSRNOG00000001232	Slc19a1	Slc19a1	RGD3695	MGC93506;MTX1;RFC-1;RFC1	29723	29723	chr20	11984283	12001865	-	protein_coding	FALSE	2850	15.28		166.814	221.25	194.032	3.83057	5.08061	4.45559	0.39289	1.31302	0.0300953	0.0707072		204.556	245.579	225.067	4.69725	5.63927	5.16826	0.24706	1.18679	0.303924	0.52465		Yes	1.31302	Night	0.0707072		270.77	326.051	298.41	6.21773	7.48716	6.85245	0.251103
ENSRNOG00000001235	Gna12	Gna12	RGD71018	-	81663	81663	chr12	14275707	14354843	+	protein_coding	FALSE	1394	15.28		342.868	400.527	371.698	16.0968	18.8038	17.4503	0.221572	1.166	0.0212462	0.053083		344.801	563.52	454.16	16.1876	26.4559	21.3218	0.68571	1.60849	0.000114643	0.000834887		Yes	1.60849	Night	0.000834887		410.836	421.821	416.329	19.2878	19.8035	19.5457	0.0361726
ENSRNOG00000001236	RGD1565146	Brat1	RGD1565146	Brat1-ps1;LOC498150;RGD1565146	498150	-	chr12	14400220	14411835	-	protein_coding	FALSE	2525	15.28		246.168	215.254	230.711	6.38039	5.57912	5.97976	-0.189391	0.876976	0.121362	0.219937		253.713	223.595	238.654	6.57595	5.79533	6.18564	-0.180003	0.882701	0.28605	0.505601		Yes	1.14028	Day	0.219937		325.451	307.79	316.62	8.4353	7.97754	8.20642	-0.0763117
ENSRNOG00000001237	Cabin1	Cabin1	RGD620263	Cain	94165	94165	chr20	13444800	13569455	-	protein_coding	FALSE	7262	15.28		859.241	707.1	783.171	7.74347	6.37237	7.05792	-0.278459	0.824471	0.00799245	0.0231558		909.3	776.511	842.905	8.1946	6.9979	7.59625	-0.225568	0.855258	0.0660644	0.179442		Yes	1.2129	Day	0.0231558		836.669	904.609	870.639	7.54005	8.15232	7.84619	0.111488
ENSRNOG00000001238	Rsrc2	Rsrc2	RGD1564882	-	360807	360807	chr12	33977382	33997326	+	protein_coding	FALSE	2065	15.28		3195.13	4060.45	3627.79	101.262	128.686	114.974	0.341534	1.2671	0.000758294	0.00297467		3215.03	3608.91	3411.97	101.892	114.376	108.134	0.16322	1.11978	0.272793	0.491028		Yes	1.2671	Night	0.00297467		3521.21	3607.75	3564.48	111.596	114.339	112.967	0.0344269
ENSRNOG00000001239	Ddt	Ddt	RGD61923	-	29318	29318	chr20	13591786	13594256	-	protein_coding	FALSE	608	15.28		388.742	468.143	428.443	41.8442	50.3909	46.1175	0.264643	1.20134	0.00417682	0.0133189		418.291	485.846	452.068	45.0248	52.2964	48.6606	0.211798	1.15813	0.0817898	0.21118		Yes	1.20134	Night	0.0133189		435.518	416.167	425.842	46.8791	44.7961	45.8376	-0.0644712
ENSRNOG00000001241	Iqce	Iqce	RGD1311349	LOC304318;RGD1311349	304318	304318	chr12	14414171	14451432	+	protein_coding	FALSE	2670	15.28		236.064	227.526	231.795	5.78622	5.57694	5.68158	-0.0528906	0.964003	0.638983	0.756452		275.504	225.952	250.728	6.75293	5.53836	6.14565	-0.277604	0.82496	0.120769	0.280111		Yes	1.21218	Day	0.280111		239.758	278.497	259.128	5.87677	6.82632	6.35154	0.210161
ENSRNOG00000001242	Gstt3	Gstt3	RGD1562732	LOC499422;RGD1562732	499422	499422	chr20	13595933	13621456	-	protein_coding	FALSE	2733	15.28		148.206	470.609	309.407	3.54897	11.2693	7.40914	1.56003	2.9486	3.37852e-12	4.5235e-11		155.911	416.444	286.178	3.73349	9.97227	6.85288	1.26466	2.4027	5.07155e-05	0.000402617		Yes	2.9486	Night	4.5235e-11		130.84	116.468	123.654	3.13313	2.78896	2.96105	-0.151833
ENSRNOG00000001243	D3ZUL8_RAT	Zcchc8	RGD1309774	LOC288661	288661	-	chr12	34007553	34029866	+	protein_coding	FALSE	2613	15.28		840.303	980.644	910.473	21.0462	24.5611	22.8037	0.220203	1.1649	0.0113115	0.0311753		956.229	971.321	963.775	23.9496	24.3276	24.1386	0.023231	1.01623	0.811259	0.90311		Yes	1.1649	Night	0.0311753		919.445	1087.99	1003.72	23.0284	27.2496	25.139	0.231113
ENSRNOG00000001245	Pcbp3	Pcbp3	RGD1307430	LOC294336	294336	294336	chr20	12089172	12290273	+	protein_coding	FALSE	2181	15.28		4496.44	7019.6	5758.02	134.924	210.636	172.78	0.6303	1.54789	5.59452e-07	4.06069e-06		4703	6087.65	5395.32	141.122	182.671	161.897	0.352016	1.27634	0.123777	0.285156		Yes	1.54789	Night	4.06069e-06		3695.1	4241.33	3968.21	110.878	127.269	119.074	0.196139
ENSRNOG00000001247	Clip1	Clip1	RGD67404	CLIP-170;MGC114234;Rsn	65201	65201	chr12	34049772	34155526	+	protein_coding	FALSE	4952	15.28		3816.66	6572.89	5194.77	50.4405	86.8665	68.6535	0.777777	1.71449	1.02661e-20	2.51527e-19		3834.48	6133.65	4984.06	50.676	81.0616	65.8688	0.671962	1.59324	4.30844e-13	1.16532e-11		Yes	1.71449	Night	2.51527e-19		3961.09	4316.52	4138.8	52.3492	57.0465	54.6979	0.121293
ENSRNOG00000001249	Col6a1	Col6a1	RGD1565398	LOC294337;RGD1565398	294337	294337	chr20	12320154	12337691	+	protein_coding	FALSE	3118	15.28		961.452	644.43	802.941	20.1803	13.5262	16.8533	-0.553528	0.681352	0.00214232	0.00742487		1009.98	1082.51	1046.24	21.199	22.7212	21.9601	0.0872649	1.06235	0.794194	0.894839		Yes	1.46767	Day (?)	0.00742487		1022.76	950.7	986.732	21.4672	19.9546	20.7109	-0.0997941
ENSRNOG00000001250	Lfng	Lfng	RGD620587	-	170905	170905	chr12	14497704	14505723	-	protein_coding	FALSE	1836	15.28		46.271	39.3876	42.8293	1.64935	1.40399	1.52667	-0.205644	0.867152	0.488194	0.628616		48.7015	64.4242	56.5629	1.73599	2.29643	2.01621	0.301831	1.23271	0.48876	0.693658		Yes	1.23271	Night (?)	0.628616		61.5298	64.3235	62.9266	2.19326	2.29284	2.24305	0.0503734
ENSRNOG00000001251	Grifin	Grifin	RGD71055	-	117130	117130	chr12	14547384	14549352	+	protein_coding	FALSE	568	15.28		0.576544	0.689351	0.632948	0.0664295	0.0794272	0.0729283	0.0311946	1.02186	0.921909	NA		1.28672	1.44468	1.3657	0.148256	0.166456	0.157356	0.021022	1.01468	0.952284	NA		No	1.02186	Night	NA		2.25648	2.02694	2.14171	0.259992	0.233545	0.246768	-0.0294757
ENSRNOG00000001252	Chst12	Chst12	RGD1308214	LOC304322;MGC112823	304322	304322	chr12	14577776	14578972	-	pseudogene	FALSE	1191	15.28		50.3273	28.5178	39.4226	2.76547	1.56704	2.16626	-0.687428	0.62096	0.0388978	0.0873265		65.7048	45.1207	55.4127	3.61045	2.47937	3.04491	-0.441214	0.736515	0.267536	0.485362		Yes	1.61041	Day	0.0873265		57.3499	38.2977	47.8238	3.15136	2.10444	2.6279	-0.460536
ENSRNOG00000001253	Eif3b	Eif3b	RGD1309018	Eif3s9;LOC288516;MGC112720	288516	288516	chr12	14666975	14692130	-	protein_coding	FALSE	2920	15.28		1922.58	2282.47	2102.52	43.0902	51.1562	47.1232	0.244363	1.18457	0.0124036	0.0336716		2011.24	2298.06	2154.65	45.0774	51.5057	48.2915	0.190151	1.14088	0.0837988	0.214855		Yes	1.18457	Night	0.0336716		1641.97	1659.88	1650.92	36.8009	37.2023	37.0016	0.0152941
ENSRNOG00000001254	Col6a2	Col6a2	RGD1305585	LOC361821	361821	361821	chr20	12444919	12464512	+	protein_coding	FALSE	3516	15.28		1434.74	969.966	1202.35	26.7055	18.0544	22.38	-0.547812	0.684057	0.000422087	0.00174882		1318.69	1311.62	1315.15	24.5454	24.4138	24.4796	-0.00723959	0.994994	0.980547	0.990344		Yes	1.46187	Day	0.00174882		1322.07	1143.41	1232.74	24.6083	21.2828	22.9455	-0.200151
ENSRNOG00000001255	Mlxip	Mlxip	RGD1560774	LOC304479;RGD1560774	304479	304479	chr12	34271249	34285735	-	protein_coding	FALSE	2408	15.28		498.925	737.727	618.326	13.5599	20.0501	16.805	0.54515	1.45917	0.00113148	0.00426138		490.042	612.87	551.456	13.3184	16.6567	14.9876	0.314205	1.24333	0.052881	0.152176		Yes	1.45917	Night	0.00426138		476.532	633.613	555.072	12.9513	17.2204	15.0859	0.387226
ENSRNOG00000001256	F1LXI6_RAT	Atxn2	RGD1306637	LOC288663;Sca2	288663	-	chr12	35959014	36000245	-	protein_coding	FALSE	3445	15.28		622.414	754.777	688.595	11.8241	14.3386	13.0813	0.274542	1.20961	0.00675558	0.0200311		672.77	787.565	730.168	12.7807	14.9615	13.8711	0.224622	1.16847	0.00899253	0.03698		Yes	1.20961	Night	0.0200311		576.225	677.057	626.641	10.9466	12.8621	11.9044	0.227855
ENSRNOG00000001258	Snx8	Snx8	RGD1305791	LOC288504	288504	288504	chr12	14724879	14773455	+	protein_coding	FALSE	2617	15.28		349.959	339.23	344.594	8.75166	8.48334	8.6175	-0.0445875	0.969567	0.690792	0.796571		332.431	346.439	339.435	8.31331	8.66364	8.48848	0.0580552	1.04106	0.642297	0.802976		Yes	1.04106	Night (?)	0.796571		458.272	404.352	431.312	11.4603	10.1119	10.7861	-0.175327
ENSRNOG00000001259	F1M048_RAT	Cux2	RGD1305967	Cutl2;LOC288665	288665	288665	chr12	35850092	35910414	+	protein_coding	FALSE	4618	15.28		8.08758	34.8765	21.482	0.114615	0.49426	0.304438	1.74633	3.35503	2.80791e-07	2.11449e-06		24.4462	89.8722	57.1592	0.346445	1.27364	0.810045	1.67579	3.19494	8.62286e-08	1.16307e-06		Yes	3.35503	Night	1.16307e-06		29.074	31.29	30.182	0.412029	0.443433	0.427731	0.0672977
ENSRNOG00000001260	Nudt1	Nudt1	RGD621080	Mth1	117260	117260	chr12	14775715	14778845	-	protein_coding	FALSE	682	15.28		34.8218	53.7653	44.2935	3.34151	5.15934	4.25043	0.580933	1.49582	0.011415	0.0314159		34.5707	41.0439	37.8073	3.31742	3.93859	3.628	0.226623	1.17009	0.403554	0.623571		Yes	1.49582	Night	0.0314159		53.8726	58.063	55.9678	5.16964	5.57175	5.37069	0.0986024
ENSRNOG00000001261	Ftcd	Ftcd	RGD70915	-	89833	89833	chr20	12470290	12483825	-	protein_coding	FALSE	1883	15.28		1.25542	2.43389	1.84466	0.0436331	0.0845918	0.0641124	0.324576	1.2523	0.455543	NA		1.31563	2.15468	1.73516	0.0457258	0.0748875	0.0603066	0.20162	1.14999	0.661173	NA		No	1.2523	Night	NA		4.89154	2.99162	3.94158	0.170009	0.103976	0.136992	-0.179923
ENSRNOG00000001262	LOC499418	Spatc1l	RGD1562578	LOC499418	499418	499418	chr20	12488956	12498060	-	protein_coding	FALSE	1277	15.28		3.20442	3.15083	3.17763	0.164223	0.161477	0.16285	-0.00339219	0.997651	0.994071	NA		3.21433	11.6605	7.43742	0.164731	0.59759	0.381161	1.11922	2.17229	0.0225247	0.077618		No	2.17229	Night (?)	NA		4.21592	7.94946	6.08269	0.216062	0.407402	0.311732	0.414312
ENSRNOG00000001265	Mad1l1	Mad1l1	RGD1596881	LOC680006	680006	680006	chr12	14793898	15107476	+	protein_coding	FALSE	2612	15.28		404.311	318.924	361.617	10.1302	7.9908	9.06052	-0.333254	0.793744	0.0118478	0.0323732		412.294	313.377	362.835	10.3302	7.85182	9.09102	-0.389581	0.763351	0.00244134	0.0122361		Yes	1.31001	Day	0.0122361		419.766	419.047	419.406	10.5175	10.4994	10.5084	-0.00211294
ENSRNOG00000001267	Lss	Lss	RGD620955	OSC	81681	-	chr20	12507573	12534635	-	protein_coding	FALSE	2666	15.28		538.679	625.833	582.256	13.2235	15.363	14.2932	0.213433	1.15944	0.0612399	0.126362		514.764	913.682	714.223	12.6364	22.4291	17.5328	0.772097	1.70775	0.00232418	0.0117627		Yes	1.70775	Night	0.0117627		646.951	655.167	651.059	15.8814	16.083	15.9822	0.0178062
ENSRNOG00000001269	PP1G_RAT	Ppp1cc	RGD3377	PP-1G;Ppp1cc1	24669	24669	chr12	35580168	35598339	-	protein_coding	FALSE	2294	15.28		17174.6	15229.5	16202.1	489.97	434.48	462.225	-0.171081	0.888177	0.101805	0.191383		16797.4	12240.4	14518.9	479.21	349.203	414.206	-0.44778	0.73317	0.00123237	0.00684172		Yes	1.36394	Day	0.00684172		14964.6	13800.2	14382.4	426.92	393.702	410.311	-0.114986
ENSRNOG00000001270	RGD1310788	Hvcn1	RGD1310788	LOC304485;RGD1310788	304485	-	chr12	35537754	35560336	-	protein_coding	FALSE	809	15.28		13.5634	10.2008	11.8821	1.09723	0.825208	0.961216	-0.323408	0.79918	0.378872	0.523954		13.6097	17.0549	15.3323	1.10098	1.37967	1.24032	0.227225	1.17058	0.62433	0.791533		Yes	1.25128	Day (?)	0.523954		30.2515	21.0213	25.6364	2.44723	1.70054	2.07389	-0.3728
ENSRNOG00000001271	Card6	Card6	RGD1305805	LOC294770	294770	294770	chr2	54282216	54293630	-	protein_coding	FALSE	4239	15.28		147.855	132.707	140.281	2.28271	2.04884	2.16577	-0.148784	0.90201	0.404145	0.549596		143.41	181.401	162.406	2.21407	2.80062	2.50734	0.313219	1.24248	0.235467	0.445869		Yes	1.24248	Night (?)	0.445869		142.722	186.298	164.51	2.20346	2.87622	2.53984	0.358795
ENSRNOG00000001272	Mcm3ap	Mcm3ap	RGD1306834	LOC294339	294339	294339	chr20	12543441	12580796	-	protein_coding	FALSE	6433	15.28		1655	2016.48	1835.74	16.8369	20.5144	18.6756	0.277075	1.21174	0.0648321	0.132561		1907.2	1984.31	1945.75	19.4025	20.187	19.7948	0.0571854	1.04043	0.441981	0.65533		Yes	1.21174	Night	0.132561		1650.2	1988.86	1819.53	16.788	20.2333	18.5107	0.262578
ENSRNOG00000001273	LOC100361517	Psmg3	RGD2319950	LOC100361517	100361517	-	chr12	15287242	15290088	+	protein_coding	FALSE	729	15.28		164.082	113.096	138.589	14.7302	10.1531	12.4416	-0.518342	0.698174	0.00225318	0.00775914		152.731	109.859	131.295	13.7112	9.86243	11.7868	-0.455052	0.729484	0.0136808	0.0520527		Yes	1.43231	Day	0.00775914		207.95	180.397	194.174	18.6684	16.1949	17.4317	-0.190937
ENSRNOG00000001274	Vps29	Vps29	RGD1308332	LOC288666	288666	288666	chr12	35403350	35412395	-	protein_coding	FALSE	1171	15.28		1064.67	1070.83	1067.75	59.5026	59.8465	59.6745	0.00798637	1.00555	0.960788	0.976585		1108.24	916.512	1012.37	61.9374	51.2222	56.5798	-0.269429	0.829648	0.0304605	0.0993252		Yes	1.20533	Day (?)	0.0993252		933.524	911.875	922.699	52.1729	50.963	51.568	-0.033226
ENSRNOG00000001275	Tmem184a	Tmem184a	RGD1306702	LOC304325;RGD1306702	304325	304325	chr12	15301546	15309857	+	protein_coding	FALSE	1826	15.28		0.644766	0	0.322383	0.0231088	0	0.0115544	-0.16612	0.891236	0.432117	NA		2.37609	0.305674	1.34088	0.0851607	0.0109556	0.0480582	-0.213324	0.862548	0.463879	NA		No	1.15936	Day	NA		0	0	0	0	0	0	NA
ENSRNOG00000001276	D3ZMY8_RAT	Pcnt	RGD1595865	LOC309692	309692	-	chr20	12608649	12694357	+	protein_coding	FALSE	9162	15.28		685.877	528.247	607.062	4.89928	3.77332	4.3363	-0.373031	0.772159	0.000176508	0.000804368		682.375	527.786	605.081	4.87427	3.77002	4.32215	-0.36536	0.776275	0.0021971	0.0112161		Yes	1.29507	Day	0.000804368		591.913	706.724	649.318	4.22809	5.0482	4.63814	0.252054
ENSRNOG00000001277	Mafk	Mafk	RGD628633	-	246760	246760	chr12	15312420	15323137	-	protein_coding	FALSE	2645	15.28		156.483	222.547	189.515	3.87184	5.50645	4.68915	0.491672	1.40607	0.00192835	0.00677439		171.955	210.474	191.215	4.25467	5.20775	4.73121	0.28256	1.21635	0.13763	0.308003		Yes	1.40607	Night	0.00677439		190.313	185.245	187.779	4.7089	4.58351	4.6462	-0.0378429
ENSRNOG00000001278	Gpn3	Gpn3	RGD1303034	Atpbd1c;LOC360810	360810	360810	chr12	35384025	35392646	-	protein_coding	FALSE	1159	15.28		361.66	378.143	369.902	20.4218	21.3525	20.8872	0.0619108	1.04385	0.673887	0.7837		363.074	347.834	355.454	20.5016	19.6411	20.0713	-0.0587232	0.960113	0.721291	0.853295		Yes	1.04385	Night(?)	0.7837		399.569	398.299	398.934	22.5624	22.4907	22.5265	-0.0044496
ENSRNOG00000001283	Anapc7	Anapc7	RGD1311927	LOC304490	304490	304490	chr12	35327643	35354125	-	protein_coding	FALSE	2458	15.28		732.302	676.566	704.434	19.4978	18.0138	18.7558	-0.113191	0.924541	0.331623	0.476105		794.38	620.475	707.427	21.1506	16.5203	18.8355	-0.349994	0.784587	0.00651597	0.0281865		Yes	1.27456	Day	0.0281865		717.2	744.038	730.619	19.0957	19.8102	19.453	0.0511578
ENSRNOG00000001284	Uncx	Uncx	RGD69361	Chx4;PHD1;Uncx4.1	29375	29375	chr12	15576545	15581062	-	protein_coding	FALSE	2383	15.28		0	0	0	0	0	0	NA	NA	NA	NA		0	0.72234	0.36117	0	0.0198378	0.00991892	0.124824	1.09037	0.535487	NA		No	NA	NA	NA		0.939696	0	0.469848	0.0258071	0	0.0129036	-0.0904257
ENSRNOG00000001285	Atp2a2	Atp2a2	RGD2174	Serca2	29693	29693	chr12	35266955	35316237	+	protein_coding	FALSE	5468	15.28		5119.54	10522.5	7821	61.2744	125.94	93.6075	1.01629	2.02271	5.83528e-14	9.16098e-13		6233.52	10167.4	8200.48	74.6073	121.691	98.1494	0.692048	1.61558	7.31017e-07	8.47375e-06		Yes	2.02271	Night	9.16098e-13		7300.58	9300.53	8300.55	87.3786	111.316	99.3471	0.337129
ENSRNOG00000001287	Gper	Gper1	RGD619845	GPR41;Gper;Gpr30;mER	171104	171104	chr12	15718720	15719848	-	protein_coding	FALSE	1128	15.28		3.54885	2.71887	3.13386	0.205899	0.157745	0.181822	-0.11803	0.921445	0.784148	NA		6.89531	6.43323	6.66427	0.400056	0.373247	0.386652	-0.0526061	0.964193	0.916745	0.961056		No	1.08525	Day	NA		4.8112	2.03582	3.42351	0.279139	0.118115	0.198627	-0.205908
ENSRNOG00000001288	Gpr146	Gpr146	RGD1560731	LOC498153;RGD1560731	498153	498153	chr12	15754814	15767922	-	protein_coding	FALSE	1815	15.28		41.5549	45.2595	43.4072	1.49838	1.63196	1.56517	0.116996	1.08447	0.652124	0.766124		48.4935	59.5384	54.0159	1.74857	2.14683	1.9477	0.259262	1.19687	0.428124	0.644066		Yes	1.19687	Night	0.644066		59.8743	62.4815	61.1779	2.15894	2.25295	2.20594	0.0557737
ENSRNOG00000001289	LOC498154	LOC498154	RGD1566418	-	498154	498154	chr12	15686413	15789813	+	protein_coding	FALSE	1581	15.28		196.105	130.404	163.255	8.11773	5.39805	6.75789	-0.57657	0.670556	1.31904e-05	7.62316e-05		199.554	122.931	161.243	8.26049	5.0887	6.6746	-0.684477	0.622231	7.66167e-06	7.28236e-05		Yes	1.60712	Day	7.28236e-05		217.296	194.158	205.727	8.99492	8.03711	8.51602	-0.152003
ENSRNOG00000001290	Cox19	-	RGD	-	-	-	chr12	15804278	15812139	+	protein_coding	FALSE	1029	15.28		239.775	236.44	238.108	15.2499	15.0377	15.1438	-0.0193493	0.986678	0.860512	0.912974		236.419	246.459	241.439	15.0364	15.675	15.3557	0.0599785	1.04245	0.677372	0.826583		Yes	1.04245	Night (?)	0.826583		235.752	250.087	242.919	14.994	15.9057	15.4498	0.0819064
ENSRNOG00000001291	Adap1	Adap1	RGD621418	Centa1;p42IP4	171097	171097	chr12	15825016	15877643	+	protein_coding	FALSE	2537	15.28		92.3973	111.714	102.056	2.3835	2.88181	2.63265	0.263108	1.20006	0.166216	0.28075		77.3201	143.892	110.606	1.99457	3.71186	2.85321	0.793535	1.73332	0.0127651	0.0491868		Yes	1.73332	Night	0.0491868		143.535	102.274	122.905	3.70266	2.63829	3.17047	-0.367189
ENSRNOG00000001293	Cee	Get4	RGD1311660	Cee;LOC288518;RGD1311660	288518	288518	chr12	15879381	15895468	-	protein_coding	FALSE	1133	15.28		454.947	422.951	438.949	26.2789	24.4308	25.3548	-0.105399	0.929548	0.327363	0.471477		497.512	524.273	510.892	28.7376	30.2834	29.5105	0.0727742	1.05174	0.646473	0.805323		Yes	1.07579	Day (?)	0.471477		433.859	450.152	442.006	25.0608	26.002	25.5314	0.0496664
ENSRNOG00000001294	Ift81	Ift81	RGD727862	Cdv-1;Cdv1	373066	373066	chr12	35141655	35211325	+	protein_coding	FALSE	2140	15.28		1700.09	1171.7	1435.9	51.9918	35.8327	43.9123	-0.530683	0.692227	5.10952e-08	4.32267e-07		1898.5	1046.49	1472.5	58.0594	32.0037	45.0315	-0.82958	0.562693	5.50527e-06	5.35488e-05		Yes	1.77717	Day	4.32267e-07		1883.93	1790.86	1837.4	57.6139	54.7677	56.1908	-0.0708235
ENSRNOG00000001295	S100b	S100b	RGD3615	MGC93559;S100P	25742	25742	chr20	12791439	12824508	-	protein_coding	FALSE	1484	15.28		1479.61	448.094	963.854	65.2516	19.7611	42.5064	-1.56952	0.336922	1.8246e-09	1.84692e-08		954.109	1360.02	1157.07	42.0766	59.9777	51.0271	0.272655	1.20803	0.587872	0.7682		Yes	2.96805	Day (?)	1.84692e-08		1277.45	1205.27	1241.36	56.3362	53.1529	54.7446	-0.0650054
ENSRNOG00000001296	P2rx7	P2rx7	RGD3241	-	29665	29665	chr12	35074217	35117152	-	protein_coding	FALSE	3357	15.28		33.6613	33.0916	33.3765	0.656231	0.645123	0.650677	-0.0185629	0.987216	0.951306	0.969527		32.8511	36.1528	34.502	0.640436	0.704803	0.67262	0.123614	1.08946	0.724006	0.855169		Yes	1.08946	Night (?)	0.855169		32.882	54.3383	43.6101	0.641037	1.05933	0.850184	0.575228
ENSRNOG00000001297	Prmt2	-	RGD	-	-	499420	chr20	12800398	12817011	+	protein_coding	FALSE	1935	15.28		245.541	288.481	267.011	8.30463	9.75693	9.03078	0.227608	1.17089	0.0421286	0.093166		232.921	312.166	272.543	7.87779	10.558	9.21789	0.413529	1.33194	0.00390053	0.0181943		Yes	1.33194	Night	0.0181943		413.282	371.309	392.296	13.9779	12.5583	13.2681	-0.149232
ENSRNOG00000001298	F1LQV2_RAT	-	RGD	-	-	-	chr20	12960557	13006358	+	protein_coding	FALSE	1980	15.28		0.322383	0	0.161191	0.0106557	0	0.00532787	-0.102286	0.931555	0.546287	NA		0	0	0	0	0	0	NA	NA	NA	NA		No	NA	NA	NA		0	0	0	0	0	0	NA
ENSRNOG00000001299	Unc84a	Sun1	RGD1359142	MGC94535;Unc84a	360773	360773	chr12	15899105	15931964	-	protein_coding	FALSE	2938	15.28		1944.93	2524.67	2234.8	43.324	56.2379	49.7809	0.373973	1.29592	6.80372e-08	5.66661e-07		1910.44	2274.27	2092.36	42.5558	50.6603	46.6081	0.247893	1.18747	0.0341776	0.108598		Yes	1.29592	Night	5.66661e-07		1951.2	2008.74	1979.97	43.4636	44.7454	44.1045	0.0408547
ENSRNOG00000001300	P2rx4	P2rx4	RGD62073	P2X4	29659	29659	chr12	34943902	34961492	-	protein_coding	FALSE	1911	15.28		331.026	121.686	226.356	11.3365	4.16731	7.75189	-1.4025	0.378273	1.06666e-20	2.60111e-19		291.003	163.49	227.246	9.96583	5.59894	7.78239	-0.744362	0.596932	0.0162835	0.0598148		Yes	2.64359	Day	2.60111e-19		321.821	290.849	306.335	11.0213	9.96055	10.4909	-0.13382
ENSRNOG00000001302	Adora2a	Adora2a	RGD2049	A2ar;ADENO;Adora2l1;MGC93190	25369	25369	chr20	13815718	13834131	-	protein_coding	FALSE	2485	15.28		14.372	14.9877	14.6799	0.378502	0.394718	0.38661	0.0540162	1.03815	0.879731	0.926141		14.0004	18.8366	16.4185	0.368715	0.496082	0.432398	0.281808	1.21572	0.554267	0.744869		Yes	1.21572	Night	0.744869		17.8366	19.0982	18.4674	0.469746	0.502971	0.486359	0.0714007
ENSRNOG00000001303	Cytsa	Specc1l	RGD1309570	LOC361828;RGD1309570	361828	361828	chr20	13840436	13945178	-	protein_coding	FALSE	4308	15.28		1714	1884.35	1799.18	26.0383	28.6262	27.3322	0.13586	1.09875	0.015529	0.0406188		1617.35	1757.01	1687.18	24.5701	26.6916	25.6308	0.117834	1.0851	0.27999	0.499146		Yes	1.09875	Night	0.0406188		1696.93	1936.68	1816.81	25.7789	29.4211	27.6	0.186297
ENSRNOG00000001304	Bcr	Bcr	RGD1307993	LOC309696	309696	-	chr20	13972773	14097396	-	protein_coding	FALSE	3847	15.28		360.091	641.296	500.693	6.12585	10.9097	8.51778	0.811924	1.75555	6.63833e-09	6.3245e-08		423.205	639.394	531.3	7.19956	10.8773	9.03845	0.583062	1.49802	3.22935e-05	0.000270287		Yes	1.75555	Night	6.3245e-08		410.037	476.035	443.036	6.97553	8.09829	7.53691	0.19892
ENSRNOG00000001309	Camkk2	Camkk2	RGD620092	-	83506	83506	chr12	34907374	34938479	+	protein_coding	FALSE	2303	15.28		432.451	331.308	381.88	12.2891	9.41489	10.852	-0.381274	0.767759	0.000112731	0.000538161		429.245	276.662	352.954	12.198	7.86199	10.03	-0.60997	0.65521	0.0021803	0.0111451		Yes	1.52623	Day	0.000538161		498.276	399.227	448.751	14.1597	11.3449	12.7523	-0.309733
ENSRNOG00000001311	Rab36	Rab36	RGD1596098	LOC690407	690407	690407	chr20	14111728	14127278	-	protein_coding	FALSE	1247	15.28		27.2406	34.27	30.7553	1.42964	1.79856	1.6141	0.269879	1.20571	0.433436	0.578236		46.2835	40.429	43.3562	2.42905	2.12179	2.27542	-0.167482	0.890396	0.634005	0.797642		Yes	1.20571	Night(?)	0.578236		54.1006	40.151	47.1258	2.83931	2.1072	2.47325	-0.335814
ENSRNOG00000001312	Pdgfa	Pdgfa	RGD3282	PDGF-1;PDGFACP	25266	25266	chr12	16155487	16172446	+	protein_coding	FALSE	881	15.28		39.3544	41.3218	40.3381	2.92344	3.06959	2.99652	0.0681365	1.04836	0.806876	0.877061		44.7679	57.8673	51.3176	3.32558	4.29867	3.81213	0.308605	1.23851	0.405145	0.624488		Yes	1.23851	Night	0.624488		57.7842	53.4444	55.6143	4.2925	3.97012	4.13131	-0.0993993
ENSRNOG00000001313	Gnaz	Gnaz	RGD2717	GXA	25740	25740	chr20	14148002	14174136	-	protein_coding	FALSE	1529	15.28		61.7927	284.415	173.104	2.64488	12.1737	7.40927	2.12518	4.36259	2.63785e-37	1.45531e-35		39.8001	243.818	141.809	1.70354	10.436	6.06979	2.32819	5.02175	7.98725e-14	2.34551e-12		Yes	5.02175	Night	1.45531e-35		55.9782	57.0983	56.5382	2.39601	2.44395	2.41998	0.0218124
ENSRNOG00000001314	Fam20c	Fam20c	RGD1311980	LOC304334;RGD1311980	304334	304334	chr12	16340406	16399325	-	protein_coding	FALSE	2960	15.28		127.228	105.277	116.253	2.81299	2.32766	2.57032	-0.250687	0.840496	0.308079	0.450912		95.3482	162.655	129.001	2.10813	3.59626	2.8522	0.67685	1.59865	0.0379887	0.11777		Yes	1.59865	Night (?)	0.11777		142.147	145.576	143.862	3.14285	3.21866	3.18076	0.0301942
ENSRNOG00000001315	Rtdr1	Rtdr1	RGD1305601	LOC365552	365552	365552	chr20	14132363	14207606	+	protein_coding	FALSE	2333	15.28		1.58515	4.89538	3.24027	0.0444665	0.137325	0.0908955	0.792542	1.73212	0.084024	NA		4.97184	3.11897	4.04541	0.139469	0.087493	0.113481	-0.350071	0.784545	0.487248	NA		No	1.73212	Night(?)	NA		5.54889	6.35674	5.95282	0.155657	0.178319	0.166988	0.0712864
ENSRNOG00000001316	APC5_RAT	Anapc5	RGD1306125	APC5;LOC288671	288671	288671	chr12	34850484	34884725	+	protein_coding	FALSE	2402	15.28		3685.47	4461.24	4073.36	100.415	121.551	110.983	0.274103	1.20924	4.15766e-05	0.000218014		3683.45	4541.32	4112.39	100.359	123.733	112.046	0.300666	1.23171	3.4025e-05	0.000282631		Yes	1.23171	Night	0.000218014		4441.66	4093.22	4267.44	121.018	111.524	116.271	-0.116087
ENSRNOG00000001317	Zfp68	Zfp68	RGD1310463	LOC304337	304337	304337	chr12	16537825	16549408	+	protein_coding	FALSE	4381	15.28		1952.82	2430.21	2191.51	29.1719	36.3034	32.7376	0.312359	1.24174	0.000882054	0.00341368		1728.19	2296.28	2012.23	25.8163	34.3027	30.0595	0.406959	1.32589	1.53961e-05	0.00013768		Yes	1.32589	Night	0.00013768		2022.3	2126.07	2074.19	30.2099	31.76	30.985	0.071531
ENSRNOG00000001318	D3ZT31_RAT	-	RGD	-	-	-	chr12	16556460	16557100	-	protein_coding	FALSE	624	15.28		3.15824	2.7831	2.97067	0.331236	0.291891	0.311563	-0.0673293	0.954403	0.880566	NA		3.54716	5.84185	4.6945	0.372026	0.612692	0.492359	0.40348	1.3227	0.418366	NA		No	1.3227	Night (?)	NA		6.40914	3.74491	5.07702	0.672189	0.392766	0.532478	-0.294675
ENSRNOG00000001323	Zfp157	Zfp157	RGD1359435	AZ61;LOC360775;RGD1359435	360775	360775	chr12	16758816	16780022	-	protein_coding	FALSE	1817	15.28		384.684	490.241	437.462	13.8556	17.6576	15.7566	0.34532	1.27043	0.000372874	0.00156282		414.726	512.582	463.654	14.9377	18.4623	16.7	0.301426	1.23236	0.00919402	0.0376679		Yes	1.27043	Night	0.00156282		450.834	473.081	461.958	16.2382	17.0395	16.6389	0.0688383
ENSRNOG00000001324	Asmt	Asmt	RGD708472	LOC246281	246281	246281	chr12	16811885	16817210	-	protein_coding	FALSE	1571	15.28		6594.77	9345.69	7970.23	274.726	389.325	332.025	0.49292	1.40729	0.000126137	0.000595403		6332.99	8822.12	7577.56	263.821	367.514	315.667	0.468688	1.38385	0.000875128	0.00504935		Yes	1.40729	Night	0.000595403		6687.78	6603.45	6645.61	278.601	275.088	276.844	-0.0180834
ENSRNOG00000001325	E9PSX4_RAT	Il3ra	RGD628728	Cyrl	246144	246144	chr12	16825702	16830035	-	protein_coding	FALSE	900	15.28		421.128	324.458	372.793	30.6231	23.5935	27.1083	-0.365753	0.776063	0.0226116	0.0558666		434.785	321.952	378.368	31.6162	23.4113	27.5137	-0.415026	0.750006	0.048697	0.142812		Yes	1.33332	Day	0.0558666		482.961	442.664	462.812	35.1193	32.189	33.6542	-0.11856
ENSRNOG00000001327	-	-	RGD	-	-	-	chr12	17426158	17427642	-	pseudogene	FALSE	960	15.28		0	0	0	0	0	0	NA	NA	NA	NA		0	0	0	0	0	0	NA	NA	NA	NA		No	NA	NA	NA		0	0	0	0	0	0	NA
ENSRNOG00000001329	Gjc3	Gjc3	RGD727930	Cx29;Gje1	288529	-	chr12	17460856	17461633	-	protein_coding	FALSE	777	15.28		51.2605	46.3804	48.8205	4.31756	3.90652	4.11204	-0.138485	0.908473	0.537001	0.671866		69.1572	50.2149	59.686	5.82496	4.22949	5.02723	-0.418562	0.74817	0.164445	0.34912		Yes	1.33659	Day	0.34912		28.8354	22.1215	25.4784	2.42874	1.86324	2.14599	-0.227201
ENSRNOG00000001331	Rnf34	Rnf34	RGD628636	MGC93980;Momo	282845	282845	chr12	34805136	34826016	-	protein_coding	FALSE	1960	15.28		705.591	996.125	850.858	23.5599	33.2609	28.4104	0.485648	1.40021	0.000343418	0.00145623		767.901	977.449	872.675	25.6405	32.6373	29.1389	0.341203	1.26681	0.0167435	0.0611985		Yes	1.40021	Night	0.00145623		858.582	909.312	883.947	28.6683	30.3622	29.5153	0.0799155
ENSRNOG00000001333	Azgp1	Azgp1	RGD2187	MGC124966;ZA2GA;Zna2gp	25294	-	chr12	17492912	17498949	+	protein_coding	FALSE	1246	15.28		0.329732	0	0.164866	0.0173189	0	0.00865944	-0.103722	0.930629	0.543318	NA		0	0.718227	0.359113	0	0.0377242	0.0188621	0.242	1.18263	0.373697	NA		No	1.18263	Night (?)	NA		0	0.339303	0.169651	0	0.0178216	0.00891078	0.0456911
ENSRNOG00000001335	Zkscan1	Zkscan1	RGD1560616	MGC116363	498160	498160	chr12	17530382	17546779	+	protein_coding	FALSE	3137	15.28		1398.6	1408.05	1403.33	29.1781	29.3751	29.2766	0.0098274	1.00684	0.915556	0.948413		1404.6	1281.53	1343.07	29.3032	26.7358	28.0195	-0.130802	0.913324	0.210879	0.415213		Yes	1.0949	Day (?)	0.415213		1086.86	1157.29	1122.07	22.6743	24.1438	23.4091	0.0881578
ENSRNOG00000001336	Orai1	Orai1	RGD1311873	LOC304496;RGD1311873	304496	304496	chr12	34631271	34672093	-	protein_coding	FALSE	917	15.28		272.387	225.527	248.957	19.4399	16.0956	17.7677	-0.265496	0.831913	0.102909	0.192968		286.101	172.625	229.363	20.4186	12.32	16.3693	-0.686128	0.62152	0.00503846	0.0226598		Yes	1.60896	Day	0.0226598		263.97	228.313	246.141	18.8392	16.2944	17.5668	-0.193584
ENSRNOG00000001337	F1LWJ1_RAT	-	RGD	-	-	-	chr12	34563883	34586573	-	protein_coding	FALSE	5812	15.28		134.446	127.097	130.772	1.5139	1.43116	1.47253	-0.0759745	0.948701	0.712665	0.812865		117.465	136.696	127.08	1.32269	1.53924	1.43096	0.204827	1.15255	0.358232	0.57995		Yes	1.15255	Night (?)	0.57995		103.685	144.425	124.055	1.16753	1.62628	1.3969	0.427234
ENSRNOG00000001338	Hpd	Hpd	RGD61974	4HPPD	29531	29531	chr12	34548315	34558387	+	protein_coding	FALSE	1254	15.28		95.4099	56.4482	75.929	4.97935	2.94598	3.96266	-0.651146	0.636774	0.0393995	0.0881602		93.9581	57.7325	75.8453	4.90358	3.013	3.95829	-0.565783	0.675589	0.158493	0.340982		Yes	1.57041	Day	0.0881602		25.9842	8.55596	17.2701	1.35609	0.446527	0.901309	-0.547626
ENSRNOG00000001339	Psmd9	Psmd9	RGD621110	-	161475	-	chr12	34472249	34500730	+	protein_coding	FALSE	1457	15.28		348.813	355.867	352.34	15.6678	15.9847	15.8263	0.0270824	1.01895	0.845856	0.902718		352.367	319.043	335.705	15.8275	14.3306	15.0791	-0.140696	0.907082	0.311515	0.531734		Yes	1.10244	Day (?)	0.531734		404.377	367.98	386.179	18.1637	16.5288	17.3462	-0.131622
ENSRNOG00000001341	D3ZI20_RAT	Zfp113	RGD6489147	LOC100912096	100912096	-	chr12	17588575	17598744	-	protein_coding	FALSE	1468	15.28		281.778	235.391	258.585	12.562	10.494	11.528	-0.256914	0.836876	0.0158613	0.0413627		274.682	234.844	254.763	12.2456	10.4696	11.3576	-0.221835	0.857474	0.0846089	0.216178		Yes	1.19492	Day	0.0413627		271	266.626	268.813	12.0815	11.8865	11.984	-0.023351
ENSRNOG00000001342	F1LY30_RAT	-	RGD	-	-	-	chr12	34412942	34479911	-	protein_coding	FALSE	2301	15.28		23.9672	31.4131	27.6902	0.681676	0.893452	0.787564	0.326951	1.25436	0.299746	0.442036		74.6925	22.4524	48.5725	2.1244	0.63859	1.3815	-1.20601	0.433465	0.00916269	0.0375794		Yes	2.30699	Day (?)	0.0375794		27.2747	23.0519	25.1633	0.775747	0.655643	0.715695	-0.180203
ENSRNOG00000001343	D3ZI21_RAT	Bcl7a	RGD1585128	LOC690085	690085	-	chr12	34366492	34393577	-	protein_coding	FALSE	559	15.28		39.3939	67.7012	53.5476	4.61205	7.92613	6.26909	0.7399	1.67006	0.000411105	0.00170878		48.0557	68.5694	58.3125	5.62612	8.02778	6.82695	0.4604	1.37592	0.127951	0.292284		Yes	1.67006	Night	0.00170878		50.2931	51.5441	50.9186	5.88807	6.03453	5.9613	0.028814
ENSRNOG00000001344	ALDH2_RAT	Aldh2	RGD69219	ALDH-E2;ALDH1	29539	29539	chr12	36081802	36116445	+	protein_coding	FALSE	1887	15.28		309.238	235.271	272.254	10.725	8.15967	9.44233	-0.38643	0.76502	0.00228179	0.00784025		410.035	468.844	439.44	14.2209	16.2605	15.2407	0.168289	1.12372	0.618242	0.787562		Yes	1.30715	Day (?)	0.00784025		350.536	370.586	360.561	12.1573	12.8527	12.505	0.0736098
ENSRNOG00000001345	Mapkapk5	Mapkapk5	RGD1564113	MGC116327	498183	498183	chr12	36128704	36147493	+	protein_coding	FALSE	1591	15.28		999.244	1075.13	1037.19	41.1034	44.2252	42.6643	0.104494	1.07512	0.351074	0.496818		1025.74	962.004	993.871	42.1932	39.5716	40.8824	-0.0910905	0.938813	0.417492	0.635451		Yes	1.07512	Night(?)	0.496818		963.202	934.676	948.939	39.6208	38.4475	39.0342	-0.0423264
ENSRNOG00000001346	Cops6	Cops6	RGD1309919	LOC304343	304343	304343	chr12	17604016	17606856	+	protein_coding	FALSE	1173	15.28		390.182	301.377	345.779	21.7694	16.8147	19.292	-0.366787	0.775507	0.0052203	0.0161082		365.772	376.692	371.232	20.4075	21.0167	20.7121	0.0419125	1.02948	0.839801	0.918764		Yes	1.28948	Day (?)	0.0161082		366.385	324.503	345.444	20.4417	18.1049	19.2733	-0.165842
ENSRNOG00000001347	D3ZI19_RAT	-	RGD	-	-	-	chr12	36152122	36155069	+	protein_coding	FALSE	2485	15.28		67.6157	69.9662	68.7909	1.78073	1.84263	1.81168	0.0478218	1.0337	0.816982	0.883264		67.3732	65.2763	66.3247	1.77434	1.71912	1.74673	-0.0395748	0.972942	0.874428	0.938204		Yes	1.0337	Night(?)	0.883264		83.8048	78.8854	81.3451	2.20709	2.07753	2.14231	-0.0817512
ENSRNOG00000001348	Erp29	Erp29	RGD619781	ERp31	117030	-	chr12	36225081	36231357	+	protein_coding	FALSE	1114	15.28		416.594	514.737	465.665	24.474	30.2396	27.3568	0.299444	1.23067	0.00628037	0.0188556		433.056	536.303	484.679	25.4411	31.5066	28.4738	0.298418	1.2298	0.0719915	0.191923		Yes	1.23067	Night	0.0188556		533.229	491.85	512.54	31.326	28.8951	30.1106	-0.114229
ENSRNOG00000001349	Mcm7	Mcm7	RGD1303018	MGC93853	288532	288532	chr12	17607249	17615101	-	protein_coding	FALSE	2925	15.28		348.271	205.906	277.088	7.79234	4.60701	6.19967	-0.740427	0.598562	4.05904e-08	3.49284e-07		330.998	200.304	265.651	7.40587	4.48168	5.94378	-0.710337	0.611177	4.03803e-08	5.65948e-07		Yes	1.67067	Day	3.49284e-07		321.725	292.576	307.15	7.19839	6.5462	6.8723	-0.133788
ENSRNOG00000001350	Naa25	Naa25	RGD1305685	LOC360811;LRRGT00164;Mdm20;RGD1305685	360811	360811	chr12	36233483	36286678	-	protein_coding	FALSE	3036	15.28		628.853	649.217	639.035	13.5558	13.9947	13.7753	0.0453323	1.03192	0.698897	0.80235		675.973	622.441	649.207	14.5715	13.4175	13.9945	-0.117526	0.921767	0.349296	0.570879		Yes	1.08487	Day (?)	0.570879		755.671	795.214	775.443	16.2895	17.1419	16.7157	0.0728215
ENSRNOG00000001351	Trafd1	Trafd1	RGD620171	Fln29	114635	114635	chr12	36301823	36315741	+	protein_coding	FALSE	2466	15.28		2023.05	2586.03	2304.54	53.6896	68.6306	61.1601	0.346189	1.2712	0.0108491	0.0300926		2563.25	2397.95	2480.6	68.026	63.639	65.8325	-0.0930684	0.937527	0.593272	0.771282		Yes	1.2712	Night(?)	0.0300926		2669.4	3040.43	2854.91	70.8429	80.6899	75.7664	0.185486
ENSRNOG00000001352	RGD1309762	Hectd4	RGD1309762	LOC304503;RGD1309762	304503	-	chr12	36357043	36382850	-	protein_coding	FALSE	3621	15.28		437.887	489.046	463.467	7.91426	8.8389	8.37658	0.154844	1.1133	0.202425	0.327441		483.961	510.765	497.363	8.74698	9.23144	8.98921	0.077672	1.05531	0.420881	0.637959		Yes	1.1133	Night	0.327441		548.552	559.019	553.786	9.91439	10.1036	10.009	0.0260148
ENSRNOG00000001353	Ap4m1	Ap4m1	RGD1310233	LOC304344;MGC156474;mu-ARP2;mu4	304344	304344	chr12	17614823	17620988	+	protein_coding	FALSE	1635	15.28		362.829	300.804	331.817	14.5232	12.0404	13.2818	-0.267501	0.830757	0.0150915	0.0396076		363.642	291.38	327.511	14.5557	11.6632	13.1095	-0.315367	0.803647	0.00390779	0.0182178		Yes	1.24433	Day	0.0182178		387.976	397.206	392.591	15.5297	15.8992	15.7145	0.0329896
ENSRNOG00000001355	TAF6_RAT	Taf6	RGD1311608	LOC288533;MGC112914;TAF(II)70;TAF(II)80;TAFII-70;TAFII-80;TAFII70;TAFII80;p80	288533	288533	chr12	17621048	17629268	-	protein_coding	FALSE	2133	15.28		786.374	698.56	742.467	24.1277	21.4333	22.7805	-0.167293	0.890512	0.165782	0.280322		814.876	627.438	721.157	25.0022	19.2511	22.1267	-0.373358	0.771983	0.000123201	0.000889647		Yes	1.29536	Day	0.000889647		713.015	742.521	727.768	21.8768	22.7821	22.3295	0.0576129
ENSRNOG00000001357	Mblac1	Mblac1	RGD1306932	LOC304346;RGD1306932	304346	304346	chr12	17636472	17637734	+	protein_coding	FALSE	1262	15.28		91.9926	86.7427	89.3677	4.77057	4.49832	4.63444	-0.0800239	0.946042	0.659324	0.772073		82.2143	75.9202	79.0672	4.26348	3.93708	4.10028	-0.112158	0.925203	0.60243	0.777428		Yes	1.08084	Day	0.772073		91.5248	78.317	84.9209	4.74631	4.06138	4.40384	-0.206607
ENSRNOG00000001360	Stag3	Stag3	RGD621333	-	114522	114522	chr12	17867194	17896992	+	protein_coding	FALSE	4211	15.28		6.54125	5.28881	5.91503	0.10166	0.0821957	0.0919281	-0.211107	0.863874	0.62254	0.742865		12.3544	8.28163	10.318	0.192005	0.128709	0.160357	-0.400662	0.757511	0.392922	0.613002		Yes	1.32011	Day	0.613002		9.45336	8.51789	8.98563	0.146919	0.13238	0.13965	-0.0834169
ENSRNOG00000001367	Gpc2	Gpc2	RGD621363	-	171517	171517	chr12	17858353	17864687	-	protein_coding	FALSE	2611	15.28		12.9875	15.5705	14.279	0.325534	0.390276	0.357905	0.200597	1.14917	0.583556	0.710438		15.0683	25.2945	20.1814	0.377688	0.634009	0.505848	0.60354	1.51944	0.122524	0.282861		Yes	1.51944	Night	0.282861		16.2225	15.6887	15.9556	0.406619	0.39324	0.39993	-0.0336533
ENSRNOG00000001368	Rph3a	Rph3a	RGD620073	-	171039	171039	chr12	36705577	36753316	+	protein_coding	FALSE	2377	15.28		5.69113	10.2156	7.95335	0.156692	0.281261	0.218976	0.612174	1.52856	0.137159	0.2425		11.0091	10.5488	38.9502	0.303109	0.290436	1.0724	1.05033	2.07101	NA	NA		No	2.07101	Night	NA		10.7039	5.75669	44.5652	0.294707	0.158497	1.227	-0.842786
ENSRNOG00000001369	Oas1a	Oas1a	RGD621760	MGC93097;Oas1;Oas1g	192281	192281	chr12	36805908	36816722	+	protein_coding	FALSE	1596	15.28		233.207	599.02	416.113	9.5628	24.5632	17.063	0.443747	1.36013	0.304859	0.447453		369.57	163.046	266.308	15.1544	6.68582	10.9201	-0.813361	0.569055	0.0811709	0.210074		Yes	1.7573	Day (?)	0.210074		369.646	851.53	610.588	15.1576	34.9176	25.0376	0.577528
ENSRNOG00000001370	Oas1h	Oas1h	RGD1359732	-	494200	494200	chr12	36819919	36829587	-	protein_coding	FALSE	1732	15.28		0	0.676506	0.338253	0	0.0255623	0.0127812	0.18151	1.13407	0.402099	NA		0	0.718227	0.359113	0	0.0271388	0.0135694	0.242	1.18263	0.373697	NA		No	1.18263	Night	NA		0	0.339303	0.169651	0	0.0128208	0.00641041	0.0456911
ENSRNOG00000001372	Oas1b	Oas1b	RGD708393	LOC246268;MGC108585	246268	246268	chr12	36858395	36869582	-	protein_coding	FALSE	2372	15.28		229.135	423.268	326.201	6.32197	11.6782	9.0001	0.28876	1.22159	0.503005	0.642034		266.878	105.973	186.426	7.36333	2.92387	5.1436	-0.831908	0.561786	0.0880908	0.222785		Yes	1.78004	Day (?)	0.222785		351.858	697.082	524.47	9.70798	19.2329	14.4705	0.443368
ENSRNOG00000001374	D3ZRQ4_RAT	Rasal1	RGD1311820	LOC360814	360814	360814	chr12	37048497	37080129	-	protein_coding	FALSE	3058	15.28		13.7787	32.8579	23.3183	0.294882	0.703201	0.499041	1.04658	2.06563	0.00202767	0.00707041		21.0915	34.1725	27.632	0.451384	0.731334	0.591359	0.589025	1.50423	0.106452	0.254998		Yes	2.06563	Night	0.00707041		26.2615	12.9503	19.6059	0.562029	0.277152	0.419591	-0.642177
ENSRNOG00000001375	Gal3st4	Gal3st4	RGD1561105	LOC498166;RGD1561105	498166	498166	chr12	17848555	17857313	-	protein_coding	FALSE	2207	15.28		74.1889	45.7225	59.9557	2.19995	1.35583	1.77789	-0.664882	0.63074	0.000963554	0.00369509		52.7939	56.2653	54.5296	1.56552	1.66846	1.61699	0.0829064	1.05915	0.772616	0.882981		Yes	1.58544	Day (?)	0.00369509		58.3432	64.2803	61.3118	1.73007	1.90613	1.8181	0.11761
ENSRNOG00000001376	LOC100362962	Mettl7a	RGD1308407	LOC315306;MGC124657;MGC125112;RGD1308407	315306	315306	chr7	139062219	139062749	+	protein_coding	FALSE	530	15.28		78.0087	81.677	79.8428	9.63261	10.0856	9.85909	0.0610661	1.04324	0.81056	0.879345		68.4451	93.4825	80.9638	8.45168	11.5433	9.9975	0.39487	1.31482	0.220026	0.427384		Yes	1.31482	Night	0.427384		77.479	83.8787	80.6788	9.5672	10.3574	9.96232	0.107347
ENSRNOG00000001377	Ddx54	Ddx54	RGD1562539	LOC360815;RGD1562539	360815	360815	chr12	37103441	37117533	-	protein_coding	FALSE	2770	15.28		1069.2	859.471	964.336	25.2613	20.3062	22.7837	-0.312412	0.805294	0.000685316	0.00271855		1155.7	687.725	921.714	27.3051	16.2484	21.7767	-0.730118	0.602854	4.15965e-06	4.13737e-05		Yes	1.65878	Day	4.13737e-05		1062.11	1038.66	1050.38	25.0937	24.5398	24.8167	-0.0310061
ENSRNOG00000001378	IQCD_RAT	Iqcd	RGD1560757	LOC498184	498184	498184	chr12	37123443	37134576	-	protein_coding	FALSE	1747	15.28		66.3647	161.323	113.844	2.48611	6.0434	4.26476	1.20389	2.3036	5.48497e-08	4.61521e-07		60.2078	199.77	129.989	2.25547	7.48367	4.86957	1.66842	3.17866	1.06175e-18	4.66353e-17		Yes	3.17866	Night	4.66353e-17		81.9398	80.82	81.3799	3.06958	3.02763	3.0486	-0.0194737
ENSRNOG00000001379	Cyp3a9	Cyp3a62;Cyp3a9	RGD1595919;RGD708392	CYP3;Cyp3a;Cyp3a_mapped;3AH15;CYPIIIA9;Cyp3a13;MGC93139;P450olf3	170509;171352	170509	chr12	17164377	17204604	+	protein_coding	FALSE	1920	15.28		0.659464	2.12323	1.39135	0.0224785	0.0723723	0.0474254	0.435915	1.35277	0.283989	NA		3.58516	7.13089	5.35802	0.122204	0.243063	0.182633	0.454153	1.36998	0.366895	0.588342		No	1.36998	Night	NA		2.86735	0.695059	1.78121	0.0977364	0.0236917	0.0607141	-0.360257
ENSRNOG00000001380	Tpcn1	Tpcn1	RGD708494	LOC246215	246215	-	chr12	37211424	37227711	+	protein_coding	FALSE	3540	15.28		698.655	2972.54	1835.6	12.9162	54.9542	33.9352	2.0471	4.13275	7.21729e-57	7.48577e-55		701.748	3521.85	2111.8	12.9734	65.1095	39.0415	2.30601	4.94514	1.74735e-131	1.34694e-128		Yes	4.94514	Night	1.34694e-128		813.194	839.597	826.396	15.0338	15.5219	15.2778	0.045238
ENSRNOG00000001383	Slc24a6	Slc24a6	RGD1565818	LOC498185;Slc8b1	498185	498185	chr12	37227844	37250698	-	protein_coding	FALSE	2672	15.28		94.0236	75.5728	84.7982	2.30291	1.851	2.07695	-0.294946	0.815103	0.20308	0.328193		91.4799	139.082	115.281	2.24061	3.40653	2.82357	0.552994	1.46713	0.0444667	0.133193		Yes	1.46713	Night (?)	0.133193		106.583	103.195	104.889	2.61053	2.52753	2.56903	-0.0433833
ENSRNOG00000001385	Plbd2	Plbd2	RGD708461	LOC246120;P76	246120	246120	chr12	37260665	37279848	+	protein_coding	FALSE	2190	15.28		616.134	634.721	625.427	18.4123	18.9677	18.69	0.0416112	1.02926	0.744244	0.834579		664.865	654.732	659.799	19.8686	19.5657	19.7171	-0.0216775	0.985087	0.874351	0.938187		Yes	1.02926	Night(?)	0.834579		650.652	669.165	659.908	19.4438	19.997	19.7204	0.0388865
ENSRNOG00000001387	Mepce	-	RGD	-	-	100910540	chr12	19848927	19853041	-	protein_coding	FALSE	2498	15.28		457.702	661.164	559.433	11.9913	17.3218	14.6566	0.526242	1.44017	7.13994e-08	5.9276e-07		509.849	538.426	524.137	13.3575	14.1062	13.7319	0.0755771	1.05378	0.675226	0.8253		Yes	1.44017	Night	5.9276e-07		479.928	527.96	503.944	12.5736	13.832	13.2028	0.135814
ENSRNOG00000001388	Sds	Sds	RGD67376	MGC108581;RATSDHE1;SDH2;Sdh;Sdhe1;TDH	25044	25044	chr12	37281093	37286068	-	protein_coding	FALSE	1248	15.28		0	0	0	0	0	0	NA	NA	NA	NA		0	1.38918	0.694592	0	0.0728487	0.0364244	0.361369	1.28464	0.259978	NA		No	NA	NA	NA		0	0	0	0	0	0	NA
ENSRNOG00000001389	Irs3	Irs3	RGD69317	-	84021	84021	chr12	19709140	19711279	-	protein_coding	FALSE	1969	15.28		3.185	2.44864	2.81682	0.105862	0.081387	0.0936246	-0.17738	0.884307	0.698954	NA		0.665663	2.82564	1.74565	0.0221251	0.0939177	0.0580214	0.468525	1.38369	0.280998	NA		No	1.38369	Night (?)	NA		4.57801	5.11099	4.8445	0.152163	0.169878	0.16102	0.0713829
ENSRNOG00000001391	D3ZHV7_RAT	Sdsl	RGD1309192	LOC360816	360816	360816	chr12	37297341	37307847	+	protein_coding	FALSE	1465	15.28		55.4909	59.9642	57.7275	2.47891	2.67874	2.57883	0.101714	1.07305	0.632281	0.750689		44.3707	69.2491	56.8099	1.98214	3.09352	2.53783	0.605692	1.52171	0.0119336	0.0466031		Yes	1.52171	Night	0.0466031		61.8167	65.9466	63.8817	2.7615	2.94599	2.85375	0.0850873
ENSRNOG00000001392	Lhx5	Lhx5	RGD71079	-	124451	124451	chr12	37323819	37332257	-	protein_coding	FALSE	1890	15.28		0	0	0	0	0	0	NA	NA	NA	NA		0	3.2423	1.62115	0	0.112271	0.0561356	0.548441	1.4625	0.142115	NA		No	NA	NA	NA		1.87939	0.339303	1.10935	0.0650777	0.011749	0.0384134	-0.10698
ENSRNOG00000001396	Mospd3	Mospd3	RGD1304973	LOC288557;MGC116409	288557	288557	chr12	19663148	19666904	-	protein_coding	FALSE	1003	15.28		288.43	188.806	238.618	18.8198	12.3194	15.5696	-0.597736	0.66079	3.38832e-06	2.16936e-05		277.975	214.583	246.279	18.1377	14.0014	16.0695	-0.367151	0.775312	0.0117068	0.0458313		Yes	1.51334	Day	2.16936e-05		238.117	216.651	227.384	15.537	14.1363	14.8366	-0.131179
ENSRNOG00000001397	D3ZUN0_RAT	Rbm19	RGD1308928	LOC304512	304512	-	chr12	37619152	37704471	-	protein_coding	FALSE	4109	15.28		420.931	292.152	356.542	6.70427	4.65318	5.67872	-0.520116	0.697316	2.85288e-07	2.14421e-06		383.024	302.735	342.879	6.10051	4.82173	5.46112	-0.323778	0.798975	0.118472	0.276195		Yes	1.43407	Day	2.14421e-06		418.072	419.089	418.58	6.65873	6.67492	6.66683	0.00443634
ENSRNOG00000001399	Tbx5	Tbx5	RGD1305702	LOC304514	304514	304514	chr12	37956657	38004255	-	protein_coding	FALSE	1593	15.28		0.618004	2.42105	1.51953	0.0253894	0.0994637	0.0624265	0.58186	1.49678	0.173142	NA		1.9433	1.68663	1.81497	0.0798365	0.0692917	0.0745641	-0.0782677	0.947194	0.872916	NA		No	1.49678	Night(?)	NA		0.642651	0	0.321326	0.026402	0	0.013201	-0.132513
ENSRNOG00000001402	Lrch4	Lrch4	RGD1306145	LOC360779	360779	360779	chr12	19694433	19705423	+	protein_coding	FALSE	3059	15.28		363.412	321.385	342.399	7.77493	6.8758	7.32537	-0.173538	0.886666	0.11249	0.207312		363.374	322.113	342.743	7.77412	6.89136	7.33274	-0.171513	0.887911	0.249573	0.463726		Yes	1.12782	Day	0.207312		357.899	385.117	371.508	7.65698	8.23929	7.94813	0.104015
ENSRNOG00000001404	Agfg2	Agfg2	RGD1306590	Hrbl;LOC304375	304375	304375	chr12	19716014	19752171	-	protein_coding	FALSE	2998	15.28		301.423	228.821	265.122	6.57993	4.99507	5.7875	-0.389872	0.763197	0.00470603	0.0147554		326.621	209.358	267.99	7.13	4.5702	5.8501	-0.628074	0.64704	3.77023e-06	3.79658e-05		Yes	1.5455	Day	3.79658e-05		342.149	390.234	366.192	7.46897	8.51864	7.9938	0.182528
ENSRNOG00000001407	Tfr2	Tfr2	RGD1310152	LOC288562;Trfr2	288562	288562	chr12	19638501	19655420	+	protein_coding	FALSE	2965	15.28		19.2552	24.6628	21.959	0.425011	0.544371	0.484691	0.306571	1.23676	0.313655	0.456614		28.9101	24.4529	26.6815	0.638119	0.539737	0.588928	-0.205231	0.8674	0.583492	0.765537		Yes	1.23676	Night(?)	0.456614		37.6336	35.697	36.6653	0.830669	0.787924	0.809296	-0.0549354
ENSRNOG00000001408	Actl6b	Actl6b	RGD1307763	Actl6;BAF53B;LOC288563	288563	288563	chr12	19621721	19638177	+	protein_coding	FALSE	1537	15.28		333.837	312.002	322.919	14.2147	13.285	13.7498	-0.0944302	0.936642	0.414719	0.560428		355.49	274.726	315.108	15.1366	11.6978	13.4172	-0.361632	0.778283	0.0223483	0.0771827		Yes	1.28488	Day	0.0771827		385.215	426.541	405.878	16.4023	18.162	17.2822	0.139941
ENSRNOG00000001409	Gnb2	Gnb2	RGD69319	-	81667	81667	chr12	19597311	19602329	-	protein_coding	FALSE	1624	15.28		1631.35	1594.51	1612.93	65.7413	64.2568	64.999	-0.0333684	0.977136	0.65314	0.766816		1699.77	1700.45	1700.11	68.4985	68.5258	68.5121	0.000156135	1.00011	0.998745	0.999307		Yes	1.0234	Day (?)	0.766816		1444.27	1344.47	1394.37	58.2021	54.1803	56.1912	-0.0986126
ENSRNOG00000001410	Gigyf1	Gigyf1	RGD1309933	LOC304378;Perq1	304378	304378	chr12	19586307	19595243	+	protein_coding	FALSE	3939	15.28		669.315	631.647	650.481	11.1204	10.4946	10.8075	-0.0834166	0.94382	0.330377	0.475002		670.506	646.186	658.346	11.1402	10.7361	10.9382	-0.0535961	0.963532	0.704077	0.842674		Yes	1.05952	Day	0.475002		629.014	631.181	630.098	10.4508	10.4868	10.4688	0.00482492
ENSRNOG00000001412	Epo	Epo	RGD2559	-	24335	24335	chr12	19551769	19555208	-	protein_coding	FALSE	1376	15.28		0	0	0	0	0	0	NA	NA	NA	NA		0	0	0	0	0	0	NA	NA	NA	NA		No	NA	NA	NA		0	0	0	0	0	0	NA
ENSRNOG00000001414	Serpine1	Serpine1	RGD3249	PAI;PAI-1;PAI1A;Pai1;Pai1aa;Planh;RATPAI1A	24617	24617	chr12	20931995	20942374	-	protein_coding	FALSE	3063	15.28		27.7422	60.0652	43.9037	0.592749	1.28337	0.938061	0.727475	1.65574	0.0950067	0.181075		21.008	41.2339	31.1209	0.448863	0.881016	0.66494	0.73772	1.66754	0.0867643	0.220261		Yes	1.66754	Night	0.181075		22.4401	39.527	30.9835	0.479462	0.844545	0.662004	0.488984
ENSRNOG00000001415	Ap1s1	Ap1s1	RGD1305911	LOC360785;MGC188494;Ube2w	360785	360785	chr12	20907854	20918301	-	protein_coding	FALSE	1302	15.28		991.951	949.34	970.646	49.8604	47.7186	48.7895	-0.0619008	0.958001	0.592686	0.718371		957.916	908.1	933.008	48.1496	45.6456	46.8976	-0.0761119	0.948611	0.512053	0.712742		Yes	1.05417	Day	0.712742		1170.13	1058.41	1114.27	58.8168	53.2007	56.0087	-0.14292
ENSRNOG00000001416	Vgf	LOC100909521;Vgf	RGD6503411;RGD69399	-	100909521;29461	29461	chr12	20903303	20906327	+	protein_coding	FALSE	2638	15.28		2.82116	5.69887	4.26002	0.069989	0.141381	0.105685	0.554562	1.46872	0.22386	NA		3.91552	15.5091	9.71233	0.0971384	0.38476	0.240949	1.11349	2.16368	0.0254563	0.085821		No	2.16368	Night	NA		0.97207	1.05081	13.8539	0.0241157	0.0260692	0.343697	-0.408245
ENSRNOG00000001417	Plod3	Plod3	RGD631339	LH3;MGC93055	288583	288583	chr12	20856526	20867086	+	protein_coding	FALSE	2750	15.28		359.212	382.202	370.707	8.5486	9.09572	8.82216	0.0865582	1.06183	0.484473	0.625409		345.915	452.986	399.451	8.23215	10.7803	9.5062	0.380225	1.30154	0.00694904	0.0296851		Yes	1.30154	Night	0.0296851		423.062	449.891	436.476	10.0681	10.7066	10.3874	0.0865419
ENSRNOG00000001418	LOC100360077	Znhit1	RGD2322870	LOC100360077;LOC360784	100360077	100360077	chr12	20850598	20856635	-	protein_coding	FALSE	677	15.28		243.375	205.315	224.345	23.5268	19.8476	21.6872	-0.237385	0.848281	0.190845	0.312591		258.43	221.312	239.871	24.9822	21.3941	23.1881	-0.217434	0.860094	0.142189	0.315641		Yes	1.17885	Day	0.312591		205.089	239.272	222.18	19.8257	23.1302	21.478	0.215668
ENSRNOG00000001419	Cldn15	Cldn15	RGD1310678	LOC304388	304388	304388	chr12	20823333	20845172	+	protein_coding	FALSE	1928	15.28		22.7552	30.3579	26.5566	0.772415	1.03048	0.90145	0.367115	1.28977	0.194475	0.317158		32.7678	32.64	32.7039	1.11229	1.10795	1.11012	-0.00866997	0.994008	0.979451	0.990078		Yes	1.28977	Night(?)	0.317158		45.4078	31.9408	38.6743	1.54135	1.08422	1.31278	-0.430617
ENSRNOG00000001420	Fis1	Fis1	RGD1306668	LOC288584;Ttc11;rFis1	288584	288584	chr12	20806826	20821766	+	protein_coding	FALSE	1237	15.28		1083.25	862.828	973.039	57.3107	45.649	51.4798	-0.323045	0.799381	0.00325558	0.010679		951.427	891.166	921.296	50.3364	47.1482	48.7423	-0.0936959	0.937119	0.411943	0.630929		Yes	1.25097	Day	0.010679		1081.65	1059.28	1070.46	57.2259	56.0425	56.6342	-0.0302879
ENSRNOG00000001422	LOC685612	Col26a1	RGD1591401	LOC685612	685612	-	chr12	21036862	21048501	+	protein_coding	FALSE	925	15.28		6.54125	2.09754	4.31939	0.462802	0.148404	0.305603	-0.922463	0.527607	0.0415731	NA		5.6375	3.99695	15.2912	0.398861	0.28279	1.08187	0.767682	1.70253	NA	NA		No	1.89535	Day (?)	NA		6.52126	4.76282	5.64204	0.461388	0.336976	0.399182	-0.214266
ENSRNOG00000001424	Cux1	Cux1	RGD620618	CDP;CDP2;Cutl1	116639	116639	chr12	21397059	21540680	+	protein_coding	FALSE	6042	15.28		1999.43	1764.89	1882.16	21.6572	19.1167	20.3869	-0.179305	0.883128	0.00282342	0.00944914		1794.51	1820.15	1807.33	19.4375	19.7153	19.5764	0.0201063	1.01403	0.848565	0.923578		Yes	1.13234	Day (?)	0.00944914		2054.75	2055.69	2055.22	22.2565	22.2666	22.2615	0.000937911
ENSRNOG00000001425	Sh2b2	Sh2b2	RGD69284	Aps	114203	114203	chr12	21544433	21572231	+	protein_coding	FALSE	2812	15.28		18.5148	13.7175	16.1161	0.430903	0.319254	0.375078	-0.359593	0.779384	0.289794	0.431199		15.2028	21.9515	18.5772	0.353823	0.510888	0.432355	0.398108	1.31778	0.353767	0.575502		Yes	1.31778	Night (?)	0.431199		14.7621	15.9242	15.3431	0.343566	0.370611	0.357088	0.0669669
ENSRNOG00000001426	Prkrip1	Prkrip1	RGD1595708	LOC498171	498171	498171	chr12	21586182	21604466	+	protein_coding	FALSE	1373	15.28		370.865	358.541	364.703	17.6775	17.0901	17.3838	-0.0500885	0.965877	0.653667	0.767239		378.385	343.86	361.123	18.036	16.3903	17.2132	-0.13664	0.909635	0.312767	0.533104		Yes	1.09934	Day	0.533104		352.119	349.696	350.907	16.784	16.6685	16.7263	-0.00988643
ENSRNOG00000001427	Orai2	Orai2	RGD1310213	LOC304592;RGD1310213	304592	-	chr12	21615678	21633402	+	protein_coding	FALSE	1651	15.28		5.94529	7.39014	6.66771	0.235669	0.292942	0.264306	0.203558	1.15153	0.64211	0.758985		4.92723	7.09184	6.00954	0.195314	0.281118	0.238216	0.261704	1.19889	0.603696	0.778323		Yes	1.19889	Night	0.758985		7.67795	3.06002	5.36898	0.304351	0.121298	0.212825	-0.539889
ENSRNOG00000001428	Alkbh4	Alkbh4	RGD1308608	LOC288587;RGD1308608	288587	288587	chr12	21639399	21645317	-	protein_coding	FALSE	1803	15.28		80.6694	92.7783	86.7239	2.92813	3.36765	3.14789	0.187342	1.13866	0.377005	0.522208		82.2547	86.7315	84.4931	2.98567	3.14817	3.06692	0.0710045	1.05045	0.722045	0.85382		Yes	1.13866	Night	0.522208		77.9918	93.6728	85.8323	2.83094	3.40012	3.11553	0.238985
ENSRNOG00000001429	F1MAE0_RAT	-	RGD	-	-	304396	chr12	21645472	21658440	+	protein_coding	FALSE	2097	15.28		450.483	297.879	374.181	14.0591	9.29648	11.6778	-0.58552	0.666409	1.48439e-05	8.49984e-05		407.643	295.132	351.387	12.7221	9.21073	10.9664	-0.451397	0.731334	0.0145055	0.0545841		Yes	1.50058	Day	8.49984e-05		430.237	400.997	415.617	13.4272	12.5147	12.9709	-0.0995743
ENSRNOG00000001430	Polr2j	Polr2j	RGD1310198	LOC288588	288588	288588	chr12	21658405	21663958	-	protein_coding	FALSE	728	15.28		457.023	334.595	395.809	41.085	30.0791	35.582	-0.438619	0.73784	0.00219979	0.00760202		417.908	341.03	379.469	37.5687	30.6576	34.1131	-0.285073	0.8207	0.0724456	0.1929		Yes	1.35531	Day	0.00760202		431.102	367.793	399.447	38.7548	33.0635	35.9091	-0.221863
ENSRNOG00000001431	D3ZQH9_RAT	Rasa4	RGD1565457	LOC288589;RGD1565457	288589	288589	chr12	21668450	21695511	-	protein_coding	FALSE	2526	15.28		369.038	394.874	381.956	9.56124	10.2306	9.89593	0.0911984	1.06525	0.669595	0.780166		474.258	357.801	416.03	12.2873	9.27012	10.7787	-0.383593	0.766526	0.100703	0.245733		Yes	1.30459	Day (?)	0.245733		625.617	584.924	605.27	16.2088	15.1545	15.6817	-0.0919632
ENSRNOG00000001432	Dtx2	Dtx2	RGD1561790	-	304591	304591	chr12	21758489	21798085	-	protein_coding	FALSE	2777	15.28		159.253	171.642	165.448	3.75309	4.04505	3.89907	0.103348	1.07426	0.521251	0.657821		166.096	188.35	177.223	3.91435	4.43881	4.17658	0.168491	1.12388	0.483016	0.689147		Yes	1.12388	Night	0.657821		186.369	199.659	193.014	4.39212	4.70533	4.54872	0.0947577
ENSRNOG00000001434	Zp3	Zp3	RGD620606	Zp-3	114639	114639	chr12	21805745	21812711	-	protein_coding	FALSE	1320	15.28		0	0	0	0	0	0	NA	NA	NA	NA		0	0	0	0	0	0	NA	NA	NA	NA		No	NA	NA	NA		0.329419	0	0.16471	0.0163325	0	0.00816623	-0.0438696
ENSRNOG00000001435	Srcrb4d	Ssc4d	RGD1306970	LOC304401;Srcrb4d	304401	304401	chr12	21823240	21833487	+	protein_coding	FALSE	2078	15.28		347.576	298.958	323.267	10.9466	9.41546	10.181	-0.208746	0.865289	0.19233	0.31438		519.91	259.822	389.866	16.3742	8.18288	12.2785	-0.963748	0.512723	8.52442e-07	9.69182e-06		Yes	1.95037	Day	9.69182e-06		520.63	612.066	566.348	16.3968	19.2766	17.8367	0.201064
ENSRNOG00000001436	Ywhag	Ywhag	RGD62002	14-3-3G	56010	56010	chr12	21859803	21888049	+	protein_coding	FALSE	1604	15.28		3549.67	3485.84	3517.76	144.831	142.226	143.529	-0.0259845	0.98215	0.798971	0.87221		3944.22	3475.8	3710.01	160.929	141.817	151.373	-0.181018	0.88208	0.0493666	0.144281		Yes	1.13368	Day	0.144281		3407.94	3795.92	3601.93	139.048	154.878	146.963	0.153187
ENSRNOG00000001439	LOC685890	RGD1307391;Srrm3	RGD1307391;RGD1587868	;LOC685890;LOC685906;RGD1307391	360791;685890	685890	chr12	21927856	22005681	-	protein_coding	FALSE	2095	15.28		508.649	326.546	417.598	15.8895	10.2009	13.0452	-0.623282	0.649192	6.9651e-06	4.23128e-05		552.117	315.992	434.054	17.2474	9.87116	13.5593	-0.75502	0.592538	0.00214328	0.0109814		Yes	1.68766	Day	4.23128e-05		541.318	556.848	549.083	16.9101	17.3952	17.1526	0.0376432
ENSRNOG00000001440	Mdh2	Mdh2	RGD619719	Mor1	81829	81829	chr12	22021301	22034257	-	protein_coding	FALSE	1291	15.28		2075.99	1965.72	2020.85	105.239	99.6486	102.444	-0.0774304	0.947744	0.510367	0.648239		2133.77	2043.18	2088.47	108.168	103.575	105.872	-0.0613134	0.958391	0.647871	0.806431		Yes	1.05514	Day	0.648239		2056.03	2145.32	2100.68	104.227	108.753	106.49	0.0601262
ENSRNOG00000001441	Tmem120a	Tmem120a	RGD1311474	LOC288591;RGD1311474;Tmpit	288591	288591	chr12	22069813	22078472	+	protein_coding	FALSE	1555	15.28		189.748	214.814	202.281	7.9859	9.04084	8.51337	0.173756	1.12799	0.167008	0.281795		183.935	195.425	189.68	7.74125	8.22484	7.98304	0.0873383	1.06241	0.624037	0.791331		Yes	1.12799	Night	0.281795		210.181	210.391	210.286	8.84586	8.8547	8.85028	0.00207916
ENSRNOG00000001442	Por	Por	RGD68335	CPR;P450R	29441	29441	chr12	22078628	22154339	-	protein_coding	FALSE	2438	15.28		2019.04	3300.3	2659.67	54.1985	88.5923	71.3954	0.700788	1.62539	1.83174e-12	2.52197e-11		2030.56	3366.17	2698.37	54.5079	90.3606	72.4342	0.717621	1.64447	1.31845e-08	2.02455e-07		Yes	1.64447	Night	2.52197e-11		2227.67	2451.99	2339.83	59.7989	65.8205	62.8097	0.135909
ENSRNOG00000001443	Rhbdd2	Rhbdd2	RGD1308231	LOC360793;Rhbdl7	360793	360793	chr12	22198586	22208471	-	protein_coding	FALSE	1126	15.28		329.792	354.677	342.235	19.1681	20.6144	19.8913	0.103981	1.07473	0.343152	0.488577		316.824	356.751	336.788	18.4143	20.735	19.5747	0.164455	1.12074	0.368545	0.590201		Yes	1.12074	Night	0.488577		340.064	366.4	353.232	19.7651	21.2958	20.5304	0.105602
ENSRNOG00000001444	Ccl26	Ccl26	RGD1587817	LOC685958	685958	685958	chr12	22265429	22268793	+	protein_coding	FALSE	511	15.28		0	0	0	0	0	0	NA	NA	NA	NA		0	0	0	0	0	0	NA	NA	NA	NA		No	NA	NA	NA		0	0.330431	0.165216	0	0.0423191	0.0211596	0.0448396
ENSRNOG00000001445	D3ZVJ4_RAT	-	RGD	-	-	-	chr12	22279736	22280262	+	protein_coding	FALSE	526	15.28		0.933038	0.689351	0.811195	0.116089	0.0857692	0.100929	-0.0840951	0.943376	0.818496	NA		0.310529	0.611349	0.460939	0.0386361	0.0760641	0.0573501	0.0586398	1.04148	0.808133	NA		No	1.06002	Day (?)	NA		0.658542	1.00904	0.833789	0.0819359	0.125545	0.10374	0.0693581
ENSRNOG00000001448	Hip1	Hip1	RGD620305	-	192154	192154	chr12	22287860	22422163	+	protein_coding	FALSE	7376	15.28		1314.84	1047.99	1181.41	11.6662	9.29847	10.4823	-0.306503	0.8086	0.172824	0.289523		1510.49	1034.08	1272.29	13.4021	9.17507	11.2886	-0.506271	0.70404	0.0552573	0.157322		Yes	1.42037	Day	0.157322		1876.82	2041.85	1959.34	16.6525	18.1167	17.3846	0.119389
ENSRNOG00000001449	Pom121	Pom121	RGD620680	P145	113975	113975	chr12	22431379	22448734	+	protein_coding	FALSE	5506	15.28		206.304	246.399	226.351	2.45215	2.92873	2.69044	0.250229	1.1894	0.0583727	0.121477		222.65	261.21	241.93	2.64645	3.10477	2.87561	0.222331	1.16662	0.178018	0.369387		Yes	1.1894	Night	0.121477		233.31	231.788	232.549	2.77315	2.75506	2.76411	-0.008113
ENSRNOG00000001450	Nsun5	Nsun5	RGD1309268	LOC288595;RGD1309268	288595	288595	chr12	22448730	22453696	-	protein_coding	FALSE	1547	15.28		180.612	159.295	169.953	7.64069	6.73889	7.18979	-0.176332	0.88495	0.170539	0.286527		155.908	147.615	151.762	6.5956	6.24479	6.4202	-0.0782296	0.947219	0.629723	0.794927		Yes	1.13001	Day	0.286527		188.347	162.178	175.263	7.96794	6.86086	7.4144	-0.209219
ENSRNOG00000001451	Fkbp6	Fkbp6	RGD1308926	FKBP-36	288597	288597	chr12	22474001	22544784	+	protein_coding	FALSE	1442	15.28		0.933038	0.716939	0.824989	0.0423458	0.0325382	0.037442	-0.0788509	0.946811	0.829681	NA		0.678884	1.57975	1.12932	0.0308111	0.071697	0.051254	0.167589	1.12318	0.631885	NA		No	1.12318	Night (?)	NA		0.329122	1.70409	1.01661	0.0149372	0.0773402	0.0461387	0.271436
ENSRNOG00000001452	Fzd9	Fzd9	RGD628817	-	266608	266608	chr12	22581509	22583824	+	protein_coding	FALSE	2315	15.28		5.51989	3.47624	4.49807	0.156047	0.0982733	0.12716	-0.30776	0.807895	0.501928	NA		4.23513	6.87397	5.55455	0.119727	0.194327	0.157027	0.415183	1.33347	0.400015	0.6203		No	1.33347	Night (?)	NA		14.2796	8.49515	11.3874	0.403683	0.240158	0.32192	-0.417742
ENSRNOG00000001453	Baz1b	Baz1b	RGD1597089	-	368002	368002	chr12	22588079	22644371	-	protein_coding	FALSE	4711	15.28		3642.82	5598.07	4620.45	50.6059	77.7682	64.187	0.613307	1.52976	6.06954e-11	7.20289e-10		4093.64	5177.26	4635.45	56.8687	71.9222	64.3955	0.334143	1.26063	0.00440915	0.020249		Yes	1.52976	Night	7.20289e-10		3511.72	4518.05	4014.89	48.7847	62.7646	55.7747	0.357697
ENSRNOG00000001454	Eif4h	Eif4h	RGD1359222	MGC94887;Wbscr1;eIF-4H	288599	288599	chr12	23148331	23164974	+	protein_coding	FALSE	2406	15.28		3066	3253.49	3159.74	83.3975	88.4974	85.9474	0.0855779	1.06111	0.141731	0.248486		3111.95	3238.54	3175.25	84.6474	88.0908	86.3691	0.0567878	1.04015	0.499339	0.7024		Yes	1.06111	Night	0.248486		3828.17	3553.33	3690.75	104.129	96.6532	100.391	-0.107148
ENSRNOG00000001455	Kif13a	Kif13a	RGD1307825	LOC308173	308173	308173	chr17	23819083	24007957	+	protein_coding	FALSE	6742	15.28		2322	2919.56	2620.78	22.5398	28.3404	25.4401	0.328866	1.25603	8.94723e-08	7.33409e-07		2275.11	2783.2	2529.15	22.0846	27.0167	24.5507	0.287726	1.22071	0.0043854	0.02017		Yes	1.25603	Night	7.33409e-07		1881.68	2232.18	2056.93	18.2656	21.6679	19.9668	0.242782
ENSRNOG00000001456	Nup153	Nup153	RGD3216	NUCZINK	25281	25281	chr17	24032181	24084210	+	protein_coding	FALSE	5705	15.28		2444.11	3069.23	2756.67	28.0377	35.2088	31.6232	0.327327	1.25469	8.38339e-09	7.88566e-08		2417.31	2802.16	2609.74	27.7302	32.1451	29.9376	0.210432	1.15703	0.0739215	0.195917		Yes	1.25469	Night	7.88566e-08		2438.95	2569.94	2504.44	27.9785	29.4811	28.7298	0.075149
ENSRNOG00000001457	Rfc2	Rfc2	RGD621198	MGC95315	116468	116468	chr12	23185551	23198655	-	protein_coding	FALSE	1526	15.28		198.672	222.515	210.594	8.52039	9.54293	9.03166	0.160528	1.1177	0.229738	0.361658		210.444	223.975	217.209	9.02522	9.60554	9.31538	0.0878949	1.06282	0.623212	0.790983		Yes	1.1177	Night	0.361658		243.568	257.969	250.768	10.4458	11.0634	10.7546	0.0802468
ENSRNOG00000001460	Vps37c	-	RGD	-	-	100910929	chr1	213185209	213210283	+	protein_coding	FALSE	2647	15.28		224.138	206.427	215.282	5.54163	5.10374	5.32268	-0.115277	0.923205	0.482225	0.623635		224.023	225.811	224.917	5.53879	5.58299	5.56089	0.00890222	1.00619	0.954628	0.977778		Yes	1.08318	Day (?)	0.623635		234.138	227.681	230.91	5.78887	5.62924	5.70906	-0.0383668
ENSRNOG00000001465	Ids	-	RGD	-	-	-	chrX	156641145	156657836	+	protein_coding	FALSE	1822	15.28		490.397	555.905	523.151	17.6147	19.9678	18.7912	0.179428	1.13243	0.0247168	0.0602074		520.652	651.987	586.32	18.7015	23.419	21.0602	0.31492	1.24394	0.0669838	0.181524		Yes	1.24394	Night	0.0602074		604.439	586.515	595.477	21.7111	21.0672	21.3891	-0.0412167
ENSRNOG00000001466	LOC100364896	Cyp2c24	RGD1563697	LOC499353;RGD1563697	499353	100361492	chr1	244517580	245149649	-	protein_coding	FALSE	2320	15.28		0	0	0	0	0	0	NA	NA	NA	NA		0	0	0	0	0	0	NA	NA	NA	NA		No	NA	NA	NA		0	0	0	0	0	0	NA
ENSRNOG00000001469	Eln	Eln	RGD67394	RATTREL11;TREL11;Trela26	25043	25043	chr12	23033656	23076086	+	protein_coding	FALSE	2803	15.28		198.901	142.639	170.77	4.64399	3.33037	3.98718	-0.385925	0.765288	0.286965	0.428053		168.047	198.121	183.084	3.92359	4.62577	4.27468	0.191148	1.14167	0.630743	0.795591		Yes	1.3067	Day (?)	0.428053		221.754	196.531	209.143	5.17756	4.58864	4.8831	-0.149067
ENSRNOG00000001470	Limk1	Limk1	RGD62055	LIMK-1	65172	65172	chr12	23091783	23125718	+	protein_coding	FALSE	3317	15.28		160.642	150.463	155.552	3.16949	2.96866	3.06908	-0.0936875	0.937124	0.537447	0.672262		178.369	279.249	228.809	3.51926	5.50964	4.51445	0.605433	1.52143	0.0125659	0.048517		Yes	1.52143	Night (?)	0.048517		231.786	209.803	220.794	4.57318	4.13944	4.35631	-0.137594
ENSRNOG00000001474	Wbscr28	Wbscr28	RGD1561903	LOC288604;RGD1561903	288604	288604	chr12	22858646	22863206	+	protein_coding	FALSE	850	15.28		0.322383	0.676506	0.499444	0.0248216	0.052087	0.0384543	0.0918932	1.06577	0.721455	NA		0.332831	0.72234	0.527586	0.0256261	0.055616	0.040621	0.0679768	1.04825	0.782856	NA		No	1.06577	Night	NA		2.2247	0.339303	1.282	0.171289	0.0261243	0.0987066	-0.315099
ENSRNOG00000001475	Wbscr27	-	RGD	-	-	-	chr12	22821036	22831092	-	protein_coding	FALSE	2242	15.28		82.0297	38.2076	60.1187	2.39449	1.1153	1.75489	-1.02946	0.489894	1.15984e-05	6.78119e-05		63.1793	48.4402	55.8098	1.84423	1.41399	1.62911	-0.342929	0.788439	0.259539	0.475894		Yes	2.04126	Day	6.78119e-05		79.2313	75.133	77.1821	2.3128	2.19317	2.25298	-0.0699906
ENSRNOG00000001476	Cldn4	Cldn4	RGD1307932	LOC304407	304407	304407	chr12	22816133	22817929	+	protein_coding	FALSE	1796	15.28		0.576544	0	0.288272	0.0210089	0	0.0105044	-0.157209	0.896758	0.446074	NA		0	0	0	0	0	0	NA	NA	NA	NA		No	NA	NA	NA		0	0.355756	0.177878	0	0.0129635	0.00648175	0.0472129
ENSRNOG00000001477	-	-	RGD	-	-	-	chr12	22799637	22800097	-	pseudogene	FALSE	456	15.28		5.73064	5.25932	5.49498	0.822461	0.754817	0.788639	-0.0774849	0.947708	0.865087	0.916765		7.1637	6.60061	6.88216	1.02813	0.947318	0.987726	-0.0640597	0.956569	0.897244	0.950382		Yes	1.05518	Day	0.916765		6.8189	6.16052	6.48971	0.978647	0.884156	0.931402	-0.0762854
ENSRNOG00000001478	F1M710_RAT	Gtf2ird1	RGD620856	Gtf3	246770	246770	chr12	23319372	23426094	+	protein_coding	FALSE	3683	15.28		1109.17	1421.19	1265.18	19.7095	25.2539	22.4817	0.350211	1.27475	0.00618766	0.018624		1374.25	1295.35	1334.8	24.4198	23.0177	23.7188	-0.0840264	0.943421	0.497481	0.700893		Yes	1.27475	Night(?)	0.018624		1082.71	1294.82	1188.76	19.2391	23.0083	21.1237	0.252464
ENSRNOG00000001479	Gtf2i	Gtf2i	RGD727961	GTFII-I;Gtf2ird1;MGC94055;TFII-I	353256	353256	chr12	23470016	23545620	+	protein_coding	FALSE	4243	15.28		3455.09	4038.11	3746.6	53.2921	62.2847	57.7884	0.222869	1.16705	0.00726967	0.021346		3991.5	3924.45	3957.98	61.5659	60.5316	61.0488	-0.0240353	0.983478	0.745262	0.866428		Yes	1.16705	Night(?)	0.021346		3648.8	4584.57	4116.69	56.28	70.7136	63.4968	0.323748
ENSRNOG00000001480	F1M707_RAT	Ncf1	RGD61307	Ncf-1;p47phox	114553	114553	chr12	23578096	23587291	+	protein_coding	FALSE	2799	15.28		108.759	81.1504	94.9546	2.54295	1.89742	2.22019	-0.383366	0.766647	0.140384	0.246707		70.4477	104.915	87.6815	1.64718	2.45308	2.05013	0.493799	1.40815	0.160061	0.343477		Yes	1.40815	Night (?)	0.246707		183.943	187.329	185.636	4.30088	4.38005	4.34047	0.0208692
ENSRNOG00000001482	Gtf2ird2	Gtf2ird2	RGD1307435	LOC288606;RGD1307435;RGD1566086	288606	288606	chr12	23650479	23681954	-	protein_coding	FALSE	2814	15.28		374.027	351.131	362.579	8.69873	8.16624	8.43249	-0.0904484	0.939231	0.374612	0.520144		406.313	320.229	363.271	9.44961	7.44755	8.44858	-0.332718	0.794039	0.0636474	0.174911		Yes	1.25938	Day	0.174911		360.365	390.594	375.479	8.38098	9.08402	8.7325	0.112839
ENSRNOG00000001483	Wbscr16	Wbscr16	RGD1307558	LOC360796	360796	360796	chr12	23697691	23727908	+	protein_coding	FALSE	2262	15.28		226.238	191.208	208.723	6.54559	5.53211	6.03885	-0.237139	0.848426	0.0673637	0.136892		226.185	207.266	216.725	6.54406	5.99668	6.27037	-0.12451	0.917316	0.404943	0.624354		Yes	1.17865	Day	0.136892		251.015	229.032	240.024	7.26247	6.62645	6.94446	-0.127983
ENSRNOG00000001484	Gatsl2	Gatsl2	RGD1304672	Gats;LOC304410	304410	304410	chr12	23737178	23773813	-	protein_coding	FALSE	990	15.28		82.3881	156.851	119.619	5.44636	10.3688	7.90757	0.901063	1.86744	1.92851e-08	1.73633e-07		76.4784	183.716	130.097	5.05569	12.1447	8.6002	1.17816	2.26288	2.15224e-06	2.25109e-05		Yes	2.26288	Night	1.73633e-07		76.8249	101.925	89.3749	5.0786	6.73785	5.90823	0.371468
ENSRNOG00000001487	Fam120b	Fam120b	RGD1310304	LOC308218;RGD1310304	308218	308218	chr1	54267140	54311423	+	protein_coding	FALSE	3119	15.28		1095.01	1295.13	1195.07	22.9763	27.1753	25.0758	0.239507	1.18059	0.00328934	0.010767		1162.64	1299.77	1231.2	24.3954	27.2726	25.834	0.159963	1.11726	0.04363	0.131157		Yes	1.18059	Night	0.010767		1215.46	1355.3	1285.38	25.5035	28.4379	26.9707	0.154993
ENSRNOG00000001488	Psmb1	Psmb1	RGD621092	-	94198	94198	chr1	54369774	54388816	-	protein_coding	FALSE	799	15.28		1759.12	2145.72	1952.42	144.087	175.753	159.92	0.283697	1.21731	0.00152041	0.00551132		1872.17	2142.57	2007.37	153.347	175.495	164.421	0.191754	1.14215	0.138671	0.309794		Yes	1.21731	Night	0.00551132		2245.45	2024.18	2134.81	183.922	165.798	174.86	-0.147743
ENSRNOG00000001489	Tbp	Tbp	RGD67398	MGC93994;TFIID	117526	117526	chr1	54390755	54407562	+	protein_coding	FALSE	1867	15.28		432.924	470.462	451.693	15.1755	16.4914	15.8335	0.117445	1.08481	0.351765	0.497342		391.944	417.355	404.65	13.739	14.6298	14.1844	0.0903886	1.06466	0.45386	0.665256		Yes	1.08481	Night	0.497342		428.479	442.672	435.575	15.0197	15.5172	15.2685	0.0457983
ENSRNOG00000001490	Pdcd2	Pdcd2	RGD61887	-	58934	58934	chr1	54412080	54417571	-	protein_coding	FALSE	1134	15.28		272.626	348.004	310.315	15.7337	20.0839	17.9088	0.3406	1.26628	0.020511	0.0515353		308.014	309.692	308.853	17.776	17.8728	17.8244	0.00768511	1.00534	0.949312	0.975292		Yes	1.26628	Night	0.0515353		354.603	317.737	336.17	20.4647	18.3371	19.4009	-0.154709
ENSRNOG00000001492	NAC2_RAT	Slc8a2	RGD620194	Ncx2	140447	140447	chr1	76473937	76498388	+	protein_coding	FALSE	2909	15.28		74.8918	54.2562	64.574	1.68487	1.22063	1.45275	-0.438984	0.737654	0.0379496	0.0856302		72.2278	42.9516	57.5897	1.62494	0.9663	1.29562	-0.654314	0.635378	0.0552544	0.157322		Yes	1.57387	Day	0.0856302		107.454	101.661	104.557	2.41743	2.2871	2.35227	-0.0587091
ENSRNOG00000001493	B2RYG4_RAT	Kptn	RGD1310341	LOC308107	308107	-	chr1	76460131	76467761	+	protein_coding	FALSE	1578	15.28		599.064	440.24	519.652	24.8452	18.2583	21.5517	-0.435418	0.739479	0.000598189	0.00240668		594.034	385.159	489.597	24.6366	15.9739	20.3052	-0.613127	0.653778	9.13609e-06	8.57039e-05		Yes	1.52957	Day	8.57039e-05		608.214	578.882	593.548	25.2247	24.0082	24.6165	-0.0695175
ENSRNOG00000001494	Napa	Napa	RGD620855	alpha-SNAP	140673	140673	chr1	76438560	76457231	+	protein_coding	FALSE	1565	15.28		1998.72	2771.89	2385.31	83.5824	115.915	99.7486	0.468051	1.38324	9.73191e-10	1.02028e-08		2033.93	2270.12	2152.02	85.0546	94.9315	89.9931	0.153029	1.1119	0.411071	0.630344		Yes	1.38324	Night	1.02028e-08		2400	2498.97	2449.49	100.363	104.502	102.432	0.0578641
ENSRNOG00000001499	Mia	Mia	RGD620883	CD-RAP;Cdrap;LOC100364484;Mia1	81510	81510	chr1	82255153	82257125	-	protein_coding	FALSE	701	15.28		4.07658	2.42105	3.24882	0.380588	0.226028	0.303308	-0.37093	0.773284	0.418652	NA		2.89058	5.38202	4.1363	0.269863	0.502463	0.386163	0.437063	1.35385	0.386071	NA		No	1.35385	Night (?)	NA		2.94769	8.25328	5.60049	0.275195	0.770522	0.522859	0.60565
ENSRNOG00000001500	Rab4b	Rab4b	RGD620931	-	50866	50866	chr1	82242919	82254443	-	protein_coding	FALSE	1168	15.28		279.939	263.85	271.894	15.6854	14.784	15.2347	-0.0863807	0.941883	0.484259	0.625237		259.224	258.915	259.07	14.5248	14.5074	14.5161	-0.00387221	0.99732	0.977748	0.988974		Yes	1.0617	Day	0.625237		292.663	292.955	292.809	16.3984	16.4148	16.4066	0.000921026
ENSRNOG00000001501	Snrpa	Snrpa	RGD1307416	LOC292729;MGC105915	292729	292729	chr1	82265660	82274283	-	protein_coding	FALSE	1145	15.28		346.579	163.424	255.002	19.8095	9.34086	14.5752	-1.06894	0.47667	4.93813e-21	1.25741e-19		354.669	142.729	248.699	20.2719	8.15798	14.2149	-1.28615	0.410043	1.5717e-17	6.41031e-16		Yes	2.43877	Day	1.25741e-19		338.974	243.478	291.226	19.3748	13.9165	16.6457	-0.458336
ENSRNOG00000001503	Capns1	-	RGD	-	-	-	chr1	85519567	85525920	+	protein_coding	FALSE	783	15.28		1195.77	1112.03	1153.9	99.9452	92.9461	96.4456	-0.103216	0.930955	0.418176	0.56363		1224.51	1113.8	1169.16	102.348	93.0945	97.7211	-0.134797	0.910798	0.207812	0.410854		Yes	1.09794	Day	0.410854		1112.61	1216.74	1164.67	92.9949	101.698	97.3463	0.125257
ENSRNOG00000001506	Tmem35	Tmem35	RGD1303093	RSEP4	308134	308134	chrX	121773571	121784478	+	protein_coding	FALSE	1944	15.28		3367.9	3215.78	3291.84	113.381	108.26	110.82	-0.0655217	0.9556	0.563636	0.693809		3131.61	2493.24	2812.43	105.426	83.9352	94.6807	-0.321077	0.800472	0.0324524	0.104276		Yes	1.24926	Day	0.104276		3181.26	3296.72	3238.99	107.098	110.984	109.041	0.0506589
ENSRNOG00000001510	-	-	RGD	-	-	-	chr3	55384191	55384649	+	pseudogene	FALSE	456	15.28		1.19455	0.716939	0.955744	0.171441	0.102895	0.137168	-0.160136	0.894941	0.668348	NA		1.63277	2.35348	1.99313	0.234335	0.33777	0.286053	0.216836	1.16218	0.661896	NA		No	1.16218	Night (?)	NA		5.20418	3.10179	4.15299	0.746902	0.445169	0.596036	-0.310799
ENSRNOG00000001511	D4A0Q2_RAT	-	RGD	-	-	-	chr3	66685189	66686489	-	protein_coding	FALSE	1236	15.28		0	0	0	0	0	0	NA	NA	NA	NA		0	0	0	0	0	0	NA	NA	NA	NA		No	NA	NA	NA		0	0	0	0	0	0	NA
ENSRNOG00000001512	F1M9V3_RAT	-	RGD	-	-	-	chr10	44889370	44890444	-	protein_coding	FALSE	1074	15.28		0	1.06993	0.534967	0	0.0651972	0.0325986	0.387369	1.30801	0.197181	NA		0.332831	0	0.166416	0.0202813	0	0.0101407	-0.0706368	0.952218	0.647967	NA		No	1.30801	Night(?)	NA		0.329419	0.339303	0.334361	0.0200734	0.0206757	0.0203745	0.00166863
ENSRNOG00000001514	Cdca7	Cdca7	RGD1309363	LOC311742;MGC112656	311742	311742	chr3	54948492	54959126	+	protein_coding	FALSE	2330	15.28		21.5801	24.523	23.0516	0.606142	0.688802	0.647472	0.166652	1.12245	0.565451	0.694888		44.9331	29.6073	37.2702	1.26208	0.831611	1.04685	-0.487821	0.713102	0.218991	0.426448		Yes	1.40232	Day (?)	0.426448		33.715	30.8356	32.2753	0.946987	0.86611	0.906548	-0.0987438
ENSRNOG00000001515	Zak	Zak	RGD1561394	LOC311743;MLTK;RGD1561394	311743	-	chr3	54755050	54914353	+	protein_coding	FALSE	2913	15.28		352.186	303.033	327.61	7.91241	6.8081	7.36025	-0.212708	0.862916	0.0326334	0.0756873		348.812	359.177	353.995	7.8366	8.06946	7.95303	0.0411898	1.02896	0.745038	0.866233		Yes	1.15886	Day (?)	0.0756873		347.493	322.064	334.779	7.80697	7.23567	7.52132	-0.105405
ENSRNOG00000001516	Rapgef4	Rapgef4	RGD621886	CAMP-GEFII;CAMPS;Cgef2;Epac2;epac 2	252857	-	chr3	54632328	54717140	+	protein_coding	FALSE	3589	15.28		49.8893	49.5422	49.7158	0.909726	0.903397	0.906562	-0.00677838	0.995313	0.976612	0.9858		60.7513	46.1531	86.1381	1.10779	0.841597	1.57072	0.569011	1.48351	NA	NA		No	1.48351	Night (?)	NA		55.392	45.947	118.359	1.01007	0.837839	2.15827	-0.936194
ENSRNOG00000001517	Pdk1	Pdk1	RGD69427	MGC108625	116551	116551	chr3	54292075	54319240	+	protein_coding	FALSE	1579	15.28		293.066	308.01	300.538	12.1468	12.7661	12.4564	0.0699008	1.04964	0.507944	0.646176		367.834	296.246	332.04	15.2457	12.2785	13.7621	-0.296611	0.814163	0.178054	0.369387		Yes	1.22826	Day (?)	0.369387		392.459	363.807	378.133	16.2663	15.0788	15.6725	-0.102959
ENSRNOG00000001518	Itga6	Itga6	RGD621633	-	114517	114517	chr3	54203295	54272575	+	protein_coding	FALSE	3433	15.28		664.719	520.969	592.844	12.6719	9.93151	11.3017	-0.346864	0.786291	0.00107228	0.00406196		627.15	461.806	544.478	11.9557	8.80363	10.3797	-0.43612	0.73912	0.000594619	0.00360348		Yes	1.35296	Day	0.00360348		622.18	568.126	595.153	11.8609	10.8305	11.3457	-0.127315
ENSRNOG00000001519	Dlx2	Dlx2	RGD1304853	DLX-5;Dlx5;LOC296499	296499	296499	chr3	53852163	53854092	-	protein_coding	FALSE	1044	15.28		0	0	0	0	0	0	NA	NA	NA	NA		0	0	0	0	0	0	NA	NA	NA	NA		No	NA	NA	NA		0	0	0	0	0	0	NA
ENSRNOG00000001520	Dlx1	Dlx1	RGD1309593	LOC296500;MGC189409	296500	296500	chr3	53837051	53841642	+	protein_coding	FALSE	2757	15.28		2.23727	2.77215	2.50471	0.0531077	0.0658046	0.0594562	0.144643	1.10546	0.750245	NA		3.32337	0	1.66169	0.0788895	0	0.0394447	-0.939103	0.521557	0.0357587	NA		No	1.91734	Day (?)	NA		1.31708	2.43964	1.87836	0.0312646	0.0579116	0.0445881	0.129004
ENSRNOG00000001522	Map1d	Metap1d	RGD1307413	LOC311748;Map1d;Metapl1	311748	311748	chr3	53758751	53832843	+	protein_coding	FALSE	1468	15.28		153.851	82.1266	117.989	6.85884	3.66129	5.26007	-0.865406	0.548892	2.06215e-06	1.374e-05		155.909	78.7301	117.319	6.95059	3.50987	5.23023	-0.902983	0.53478	0.000839447	0.00486715		Yes	1.86993	Day	1.374e-05		140.149	135.822	137.986	6.24801	6.05508	6.15155	-0.0426608
ENSRNOG00000001524	Hat1	Hat1	RGD1305716	LOC296501;MGC105743	296501	296501	chr3	53696663	53744328	+	protein_coding	FALSE	1499	15.28		1191.38	1381.28	1286.33	52.0145	60.3053	56.1599	0.210528	1.15711	0.0369263	0.0837707		1265.4	1282	1273.7	55.2462	55.971	55.6086	0.018638	1.013	0.916764	0.961056		Yes	1.15711	Night	0.0837707		1221.36	1172.71	1197.03	53.3235	51.1994	52.2615	-0.0576089
ENSRNOG00000001525	Igsf11	Igsf11	RGD1308758	LOC303926;MGC94879	303926	303926	chr11	63501596	63640441	-	protein_coding	FALSE	3632	15.28		1694.6	1524.89	1609.74	30.535	27.4769	29.006	-0.14984	0.90135	0.185325	0.305476		1645.7	1304.33	1475.01	29.6538	23.5027	26.5783	-0.33166	0.794622	0.000882195	0.00508251		Yes	1.25846	Day	0.00508251		1873.12	1935.9	1904.51	33.7518	34.883	34.3174	0.0467927
ENSRNOG00000001527	Cd80	Cd80	RGD2314	B7-1;LOC100360171	25408	25408	chr11	64045340	64070083	-	protein_coding	FALSE	1022	15.28		3.43917	2.48717	2.96317	0.220231	0.159269	0.18975	-0.204238	0.867997	0.653186	NA		1.33133	2.30209	1.81671	0.0852531	0.147417	0.116335	0.180509	1.13328	0.66933	NA		No	1.15208	Day (?)	NA		3.52649	5.77186	4.64917	0.225823	0.369608	0.297715	0.229874
ENSRNOG00000001528	Gap43	Gap43	RGD62071	Basp2;MGC156666	29423	29423	chr11	59989084	60083969	+	protein_coding	FALSE	1481	15.28		290.359	138.431	214.395	12.8309	6.11723	9.47406	-1.01586	0.494533	1.98764e-07	1.53392e-06		408.444	277.185	342.815	18.0491	12.2487	15.1489	-0.516787	0.698926	0.0542931	0.155179		Yes	2.02211	Day	1.53392e-06		412.204	203.643	307.923	18.2152	8.99892	13.6071	-0.720352
ENSRNOG00000001531	Chac2	Chac2	RGD1309120	LOC360994;RGD1309120	360994	-	chr14	112115500	112122667	-	protein_coding	FALSE	752	15.28		212.192	246.753	229.473	18.4667	21.4744	19.9706	0.216004	1.16151	0.0802326	0.158328		195.386	206.5	200.943	17.004	17.9713	17.4877	0.0804102	1.05732	0.56158	0.750023		Yes	1.16151	Night	0.158328		187.273	216.151	201.712	16.298	18.8111	17.5546	0.200082
ENSRNOG00000001544	Cyyr1	Cyyr1	RGD1359578	LOC304138	304138	-	chr11	25041700	25157303	-	protein_coding	FALSE	784	15.28		82.7781	74.4863	78.6322	6.90996	6.21781	6.56388	-0.132925	0.911981	0.628399	0.747449		83.1674	91.0424	87.1049	6.94246	7.59984	7.27115	0.12509	1.09058	0.531649	0.728531		Yes	1.09651	Day (?)	0.728531		65.9697	100.593	83.2812	5.50687	8.39705	6.95196	0.528137
ENSRNOG00000001547	Agps	Agps	RGD620364	Adap-s;Adps;Ads;LOC100360503	84114	-	chr3	58528668	58547726	+	protein_coding	FALSE	309	15.28		23.6248	19.3483	21.4866	5.00363	4.09791	4.55077	-0.255804	0.83752	0.400259	0.545926		24.8426	27.8729	26.3578	5.26157	5.90338	5.58247	0.143215	1.10436	0.673968	0.824582		Yes	1.194	Day (?)	0.545926		20.4075	20.5174	20.4625	4.32224	4.3455	4.33387	0.00564992
ENSRNOG00000001548	Nfe2l2	Nfe2l2	RGD620360	nrf2	83619	83619	chr3	58366692	58394118	-	protein_coding	FALSE	2328	15.28		1621.52	2193.47	1907.49	45.5842	61.6632	53.6237	0.433927	1.35091	7.5323e-12	9.71781e-11		1629.56	2178.17	1903.87	45.8105	61.2331	53.5218	0.409209	1.32796	0.00715588	0.0304169		Yes	1.35091	Night	9.71781e-11		1771.89	1944.3	1858.09	49.8115	54.6585	52.235	0.13268
ENSRNOG00000001549	Gabpa	Gabpa	RGD1310802	Nrf-2alpha;Nrf2a	363735	363735	chr11	24323962	24352754	+	protein_coding	FALSE	4828	15.28		1395.1	998.166	1196.63	18.911	13.5304	16.2207	-0.479094	0.717428	1.84641e-09	1.86657e-08		1301.65	952.255	1126.95	17.6442	12.9081	15.2762	-0.446971	0.733581	2.68007e-08	3.89798e-07		Yes	1.39387	Day	1.86657e-08		1223.24	1277.36	1250.3	16.5814	17.315	16.9482	0.0606782
ENSRNOG00000001551	Atp5j	Atp5j	RGD621376	-	94271	94271	chr11	24316745	24323800	-	protein_coding	FALSE	573	15.28		976.655	1073.26	1024.96	111.548	122.582	117.065	0.133174	1.0967	0.281131	0.421494		1113.77	1238.77	1176.27	127.209	141.486	134.348	0.152287	1.11133	0.168719	0.355792		Yes	1.11133	Night	0.355792		1032.41	997.877	1015.14	117.916	113.972	115.944	-0.0474416
ENSRNOG00000001554	RGD1563888	RGD1563888	RGD1563888	LOC360692	360692	-	chr11	17446313	17476402	-	protein_coding	FALSE	2750	15.28		216.145	190.675	203.41	5.14385	4.53773	4.84079	-0.175624	0.885385	0.287368	0.428409		268.458	179.576	224.017	6.38881	4.27358	5.3312	-0.555626	0.680362	0.0076212	0.0320589		Yes	1.46981	Day	0.0320589		199.568	197.072	198.32	4.74935	4.68996	4.71965	-0.0173225
ENSRNOG00000001555	Btg3	Btg3	RGD2226	LOC360251	54230	54230	chr11	17241630	17257841	-	protein_coding	FALSE	1322	15.28		226.79	267.386	247.088	11.2271	13.2368	12.232	0.232809	1.17512	0.0713033	0.143344		242.402	255.612	249.007	12	12.6539	12.327	0.0723175	1.0514	0.764838	0.87843		Yes	1.17512	Night	0.143344		344.245	320.189	332.217	17.0417	15.8508	16.4463	-0.100832
ENSRNOG00000001556	LOC100360986	Hnrnpa3-ps1	RGD2321074	LOC100360986	100360986	-	chr3	58352020	58356801	+	protein_coding	FALSE	1199	15.28		1045.71	1130.66	1088.19	57.0779	61.715	59.3965	0.110254	1.07942	0.398891	0.544525		1102.11	1185.06	1143.59	60.1565	64.6843	62.4204	0.102319	1.0735	0.489518	0.694287		Yes	1.07942	Night	0.544525		885.756	951.802	918.779	48.3473	51.9522	50.1497	0.101444
ENSRNOG00000001557	Cxadr	Cxadr	RGD619794	CAR;Car1;MGC109536;rCAR	89843	89843	chr11	17193504	17241547	+	protein_coding	FALSE	1614	15.28		361.731	450.239	405.985	14.6676	18.2564	16.462	0.312875	1.24218	0.000694116	0.00274925		376.914	529.093	453.004	15.2832	21.4539	18.3685	0.464344	1.37969	0.0336519	0.107325		Yes	1.37969	Night	0.00274925		404.173	389.487	396.83	16.3886	15.793	16.0908	-0.0507585
ENSRNOG00000001559	Mtx2	Mtx2	RGD1306473	LOC288150;MGC106000	288150	288150	chr3	57460899	57523378	+	protein_coding	FALSE	1212	15.28		566.203	624.902	595.553	30.5736	33.7432	32.1584	0.139334	1.1014	0.287259	0.428328		637.072	650.944	644.008	34.4003	35.1494	34.7749	0.0306198	1.02145	0.859762	0.930396		Yes	1.1014	Night	0.428328		719.446	660.247	689.847	38.8483	35.6517	37.25	-0.121869
ENSRNOG00000001560	-	-	RGD	-	-	-	chr11	16590409	16591471	+	pseudogene	FALSE	1056	15.28		0.933038	1.42103	1.17704	0.0578245	0.0880677	0.0729461	0.164081	1.12045	0.689546	NA		1.29333	3.17035	2.23184	0.0801535	0.196481	0.138317	0.449635	1.36569	0.353968	NA		No	1.36569	Night	NA		2.60179	2.74733	2.67456	0.161245	0.170264	0.165754	0.0176478
ENSRNOG00000001566	LOC100363793	LOC100363384	RGD2323160	-	100363384	-	chr11	28744018	28744222	-	protein_coding	FALSE	204	15.28		0	0	0	0	0	0	NA	NA	NA	NA		0	0	0	0	0	0	NA	NA	NA	NA		No	NA	NA	NA		0	0	0	0	0	0	NA
ENSRNOG00000001567	-	-	RGD	-	-	-	chr11	28649304	28649520	-	pseudogene	FALSE	168	15.28		0	0	0	0	0	0	NA	NA	NA	NA		0	0	0	0	0	0	NA	NA	NA	NA		No	NA	NA	NA		0	0	0	0	0	0	NA
ENSRNOG00000001570	LOC100364664	LOC100363136	RGD2324754	-	100363136	100363136	chr11	28546254	28546782	-	protein_coding	FALSE	528	15.28		0	0	0	0	0	0	NA	NA	NA	NA		0	0	0	0	0	0	NA	NA	NA	NA		No	NA	NA	NA		0	0	0	0	0	0	NA
ENSRNOG00000001571	Cldn8	Cldn8	RGD1308575	LOC304124;MGC124857	304124	-	chr11	28421181	28421859	-	protein_coding	FALSE	678	15.28		0.329732	0	0.164866	0.0318279	0	0.015914	-0.103722	0.930629	0.543318	NA		0	0	0	0	0	0	NA	NA	NA	NA		No	NA	NA	NA		0	0	0	0	0	0	NA
ENSRNOG00000001572	Hoxd1	Hoxd1	RGD1309179	LOC288151	288151	288151	chr3	57377838	57379978	+	protein_coding	FALSE	1830	15.28		0	0	0	0	0	0	NA	NA	NA	NA		0	0	0	0	0	0	NA	NA	NA	NA		No	NA	NA	NA		0.329419	0	0.16471	0.0117808	0	0.0058904	-0.0438696
ENSRNOG00000001573	Usp25	Usp25	RGD1309003	LOC304150	304150	304150	chr11	15799828	15907792	+	protein_coding	FALSE	4531	15.28		1175.15	1519.48	1347.31	16.9736	21.9471	19.4603	0.353022	1.27723	0.0713031	0.143344		1234.63	1364.99	1299.81	17.8329	19.7157	18.7743	0.142346	1.1037	0.245445	0.458559		Yes	1.27723	Night	0.143344		1415.6	1762.11	1588.85	20.4467	25.4516	22.9492	0.312074
ENSRNOG00000001574	-	-	RGD	-	-	-	chr11	27948256	27949549	+	retrotransposed	FALSE	1293	15.28		8.34382	7.79262	8.06822	0.422321	0.394422	0.408372	-0.0656109	0.955541	0.883343	0.928271		11.9159	11.6117	11.7638	0.603121	0.587727	0.595424	-0.0258002	0.982276	0.953431	0.977135		Yes	1.04653	Day	0.928271		9.10835	12.2223	10.6653	0.461018	0.618631	0.539824	0.255696
ENSRNOG00000001575	Grik1	Grik1	RGD2732	GluK1;GluR-5;GluR5	29559	29559	chr11	27703874	28106265	-	protein_coding	FALSE	3373	15.28		2.16905	3.2336	2.70132	0.0420852	0.0627402	0.0524127	0.222152	1.16647	0.620969	NA		3.82217	11.9941	7.90812	0.0741601	0.232717	0.153438	0.641674	1.56014	0.194594	0.392473		No	1.56014	Night	NA		12.4247	5.88961	9.15715	0.241072	0.114274	0.177673	-0.443518
ENSRNOG00000001577	Hoxd3	Hoxd3	RGD1588601	Hox4r6;Hoxd3_mapped	288152	-	chr3	57358584	57361651	+	protein_coding	FALSE	1299	15.28		0	0	0	0	0	0	NA	NA	NA	NA		0	0	0	0	0	0	NA	NA	NA	NA		No	NA	NA	NA		0	0	0	0	0	0	NA
ENSRNOG00000001578	Hoxd4	Hoxd4	RGD1309690	LOC288153	288153	288153	chr3	57326879	57343942	+	protein_coding	FALSE	2706	15.28		0.659464	0.702197	0.680831	0.0159492	0.0169827	0.016466	0.0100751	1.00701	0.969744	NA		0	0	0	0	0	0	NA	NA	NA	NA		No	NA	NA	NA		0	0	0	0	0	0	NA
ENSRNOG00000001580	D4ACE0_RAT	Hoxd9	RGD1582908	LOC366083;LOC688999;MGC189507	688999	-	chr3	57312191	57314509	+	protein_coding	FALSE	1807	15.28		0	0	0	0	0	0	NA	NA	NA	NA		0	0	0	0	0	0	NA	NA	NA	NA		No	NA	NA	NA		0	0.355756	0.177878	0	0.0128846	0.0064423	0.0472129
ENSRNOG00000001581	Hoxd10	Hoxd10	RGD1306511	LOC303991	303991	303991	chr3	57306063	57309273	+	protein_coding	FALSE	1848	15.28		0	0.702197	0.351099	0	0.0248676	0.0124338	0.184693	1.13658	0.397584	NA		0	0	0	0	0	0	NA	NA	NA	NA		No	NA	NA	NA		0	0	0	0	0	0	NA
ENSRNOG00000001582	Bach1	Bach1;LOC100911490	RGD1306693;RGD6492873	LOC304127;	304127;100911490	-	chr11	27467206	27500173	+	protein_coding	FALSE	3232	15.28		579.737	913.135	746.436	11.7391	18.4902	15.1146	0.650825	1.57007	7.44239e-15	1.25448e-13		541.64	811.62	676.63	10.9677	16.4346	13.7011	0.576609	1.49134	8.00138e-07	9.16926e-06		Yes	1.57007	Night	1.25448e-13		508.59	576.414	542.502	10.2985	11.6719	10.9852	0.175286
ENSRNOG00000001584	LOC304131	Map3k7cl	RGD1359474	LOC304131	304131	304131	chr11	27316514	27360820	+	protein_coding	FALSE	1648	15.28		112.448	38.8014	75.6249	4.46553	1.54087	3.0032	-1.36402	0.388499	1.6427e-06	1.11215e-05		83.1706	86.9985	85.0846	3.30285	3.45487	3.37886	0.0487002	1.03433	0.908927	0.956775		Yes	2.57401	Day (?)	1.11215e-05		111.076	81.2376	96.1567	4.41102	3.22609	3.81856	-0.385535
ENSRNOG00000001585	Nrip1	Nrip1	RGD1311850	LOC304157;RIP140	304157	304157	chr11	15070157	15073646	-	protein_coding	FALSE	3489	15.28		930.067	924.892	927.48	17.4458	17.3487	17.3972	-0.00749147	0.994821	0.932263	0.957623		958.67	744.054	851.362	17.9823	13.9566	15.9694	-0.357412	0.780564	0.0157263	0.0581979		Yes	1.28113	Day	0.0581979		867.651	961.32	914.486	16.275	18.032	17.1535	0.141321
ENSRNOG00000001587	Hoxd12	Hoxd12	RGD1309797	LOC366082	366082	366082	chr3	57290418	57291383	+	protein_coding	FALSE	837	15.28		0	0	0	0	0	0	NA	NA	NA	NA		0	0	0	0	0	0	NA	NA	NA	NA		No	NA	NA	NA		0	0	0	0	0	0	NA
ENSRNOG00000001588	Hoxd13	Hoxd13	RGD1308417	LOC288154	288154	288154	chr3	57283680	57286998	+	protein_coding	FALSE	2484	15.28		0	0	0	0	0	0	NA	NA	NA	NA		0	0	0	0	0	0	NA	NA	NA	NA		No	NA	NA	NA		0	0	0	0	0	0	NA
ENSRNOG00000001589	D4ACC8_RAT	Evx2	RGD1305594	LOC288155	288155	288155	chr3	57271603	57274916	-	protein_coding	FALSE	1062	15.28		0	0	0	0	0	0	NA	NA	NA	NA		0	0	0	0	0	0	NA	NA	NA	NA		No	NA	NA	NA		0	0	0	0	0	0	NA
ENSRNOG00000001591	D4ACC7_RAT	-	RGD	-	-	-	chr8	88843583	88844077	+	protein_coding	FALSE	399	15.28		1.31893	0.338253	0.82859	0.216334	0.0554811	0.135908	-0.173942	0.886417	0.529348	NA		0.665663	1.27408	0.969871	0.109184	0.208978	0.159081	0.126559	1.09169	0.713436	NA		No	1.12814	Day (?)	NA		1.26882	0.355756	0.812287	0.208115	0.058352	0.133233	-0.137907
ENSRNOG00000001592	Cct8	Cct8	RGD1305452	LOC288305	288305	288305	chr11	27233710	27245369	-	protein_coding	FALSE	2470	15.28		3824.68	5912.08	4868.38	101.339	156.646	128.992	0.619749	1.53661	4.88383e-09	4.71064e-08		3927.93	6357.9	5142.92	104.074	168.459	136.267	0.686957	1.60988	1.71421e-10	3.36234e-09		Yes	1.60988	Night	3.36234e-09		4306.98	4386.36	4346.67	114.117	116.221	115.169	0.0260707
ENSRNOG00000001593	Lnp	Lnp	RGD1312042	LOC362151	362151	362151	chr3	57137229	57198818	-	protein_coding	FALSE	1511	15.28		696.584	883.046	789.815	30.1707	38.2468	34.2088	0.334839	1.26124	0.00801508	0.0232127		666.865	786.221	726.543	28.8835	34.0531	31.4683	0.235168	1.17704	0.0477483	0.140726		Yes	1.26124	Night	0.0232127		793.613	817.909	805.761	34.3733	35.4256	34.8994	0.0431293
ENSRNOG00000001595	F1LVS8_RAT	-	RGD	-	-	-	chr3	57072189	57073530	+	protein_coding	FALSE	1320	15.28		6.48038	8.07949	7.27993	0.321294	0.400577	0.360936	0.208974	1.15587	0.627051	0.746583		7.00188	10.7071	8.85447	0.34715	0.530851	0.439001	0.392849	1.31298	0.417053	0.635221		Yes	1.31298	Night	0.635221		7.13154	7.94946	7.5405	0.353578	0.394131	0.373855	0.0796605
ENSRNOG00000001596	AT5G3_RAT	Atp5g3	RGD620052	-	114630	114630	chr3	56511749	56514124	-	protein_coding	FALSE	624	15.28		1907.71	2072.65	1990.18	200.08	217.38	208.73	0.117814	1.08509	0.268136	0.406714		2207.74	2456.88	2332.31	231.548	257.678	244.613	0.153127	1.11198	0.0982527	0.241435		Yes	1.11198	Night	0.241435		2535.75	2238.12	2386.94	265.949	234.734	250.341	-0.178054
ENSRNOG00000001597	Atf2	Atf2	RGD621862	RATF2	81647	81647	chr3	56427232	56496473	-	protein_coding	FALSE	1704	15.28		1093.22	1278.77	1186	41.987	49.1134	45.5502	0.223674	1.1677	0.0141651	0.037582		1072.11	1157.57	1114.84	41.1761	44.4584	42.8172	0.109192	1.07862	0.33327	0.554348		Yes	1.1677	Night	0.037582		996.85	1140.66	1068.76	38.2857	43.8092	41.0475	0.192027
ENSRNOG00000001598	Usp16	Usp16	RGD1307192	LOC288306	288306	288306	chr11	27204765	27233879	+	protein_coding	FALSE	2888	15.28		1198.68	2817.64	2008.16	27.1634	63.8506	45.507	1.21838	2.32686	2.29521e-35	1.19029e-33		1234.58	3472.83	2353.7	27.9767	78.6979	53.3373	1.47455	2.77896	3.1045e-41	4.39102e-39		Yes	2.77896	Night	4.39102e-39		1224.35	1366.55	1295.45	27.7449	30.9675	29.3562	0.156058
ENSRNOG00000001599	Rwdd2b	Rwdd2b	RGD1305062	LOC304132;RGD1305062	304132	304132	chr11	27189246	27197900	-	protein_coding	FALSE	2145	15.28		308.138	400.429	354.283	9.40145	12.2173	10.8094	0.374643	1.29652	5.62303e-05	0.000287207		330.546	339.644	335.095	10.0851	10.3627	10.2239	0.0379521	1.02666	0.855692	0.927983		Yes	1.29652	Night	0.000287207		379.995	387.668	383.831	11.5938	11.8279	11.7109	0.028159
ENSRNOG00000001601	D4ACA9_RAT	-	RGD	-	-	-	chr11	46382794	46383091	+	protein_coding	FALSE	297	15.28		0	0	0	0	0	0	NA	NA	NA	NA		0.339442	0.357057	0.348249	0.0747973	0.0786787	0.076738	0.00364952	1.00253	0.987091	NA		No	NA	NA	NA		0	0	0	0	0	0	NA
ENSRNOG00000001602	Rnf160	Ltn1	RGD1311238	LOC288308;Rnf160;Zfp294;Znf294	288308	288308	chr11	27126257	27184111	-	protein_coding	FALSE	6669	15.28		2989.16	3508.56	3248.86	29.3336	34.4306	31.8821	0.228965	1.17199	0.00706235	0.0208217		3146.97	3448.63	3297.8	30.8822	33.8425	32.3624	0.131372	1.09533	0.118337	0.276007		Yes	1.17199	Night	0.0208217		3245.71	3663.34	3454.53	31.8512	35.9496	33.9004	0.173313
ENSRNOG00000001603	D4ACA2_RAT	N6amt1	RGD1311843	Hemk2;LOC288309;RGD1311843	288309	288309	chr11	27107112	27119291	+	protein_coding	FALSE	652	15.28		124.539	72.8668	98.703	12.5007	7.31407	9.90739	-0.742335	0.597771	1.32896e-05	7.67197e-05		124.483	72.532	98.5075	12.4951	7.28046	9.88777	-0.750846	0.594255	4.65037e-05	0.000372247		Yes	1.68278	Day	7.67197e-05		147.583	130.251	138.917	14.8138	13.0741	13.9439	-0.167394
ENSRNOG00000001606	Adamts5	Adamts5	RGD735196	-	304135	304135	chr11	25503379	25548851	-	protein_coding	FALSE	2784	15.28		83.8457	58.94	71.3928	1.97101	1.38553	1.67827	-0.481938	0.716015	0.0252842	0.0612918		86.6559	88.7838	87.7199	2.03707	2.08709	2.06208	0.0306368	1.02146	0.930337	0.966836		Yes	1.39662	Day (?)	0.0612918		78.9004	89.6363	84.2683	1.85475	2.10713	1.98094	0.133716
ENSRNOG00000001607	Adamts1	Adamts1	RGD621241	-	79252	79252	chr11	25434264	25443144	-	protein_coding	FALSE	4368	15.28		1911.79	1327.07	1619.43	28.644	19.8832	24.2636	-0.505705	0.704316	0.00470082	0.014745		1923.12	1815.85	1869.48	28.8138	27.2066	28.0102	-0.0778826	0.947447	0.740965	0.864105		Yes	1.41982	Day	0.014745		2185.17	2325.55	2255.36	32.7401	34.8434	33.7917	0.0776008
ENSRNOG00000001608	Fam55c	Nxpe3	RGD1584648	Fam55c;LOC681096	681096	681096	chr11	45714386	45770951	+	protein_coding	FALSE	3137	15.28		50.6847	72.7278	61.7062	1.0574	1.51727	1.28733	0.473936	1.38889	0.0590106	0.122496		57.0397	67.7719	62.4058	1.18998	1.41388	1.30193	0.217146	1.16243	0.497722	0.701149		Yes	1.38889	Night	0.122496		71.106	80.0463	75.5762	1.48343	1.66995	1.57669	0.136221
ENSRNOG00000001609	Cep97	Cep97	RGD1307400	LOC304007;Lrriq2;RGD1307400	304007	304007	chr11	45658902	45687089	+	protein_coding	FALSE	2847	15.28		326.622	308.314	317.468	7.50817	7.08733	7.29775	-0.0813617	0.945165	0.530907	0.66687		327.378	263.27	295.324	7.52557	6.05189	6.78873	-0.303012	0.810558	0.103395	0.250399		Yes	1.23372	Day	0.250399		347.093	389.68	368.387	7.97876	8.95771	8.46824	0.158943
ENSRNOG00000001611	Rpl24	Rpl24	RGD621191	L30	64307	64307	chr11	45628842	45634182	-	protein_coding	FALSE	531	15.28		2078.7	2310.54	2194.62	256.197	284.771	270.484	0.150694	1.1101	0.127613	0.228575		2210.49	2697.39	2453.94	272.44	332.45	302.445	0.281258	1.21525	0.0571169	0.161011		Yes	1.21525	Night	0.161011		2974.79	2940.67	2957.73	366.639	362.433	364.536	-0.0164726
ENSRNOG00000001613	Zbtb11	Zbtb11	RGD1308275	LOC304010	304010	304010	chr11	45591190	45625950	-	protein_coding	FALSE	4883	15.28		1380.27	2531.86	1956.07	18.4993	33.9335	26.2164	0.86725	1.82418	6.0079e-24	1.79752e-22		1398.89	2563.92	1981.4	18.7488	34.3633	26.556	0.855063	1.80884	7.94709e-09	1.25662e-07		Yes	1.82418	Night	1.79752e-22		1444.07	1733.54	1588.8	19.3543	23.234	21.2941	0.257298
ENSRNOG00000001616	Senp7	Senp7	RGD1305510	LOC288167	288167	288167	chr11	45390457	45539624	-	protein_coding	FALSE	4982	15.28		2017.25	1541.68	1779.46	26.4991	20.2519	23.3755	-0.386291	0.765094	7.44129e-09	7.06786e-08		2094.29	1505	1799.64	27.5112	19.7701	23.6407	-0.468485	0.722723	0.0003901	0.00249241		Yes	1.38366	Day	7.06786e-08		2075.32	2147.63	2111.47	27.262	28.2119	27.737	0.048776
ENSRNOG00000001618	Ripk4	Ripk4	RGD1311691	LOC304053	304053	304053	chr11	37767795	37790029	-	protein_coding	FALSE	3586	15.28		0.898927	1.05519	0.97706	0.0164056	0.0192574	0.0178315	0.0498978	1.03519	0.900435	NA		8.73461	2.15468	5.44465	0.159408	0.0393232	0.0993656	-0.708116	0.612119	0.145538	0.32095		No	1.63367	Day (?)	NA		2.61768	3.78798	3.20283	0.0477731	0.0691312	0.0584521	0.172903
ENSRNOG00000001620	D3ZUH8_RAT	Prdm15	RGD1310055	LOC304054	304054	304054	chr11	37809829	37867635	-	protein_coding	FALSE	6292	15.28		318.264	272.817	295.541	3.31037	2.83765	3.07401	-0.2181	0.859697	0.0548629	0.115408		274.99	251.321	263.155	2.86026	2.61406	2.73716	-0.128156	0.915	0.448352	0.660953		Yes	1.1632	Day	0.115408		302.549	339.231	320.89	3.1469	3.52844	3.33767	0.161272
ENSRNOG00000001621	C2cd2	C2cd2	RGD735112	MGC72630;RGD735112	304055	304055	chr11	37873369	37935054	-	protein_coding	FALSE	3754	15.28		299.916	246.795	273.356	5.22856	4.30248	4.76552	-0.273816	0.827129	0.0478209	0.103268		304.254	268.965	286.61	5.30419	4.68897	4.99658	-0.167727	0.890244	0.481934	0.688152		Yes	1.209	Day	0.103268		294.6	324.433	309.516	5.13588	5.65597	5.39593	0.134377
ENSRNOG00000001622	Impg2	Impg2	RGD708358	Pg10.2	245919	245919	chr11	45267157	45385026	-	protein_coding	FALSE	4382	15.28		24009	20818.3	22413.7	358.574	310.921	334.747	-0.201703	0.869524	0.110517	0.204402		24730.4	16117.9	20424.1	369.347	240.72	305.034	-0.591553	0.663628	0.00351342	0.0166512		Yes	1.50687	Day	0.0166512		31268.5	30238.8	30753.7	466.995	451.615	459.305	-0.0472483
ENSRNOG00000001623	Znf295	Zfp295	RGD1310841	LOC304056;Znf295	304056	304056	chr11	37960561	37973333	-	protein_coding	FALSE	3992	15.28		383.117	617.703	500.41	6.28084	10.1267	8.20375	0.682462	1.60488	1.01144e-14	1.68479e-13		392.514	666.03	529.272	6.43489	10.9189	8.67691	0.742596	1.67318	9.41365e-06	8.78512e-05		Yes	1.67318	Night	1.68479e-13		542.873	595.832	569.353	8.89989	9.7681	9.33399	0.130537
ENSRNOG00000001627	F1M9R3_RAT	Abi3bp	RGD1562717	LOC363767;RGD1562717	363767	363767	chr11	44853486	45018660	-	protein_coding	FALSE	4480	15.28		1766.77	1368.19	1567.48	25.8095	19.987	22.8982	-0.357148	0.780706	0.0244587	0.0597096		1352.19	1625.6	1488.89	19.7531	23.7471	21.7501	0.256482	1.19456	0.158166	0.34047		Yes	1.28089	Day (?)	0.0597096		1533.77	1691.18	1612.48	22.4058	24.7052	23.5555	0.129674
ENSRNOG00000001628	Pcp4	Pcp4	RGD3271	PEPZ19;pep-19	25510	-	chr11	36828272	36889380	+	protein_coding	FALSE	638	15.28		20.8323	54.3904	37.6114	2.13694	5.57928	3.85811	1.2506	2.3794	6.31649e-06	3.86898e-05		42.4977	94.7874	68.6425	4.35934	9.72314	7.04124	0.753428	1.68579	0.116515	0.272901		Yes	2.3794	Night	3.86898e-05		110.042	75.3368	92.6896	11.288	7.72793	9.50795	-0.27246
ENSRNOG00000001629	Wrb	Wrb	RGD735104	-	288233	288233	chr11	36453284	36467216	+	protein_coding	FALSE	2405	15.28		1803.24	1799.73	1801.49	49.0699	48.9745	49.0222	-0.00296442	0.997947	0.978238	0.986728		1773.58	1722.33	1747.96	48.2629	46.8682	47.5655	-0.0416633	0.971534	0.682968	0.830323		Yes	1.0293	Day	0.830323		1745.81	1560.02	1652.92	47.5072	42.4515	44.9794	-0.159073
ENSRNOG00000001632	D4AAI9_RAT	Brwd1	RGD1309030	LOC304061;Wdr9	304061	304061	chr11	36295800	36386151	-	protein_coding	FALSE	7545	15.28		3032.99	3844.45	3438.72	26.3081	33.3466	29.8273	0.339986	1.26574	7.72225e-07	5.49099e-06		3212.51	3555.05	3383.78	27.8652	30.8364	29.3508	0.144507	1.10535	0.19279	0.390418		Yes	1.26574	Night	5.49099e-06		3277.08	3493.2	3385.14	28.4252	30.2999	29.3626	0.0914232
ENSRNOG00000001633	Tfg	LOC102546978;Tfg	RGD7530145;RGD1309751	;LOC360709	102546978;360709	-	chr11	44826797	44853091	+	protein_coding	FALSE	1938	15.28		1975.44	1767.85	1871.64	66.7093	59.6992	63.2043	-0.157623	0.896501	0.163404	0.277446		1920.71	1543.59	1732.15	64.8611	52.1261	58.4936	-0.310451	0.80639	0.0142647	0.0538226		Yes	1.2401	Day	0.0538226		1801.21	1856.18	1828.69	60.8256	62.682	61.7538	0.0426895
ENSRNOG00000001634	Gpr128	-	RGD	-	-	304014	chr11	44754924	44817439	+	protein_coding	FALSE	2736	15.28		4.66782	3.84208	4.25495	0.111654	0.0919025	0.101778	-0.167435	0.890424	0.709285	NA		4.28634	5.7432	5.01477	0.102529	0.137377	0.119953	0.237555	1.17899	0.635476	0.798191		No	1.17899	Night (?)	NA		4.56182	4.69572	4.62877	0.109119	0.112321	0.11072	0.0199284
ENSRNOG00000001640	Tomm70a	Tomm70a	RGD1303049	MGC112570;TOM70	304017	304017	chr11	44302535	44341250	-	protein_coding	FALSE	2263	15.28		1529.25	2050.12	1789.69	44.2254	59.2887	51.7571	0.417198	1.33533	9.60146e-05	0.000465006		1470.28	2009.34	1739.81	42.5198	58.1092	50.3145	0.447009	1.36321	3.3763e-06	3.41775e-05		Yes	1.36321	Night	3.41775e-05		1667	1629.65	1648.32	48.2088	47.1289	47.6689	-0.0323555
ENSRNOG00000001642	D4AAH9_RAT	Tbc1d23	RGD1307925	LOC304019;RGD1307925	304019	304019	chr11	44226742	44285320	+	protein_coding	FALSE	3619	15.28		1505.78	1645.4	1575.59	27.2301	29.7549	28.4925	0.126214	1.09143	0.155228	0.266354		1498.32	1593.39	1545.86	27.0952	28.8145	27.9549	0.0886073	1.06334	0.251646	0.466413		Yes	1.09143	Night	0.266354		1891.75	1760.97	1826.36	34.2099	31.845	33.0274	-0.102421
ENSRNOG00000001643	D4AAH6_RAT	Psmg1	RGD1305454	Dscr2;LOC288236	288236	288236	chr11	36283569	36293003	-	protein_coding	FALSE	981	15.28		505.383	402.346	453.864	33.7154	26.8415	30.2785	-0.325502	0.79802	0.000141516	0.000660381		501.003	365.035	433.019	33.4232	24.3524	28.8878	-0.449351	0.732372	0.000155391	0.00109842		Yes	1.36543	Day	0.000660381		525.955	468.287	497.121	35.0878	31.2406	33.1642	-0.165258
ENSRNOG00000001644	Tmem30c	Tmem30c	RGD1306090	LOC288175;RGD1306090	288175	288175	chr11	44077492	44094851	+	protein_coding	FALSE	1219	15.28		2.90408	0	1.45204	0.155913	0	0.0779564	-0.890317	0.539496	0.0282487	NA		1.93669	1.44057	1.68863	0.103976	0.0773404	0.0906582	-0.136178	0.909927	0.767346	NA		No	1.85358	Day	NA		4.20092	2.01678	3.10885	0.225537	0.108276	0.166906	-0.314664
ENSRNOG00000001645	RGD1565927	Filip1l	RGD1565927	LOC304020;RGD1565927	304020	-	chr11	43790256	43859932	-	protein_coding	FALSE	3390	15.28		358.906	265.325	312.115	6.92879	5.12217	6.02548	-0.359042	0.779682	0.303468	0.445831		239.187	407.764	323.475	4.61758	7.87201	6.24479	0.682869	1.60533	0.0320889	0.103279		Yes	1.60533	Night (?)	0.103279		239.284	286.276	262.78	4.61944	5.52665	5.07305	0.221799
ENSRNOG00000001647	Ets2	Ets2	RGD1584977	Ets2_mapped	304063	304063	chr11	36017638	36028857	+	protein_coding	FALSE	1413	15.28		217.294	200.937	209.115	10.0643	9.30665	9.68546	-0.111284	0.925764	0.455373	0.598825		233.126	189.176	211.151	10.7976	8.76193	9.77975	-0.298039	0.813357	0.0396945	0.121979		Yes	1.22947	Day	0.121979		258.383	243.787	251.085	11.9674	11.2913	11.6293	-0.0822205
ENSRNOG00000001651	Dcbld2	Dcbld2	RGD620543	Esdn	155696	155696	chr11	42941794	42980244	-	protein_coding	FALSE	2141	15.28		482.037	445.512	463.775	14.7347	13.6182	14.1764	-0.111887	0.925377	0.214879	0.343233		494.825	435.763	465.294	15.1256	13.3202	14.2229	-0.179074	0.883269	0.231972	0.441967		Yes	1.13216	Day	0.343233		491.349	627.207	559.278	15.0193	19.1722	17.0957	0.339869
ENSRNOG00000001652	Erg	Erg	RGD621108	-	170909	170909	chr11	35655475	35760055	-	protein_coding	FALSE	1998	15.28		88.844	57.4456	73.1448	2.91011	1.88165	2.39588	-0.592818	0.663046	0.00496257	0.0154415		67.3723	81.6138	74.493	2.2068	2.67328	2.44004	0.235163	1.17704	0.502282	0.704869		Yes	1.50819	Day (?)	0.0154415		66.0722	62.2183	64.1452	2.16421	2.03798	2.10109	-0.0707983
ENSRNOG00000001653	St3gal6	St3gal6	RGD1303279	Siat10	304023	304023	chr11	42893711	42937784	+	protein_coding	FALSE	2104	15.28		262.859	297.606	280.232	8.17625	9.25704	8.71664	0.175681	1.1295	0.252737	0.389289		241.769	352.239	297.004	7.52023	10.9564	9.23833	0.489183	1.40365	0.105933	0.254276		Yes	1.40365	Night	0.254276		250.573	325.061	287.817	7.79407	10.111	8.95255	0.355959
ENSRNOG00000001654	Cpox	Cpox	RGD1311817	COX;LOC304024;MGC124847	304024	304024	chr11	42748708	42758686	-	protein_coding	FALSE	2748	15.28		274.612	353.735	314.173	6.54003	8.42437	7.4822	0.358573	1.28216	0.00820636	0.0237093		253.088	311.4	282.244	6.02742	7.41614	6.72178	0.290379	1.22296	0.0470742	0.139325		Yes	1.28216	Night	0.0237093		301.317	313.134	307.226	7.17603	7.45744	7.31673	0.0536731
ENSRNOG00000001656	Kcnj15	Kcnj15	RGD621662	Kir4.2	170847	170847	chr11	35577082	35594291	+	protein_coding	FALSE	1486	15.28		30.4883	13.9454	22.2168	1.34274	0.61417	0.978453	-0.926399	0.52617	0.00738003	0.0215946		27.1252	40.898	34.0116	1.19462	1.80119	1.49791	0.334867	1.26126	0.502705	0.70522		Yes	1.90053	Day (?)	0.0215946		23.0588	48.9258	35.9923	1.01553	2.15474	1.58514	0.741855
ENSRNOG00000001657	Cldnd1	Cldnd1	RGD1359273	MGC94479	288182	288182	chr11	42694733	42700946	-	protein_coding	FALSE	2006	15.28		380.088	769.508	574.798	12.4002	25.1049	18.7526	0.989945	1.98611	2.27437e-11	2.81053e-10		352.846	841.309	597.077	11.5115	27.4474	19.4794	1.23748	2.35786	6.58842e-28	4.93076e-26		Yes	2.35786	Night	4.93076e-26		468.024	594.193	531.108	15.2691	19.3853	17.3272	0.332643
ENSRNOG00000001658	IRK6_RAT	Kcnj6	RGD2959	LOC360252	25743	-	chr11	35025115	35117042	-	protein_coding	FALSE	6022	15.28		0	0	0	0	0	0	NA	NA	NA	NA		0	0	7.58457	0	0	0.0824265	0.0766514	1.05457	NA	NA		No	NA	NA	NA		0	0.339303	7.68722	0	0.00368742	0.083542	-0.0604407
ENSRNOG00000001662	Dyrk1a	Dyrk1a	RGD2528	Dyrk;PSK47	25255	-	chr11	34879732	34971000	+	protein_coding	FALSE	2838	15.28		1992.29	3140.19	2566.24	45.9428	72.4136	59.1782	0.651573	1.57088	8.4213e-17	1.61154e-15		2099.08	2874.15	2486.61	48.4053	66.2786	57.3419	0.448278	1.36441	3.08874e-05	0.000259364		Yes	1.57088	Night	1.61154e-15		2079.11	2157.14	2118.13	47.9448	49.7443	48.8445	0.0523991
ENSRNOG00000001675	-	-	RGD	-	-	-	chr11	41893018	41893934	+	pseudogene	FALSE	915	15.28		0.329732	0	0.164866	0.023584	0	0.011792	-0.103722	0.930629	0.543318	NA		0.332831	0	0.166416	0.0238056	0	0.0119028	-0.0706368	0.952218	0.647967	NA		No	1.07454	Day	NA		0.626464	0	0.313232	0.0448076	0	0.0224038	-0.070092
ENSRNOG00000001679	Gabrr3	Gabrr3	RGD621564	Loc192258	192258	192258	chr11	41667753	41720246	-	protein_coding	FALSE	1861	15.28		2.84321	1.01476	1.92898	0.0999859	0.0356856	0.0678358	-0.27501	0.826445	0.451599	NA		0.339442	0.36117	3.17937	0.011937	0.0127011	0.111808	-0.502115	0.706071	NA	NA		No	1.41629	Day	NA		0	1.02549	0.512745	0	0.036063	0.0180315	0.258015
ENSRNOG00000001680	Mina	-	RGD	-	-	-	chr11	41626341	41649489	-	protein_coding	FALSE	1990	15.28		1155.04	443.316	799.179	37.9858	14.5793	26.2825	-1.36116	0.38927	8.60993e-35	4.32107e-33		1167.23	335.933	751.58	38.3865	11.0478	24.7172	-1.76525	0.294176	3.52181e-40	4.72136e-38		Yes	3.39932	Day	4.72136e-38		1080.4	1089	1084.7	35.5312	35.8139	35.6726	0.0111251
ENSRNOG00000001681	Dscr3	Dscr3	RGD1306879	LOC360703	360703	360703	chr11	34778322	34803060	-	protein_coding	FALSE	688	15.28		330.889	241.178	286.033	31.4753	22.9417	27.2085	-0.445489	0.734335	0.000630203	0.00252178		306.533	236.718	271.626	29.1586	22.5175	25.838	-0.3648	0.776577	0.0160238	0.0591001		Yes	1.36178	Day	0.00252178		298.369	272.327	285.348	28.382	25.9047	27.1433	-0.128987
ENSRNOG00000001682	Ttc3	Ttc3	RGD1308654	LOC360702	360702	360702	chr11	34617071	34659047	+	protein_coding	FALSE	1591	15.28		1308.85	1815.53	1562.19	53.8387	74.6809	64.2598	0.467613	1.38282	1.59356e-07	1.25532e-06		1325.48	1895.36	1610.42	54.5228	77.9648	66.2438	0.513509	1.42752	1.4845e-11	3.40068e-10		Yes	1.42752	Night	3.40068e-10		1623.94	1742.41	1683.17	66.7999	71.6731	69.2365	0.0981225
ENSRNOG00000001684	Dscr6	Ripply3	RGD1308788	Dscr6;LOC288239	288239	288239	chr11	34575082	34583180	+	protein_coding	FALSE	1430	15.28		49.5583	24.5321	37.0452	2.26807	1.12273	1.6954	-0.912858	0.531132	0.000979719	0.00375481		34.5071	25.6586	30.0829	1.57924	1.17429	1.37677	-0.371606	0.772922	0.25891	0.475023		Yes	1.88277	Day	0.00375481		49.9378	42.2957	46.1168	2.28544	1.9357	2.11057	-0.20481
ENSRNOG00000001685	D4AA39_RAT	-	RGD	-	-	-	chr11	34460101	34460353	+	protein_coding	FALSE	252	15.28		0	0	0	0	0	0	NA	NA	NA	NA		0	0	0	0	0	0	NA	NA	NA	NA		No	NA	NA	NA		0	0	0	0	0	0	NA
ENSRNOG00000001686	Hlcs	Hlcs	RGD1565360	LOC288240;RGD1565360	288240	-	chr11	34382009	34525999	-	protein_coding	FALSE	2273	15.28		290.193	225.035	257.614	8.35533	6.47928	7.41731	-0.358427	0.780015	0.00639353	0.0191106		306.008	266.135	286.072	8.8107	7.66265	8.23668	-0.191952	0.87542	0.311717	0.531844		Yes	1.28203	Day	0.0191106		278.122	267.715	272.918	8.00779	7.70814	7.85797	-0.0533047
ENSRNOG00000001687	Crybg3	Crybg3	RGD1305628	LOC288204;RGD1305628	288204	-	chr11	41564148	41625620	+	protein_coding	FALSE	3728	15.28		1214.32	261.415	737.867	21.3174	4.58914	12.9533	-2.1527	0.224891	1.98631e-46	1.43069e-44		1175.64	310.766	743.201	20.6383	5.4555	13.0469	-1.81857	0.283501	7.89249e-16	2.74669e-14		Yes	4.4466	Day	1.43069e-44		1272.51	1189.01	1230.76	22.3389	20.8731	21.606	-0.0912376
ENSRNOG00000001688	Sim2	Sim2	RGD1308016	LOC304071	304071	304071	chr11	34335644	34376925	+	protein_coding	FALSE	4148	15.28		0	0	0	0	0	0	NA	NA	NA	NA		0.998494	0	0.499247	0.0157537	0	0.00787687	-0.151991	0.900007	0.491593	NA		No	NA	NA	NA		0	0	0	0	0	0	NA
ENSRNOG00000001689	B1WC73_RAT	Arl6	RGD1305535	LOC363760	363760	363760	chr11	41473810	41499692	+	protein_coding	FALSE	1418	15.28		6022.42	3816.93	4919.67	277.953	176.163	227.058	-0.650354	0.637124	1.99316e-11	2.4768e-10		6183.53	3372.38	4777.96	285.389	155.646	220.517	-0.837684	0.559541	3.49416e-05	0.00028869		Yes	1.78718	Day	2.4768e-10		5783.95	5172.51	5478.23	266.947	238.727	252.837	-0.157786
ENSRNOG00000001691	Cldn14	Cldn14	RGD1309165	LOC304073;MGC109472	304073	304073	chr11	34142137	34151928	-	protein_coding	FALSE	1416	15.28		0	0	0	0	0	0	NA	NA	NA	NA		0	0	0	0	0	0	NA	NA	NA	NA		No	NA	NA	NA		0	0	0	0	0	0	NA
ENSRNOG00000001692	Chaf1b	Chaf1b	RGD1307634	LOC288242	288242	288242	chr11	34110847	34130925	+	protein_coding	FALSE	1930	15.28		6.87098	7.09042	6.9807	0.23299	0.240431	0.236711	0.02661	1.01862	0.949368	0.968733		5.64411	7.37022	6.50716	0.191388	0.249919	0.220654	0.253837	1.19237	0.600909	0.776222		Yes	1.19237	Night	0.776222		10.0001	8.47483	9.23745	0.339096	0.287376	0.313236	-0.128997
ENSRNOG00000001694	F1LWW4_RAT	-	RGD	-	-	-	chr11	41204372	41205382	+	protein_coding	FALSE	987	15.28		0	0	0	0	0	0	NA	NA	NA	NA		0	0	0	0	0	0	NA	NA	NA	NA		No	NA	NA	NA		0	0	0	0	0	0	NA
ENSRNOG00000001699	Setd4	Setd4	RGD619899	Rda279	245975	245975	chr11	33765399	33785529	-	protein_coding	FALSE	1699	15.28		333.461	318.867	326.164	12.8448	12.2827	12.5638	-0.0626767	0.957486	0.613142	0.735997		325.943	313.433	319.688	12.5553	12.0733	12.3143	-0.0532744	0.963746	0.672086	0.82362		Yes	1.0444	Day	0.735997		363.65	339.585	351.618	14.0077	13.0807	13.5442	-0.0969943
ENSRNOG00000001700	Dfnb31	Dfnb31	RGD631330	Cip98;Whrn	313255	313255	chr5	80382664	80464817	-	protein_coding	FALSE	3063	15.28		797.716	2800.69	1799.2	17.0443	59.8404	38.4423	1.76385	3.39602	4.48148e-33	2.06893e-31		837.741	2978.32	1908.03	17.8994	63.6357	40.7676	1.7723	3.41598	6.48527e-24	3.9056e-22		Yes	3.41598	Night	2.06893e-31		784.411	996.528	890.47	16.76	21.2921	19.0261	0.335491
ENSRNOG00000001701	Cbr3	Cbr3	RGD1309728	LOC304078	304078	304078	chr11	33913960	33922221	+	protein_coding	FALSE	1175	15.28		17.2882	13.7341	15.5112	0.962915	0.764962	0.863939	-0.267284	0.830882	0.457683	0.600824		19.0457	15.0611	17.0534	1.06081	0.83887	0.949839	-0.277296	0.825136	0.481358	0.687552		Yes	1.21192	Day	0.600824		16.1922	20.6934	18.4428	0.901872	1.15258	1.02723	0.223167
ENSRNOG00000001702	LOC100360601	-	RGD	-	-	-	chr11	33889578	33895872	+	protein_coding	FALSE	834	15.28		0	0	0	0	0	0	NA	NA	NA	NA		0	0	0	0	0	0	NA	NA	NA	NA		No	NA	NA	NA		0	0	0	0	0	0	NA
ENSRNOG00000001704	Runx1	Runx1	RGD2283	Aml1;Cbfa2	50662	50662	chr11	32623460	32725409	-	protein_coding	FALSE	2405	15.28		44.2423	43.0845	43.6634	1.20392	1.17242	1.18817	-0.0306453	0.978982	0.897176	0.935854		46.9011	46.0688	46.485	1.27628	1.25363	1.26495	-0.025129	0.982733	0.924652	0.964438		Yes	1.02147	Day	0.935854		39.4318	38.024	38.7279	1.07302	1.03471	1.05387	-0.0398344
ENSRNOG00000001706	Kalrn	Kalrn	RGD621865	Duo;P-CIP10	84009	84009	chr11	68195339	68611336	+	protein_coding	FALSE	9716	15.28		3131.96	1952.69	2542.32	21.0962	13.1529	17.1246	-0.654784	0.635171	0.000232241	0.00102677		3402.55	1736.7	2569.62	22.9189	11.698	17.3085	-0.948429	0.518196	1.748e-10	3.41558e-09		Yes	1.92977	Day	3.41558e-09		3451.52	3136.49	3294	23.2487	21.1267	22.1877	-0.125167
ENSRNOG00000001707	Vwa5b2	Vwa5b2	RGD1564491	LOC303812;RGD1564491	303812	303812	chr11	82535710	82552800	-	protein_coding	FALSE	4679	15.28		2.78705	3.09566	2.94135	0.0389824	0.0432989	0.0411406	0.0686783	1.04876	0.879801	NA		5.23362	3.38149	19.1155	0.0732025	0.0472968	0.267368	0.908698	1.87735	NA	NA		No	1.87735	Night	NA		2.60268	1.71297	15.3136	0.0364036	0.0239592	0.21419	-0.534232
ENSRNOG00000001708	Dvl3	Dvl3	RGD1308834	LOC303811	303811	303811	chr11	82597653	82621890	-	protein_coding	FALSE	2192	15.28		182.961	212.876	197.918	5.46255	6.35568	5.90911	0.206378	1.15379	0.318303	0.46161		180.374	204.774	192.574	5.3853	6.1138	5.74955	0.176796	1.13037	0.246409	0.459747		Yes	1.15379	Night	0.459747		195.36	209.048	202.204	5.83273	6.24139	6.03706	0.0913473
ENSRNOG00000001709	Ap2m1	Ap2m1	RGD620135	Ap50;Clapm1;MGC105352;mu2	116563	116563	chr11	82585473	82591836	-	protein_coding	FALSE	1803	15.28		16392.4	14940.7	15666.6	595.009	542.316	568.663	-0.132678	0.912137	0.111178	0.205283		15872.3	14006.5	14939.4	576.13	508.405	542.267	-0.177869	0.884008	0.132329	0.299386		Yes	1.13121	Day	0.205283		14289.1	13661.8	13975.5	518.664	495.896	507.28	-0.0623619
ENSRNOG00000001710	Abcf3	Abcf3	RGD1310468	LOC287982	287982	287982	chr11	82570495	82582228	-	protein_coding	FALSE	2521	15.28		1775.25	2269.39	2022.32	46.0853	58.9131	52.4992	0.351525	1.27591	4.82258e-06	3.0072e-05		1773.76	2187.51	1980.64	46.0468	56.7877	51.4172	0.298162	1.22958	0.0136378	0.0519181		Yes	1.27591	Night	3.0072e-05		1905.6	1985.16	1945.38	49.4692	51.5347	50.502	0.0580738
ENSRNOG00000001711	Hrasls	Hrasls	RGD1309485	A-C1;LOC288025	288025	288025	chr11	73420970	73439334	-	protein_coding	FALSE	2976	15.28		330.246	216.217	273.232	7.26242	4.75482	6.00862	-0.593645	0.662666	5.73729e-05	0.000292467		383.48	245.625	314.552	8.43308	5.40152	6.9173	-0.610697	0.65488	0.00444291	0.0203737		Yes	1.527	Day	0.000292467		373.727	419.381	396.554	8.2186	9.22258	8.72059	0.153374
ENSRNOG00000001712	Alg3	Alg3	RGD1306004	LOC287983	287983	287983	chr11	82531565	82535341	+	protein_coding	FALSE	1211	15.28		266.368	217.442	241.905	14.3951	11.751	13.0731	-0.282749	0.822023	0.0698976	0.141229		248.177	189.749	218.963	13.412	10.2545	11.8332	-0.379416	0.768749	0.0166906	0.0610485		Yes	1.30082	Day	0.0610485		237.122	221.363	229.243	12.8146	11.9629	12.3888	-0.0965252
ENSRNOG00000001713	-	-	RGD	-	-	-	chr11	73147651	73148932	-	retrotransposed	FALSE	1281	15.28		4.89259	3.86967	4.38113	0.249958	0.197698	0.223828	-0.188219	0.877689	0.68077	NA		4.24174	2.71465	3.47819	0.216706	0.138689	0.177697	-0.347359	0.786022	0.489495	NA		No	1.27223	Day	NA		6.17714	7.83042	7.00378	0.315584	0.400048	0.357816	0.165183
ENSRNOG00000001714	Atp13a4	Atp13a4	RGD1306927	LOC288026;RGD1306927	288026	288026	chr11	73167331	73251065	+	protein_coding	FALSE	3906	15.28		24.0601	16.3555	20.2078	0.403128	0.274036	0.338582	-0.447771	0.733175	0.218066	0.347467		24.4528	28.7979	26.6254	0.409707	0.482508	0.446108	0.145085	1.1058	0.766723	0.87931		Yes	1.36393	Day (?)	0.347467		21.0906	18.5564	19.8235	0.353373	0.310912	0.332143	-0.0940249
ENSRNOG00000001715	Ece2	Ece2	RGD1303039	-	408243	408243	chr11	82492974	82529639	-	protein_coding	FALSE	4087	15.28		48.3758	75.2198	61.7978	0.774641	1.20449	0.989567	0.595426	1.51092	0.00518104	0.0160156		61.3427	114.034	87.6885	0.982279	1.82603	1.40415	0.706758	1.63213	0.084697	0.216313		Yes	1.63213	Night	0.0160156		93.5938	65.4514	79.5226	1.49871	1.04807	1.27339	-0.368982
ENSRNOG00000001717	Opa1	Opa1	RGD708423	LOC171116;MGC124921	171116	171116	chr11	73005463	73058191	-	protein_coding	FALSE	3181	15.28		3127.25	3444.36	3285.81	64.3393	70.8633	67.6013	0.13787	1.10028	0.129255	0.231011		3250.92	3248.62	3249.77	66.8834	66.8363	66.8599	-0.000713592	0.999505	0.994461	0.99723		Yes	1.10028	Night(?)	0.231011		3325.29	3207.57	3266.43	68.4135	65.9917	67.2026	-0.0515878
ENSRNOG00000001719	Psmd2	Psmd2	RGD1305752	LOC287984;MGC116280	287984	287984	chr11	82478178	82488804	-	protein_coding	FALSE	2895	15.28		4655.09	4310.09	4482.59	105.234	97.4349	101.334	-0.11056	0.926229	0.119104	0.216804		4713.58	4392.27	4552.93	106.556	99.2927	102.925	-0.100965	0.932409	0.206916	0.409924		Yes	1.07965	Day	0.216804		4412.03	4181.37	4296.7	99.7392	94.525	97.1321	-0.0764787
ENSRNOG00000001720	D4ADT9_RAT	Hes1	RGD62081	RHL	29577	29577	chr11	72603850	72606212	-	protein_coding	FALSE	1581	15.28		160.402	115.841	138.122	6.63981	4.79521	5.71751	-0.427314	0.743645	0.0975205	0.185185		144.879	107.775	126.327	5.99723	4.4613	5.22926	-0.398399	0.7587	0.10748	0.257062		Yes	1.34473	Day	0.185185		150.752	116.206	133.479	6.24034	4.8103	5.52532	-0.350452
ENSRNOG00000001724	LOC678704	Atp13a3	RGD1590881	LOC360728	678704	678704	chr11	72263083	72336927	+	protein_coding	FALSE	3986	15.28		1282.77	1442.86	1362.82	21.0615	23.6899	22.3757	0.168148	1.12362	0.0396676	0.0886763		1293.75	1544.81	1419.28	21.2417	25.3638	23.3027	0.250888	1.18994	0.0642059	0.175975		Yes	1.18994	Night	0.0886763		1595.84	1606.48	1601.16	26.2016	26.3763	26.289	0.00933824
ENSRNOG00000001726	Tmem44	Tmem44	RGD1563737	LOC288028;RGD1563737	288028	-	chr11	72062842	72083318	+	protein_coding	FALSE	1206	15.28		33.2875	17.9511	25.6193	1.80639	0.974138	1.39026	-0.788309	0.579023	0.00783413	0.022728		31.9485	30.1674	31.0579	1.73372	1.63707	1.6854	-0.0695462	0.952938	0.861717	0.931111		Yes	1.72705	Day	0.022728		41.9541	24.4269	33.1905	2.27669	1.32555	1.80112	-0.624001
ENSRNOG00000001727	Lsg1	Lsg1	RGD1309089	LOC288029;RGD1309089	288029	288029	chr11	72026814	72051400	+	protein_coding	FALSE	2264	15.28		604.335	553.862	579.098	17.4694	16.0104	16.7399	-0.124315	0.91744	0.23676	0.370481		623.042	562.2	592.621	18.0102	16.2514	17.1308	-0.145382	0.90414	0.342976	0.563957		Yes	1.10602	Day	0.370481		556.008	567.087	561.547	16.0724	16.3927	16.2325	0.0283926
ENSRNOG00000001728	Fam43a	-	RGD	-	-	288031	chr11	72011371	72012664	-	protein_coding	FALSE	1278	15.28		67.1909	60.6736	63.9322	3.44078	3.10703	3.2739	-0.141507	0.906572	0.47088	0.613307		60.6107	163.368	111.989	3.10381	8.3659	5.73486	1.25852	2.3925	0.000112536	0.000820706		Yes	2.3925	Night (?)	0.000820706		59.7746	43.5719	51.6732	3.06099	2.23127	2.64613	-0.400636
ENSRNOG00000001729	RGD1308154	Xxylt1	RGD1308154	LOC363799;RGD1308154	363799	-	chr11	71532957	71658701	+	protein_coding	FALSE	1179	15.28		120.688	114.667	117.678	6.69926	6.36505	6.53216	-0.0741064	0.94993	0.668862	0.779663		121.527	150.035	135.781	6.74584	8.32829	7.53707	0.288327	1.22122	0.157741	0.340058		Yes	1.22122	Night (?)	0.340058		121.187	118.425	119.806	6.72698	6.57365	6.65032	-0.0323756
ENSRNOG00000001730	Acap2	Acap2	RGD1562939	Centb2;cnt-b2	619382	619382	chr11	71411705	71524825	+	protein_coding	FALSE	3578	15.28		1272.44	1439.83	1356.14	23.2742	26.3359	24.805	0.17695	1.13049	0.0308102	0.0721503		1166.07	1364.83	1265.45	21.3286	24.964	23.1463	0.224988	1.16877	0.00908694	0.0373284		Yes	1.16877	Night	0.0373284		1093.65	1123.75	1108.7	20.0039	20.5545	20.2792	0.0387044
ENSRNOG00000001732	-	-	RGD	-	-	-	chr11	71328052	71328492	+	pseudogene	FALSE	438	15.28		11.2633	10.55	10.9067	1.68294	1.57636	1.62965	-0.0803254	0.945844	0.84283	0.900477		14.0896	17.1006	15.5951	2.10524	2.55514	2.33019	0.226852	1.17028	0.556889	0.746598		Yes	1.17028	Night (?)	0.746598		20.7537	18.5943	19.674	3.10098	2.77832	2.93965	-0.116394
ENSRNOG00000001733	Ppp1r2	Ppp1r2	RGD621099	IPP-2;MGC105260	192361	-	chr11	71319293	71342715	+	protein_coding	FALSE	2234	15.28		2823.09	3330.6	3076.84	82.7023	97.5699	90.1361	0.236404	1.17805	0.00933963	0.0264577		2708.12	3260.95	2984.53	79.3343	95.5295	87.4319	0.26618	1.20262	0.00261517	0.0129724		Yes	1.20262	Night	0.0129724		3221.07	2864.78	3042.93	94.3612	83.9238	89.1425	-0.166671
ENSRNOG00000001736	Bdh1	Bdh1	RGD620131	Bdh;MGC94818	117099	117099	chr11	71130560	71165695	-	protein_coding	FALSE	1617	15.28		153.432	226.653	190.042	6.20988	9.17334	7.69161	0.551803	1.46592	2.43467e-05	0.000134036		178.939	206.482	192.71	7.24221	8.35695	7.79958	0.201426	1.14983	0.238633	0.449872		Yes	1.46592	Night	0.000134036		178.852	198.916	188.884	7.23871	8.05075	7.64473	0.145837
ENSRNOG00000001738	LOC682402	Eif4g1;LOC100911431;LOC680559	RGD1306144;RGD6492984;RGD1590601	LOC287986;	287986;100911431;680559	287986	chr11	82452005	82471731	-	protein_coding	FALSE	4986	15.28		6338.63	6654.13	6496.38	83.1993	87.3405	85.2699	0.0697284	1.04952	0.362875	0.508018		6356.95	6360.8	6358.87	83.4398	83.4903	83.465	0.000847847	1.00059	0.992711	0.996571		Yes	1.04952	Night	0.508018		5010.13	5046.85	5028.49	65.7617	66.2437	66.0027	0.0106066
ENSRNOG00000001739	Mfi2	Mfi2	RGD1308155	LOC288038	288038	288038	chr11	70706383	70728239	-	protein_coding	FALSE	4197	15.28		2.82116	1.04045	1.93081	0.0439912	0.016224	0.0301076	-0.527936	0.693546	0.237474	NA		2.93272	0.718227	1.82547	0.0457307	0.0111995	0.0284651	-0.60769	0.656247	0.196411	NA		No	1.52382	Day	NA		3.8712	3.4069	3.63905	0.0603648	0.0531248	0.0567448	-0.0747252
ENSRNOG00000001741	LOC100364604	-	RGD	-	-	-	chr11	82442380	82449490	-	protein_coding	FALSE	1109	15.28		64.272	161.689	112.98	3.79286	9.54169	6.66728	1.2827	2.43294	6.92518e-14	1.08066e-12		46.9491	222.127	134.538	2.77059	13.1083	7.93944	2.15509	4.45396	8.00625e-28	5.93425e-26		Yes	4.45396	Night	5.93425e-26		114.774	111.852	113.313	6.77314	6.60066	6.6869	-0.0349277
ENSRNOG00000001742	Clcn2	-	RGD	-	-	29232	chr11	82427790	82441289	+	protein_coding	FALSE	3186	15.28		655.276	486.882	571.079	13.4603	10.0013	11.7308	-0.410754	0.75223	0.0220923	0.0548097		663.418	485.089	574.254	13.6276	9.96443	11.796	-0.441459	0.736389	0.0062535	0.0272192		Yes	1.35798	Day	0.0272192		781.359	743.012	762.185	16.0502	15.2625	15.6564	-0.0713616
ENSRNOG00000001746	Pigz	-	RGD	-	-	689116	chr11	70642906	70651744	-	protein_coding	FALSE	1587	15.28		1158.24	1154.65	1156.45	47.7638	47.6158	47.6898	-0.00418496	0.997103	0.964725	0.978772		1068.74	1109.47	1089.1	44.073	45.7524	44.9127	0.0540891	1.0382	0.585477	0.7667		Yes	1.0382	Night (?)	0.7667		1111.04	1146.02	1128.53	45.8175	47.2599	46.5387	0.0438645
ENSRNOG00000001747	Pak2	-	RGD	-	-	-	chr11	70529960	70588515	+	protein_coding	FALSE	1802	15.28		1644.93	1621.26	1633.09	59.7405	58.8809	59.3107	-0.0212476	0.98538	0.834508	0.894966		1851.29	1633.25	1742.27	67.2353	59.3164	63.2759	-0.178377	0.883697	0.094095	0.233301		Yes	1.13161	Day	0.233301		1648.55	1853.51	1751.03	59.8719	67.3159	63.5939	0.166605
ENSRNOG00000001748	Polr2h	-	RGD	-	-	100912534	chr11	82421656	82426105	-	protein_coding	FALSE	790	15.28		254.164	239.891	247.028	21.0554	19.873	20.4642	-0.0822288	0.944597	0.563171	0.6934		239.188	209.951	224.569	19.8147	17.3928	18.6037	-0.185599	0.879284	0.172889	0.361955		Yes	1.13729	Day	0.361955		228.513	252.731	240.622	18.9304	20.9367	19.9336	0.139032
ENSRNOG00000001749	Thpo	-	RGD	-	-	-	chr11	82412551	82417807	+	protein_coding	FALSE	1406	15.28		1.31158	0.702197	1.00689	0.06105	0.0326851	0.0468676	-0.138789	0.908281	0.68111	NA		1.31563	2.8133	2.06447	0.0612388	0.13095	0.0960946	0.384586	1.30549	0.427599	NA		No	1.30549	Night (?)	NA		1.61442	1.37366	1.49404	0.0751466	0.0639399	0.0695432	-0.0434371
ENSRNOG00000001750	Chrd	Chrd	RGD620181	-	117275	117275	chr11	82401719	82410380	-	protein_coding	FALSE	3293	15.28		23.5999	19.7213	21.6606	0.469025	0.391942	0.430483	-0.223035	0.856761	0.466591	0.609506		23.1033	40.6017	31.8525	0.459154	0.806917	0.633035	0.61403	1.53053	0.154711	0.334856		Yes	1.53053	Night (?)	0.334856		23.2443	24.5788	23.9116	0.461957	0.48848	0.475218	0.0606394
ENSRNOG00000001752	Lrrc33	Nrros	RGD1310771	Garpl1;LOC303875;Lrrc33;MGC108848;RGD1310771	303875	303875	chr11	70449115	70466402	+	protein_coding	FALSE	2543	15.28		52.7921	30.7604	41.7763	1.35862	0.791631	1.07513	-0.715353	0.609056	0.00422041	0.0134276		35.9581	45.3641	40.6611	0.925395	1.16746	1.04643	0.255258	1.19355	0.54778	0.740087		Yes	1.64189	Day (?)	0.0134276		63.6661	53.4393	58.5527	1.63847	1.37528	1.50688	-0.198037
ENSRNOG00000001753	RGD1311861	Fbxo45	RGD1311861	LOC288042;RGD1311861	288042	-	chr11	70371624	70383636	+	protein_coding	FALSE	645	15.28		129.379	160.584	144.981	13.1274	16.2937	14.7105	0.30491	1.23534	0.0258244	0.0623586		135.035	174.977	155.006	13.7013	17.7541	15.7277	0.362613	1.28575	0.0581547	0.163429		Yes	1.28575	Night	0.0623586		151.783	154.032	152.908	15.4007	15.6289	15.5148	0.0206174
ENSRNOG00000001754	Wdr53	Wdr53	RGD1559546	LOC498097;RGD1559546	498097	498097	chr11	70362384	70370721	-	protein_coding	FALSE	1459	15.28		134.87	91.4298	113.15	6.04976	4.10118	5.07547	-0.522785	0.696027	0.0180911	0.0462396		116.236	91.9697	104.103	5.21388	4.1254	4.66964	-0.32341	0.799179	0.109287	0.260213		Yes	1.43673	Day	0.0462396		113.094	113.361	113.227	5.07294	5.08493	5.07894	0.00240041
ENSRNOG00000001756	D3ZDR3_RAT	LOC100911374	RGD6493076	-	100911374	100911374	chr11	70216849	70278154	-	protein_coding	FALSE	1525	15.28		550.446	691.46	620.953	23.6223	29.6738	26.6481	0.323999	1.2518	0.0055115	0.0168563		576.221	685.696	630.959	24.7284	29.4265	27.0774	0.249206	1.18855	0.0162304	0.059691		Yes	1.2518	Night	0.0168563		606.479	599.405	602.942	26.0269	25.7233	25.8751	-0.0162742
ENSRNOG00000001757	Tm4sf19	Tm4sf19	RGD1560486	LOC288044;RGD1560486	288044	288044	chr11	70189724	70201499	-	protein_coding	FALSE	766	15.28		9.05209	8.03716	8.54462	0.773387	0.686674	0.73003	-0.119802	0.920314	0.773008	0.854962		9.53319	8.95259	9.24289	0.81449	0.764886	0.789688	-0.068758	0.953458	0.879731	0.942247		Yes	1.08659	Day	0.854962		8.85927	9.65227	9.25577	0.756913	0.824664	0.790789	0.0533909
ENSRNOG00000001758	Tctex1d2	Tctex1d2	RGD1563597	LOC498095;RGD1563597	498095	498095	chr11	70175483	70183844	-	protein_coding	FALSE	883	15.28		184.558	166.512	175.535	13.6788	12.3413	13.0101	-0.144687	0.904576	0.282742	0.423262		188.007	154.7	171.353	13.9345	11.4658	12.7001	-0.270162	0.829226	0.142987	0.316956		Yes	1.20594	Day	0.316956		259.935	196.324	228.13	19.2655	14.5509	16.9082	-0.382722
ENSRNOG00000001762	Pcyt1a	Pcyt1a	RGD70515	CCT A;CCT-alpha;CT A;CTP;MGC93248	140544	-	chr11	70130573	70173684	-	protein_coding	FALSE	4300	15.28		1129.14	1678.22	1403.68	17.1852	25.5422	21.3637	0.563626	1.47798	7.41273e-08	6.13116e-07		1147.4	1642.5	1394.95	17.4632	24.9985	21.2308	0.512781	1.4268	1.10703e-07	1.45997e-06		Yes	1.47798	Night	6.13116e-07		1126.31	1184.72	1155.52	17.1422	18.0312	17.5867	0.0722382
ENSRNOG00000001764	Vps8	Vps8	RGD1309443	LOC287990;RGD1309443	287990	287990	chr11	81636024	81856715	-	protein_coding	FALSE	4169	15.28		2108.51	2209.14	2158.83	33.0995	34.6791	33.8893	0.0663718	1.04708	0.390791	0.536386		2091.77	2086.73	2089.25	32.8366	32.7575	32.797	-0.00338841	0.997654	0.975518	0.98782		Yes	1.04708	Night(?)	0.536386		2180.84	2158.68	2169.76	34.2349	33.8871	34.061	-0.014481
ENSRNOG00000001765	Ostalpha	Slc51a	RGD1311100	LOC303879;Osta;Ostalpha;RGD1311100	303879	303879	chr11	70115429	70129828	+	protein_coding	FALSE	1603	15.28		0.322383	4.92486	2.62362	0.0131618	0.201065	0.107114	1.30835	2.47658	0.00387594	NA		1.31563	7.61217	4.4639	0.0537128	0.310779	0.182246	1.23429	2.35266	0.0143173	NA		No	2.47658	Night	NA		0.329419	0	0.16471	0.0134491	0	0.00672453	-0.0438696
ENSRNOG00000001766	Tfrc	Tfrc	RGD70488	TR;Trfr;tfR;tfR1	64678	64678	chr11	69977855	69993632	-	protein_coding	FALSE	3056	15.28		405.025	782.65	593.837	8.67371	16.7606	12.7172	0.928963	1.90391	1.4945e-11	1.87663e-10		524.472	808.846	666.659	11.2317	17.3217	14.2767	0.595996	1.51152	0.00529882	0.0236309		Yes	1.90391	Night	1.87663e-10		531.075	497.283	514.179	11.3731	10.6494	11.0113	-0.0922394
ENSRNOG00000001767	RGD1562339	RGD1562339	RGD1562339	LOC498107	498107	-	chr11	81578738	81625179	+	protein_coding	FALSE	741	15.28		36.8899	24.0083	30.4491	3.25811	2.12041	2.68926	-0.524016	0.695433	0.106106	0.197819		31.121	44.4512	37.7861	2.7486	3.92593	3.33726	0.398931	1.31853	0.34031	0.561069		Yes	1.43795	Day (?)	0.197819		44.0529	41.9451	42.999	3.89074	3.70458	3.79766	-0.0584376
ENSRNOG00000001769	Tnk2	Tnk2	RGD1305957	ACK-1;LOC303882;MGC94214	303882	303882	chr11	69929597	69966854	-	protein_coding	FALSE	3462	15.28		825.595	1080.87	953.234	15.6069	20.4326	18.0198	0.382903	1.30396	0.000354854	0.00149859		993.684	1219.03	1106.36	18.7844	23.0444	20.9144	0.28806	1.221	0.0507553	0.147446		Yes	1.30396	Night	0.00149859		1130.12	1143.9	1137.01	21.3636	21.624	21.4938	0.0168963
ENSRNOG00000001770	Ehhadh	Ehhadh	RGD621441	1;LBP;MEF;Mfe;Mfe1;PBE;PBFE;perMFE-1	171142	171142	chr11	81474171	81507660	+	protein_coding	FALSE	3105	15.28		77.1546	112.495	94.825	1.62621	2.3711	1.99866	0.521854	1.4358	0.00193588	0.00679873		89.6886	80.8414	85.265	1.89039	1.70392	1.79716	-0.141016	0.90688	0.582041	0.764146		Yes	1.4358	Night(?)	0.00679873		129.919	109.44	119.68	2.73835	2.3067	2.52252	-0.217593
ENSRNOG00000001773	Senp2	Senp2	RGD708378	Axam;LOC78973	78973	-	chr11	81225719	81259934	-	protein_coding	FALSE	1827	15.28		902.408	1475.74	1189.07	32.3252	52.8626	42.5939	0.70242	1.62723	9.18732e-14	1.40963e-12		935.252	1392.62	1163.94	33.5017	49.8852	41.6935	0.565713	1.48012	9.25605e-06	8.65376e-05		Yes	1.62723	Night	1.40963e-12		1068.19	1041.92	1055.05	38.2637	37.3225	37.7931	-0.0350336
ENSRNOG00000001774	D3ZWD1_RAT	Lrch3	RGD1306200	LOC303883	303883	-	chr11	69595483	69692162	-	protein_coding	FALSE	2343	15.28		1683.5	1554.36	1618.93	47.0238	43.4165	45.2202	-0.114364	0.923789	0.083141	0.16291		1646.7	1384.04	1515.37	45.9959	38.6592	42.3276	-0.248821	0.841584	0.00190968	0.0100107		Yes	1.18824	Day	0.0100107		1448.24	1689.33	1568.78	40.4524	47.1866	43.8195	0.216555
ENSRNOG00000001776	Muc20	Muc20	RGD1304865	LOC303886	303886	303886	chr11	69808274	69823525	+	protein_coding	FALSE	1549	15.28		9.38917	4.92297	7.15607	0.396691	0.207995	0.302343	-0.649158	0.637652	0.122106	0.221		10.2145	6.50046	8.3575	0.431563	0.274644	0.353103	-0.442467	0.735875	0.347525	0.568829		Yes	1.56825	Day	0.221		37.3104	22.0632	29.6868	1.57636	0.932165	1.25426	-0.437447
ENSRNOG00000001777	F1M7W8_RAT	-	RGD	-	-	-	chr11	69830275	69858342	-	protein_coding	FALSE	7258	15.28		97.7653	5.30355	51.5344	0.881545	0.0478218	0.464683	-3.38308	0.0958497	2.50167e-22	6.90087e-21		91.0379	7.88142	49.4597	0.820884	0.0710664	0.445975	-2.96626	0.127957	2.49693e-16	9.29836e-15		Yes	10.433	Day	6.90087e-21		50.616	46.5039	48.5599	0.456402	0.419324	0.437863	-0.0814091
ENSRNOG00000001781	D4AC69_RAT	Lmln	RGD1311465	LOC363795	363795	363795	chr11	69481116	69547133	-	protein_coding	FALSE	4410	15.28		372.498	388.965	380.732	5.52792	5.7723	5.65011	0.0608707	1.0431	0.618431	0.73938		382.342	370.407	376.375	5.67402	5.49689	5.58545	-0.0449762	0.969306	0.784069	0.890085		Yes	1.0431	Night(?)	0.73938		394.947	448.881	421.914	5.86107	6.66146	6.26127	0.171514
ENSRNOG00000001782	Osbpl11	Osbpl11	RGD1307294	LOC303888	303888	303888	chr11	69356219	69418534	-	protein_coding	FALSE	3958	15.28		759.651	883.159	821.405	12.5607	14.6029	13.5818	0.215686	1.16126	0.00747686	0.0218328		751.569	873.947	812.758	12.4271	14.4506	13.4388	0.215843	1.16138	0.0204549	0.0720644		Yes	1.16138	Night	0.0218328		873.1	891.9	882.5	14.4366	14.7474	14.592	0.0301736
ENSRNOG00000001783	Tra2b	Tra2b	RGD619886	RA301;Sfrs10;Srsf10;TRA-2 beta;TRA2-beta	117259	117259	chr11	81026728	81044936	+	protein_coding	FALSE	1978	15.28		3967.09	5040.7	4503.89	131.257	166.779	149.018	0.339168	1.26503	0.00543868	0.0166565		3908.37	4620.45	4264.41	129.314	152.874	141.094	0.23819	1.17951	0.0458814	0.136476		Yes	1.26503	Night	0.0166565		4177.25	4082.49	4129.87	138.21	135.075	136.643	-0.0328248
[truncated: 28,448 more rows]
[truncated: 13 more columns]
