# Supplementary material for: Neurotranscriptomics: The Effects of Neonatal Stimulus Deprivation on the Rat Pineal Transcriptome
Source: PLoS One. 2015 Sep 14;10(9):e0137548. doi: 10.1371/journal.pone.0137548 (PMC4569390; doi:10.1371/journal.pone.0137548)
Supplement: S2 Dataset — (XLSX) [file pone.0137548.s003.xlsx]

## Sheet: InVivo_SCGX_DCN_Compare
GENE INFO																	DCN-Night vs Sham-Night											SCGX-Night vs Sham-Night											DCN-Day vs Sham-Day										SCGX-Day vs Sham-Day
Gene Ids							Locus				Other Gene Info						Mean Normalized Read Counts			Mean Normalized FPKM			Statistics					Mean Normalized Read Counts			Mean Normalized FPKM			Statistics					Mean Normalized Read Counts			Mean Normalized FPKM			Statistics				Mean Normalized Read Counts
Ensembl_ID	Ensembl_geneName	RGD_SYMBOLS	RGD_ID	RGD_OLDSYMBOLS	RGD_ENTREZID	NCBI_ENTREZID	chrom	start	end	strand	geneType	drop	geneLength	M			DCN-Night	Sham-Night	baseMean	DCN-Night	Sham-Night	baseMean	Log2FC	FC(DCN/Sham)	pvalue	FDR		SCGX-Night	Sham-Night	baseMean	SCGX-Night	Sham-Night	baseMean	Log2FC	FC(SCGX/Sham)	pvalue	FDR		DCN-Day	Sham-Day	baseMean	DCN-Day	Sham-Day	baseMean	FC(DCN/Sham)	pvalue	FDR		SCGX-Day
ENSRNOG00000000001	Arsj	Arsj	RGD1307640	LOC311013;RGD1307640	311013	311013	chr2	223574824	223666259	+	protein_coding	FALSE	1794	43			7.21961	3.75519	5.4874	0.0935885	0.0486789	0.0711337	0.574838	1.48951	0.224823	0.437768		13.3878	3.63064	8.50923	0.173548	0.0470644	0.110306	1.27345	2.41739	0.00346638	0.0163829		10.3506	9.18769	9.76914	0.134176	0.119101	0.126638	1.08443	0.762268	0.908289		4.88953
ENSRNOG00000000007	Gad1	Gad1	RGD2652	Gad67	24379	24379	chr3	52789369	52830036	+	protein_coding	FALSE	3461	43			1.61887	1.33065	151.579	0.0108779	0.00894118	1.01852	-0.339403	0.790368	NA	NA		2.32695	2.27827	147.305	0.0156357	0.0153086	0.989798	-0.598328	0.660519	NA	NA		3.55207	2.00412	73.9119	0.0238677	0.0134665	0.496643	1.52489	NA	NA		2.42025
ENSRNOG00000000008	Alx4	Alx4	RGD1310201	LOC296511	296511	296511	chr3	78057750	78094285	+	protein_coding	FALSE	1812	43			181.834	168.946	175.39	2.33372	2.16831	2.25101	0.0978091	1.07015	0.723358	0.857974		197.395	163.327	180.361	2.53343	2.0962	2.31481	0.263291	1.20021	0.178765	0.363006		218.465	188.744	203.604	2.80385	2.4224	2.61313	1.13783	0.483533	0.746864		159.082
ENSRNOG00000000009	Tmco5b	Tmco5b	RGD1561237	LOC366158;RGD1561237	366158	-	chr3	99125475	99145587	+	protein_coding	FALSE	924	43			0	0	0	0	0	0	NA	NA	NA	NA		0.300058	0	0.150029	0.00755205	0	0.00377602	0.0708226	1.05032	0.622563	NA		0.330828	0.71291	0.521869	0.00832649	0.017943	0.0131347	0.962605	0.768936	NA		0
ENSRNOG00000000010	Cbln1	Cbln1	RGD1562813	LOC498922	498922	498922	chr19	20941253	20945063	+	protein_coding	FALSE	2444	43			48.3402	32.7311	40.5356	0.45998	0.311451	0.385716	0.4544	1.37021	0.236451	0.45192		58.6261	31.6357	45.1309	0.557855	0.301029	0.429442	0.791478	1.73085	0.00959863	0.038277		70.8002	47.1471	58.9736	0.673697	0.448627	0.561162	1.39978	0.129391	0.371773		47.7054
ENSRNOG00000000012	Tcf15	Tcf15	RGD1308464	LOC296272	296272	296272	chr3	142491726	142497097	+	protein_coding	FALSE	588	43			0.967977	0.610198	0.789087	0.0382842	0.0241338	0.031209	0.0783861	1.05584	0.808492	NA		0	0.590923	0.295461	0	0.0233714	0.0116857	-0.113096	0.924602	0.529437	NA		0.661656	0.32485	0.493253	0.026169	0.012848	0.0195085	1.03463	0.790992	NA		0
ENSRNOG00000000014	F1LUT6_RAT	-	RGD	-	-	-	chr3	147403378	147422630	-	protein_coding	FALSE	943	43			51.6655	62.2334	56.9494	1.27415	1.53477	1.40446	-0.139735	0.907686	0.773695	0.887522		75.327	60.1858	67.7564	1.85768	1.48427	1.67098	0.162491	1.11922	0.729375	0.858147		92.5512	79.46	86.0056	2.28245	1.95961	2.12103	1.1391	0.524416	0.775105		81.6295
ENSRNOG00000000017	Steap1	Steap1	RGD1311543	LOC297738	297738	297738	chr4	24962597	24973106	+	protein_coding	FALSE	1200	43			20.3395	30.5048	25.4221	0.394176	0.591178	0.492677	-0.462933	0.72551	0.228215	0.44231		22.381	29.4836	25.9323	0.433741	0.571387	0.502564	-0.32175	0.800099	0.378897	0.590227		17.0907	18.6411	39.6097	0.331215	0.361262	0.767629	0.536528	NA	NA		20.3046
ENSRNOG00000000021	Fbxl14	-	RGD	-	-	-	chr4	155824985	155826188	+	protein_coding	FALSE	1203	43			90.0834	128.322	109.203	1.74145	2.48066	2.11106	-0.468602	0.722664	0.0710083	0.19705		113.819	124.045	118.932	2.20029	2.39799	2.29914	-0.103183	0.930977	0.756134	0.873928		103.645	104.417	104.031	2.00362	2.01855	2.01108	0.991304	0.955222	0.986529		77.7617
ENSRNOG00000000024	B4F7C7_RAT	Hebp1	RGD1304581	LOC362454	362454	-	chr4	172058448	172095009	-	protein_coding	FALSE	1006	43			107.817	76.316	92.0664	2.49241	1.76421	2.12831	0.459965	1.37551	0.064067	0.182417		91.2296	73.7948	82.5122	2.10896	1.70592	1.90744	0.281484	1.21544	0.216123	0.411781		91.7928	49.3356	70.5642	2.12198	1.1405	1.63124	1.75147	0.000942455	0.0128259		72.7721
ENSRNOG00000000028	Nde1	Nde1	RGD620038	Nude	83836	83836	chr10	778994	814272	-	protein_coding	FALSE	1307	43			356.891	206.839	281.865	6.35025	3.68034	5.01529	0.760525	1.69411	9.64712e-06	0.000111763		330.61	199.978	265.294	5.88264	3.55826	4.72045	0.705013	1.63016	9.48678e-07	1.13843e-05		348.991	361.932	355.462	6.20969	6.43996	6.32483	0.964106	0.681602	0.868131		268.286
ENSRNOG00000000029	MYH11_RAT	Myh11	RGD3136	LOC497849;RGD1564935;SMMHC	24582	24582	chr10	666714	776052	+	protein_coding	FALSE	6079	43			2047.43	3000.05	2523.74	7.83264	11.477	9.65482	-0.513646	0.70045	0.0358498	0.118045		2207.03	2900.59	2553.81	8.44319	11.0965	9.76985	-0.369991	0.773787	0.100755	0.241755		2117.88	3170.22	2644.05	8.10215	12.128	10.1151	0.67722	0.000233963	0.00439096		2040.6
ENSRNOG00000000033	Tmcc2	Tmcc2	RGD1311960	LOC305095;RGD1311960	305095	305095	chr13	45247293	45283883	-	protein_coding	FALSE	2351	43			913.635	1171.22	1042.43	9.03757	11.5856	10.3116	-0.345963	0.786783	0.0499448	0.152239		968.999	1132.21	1050.6	9.58523	11.1997	10.3925	-0.219023	0.859147	0.0913256	0.224408		1010.09	879.455	944.774	9.99171	8.69946	9.34559	1.1455	0.109151	0.338208		1098.86
ENSRNOG00000000034	Nuak2	Nuak2	RGD1359167	1200013b22rik;MGC93817;Snark;UV126	289419	289419	chr13	45205572	45222317	+	protein_coding	FALSE	2902	43			38.8573	51.3082	45.0828	0.311391	0.41117	0.361281	-0.336679	0.791862	0.334639	0.559531		39.3396	49.6038	44.4717	0.315256	0.397511	0.356384	-0.29093	0.817375	0.363603	0.575704		43.4296	44.2838	43.8567	0.348033	0.354878	0.351455	0.983473	0.936796	0.980951		31.2466
ENSRNOG00000000035	LOC100363761	Tmed11	RGD1588776	LOC689712	689712	689712	chr14	1466846	1487827	+	protein_coding	FALSE	645	43			0	0	0	0	0	0	NA	NA	NA	NA		0	0	0	0	0	0	NA	NA	NA	NA		0	0	0	0	0	0	NA	NA	NA		0
ENSRNOG00000000036	Klhdc8a	Klhdc8a	RGD1305132	LOC305096;RGD1305132	305096	305096	chr13	45188545	45195227	+	protein_coding	FALSE	1795	43			4.19306	10.0025	7.09778	0.0543248	0.129591	0.0919581	-0.606641	0.656724	0.212168	0.42185		3.43963	9.66417	6.5519	0.0445635	0.125208	0.0848857	-0.514828	0.699876	0.252469	0.455259		10.3828	7.94215	9.16248	0.134518	0.102898	0.118708	1.09594	0.740564	0.899275		3.95485
ENSRNOG00000000039	-	-	RGD	-	-	-	chr5	18864494	18868814	+	pseudogene	FALSE	996	43			0.342417	0.720455	0.531436	0.00799516	0.016822	0.0124086	-0.113499	0.924344	0.708842	NA		0	0.695943	0.347971	0	0.0162497	0.00812486	-0.241843	0.845664	0.343095	NA		0	0	0	0	0	0	NA	NA	NA		0
ENSRNOG00000000040	RGD1304622	RGD1304622	RGD1304622	LOC305101	305101	-	chr13	70180757	70212991	-	protein_coding	FALSE	3736	43			457.516	223.901	340.709	2.84794	1.39374	2.12084	1.00734	2.01021	2.41684e-11	7.5097e-10		434.05	216.444	325.247	2.70187	1.34732	2.02459	0.97199	1.96154	8.22643e-09	1.40907e-07		740.553	874.183	807.368	4.60978	5.4416	5.02569	0.855031	0.244943	0.528445		624.328
ENSRNOG00000000041	Slc26a1	Slc26a1	RGD620136	sat-1	64076	64076	chr14	1581266	1586873	+	protein_coding	FALSE	3711	43			2.61649	2.67011	2.6433	0.0163968	0.0167328	0.0165648	-0.0188241	0.987037	0.968965	NA		2.62701	2.58239	2.6047	0.0164628	0.0161832	0.016323	0.0124049	1.00864	0.978809	NA		3.57038	2.75567	3.16302	0.0223746	0.017269	0.0198218	1.11955	0.697011	NA		3.06075
ENSRNOG00000000042	Xpr1	Xpr1	RGD1306554	LOC289424	289424	289424	chr13	70238355	70379254	-	protein_coding	FALSE	2410	43			787.813	748.354	768.083	7.60217	7.2214	7.41179	0.0737023	1.05241	0.462145	0.675124		759.484	723.466	741.475	7.32881	6.98124	7.15503	0.0686006	1.0487	0.507443	0.70194		753.194	738.339	745.767	7.26811	7.12476	7.19643	1.0199	0.776227	0.914241		810.904
ENSRNOG00000000043	LOC100361089	Idua	RGD1310943	LOC360904	360904	360904	chr14	1572617	1587520	-	protein_coding	FALSE	3133	43			263.146	271.329	267.237	1.95329	2.01404	1.98367	-0.0389753	0.973346	0.890302	0.950095		259.3	262.288	260.794	1.92475	1.94693	1.93584	-0.0138805	0.990425	0.960308	0.983559		290.434	237.851	264.142	2.15585	1.76553	1.96069	1.21394	0.0451847	0.197009		251.92
ENSRNOG00000000044	Tmem175	Tmem175	RGD1309712	LOC305623;RGD1309712	305623	305623	chr14	1614531	1630636	-	protein_coding	FALSE	1883	43			908.148	863.126	885.637	11.216	10.66	10.938	0.0714127	1.05075	0.566649	0.755323		854.347	834.477	844.412	10.5515	10.3061	10.4288	0.0328846	1.02306	0.783493	0.888384		880.302	831.98	856.141	10.8721	10.2753	10.5737	1.05756	0.433436	0.707202		921.106
ENSRNOG00000000045	Cd244	-	RGD	-	-	-	chr13	87513412	87531211	+	protein_coding	FALSE	1352	43			1.63584	2.35621	1.99602	0.0281382	0.0405292	0.0343337	-0.214745	0.861698	0.652627	NA		4.27896	2.27827	3.27862	0.0736026	0.0391886	0.0563956	0.454523	1.37033	0.333184	NA		5.71791	1.9807	3.84931	0.098354	0.0340702	0.0662121	1.30783	0.299212	NA		3.43665
ENSRNOG00000000047	Cd82	Cd82	RGD69070	Kai1	83628	83628	chr3	77831775	77875764	-	protein_coding	FALSE	1810	43			1879.66	2783.93	2331.79	24.1508	35.7694	29.9601	-0.55287	0.681663	0.000233228	0.00183762		1840.78	2691.53	2266.16	23.6513	34.5822	29.1167	-0.536127	0.68962	0.000120398	0.000883397		1926.06	1688.84	1807.45	24.747	21.6991	23.2231	1.13813	0.0672101	0.254667		2016.57
ENSRNOG00000000048	Gak	Gak	RGD621589	-	81659	81659	chr14	1630889	1710373	+	protein_coding	FALSE	4453	43			3872.03	4402	4137.01	20.2217	22.9895	21.6056	-0.183157	0.880774	0.0694117	0.193873		3717.04	4255.79	3986.42	19.4123	22.2259	20.8191	-0.193618	0.87441	0.0317142	0.0996388		3766.9	4532.85	4149.87	19.6726	23.6728	21.6727	0.83238	0.00119258	0.0151585		4131.51
ENSRNOG00000000050	F1LU20_RAT	-	RGD	-	-	-	chr20	48078143	48078949	+	protein_coding	FALSE	222	43			0	0	0	0	0	0	NA	NA	NA	NA		0	0	0	0	0	0	NA	NA	NA	NA		0	0	0	0	0	0	NA	NA	NA		0
ENSRNOG00000000053	Crp	Crp	RGD2411	Aa1249;Ab1-341;Ab2-196;Ac1-114;Ac1262;Ac2-069;Ba2-693	25419	-	chr13	88702174	88704041	+	protein_coding	FALSE	1649	43			11.5269	3.01713	7.27202	0.162564	0.0425506	0.102557	1.20634	2.30751	0.00959993	0.0416788		14.574	2.91737	8.74569	0.205537	0.0411436	0.12334	1.53868	2.90529	0.00042619	0.00267141		15.2912	31.9962	23.6437	0.215652	0.451242	0.333447	0.563869	0.0187491	0.11166		24.4023
ENSRNOG00000000054	Abhd8	Abhd8	RGD1305693	LOC306338	306338	306338	chr16	18628137	18634875	-	protein_coding	FALSE	1982	43			1013.55	1335.47	1174.51	11.8925	15.6698	13.7811	-0.381987	0.76738	0.0428658	0.13579		1096.85	1290.89	1193.87	12.8699	15.1467	14.0083	-0.222664	0.856982	0.273045	0.479104		1227.4	936.396	1081.9	14.4017	10.9872	12.6945	1.30854	7.10991e-08	5.60031e-06		999.547
ENSRNOG00000000055	LOC305103	Fcrl6	RGD1563939	Gp42;LOC305103	305103	-	chr13	88606173	88611105	-	protein_coding	FALSE	722	43			0	0	0	0	0	0	NA	NA	NA	NA		0	0	0	0	0	0	NA	NA	NA	NA		0	0	0	0	0	0	NA	NA	NA		0
ENSRNOG00000000060	Cplx1	Cplx1	RGD70944	CPX I	64832	64832	chr14	1732343	1763171	+	protein_coding	FALSE	2095	43			28.5709	32.9096	83.0644	0.317155	0.365318	0.922066	-1.0966	0.467618	NA	NA		19.3918	31.1129	76.1545	0.215261	0.345372	0.845363	-1.35008	0.392269	NA	NA		26.5804	17.9703	70.4027	0.29506	0.199482	0.781514	2.33677	NA	NA		24.0439
ENSRNOG00000000062	Pcgf3	Pcgf3	RGD1311479	LOC305624;Rnf3	305624	305624	chr14	1784369	1839263	-	protein_coding	FALSE	1554	43			436.003	620.481	528.242	6.52484	9.28558	7.90521	-0.505144	0.70459	2.01644e-07	3.41072e-06		419.193	599.891	509.542	6.27328	8.97745	7.62536	-0.514561	0.700006	3.62832e-09	6.61434e-08		388.057	422.856	405.457	5.80732	6.3281	6.06771	0.919529	0.342257	0.629982		382.968
ENSRNOG00000000064	Atp5i	Atp5i	RGD621377	Atp5k	140608	140608	chr14	1867343	1868472	+	protein_coding	FALSE	289	43			2199.13	2196.2	2197.66	176.964	176.728	176.846	0.00145725	1.00101	0.991345	0.996502		2089.82	2123.45	2106.64	168.168	170.874	169.521	-0.0229112	0.984245	0.863027	0.931891		2635.1	2383.55	2509.32	212.046	191.804	201.925	1.10424	0.105977	0.332424		2277.29
ENSRNOG00000000065	Pde6b	Pde6b	RGD1311039	LOC289878	289878	289878	chr14	1871036	1914170	-	protein_coding	FALSE	2772	43			54.883	81.3315	68.1073	0.460443	0.682334	0.571389	-0.503253	0.705514	0.114653	0.278986		33.3675	78.6584	56.013	0.279938	0.659908	0.469923	-1.08527	0.471305	0.000459025	0.00284692		84.5431	164.887	124.715	0.709278	1.38333	1.0463	0.664063	0.150417	0.403918		64.9923
ENSRNOG00000000066	Fbxo28	Fbxo28	RGD1304584	LOC305105	305105	305105	chr13	98317302	98342771	-	protein_coding	FALSE	1497	43			498.829	684.168	591.499	7.74929	10.6285	9.1889	-0.445787	0.734184	0.00308978	0.0164763		462.809	661.533	562.171	7.18972	10.2769	8.7333	-0.501501	0.706372	0.00109399	0.00607409		478.053	458.291	468.172	7.42653	7.11952	7.27302	1.04194	0.621797	0.83474		480.943
ENSRNOG00000000068	Ppp2r5a	Ppp2r5a	RGD1308022	LOC312754	312754	312754	chr13	107413760	107458156	-	protein_coding	FALSE	2596	43			1244.3	1454.88	1349.59	11.1468	13.0333	12.0901	-0.224089	0.856136	0.0133484	0.0541903		1200.03	1406.62	1303.33	10.7503	12.6009	11.6756	-0.226279	0.854837	0.0233606	0.0784132		1343.71	1438.65	1391.18	12.0374	12.8879	12.4626	0.934512	0.189985	0.46268		1238.44
ENSRNOG00000000070	Dr1	LOC100910207	RGD6499394	-	100910207	100910207	chr14	2005938	2017291	-	protein_coding	FALSE	3007	43			918.307	868.385	893.346	7.10209	6.716	6.90904	0.0791871	1.05642	0.378526	0.602388		885.684	839.59	862.637	6.84978	6.4933	6.67154	0.0764966	1.05445	0.415565	0.622737		922.827	831.003	876.915	7.13704	6.42689	6.78197	1.10926	0.128265	0.370244		895.121
ENSRNOG00000000073	TMED5_RAT	Tmed5	RGD1359437	LRRG00120;MGC95001	289883	289883	chr14	2155593	2177986	+	protein_coding	FALSE	1009	43			363.399	502.016	432.708	8.37576	11.5707	9.97321	-0.455911	0.72905	0.00103963	0.00657608		368.944	485.346	427.145	8.50356	11.1864	9.845	-0.390528	0.76285	0.000125789	0.000918991		382.849	349.829	366.339	8.82404	8.063	8.44352	1.09371	0.204087	0.480952		366.646
ENSRNOG00000000075	Mtf2	Mtf2	RGD1304727	LOC360905;RGD1304727	360905	360905	chr14	2189595	2232660	-	protein_coding	FALSE	2555	43			665.397	681.125	673.261	6.0565	6.19965	6.12807	-0.0348549	0.97613	0.755183	0.876806		646.816	658.557	652.686	5.88737	5.99424	5.9408	-0.0267698	0.981616	0.795661	0.895485		621.454	612.996	617.225	5.65652	5.57954	5.61803	1.01408	0.827272	0.937802		659.385
ENSRNOG00000000081	LOC305633	-	RGD	-	-	-	chr14	13013955	13107467	+	protein_coding	FALSE	666	43			52.2313	92.1072	72.1692	1.82384	3.21626	2.52005	-0.701192	0.615064	0.0371693	0.121611		54.2502	89.0373	71.6437	1.89434	3.10906	2.5017	-0.623059	0.649293	0.0457561	0.132777		73.981	82.0278	78.0044	2.58331	2.8643	2.72381	0.908155	0.524226	0.775105		49.9644
ENSRNOG00000000082	Hltf	Hltf	RGD1309031	LOC295568;Smarca3;Snf2l3	295568	295568	chr2	105202486	105262095	+	protein_coding	FALSE	4915	43			2302.13	2601.26	2451.7	10.8927	12.3081	11.6004	-0.174224	0.886244	0.121707	0.291264		2329.83	2515.11	2422.47	11.0238	11.9005	11.4622	-0.109232	0.927081	0.292489	0.501306		2368.69	2360.01	2364.35	11.2077	11.1666	11.1871	1.00377	0.964792	0.988432		2424.58
ENSRNOG00000000084	F1M011_RAT	-	RGD	-	-	-	chr1	61816574	61894378	+	protein_coding	FALSE	6141	43			2.98424	0.711654	1.84795	0.0113013	0.00269502	0.00699813	0.4965	1.41079	0.245272	NA		3.19013	0.687278	1.9387	0.0120809	0.00260271	0.00734182	0.428314	1.34566	0.267455	NA		3.51889	3.79343	3.65616	0.0133259	0.0143656	0.0138458	0.96964	0.915728	NA		2.10606
ENSRNOG00000000091	Smad9	Smad9	RGD71004	Madh9;Smad8	85435	85435	chr2	144014435	144030672	+	protein_coding	FALSE	1599	43			23.675	53.4877	38.5813	0.344328	0.777924	0.561126	-0.995398	0.501598	0.00405398	0.0205466		30.6732	51.7024	41.1878	0.44611	0.751958	0.599034	-0.632484	0.645065	0.0559012	0.155809		30.2746	31.0446	30.6596	0.440313	0.451511	0.445912	0.979506	0.926708	0.978136		15.7909
ENSRNOG00000000093	-	-	RGD	-	-	-	chr2	107491527	107491895	+	pseudogene	FALSE	366	43			0	0	0	0	0	0	NA	NA	NA	NA		0	0	0	0	0	0	NA	NA	NA	NA		0	0	0	0	0	0	NA	NA	NA		0
ENSRNOG00000000095	F1LTD0_RAT	Gpr89b	RGD1304837	Gpr89;LOC362003;RGD1304837	362003	362003	chr2	191676242	191700448	-	protein_coding	FALSE	1865	43			538.116	526.515	532.316	6.7101	6.56543	6.63777	0.0323647	1.02269	0.761711	0.881323		479.249	508.991	494.12	5.97604	6.34692	6.16148	-0.0832031	0.94396	0.418576	0.625668		576.842	580.679	578.76	7.19299	7.24084	7.21691	0.993214	0.904672	0.969442		562.864
ENSRNOG00000000096	NHRF3_RAT	Pdzk1	RGD70924	Clamp	65144	65144	chr2	191659525	191675995	+	protein_coding	FALSE	1988	43			8.74527	6.65326	7.69927	0.102303	0.0778305	0.0900668	0.257878	1.19572	0.573394	0.759759		15.5126	6.43433	10.9734	0.181468	0.0752694	0.128368	0.931915	1.90781	0.0233834	0.0784552		8.76517	6.14465	7.45491	0.102536	0.0718808	0.0872083	1.20714	0.518737	0.771563		16.3461
ENSRNOG00000000097	Cd160	Cd160	RGD1563598	LOC502585;RGD1563598	502585	-	chr2	191611720	191619320	-	protein_coding	FALSE	552	43			0.325449	0.610198	0.467824	0.0137112	0.0257077	0.0197095	-0.0557666	0.962083	0.81095	NA		0	0.590923	0.295461	0	0.0248956	0.0124478	-0.113096	0.924602	0.529437	NA		0.982142	0	0.491071	0.0413777	0	0.0206889	1.08875	0.464906	NA		0
ENSRNOG00000000098	Zfp364	Rnf115	RGD1305315	LOC362002;Zfp364	362002	362002	chr2	191528020	191596690	+	protein_coding	FALSE	1212	43			953.392	964.455	958.923	18.2937	18.5059	18.3998	-0.0158865	0.989049	0.890866	0.950311		895.745	932.373	914.059	17.1875	17.8903	17.5389	-0.0562282	0.961775	0.588604	0.765395		982.377	862.508	922.442	18.8498	16.5498	17.6998	1.13742	0.0298998	0.150961		921.031
ENSRNOG00000000104	Thoc3	Thoc3	RGD1311669	LOC290519	290519	290519	chr17	16233850	16243042	+	protein_coding	FALSE	2115	43			421.18	379.441	400.311	4.63115	4.17221	4.40168	0.146989	1.10726	0.277115	0.498485		405.365	366.845	386.105	4.45726	4.03371	4.24548	0.141089	1.10274	0.204922	0.397765		469.774	505.623	487.698	5.16547	5.55966	5.36256	0.930263	0.412657	0.69163		454.709
ENSRNOG00000000105	Cplx2	Cplx2	RGD70945	-	116657	116657	chr17	16314591	16322938	-	protein_coding	FALSE	900	43			22.1909	98.8626	60.5268	0.573409	2.55459	1.564	-1.31465	0.402023	0.00538673	0.0258587		24.0368	34.9426	59.7878	0.621105	0.90291	1.5449	-1.20806	0.43285	NA	NA		29.0554	34.3334	43.2574	0.750784	0.887168	1.11776	1.32679	NA	NA		20.6884
ENSRNOG00000000108	Aga	Aga	RGD1309646	LOC290923;MGC112709	290923	290923	chr16	41383535	41395394	-	protein_coding	FALSE	1182	43			713.572	688.946	701.259	14.0395	13.555	13.7972	0.0491612	1.03466	0.600342	0.778737		665.521	666.079	665.8	13.0941	13.1051	13.0996	-0.00216767	0.998499	0.980743	0.992691		682.788	756.19	719.489	13.4338	14.878	14.1559	0.904712	0.197117	0.471437		676.727
ENSRNOG00000000109	Fgf20	Fgf20	RGD71068	FGF-20	66017	66017	chr16	55386986	55393744	+	protein_coding	FALSE	639	43			0	0	0	0	0	0	NA	NA	NA	NA		0	0	0	0	0	0	NA	NA	NA	NA		0	0	0	0	0	0	NA	NA	NA		0.351103
ENSRNOG00000000111	RGD1565675	Coprs	RGD1565675	Copr5;LOC290925;RGD1565675	290925	290925	chr16	80557029	80562140	+	protein_coding	FALSE	552	43			332.324	298.587	315.456	14.0009	12.5795	13.2902	0.148617	1.10851	0.415411	0.63496		345.269	288.651	316.96	14.5462	12.1609	13.3535	0.249805	1.18905	0.132852	0.295117		310.648	279.205	294.926	13.0876	11.7629	12.4253	1.10881	0.374552	0.661042		358.786
ENSRNOG00000000112	Zfp828	Champ1	RGD1311283	LOC306647;RGD1311283;Zfp828	306647	306647	chr16	80571254	80573660	-	protein_coding	FALSE	2406	43			495.806	536.394	516.1	4.79234	5.18466	4.9885	-0.110284	0.926406	0.483666	0.691469		492.086	518.557	505.321	4.75638	5.01224	4.88431	-0.0738286	0.950113	0.655569	0.808467		468.437	497.779	483.108	4.52779	4.81141	4.6696	0.941904	0.393391	0.677637		470.543
ENSRNOG00000000113	Elac1	Elac1	RGD1304757	LOC307604	307604	307604	chr18	70512718	70530066	-	protein_coding	FALSE	2836	43			278.792	241.514	260.153	2.28616	1.98047	2.13331	0.202019	1.15031	0.16441	0.356549		266.033	233.49	249.761	2.18153	1.91467	2.0481	0.185559	1.13726	0.101431	0.242992		294.255	276.214	285.235	2.41296	2.26502	2.33899	1.06415	0.536801	0.782517		261.815
ENSRNOG00000000117	D3ZB88_RAT	-	RGD	-	-	-	chr18	59251132	59302720	-	protein_coding	FALSE	1551	43			175.828	129.944	152.886	2.63638	1.94839	2.29239	0.400958	1.32038	0.137629	0.315576		189.775	125.629	157.702	2.8455	1.8837	2.3646	0.576938	1.49168	0.000220333	0.00149489		197.179	164.809	180.994	2.95652	2.47117	2.71384	1.18092	0.269472	0.555177		152.215
ENSRNOG00000000119	F1M8V6_RAT	-	RGD	-	-	-	chr5	1884682	1885433	+	protein_coding	FALSE	717	43			0	0	0	0	0	0	NA	NA	NA	NA		0	0	0	0	0	0	NA	NA	NA	NA		0	0	0	0	0	0	NA	NA	NA		0
ENSRNOG00000000120	Tceb1	-	RGD	-	-	-	chr5	1960608	1975903	-	protein_coding	FALSE	961	43			482.003	584.989	533.496	11.6643	14.1565	12.9104	-0.272506	0.82788	0.0886941	0.232153		460.712	565.581	513.146	11.149	13.6868	12.4179	-0.28993	0.817942	0.034698	0.106996		550.623	536.531	543.577	13.3249	12.9838	13.1543	1.02607	0.796441	0.923134		530.898
ENSRNOG00000000121	Pigv	Pigv	RGD1309526	GPI-MT-II;LOC366478;PIG-V;RGD1309526	366478	366478	chr5	151404857	151416744	+	protein_coding	FALSE	2409	43			172.983	139.272	156.128	1.66993	1.3445	1.50721	0.305297	1.23567	0.0598306	0.173449		161.857	134.638	148.248	1.56253	1.29976	1.43114	0.26029	1.19772	0.149916	0.322334		165.163	218.548	191.855	1.59443	2.1098	1.85212	0.764105	0.0225871	0.124918		160.649
ENSRNOG00000000122	KAD2_RAT	Ak2	RGD2077	-	24184	24184	chr5	148156763	148176195	+	protein_coding	FALSE	1639	43			522.696	501.682	512.189	7.41655	7.11839	7.26747	0.0598665	1.04237	0.576193	0.761947		509.717	484.987	497.352	7.23238	6.88149	7.05694	0.0719562	1.05114	0.477234	0.67765		556.145	522.825	539.485	7.89116	7.41838	7.65477	1.06298	0.400827	0.683057		490.22
ENSRNOG00000000123	Rnf19b	Rnf19b	RGD1305470	Ibrdc3;LOC313806	313806	313806	chr5	148218346	148243398	+	protein_coding	FALSE	2501	43			1637.88	1248.33	1443.11	15.23	11.6077	13.4189	0.382237	1.30336	0.0116312	0.0486511		1842.95	1206.82	1524.89	17.1369	11.2218	14.1793	0.600211	1.51594	6.1099e-07	7.65012e-06		2006.85	3431.54	2719.19	18.6609	31.9085	25.2847	0.587628	1.39045e-21	1.14134e-18		1742.21
ENSRNOG00000000124	F1LT60_RAT	-	RGD	-	-	-	chr9	1624966	1626196	-	protein_coding	FALSE	402	43			24.1482	17.297	20.7226	1.39698	1.00064	1.19881	0.389408	1.30986	0.320212	0.544368		18.2791	16.7165	17.4978	1.05745	0.967052	1.01225	0.109098	1.07855	0.780713	0.887071		29.1377	18.6914	23.9145	1.68562	1.0813	1.38346	1.42169	0.141546	0.390235		23.1819
ENSRNOG00000000127	F1LT58_RAT	Kpna6	RGD1306570	LOC362607;MGC124892	362607	362607	chr5	148783561	148793601	-	protein_coding	FALSE	1246	43			1489.84	1443.26	1466.55	27.8069	26.9376	27.3723	0.0446874	1.03146	0.697908	0.843269		1456.82	1395.39	1426.1	27.1906	26.044	26.6173	0.0607538	1.04301	0.559788	0.742714		1430.09	1629.17	1529.63	26.6918	30.4075	28.5496	0.879944	0.119318	0.355539		1556.37
ENSRNOG00000000129	RGD1559864	RGD1559864	RGD1559864	LOC500446	500446	500446	chr5	59421775	59427843	+	protein_coding	FALSE	1435	43			47.1948	23.5959	35.3954	0.764846	0.382399	0.573623	0.535067	1.44901	0.269934	0.490365		51.429	22.8021	37.1156	0.833465	0.369535	0.6015	0.629076	1.54657	0.179253	0.363611		79.4212	18.3654	48.8933	1.28711	0.297633	0.792372	3.28588	1.70685e-07	1.13761e-05		41.585
ENSRNOG00000000130	Dnajb5	Dnajb5	RGD1307453	LOC313811	313811	313811	chr5	59437971	59446609	+	protein_coding	FALSE	2524	43			135.464	120.774	128.119	1.24815	1.1128	1.18047	0.162438	1.11918	0.378505	0.602388		133.242	116.755	124.998	1.22768	1.07576	1.15172	0.186218	1.13778	0.301093	0.511555		134.14	99.918	117.029	1.23595	0.920632	1.07829	1.32125	0.0368128	0.173559		114.801
ENSRNOG00000000133	Txndc15	Txndc15	RGD1304696	LOC307180;MGC109343;RGD1304696	307180	-	chr17	14938294	14950842	-	protein_coding	FALSE	1527	43			1375.34	1472.46	1423.9	20.946	22.4252	21.6856	-0.0960204	0.93561	0.499307	0.703797		1334.92	1423.41	1379.17	20.3305	21.6782	21.0043	-0.0904372	0.939238	0.494462	0.692031		1437.4	1522.81	1480.11	21.8913	23.192	22.5417	0.94471	0.398908	0.681346		1368.85
ENSRNOG00000000137	Ly86	Ly86	RGD1309936	LOC291359	291359	291359	chr17	33667679	33768108	-	protein_coding	FALSE	936	43			53.3208	27.987	40.6539	1.32481	0.695363	1.01009	0.741777	1.67223	0.05724	0.168213		50.6841	27.0611	38.8726	1.25929	0.672359	0.965827	0.797757	1.7384	0.00635558	0.0271776		75.9344	42.5267	59.2305	1.88666	1.05662	1.47164	1.469	0.163361	0.423996		55.2341
ENSRNOG00000000138	D4A5Q8_RAT	Glis1	RGD1308030	LOC298732	298732	298732	chr5	128666445	128739369	+	protein_coding	FALSE	2450	43			5.60503	51.3743	28.4896	0.0532039	0.487653	0.270429	-2.37701	0.192509	1.10246e-08	2.24017e-07		6.93357	49.6525	28.2931	0.0658146	0.47131	0.268562	-2.00712	0.248769	2.05386e-06	2.29735e-05		2.27572	12.1189	7.19732	0.0216015	0.115035	0.0683182	0.476779	0.0111765	0.0788728		5.46944
ENSRNOG00000000142	Plxdc2	Plxdc2	RGD1305962	LOC361282	361282	361282	chr17	90572390	90982073	+	protein_coding	FALSE	2735	43			366.276	390.115	378.196	3.11446	3.31717	3.21581	-0.0890443	0.940145	0.518287	0.716693		372.12	377.165	374.643	3.16416	3.20705	3.1856	-0.0167276	0.988472	0.9151	0.960579		375.683	349.311	362.497	3.19445	2.9702	3.08233	1.074	0.420343	0.697931		290.031
ENSRNOG00000000145	Pik3r3	Pik3r3	RGD621042	p55PIK	60664	60664	chr5	136497493	136566473	+	protein_coding	FALSE	1386	43			2951.28	3179.34	3065.31	49.5198	53.3464	51.4331	-0.104003	0.930447	0.539592	0.734345		3144.68	3073.73	3109.2	52.7648	51.5743	52.1696	0.0325306	1.0228	0.776916	0.884803		2842.88	4468.55	3655.72	47.701	74.9782	61.3396	0.641101	3.7861e-09	4.12924e-07		3813.07
ENSRNOG00000000146	Nebl	Nebl	RGD1308315	LOC307189	307189	-	chr17	91518948	91626869	-	protein_coding	FALSE	3366	43			473.702	809.713	641.708	3.27283	5.59433	4.43358	-0.744614	0.596828	5.30699e-05	0.000507467		518.787	782.833	650.81	3.58432	5.40862	4.49647	-0.575823	0.670904	0.000183922	0.00127728		455.508	614.842	535.175	3.14712	4.24797	3.69754	0.744734	0.000190863	0.00367494		543.849
ENSRNOG00000000147	Mast2	Mast2	RGD1304573	LOC313819	313819	313819	chr5	136573517	136717391	-	protein_coding	FALSE	5444	43			884.601	937.834	911.217	3.77886	4.00626	3.89256	-0.0821819	0.944628	0.557442	0.747627		855.188	906.641	880.915	3.65321	3.87301	3.76311	-0.0832349	0.943939	0.333503	0.545671		832.601	1183.94	1008.27	3.55673	5.05757	4.30715	0.706937	1.54032e-06	7.34645e-05		764.096
ENSRNOG00000000150	LOC100364233	Dnajc1	RGD2322144	LOC100360412;LOC291369	100360412	100360412	chr17	92395863	92552165	-	protein_coding	FALSE	1595	43			609.916	715.783	662.85	8.89284	10.4364	9.66464	-0.225184	0.855486	0.159279	0.349049		555.068	692.074	623.571	8.09314	10.0908	9.09195	-0.310093	0.80659	0.0433331	0.127608		607.615	568.948	588.281	8.85929	8.29551	8.5774	1.06654	0.319678	0.607641		546.507
ENSRNOG00000000151	Ldlrap1	Ldlrap1	RGD1563417	LOC500564;RGD1563417	500564	500564	chr5	153504534	153527523	-	protein_coding	FALSE	3296	43			84.0561	103.887	93.9718	0.593081	0.733006	0.663043	-0.273252	0.827452	0.338611	0.56274		94.9248	100.422	97.6736	0.669768	0.708556	0.689162	-0.0683448	0.953732	0.821296	0.908838		86.5146	95.665	91.0898	0.610427	0.67499	0.642709	0.916005	0.63569	0.841982		81.8284
ENSRNOG00000000155	Cog3	Cog3	RGD1304555	LOC361073	361073	361073	chr15	56600797	56648037	-	protein_coding	FALSE	2487	43			1475.49	1499.35	1487.42	13.7972	14.0203	13.9088	-0.022939	0.984226	0.823277	0.914864		1400.79	1449.49	1425.14	13.0987	13.5541	13.3264	-0.0485316	0.96692	0.593386	0.767774		1494.65	1372.21	1433.43	13.9764	12.8314	13.4039	1.08866	0.0828788	0.288909		1469.76
ENSRNOG00000000156	Megf6	LOC100911486;Megf6	RGD6492904;RGD621188	;Egfl3	100911486;65049	-	chr5	171017924	171050449	+	protein_coding	FALSE	4249	43			6.88149	5.23803	39.7878	0.0376641	0.028669	0.217768	-1.06519	0.477911	NA	NA		5.37947	4.70974	37.8088	0.0294431	0.0257775	0.206937	-1.04266	0.485431	NA	NA		11.3659	4.86395	8.11493	0.0622084	0.0266216	0.044415	1.42034	0.224094	0.504998		3.36282
ENSRNOG00000000157	Atg12	Atg12	RGD1306306	Apg12l;LOC361321;MGC125080	361321	361321	chr18	40933793	40943970	-	protein_coding	FALSE	2566	43			1300.67	1030.77	1165.72	11.7881	9.34192	10.565	0.331195	1.25805	0.000633945	0.00435305		1172.39	996.596	1084.49	10.6254	9.03221	9.82882	0.229626	1.17253	0.0838803	0.210671		1229.16	1250.7	1239.93	11.1399	11.3352	11.2375	0.983401	0.824013	0.93621		1237.6
ENSRNOG00000000158	Cdo1	Cdo1	RGD69262	CDO;CDO-I	81718	81718	chr18	40914027	40928671	-	protein_coding	FALSE	1457	43			342.218	307.459	324.839	5.4623	4.90749	5.18489	0.148285	1.10825	0.432379	0.649571		239.879	297.234	268.556	3.82881	4.74428	4.28655	-0.297253	0.8138	0.0573929	0.158696		248.565	361.763	305.164	3.96746	5.77426	4.87086	0.70963	0.0351753	0.168159		205.865
ENSRNOG00000000161	Chm	Chm	RGD2340	REP-1	24942	24942	chrX	101753856	101927941	-	protein_coding	FALSE	3482	43			1004.1	1144.11	1074.1	6.70624	7.64135	7.17379	-0.186212	0.878911	0.0306819	0.105434		969.33	1106.07	1037.7	6.47402	7.3873	6.93066	-0.187765	0.877965	0.0169261	0.0606291		1092.15	949.787	1020.97	7.29431	6.3435	6.81891	1.14775	0.0643277	0.246925		992.251
ENSRNOG00000000164	Lamp2	Lamp2	RGD2990	LAMP-2;LGP-110;LGP-96;LGP-B	24944	24944	chrX	6908284	6951772	+	protein_coding	FALSE	1747	43			2350.14	2614.1	2482.12	31.2848	34.7985	33.0417	-0.151994	0.900006	0.109223	0.26923		2150.45	2527.35	2338.9	28.6265	33.6437	31.1351	-0.231428	0.851792	0.0070101	0.0295474		2583.62	2525.16	2554.39	34.3927	33.6145	34.0036	1.02293	0.751493	0.903263		2282.89
ENSRNOG00000000165	Pfkfb1	Pfkfb1	RGD3307	PFRX;Pfkfb01	24638	24638	chrX	39834103	39886105	+	protein_coding	FALSE	1944	43			3.25472	3.19572	3.22522	0.0389358	0.03823	0.0385829	0.024962	1.01745	0.958974	NA		3.0909	3.0879	3.0894	0.036976	0.0369401	0.036958	0.00580347	1.00403	0.990084	NA		2.87899	5.45747	4.16823	0.034441	0.065287	0.049864	0.744457	0.311969	NA		2.04491
ENSRNOG00000000166	D3ZAQ7_RAT	Apex2	RGD1565983	LOC317628;MGC156784;RGD1565983	317628	317628	chrX	39811771	39832265	-	protein_coding	FALSE	2217	43			105.081	125.218	115.149	1.10228	1.3135	1.20789	-0.237475	0.848229	0.270423	0.490791		105.941	121.05	113.496	1.1113	1.26979	1.19054	-0.186904	0.878489	0.311499	0.523197		108.557	113.791	111.174	1.13874	1.19364	1.16619	0.955326	0.701766	0.879025		110.023
ENSRNOG00000000167	F1LVW9_RAT	Alas2	RGD2084	ALAS-E;LOC100363476	25748	-	chrX	39800525	39810464	+	protein_coding	FALSE	936	43			66.2217	180.934	123.578	1.64534	4.49549	3.07042	-1.15199	0.450004	0.0032901	0.0173173		69.6564	174.93	122.293	1.73068	4.34629	3.03849	-1.01569	0.494591	0.0107498	0.0419819		108.633	103.501	106.067	2.6991	2.57157	2.63534	1.04189	0.847004	0.945513		56.3285
ENSRNOG00000000168	Gatm	Gatm	RGD71090	AT;MGC93388	81660	81660	chr3	109558048	109565432	-	protein_coding	FALSE	542	43			74.326	70.0606	72.1933	3.18914	3.00612	3.09763	0.0716389	1.05091	0.839925	0.924911		57.0837	67.7412	62.4124	2.44931	2.9066	2.67796	-0.202326	0.869148	0.569386	0.750668		87.7062	56.7645	72.2353	3.76325	2.43562	3.09943	1.4724	0.0326018	0.160144		59.9072
ENSRNOG00000000169	Spata5l1	Spata5l1	RGD1595990	LOC362206;LOC691729	691729	691729	chr3	109584704	109597704	+	protein_coding	FALSE	2499	43			74.1311	89.7616	81.9464	0.689868	0.835326	0.762597	-0.259412	0.835428	0.231255	0.44574		78.1971	86.7763	82.4867	0.727706	0.807545	0.767625	-0.140429	0.907249	0.489154	0.687703		80.6502	66.1301	73.3901	0.750535	0.615409	0.682972	1.20429	0.213493	0.491169		75.9044
ENSRNOG00000000170	Slc30a4	Slc30a4	RGD619750	znT-4	64469	64469	chr3	109643716	109665750	-	protein_coding	FALSE	5408	43			1728.05	1727.92	1727.99	7.43107	7.4305	7.43079	0.000273718	1.00019	0.998216	0.999344		1680.24	1670.4	1675.32	7.22549	7.18316	7.20432	0.00867254	1.00603	0.945883	0.976097		1831.37	1762.39	1796.88	7.87538	7.57872	7.72705	1.03837	0.657526	0.854878		1750.95
ENSRNOG00000000172	Sqrdl	Sqrdl	RGD1564504	Cc2-17;LOC691966	691966	691966	chr3	109566926	109752314	+	protein_coding	FALSE	1175	43			165.053	107.197	136.125	3.26676	2.12166	2.69421	0.549414	1.46349	0.0791759	0.213761		139.773	103.65	121.711	2.76641	2.05145	2.40893	0.375966	1.29771	0.222546	0.419918		196.483	132.944	164.714	3.88882	2.63126	3.26004	1.43383	0.0198775	0.115675		99.7189
ENSRNOG00000000175	Mier2	Mier2	RGD1307278	LOC362841;RGD1307278	362841	362841	chr7	11671222	11687698	+	protein_coding	FALSE	2992	43			240.94	242.725	241.832	1.87275	1.88662	1.87968	-0.00741362	0.994874	0.969172	0.987981		246.759	234.626	240.692	1.91797	1.82367	1.87082	0.0741509	1.05274	0.641809	0.799676		256.782	244.073	250.428	1.99588	1.8971	1.94649	1.04967	0.660702	0.856195		204.33
ENSRNOG00000000177	Ppap2c	Ppap2c	RGD628893	PAP-2c;PAP2-G;PAP2-gamma;PAP2c	246115	246115	chr7	11694271	11702348	+	protein_coding	FALSE	1602	43			31.8032	32.9213	32.3622	0.461678	0.477909	0.469794	-0.0409762	0.971997	0.904638	0.957659		41.5365	31.8251	36.6808	0.602974	0.461996	0.532485	0.353882	1.27799	0.214271	0.409324		49.776	67.0244	58.4002	0.722585	0.972976	0.847781	0.780774	0.249346	0.533883		38.5865
ENSRNOG00000000184	Tmprss6	Tmprss6	RGD1307138	LOC315388	315388	315388	chr7	116391729	116419671	-	protein_coding	FALSE	2808	43			0	0	0	0	0	0	NA	NA	NA	NA		0	0	0	0	0	0	NA	NA	NA	NA		0	2.13873	1.06936	0	0.0177129	0.00885646	0.879638	0.357767	NA		0.363221
ENSRNOG00000000185	Mpst	Mpst	RGD620065	Mst	192172	192172	chr7	116359468	116364248	+	protein_coding	FALSE	1208	43			163.657	161.607	162.632	3.15065	3.11117	3.13091	0.0196188	1.01369	0.93936	0.972893		174.325	156.21	165.267	3.35601	3.00728	3.18164	0.149493	1.10918	0.547445	0.732014		196.358	197.242	196.8	3.78019	3.7972	3.7887	0.99453	0.959582	0.987373		152.36
ENSRNOG00000000186	Tst	Tst	RGD3913	-	25274	25274	chr7	116349526	116355921	-	protein_coding	FALSE	1102	43			394.756	317.069	355.912	8.33064	6.6912	7.51092	0.299999	1.23114	0.163382	0.355218		360.366	306.56	333.463	7.60489	6.46941	7.03715	0.225053	1.16882	0.165924	0.345123		557.073	429.656	493.364	11.7561	9.06715	10.4116	1.28431	0.0188837	0.112066		380.266
ENSRNOG00000000187	Csf2rb	Csf2rb	RGD620189	Csf2rb1	171081	171081	chr7	116237278	116271993	+	protein_coding	FALSE	2894	43			38.1722	25.3521	31.7622	0.306747	0.203726	0.255237	0.47838	1.39318	0.21034	0.419506		29.779	24.5134	27.1462	0.2393	0.196986	0.218143	0.238538	1.1798	0.446524	0.651327		32.7756	26.3105	29.543	0.26338	0.211428	0.237404	1.18123	0.507181	0.764021		35.2068
ENSRNOG00000000190	F1LPY5_RAT	Ep300	RGD620036	-	170915	-	chr7	119938506	120007805	+	protein_coding	FALSE	7242	43			1497.71	1650.13	1573.92	4.8095	5.29898	5.05424	-0.137231	0.909263	0.268477	0.488596		1401.02	1595.27	1498.15	4.499	5.12281	4.81091	-0.185855	0.879128	0.0274304	0.0890121		1316.57	1383.87	1350.22	4.22782	4.44394	4.33588	0.951748	0.334592	0.622463		1394.02
ENSRNOG00000000195	Vwa5a	-	RGD	-	-	301097	chr8	40850239	40874454	+	protein_coding	FALSE	3530	43			1694.54	1113.59	1404.06	11.1637	7.33635	9.25003	0.590643	1.50592	6.28433e-05	0.000586753		1526.32	1076.76	1301.54	10.0555	7.09376	8.57462	0.489089	1.40356	0.0012119	0.00660893		1767.56	1809.24	1788.4	11.6448	11.9194	11.7821	0.977228	0.740496	0.899275		1497.03
ENSRNOG00000000196	LOC100359906	Cyp19a1	RGD2457	Aromatase;Cyp19;Cyp19a;LOC100359906;p450arom	25147	25147	chr8	57651922	57672055	-	protein_coding	FALSE	1369	43			0	0	0	0	0	0	NA	NA	NA	NA		0	0	0	0	0	0	NA	NA	NA	NA		0	0	0	0	0	0	NA	NA	NA		0
ENSRNOG00000000199	Dppa5	-	RGD	-	-	-	chr8	83334203	83335056	-	protein_coding	FALSE	354	43			0	0	0	0	0	0	NA	NA	NA	NA		0	0	0	0	0	0	NA	NA	NA	NA		0.312515	0	0.156257	0.0205305	0	0.0102652	1.03948	0.629631	NA		0
ENSRNOG00000000201	Gsta2	-	RGD	-	-	24422	chr8	83299035	83315635	-	protein_coding	FALSE	1036	43			0	1.09388	0.546941	0	0.0245551	0.0122776	-0.160444	0.89475	0.461256	NA		0.350611	1.05691	0.70376	0.00787041	0.0237252	0.0157978	-0.102526	0.9314	0.669023	NA		0.937545	0.32485	0.631197	0.0210457	0.00729213	0.0141689	1.05681	0.682823	NA		0.314191
ENSRNOG00000000204	Syncrip	-	RGD	-	-	363113	chr8	93728116	93756964	-	protein_coding	FALSE	2060	43			1370.9	1827.54	1599.22	15.4764	20.6315	18.054	-0.410266	0.752485	9.50624e-05	0.000848583		1297.67	1766.92	1532.29	14.6497	19.9471	17.2984	-0.4415	0.736368	2.28799e-06	2.5315e-05		1347.84	1463.53	1405.68	15.216	16.5221	15.8691	0.921409	0.122604	0.360574		1437.25
ENSRNOG00000000207	LOC100365314	RGD1565766	RGD1565766	LOC500622	500622	-	chr6	26913434	26914175	+	retrotransposed	FALSE	741	43			14.0672	17.4859	15.7765	0.441489	0.548783	0.495136	-0.261775	0.834061	0.487237	0.694325		13.5376	16.9084	15.223	0.424869	0.530661	0.477765	-0.270608	0.82897	0.459429	0.662566		15.591	18.342	16.9665	0.489315	0.575652	0.532484	0.886387	0.633721	0.84115		16.8316
ENSRNOG00000000216	Klf11	Klf11	RGD1306646	LOC313994;Tcfcp2l2	313994	313994	chr6	42296220	42307927	+	protein_coding	FALSE	3782	43			264.636	129.178	196.907	1.62727	0.794325	1.2108	1.00272	2.00377	1.32252e-08	2.65934e-07		269.915	124.877	197.396	1.65973	0.767881	1.2138	1.0873	2.12475	3.38412e-14	1.15414e-12		321.17	244.317	282.743	1.9749	1.50232	1.73861	1.29864	0.0249019	0.133736		332.643
ENSRNOG00000000217	LOC100365881	LOC100365881;LOC100909835	RGD2318207;RGD6501756	-	100365881;100909835	100909835	chr6	90950761	90960535	+	protein_coding	FALSE	1158	43			74.9916	83.4539	79.2228	1.50604	1.67598	1.59101	-0.10282	0.931211	0.823114	0.914815		49.5616	80.7145	65.138	0.995333	1.62097	1.30815	-0.454469	0.729779	0.312086	0.523679		83.5556	41.7786	62.6671	1.67803	0.839028	1.25853	1.55128	0.118757	0.354475		63.766
ENSRNOG00000000219	Ano10	Ano10	RGD1308260	LOC301111;RGD1308260;Tmem16k	301111	301111	chr8	122003266	122095655	-	protein_coding	FALSE	2180	43			691.031	638.133	664.582	7.37178	6.80748	7.08963	0.11254	1.08113	0.241151	0.457562		648.509	616.96	632.734	6.91816	6.58161	6.74989	0.0707305	1.05025	0.409708	0.617832		777.759	726.79	752.275	8.29698	7.75326	8.02512	1.06945	0.223749	0.504446		747.531
ENSRNOG00000000221	Abhd5	Abhd5	RGD1303237	CGI-58;LOC316122	316122	316122	chr8	122148902	122173378	+	protein_coding	FALSE	1373	43			327.358	368.683	348.021	5.54477	6.24474	5.89476	-0.170851	0.888319	0.117987	0.285055		308.089	356.448	332.269	5.2184	6.0375	5.62795	-0.208694	0.86532	0.0418851	0.124121		333.338	303.009	318.173	5.64607	5.13235	5.38921	1.09848	0.258422	0.542927		302.028
ENSRNOG00000000230	Lmf1	Lmf1	RGD1310180	Gng13;LOC360495;RGD1310180	360495	360495	chr10	14831883	14918362	+	protein_coding	FALSE	2118	43			292.836	353.27	323.053	3.21537	3.87894	3.54715	-0.267097	0.83099	0.0113344	0.0476419		323.854	341.532	332.693	3.55594	3.75005	3.653	-0.0755911	0.948953	0.434922	0.641234		310.203	283.964	297.084	3.40606	3.11795	3.262	1.08885	0.354823	0.643678		318.511
ENSRNOG00000000231	Kctd17	Kctd17	RGD1311154	LOC300317;RGD1311154	300317	300317	chr7	116379780	116390554	+	protein_coding	FALSE	1665	43			38.4138	49.412	43.9129	0.536542	0.69016	0.613351	-0.275245	0.82631	0.501624	0.705205		44.0417	47.7604	45.901	0.61515	0.667091	0.64112	-0.0917477	0.938385	0.810316	0.902214		82.1239	50.2083	66.1661	1.14706	0.701282	0.924172	1.44219	0.152096	0.4067		37.9587
ENSRNOG00000000233	Grm6	Grm6	RGD2747	mGluR6	24419	24419	chr10	36421805	36436564	+	protein_coding	FALSE	4044	43			40.8733	13.1191	26.9962	0.23505	0.0754442	0.155247	1.21999	2.32946	0.00361767	0.0187412		45.4965	12.6895	29.093	0.261637	0.0729732	0.167305	1.40096	2.64078	0.000373696	0.00237839		45.0622	54.1931	49.6277	0.259139	0.311648	0.285394	0.86856	0.5647	0.800714		58.1841
ENSRNOG00000000236	Zfp207	Zfp207	RGD1308121	LOC303763;MGC116398	303763	303763	chr10	68613433	68625196	+	protein_coding	FALSE	1812	43			3971.74	3583.69	3777.71	50.9746	45.9943	48.4845	0.146875	1.10717	0.0906701	0.235965		3799.09	3464.76	3631.93	48.7588	44.4679	46.6134	0.131565	1.09548	0.113919	0.26367		3934.03	4946.41	4440.22	50.4907	63.4838	56.9872	0.796619	3.88135e-06	0.00015723		3772.17
ENSRNOG00000000237	RGD1310429	RGD1310429	RGD1310429	LOC303764	303764	303764	chr10	68586715	68600561	-	protein_coding	FALSE	2381	43			681.58	566.626	624.103	6.65716	5.53437	6.09577	0.261293	1.19855	0.0253987	0.0907735		668.774	547.828	608.301	6.53208	5.35077	5.94143	0.283621	1.21725	0.00498876	0.0222137		736.622	608.107	672.365	7.19477	5.93953	6.56715	1.20857	0.00733716	0.0578515		691.113
ENSRNOG00000000239	Ccl7	Ccl7	RGD1359152	MCP-3	287561	287561	chr10	70267280	70269131	+	protein_coding	FALSE	807	43			70.1234	72.1189	71.1212	2.02079	2.0783	2.04954	-0.0292788	0.97991	0.943882	0.974877		95.3769	69.7223	82.5496	2.74854	2.00923	2.37888	0.424083	1.34172	0.042533	0.125808		108.648	65.6976	87.173	3.13099	1.89325	2.51212	1.4272	0.181748	0.451937		49.0588
ENSRNOG00000000242	Synrg	Synrg	RGD620684	Ap1gbp1;Syng	84479	84479	chr10	72247719	72330036	+	protein_coding	FALSE	3684	43			1538.73	1596.62	1567.68	9.71349	10.0789	9.89619	-0.0522825	0.964409	0.716612	0.854634		1532.4	1543.61	1538.01	9.6735	9.74429	9.70889	-0.0107301	0.99259	0.922087	0.964233		1522.4	1868.65	1695.53	9.61039	11.7962	10.7033	0.815724	2.96425e-05	0.000832982		1801.01
ENSRNOG00000000244	Coil	Coil	RGD62031	-	50998	50998	chr10	77435824	77444876	+	protein_coding	FALSE	1482	43			245.245	190.178	217.712	3.84843	2.98431	3.41637	0.355048	1.27903	0.0290452	0.101069		211.111	183.863	197.487	3.31278	2.88521	3.099	0.192087	1.14242	0.177428	0.360673		220.782	254.357	237.57	3.46456	3.99142	3.72799	0.87087	0.162242	0.422566		223.597
ENSRNOG00000000245	Slc16a6	Slc16a6	RGD735117	MGC94224;Mct7B	303772	303772	chr10	98852779	98875177	+	protein_coding	FALSE	2267	43			1902.67	2045.21	1973.94	19.5184	20.9806	20.2495	-0.102099	0.931677	0.501916	0.705438		1765.34	1977.57	1871.45	18.1096	20.2867	19.1981	-0.159493	0.89534	0.310446	0.521935		1835.25	1976.87	1906.06	18.8268	20.2796	19.5532	0.930182	0.454218	0.723989		2057.84
ENSRNOG00000000246	AMZ2_RAT	Amz2	RGD1304846	LOC360650;RGD1304846	360650	360650	chr10	98889303	98899839	-	protein_coding	FALSE	2947	43			1072.59	1034.18	1053.38	8.46415	8.16109	8.31262	0.050951	1.03595	0.593718	0.77459		1032.09	999.89	1015.99	8.14455	7.89048	8.01752	0.0440004	1.03097	0.590905	0.766564		1167.97	1346.56	1257.26	9.21689	10.6262	9.92152	0.868549	0.00631963	0.0515397		1087.11
ENSRNOG00000000247	D4A9F2_RAT	Mfsd11	RGD1307394	LOC360667;RGD1307394	360667	360667	chr10	106957187	106971950	+	protein_coding	FALSE	1901	43			268.206	219.93	244.068	3.28109	2.69051	2.9858	0.280314	1.21446	0.0472474	0.146171		246.67	212.623	229.647	3.01762	2.60112	2.80937	0.209394	1.1562	0.122113	0.277189		303.082	305.626	304.354	3.70774	3.73886	3.7233	0.99252	0.938906	0.981871		276.52
ENSRNOG00000000248	Sfrs2	Srsf2	RGD1359422	MGC73009;SC-35;Sfrs2	494445	494445	chr10	106954366	106956807	-	protein_coding	FALSE	1200	43			2091.11	2190.25	2140.68	40.5253	42.4467	41.486	-0.0662731	0.955102	0.502326	0.705691		2178.75	2117.45	2148.1	42.2238	41.0358	41.6298	0.0414726	1.02916	0.639272	0.798162		2206.14	1830.75	2018.44	42.7546	35.4796	39.1171	1.20359	4.92581e-05	0.00123114		2052.78
ENSRNOG00000000249	RGD1306284	Mettl23	RGD1306284	LOC287918;MGC105570;RGD1306284	287918	287918	chr10	106948771	106953447	+	protein_coding	FALSE	915	43			110.15	87.3467	98.7486	2.7996	2.22002	2.50981	0.305065	1.23547	0.228337	0.442434		108.777	84.463	96.6202	2.76471	2.14673	2.45572	0.33518	1.26153	0.137371	0.302794		111.874	182.007	146.94	2.8434	4.62593	3.73466	0.6258	1.41683e-05	0.000462279		117.134
ENSRNOG00000000250	D3ZC32_RAT	Jmjd6	RGD1305395	LOC360665;Ptdsr	360665	360665	chr10	106943142	106948652	-	protein_coding	FALSE	1654	43			424.401	570.172	497.286	5.96723	8.01681	6.99202	-0.418877	0.748007	0.00227985	0.0127889		419.194	551.27	485.232	5.89401	7.75105	6.82253	-0.389349	0.763474	0.00140499	0.00752524		412.875	425.826	419.351	5.80516	5.98726	5.89621	0.969445	0.715652	0.885888		408.059
ENSRNOG00000000251	St6galnac1	St6galnac1	RGD1562048	Siat7A	287920	287920	chr10	106871547	106881619	-	protein_coding	FALSE	2103	43			1.91899	8.55146	5.23522	0.0212209	0.0945654	0.0578932	-1.14084	0.453495	0.0182295	0.0696656		1.96418	8.26621	5.11519	0.0217206	0.091411	0.0565658	-1.14992	0.45065	0.0130115	0.0489786		0.952411	2.41559	1.684	0.0105321	0.0267126	0.0186224	0.785795	0.354464	NA		0.351103
ENSRNOG00000000252	LOC100366010	LOC688424	RGD1588864	-	688424	-	chr19	3434772	3435039	+	retrotransposed	FALSE	267	43			0	0	0	0	0	0	NA	NA	NA	NA		0	0	0	0	0	0	NA	NA	NA	NA		0	0	0	0	0	0	NA	NA	NA		0
ENSRNOG00000000254	F1LUT1_RAT	-	RGD	-	-	-	chr6	127604903	127605785	+	protein_coding	FALSE	882	43			0.325449	0	0.162725	0.00858116	0	0.00429058	0.0706627	1.0502	0.635982	NA		0	0	0	0	0	0	NA	NA	NA	NA		0.312515	0	0.156257	0.00824012	0	0.00412006	1.03948	0.629631	NA		0
ENSRNOG00000000257	Smpd3	Smpd3	RGD619754	cca1	94338	94338	chr19	36112165	36195564	-	protein_coding	FALSE	5032	43			146.372	122.315	134.344	0.676471	0.56529	0.62088	0.231715	1.17423	0.446699	0.661842		142.137	118.258	130.198	0.656898	0.546541	0.60172	0.24429	1.18451	0.346961	0.559794		140.565	136.945	138.755	0.649633	0.632902	0.641268	1.02454	0.880393	0.961258		83.8612
ENSRNOG00000000258	Prmt7	Prmt7	RGD1304869	LOC292116;RGD1304869	361402	361402	chr19	36059836	36111354	+	protein_coding	FALSE	2303	43			591.852	651.171	621.512	5.97656	6.57556	6.27606	-0.135436	0.910394	0.365452	0.589111		579.878	629.579	604.729	5.85564	6.35752	6.10658	-0.116504	0.92242	0.404403	0.613495		681.719	720.082	700.901	6.88404	7.27142	7.07773	0.9472	0.303868	0.590399		600.763
ENSRNOG00000000262	D3ZEI3_RAT	Zfp821	RGD1306674	LOC307834;RGD1306674;Znf821	307834	-	chr19	39585975	39604192	+	protein_coding	FALSE	1738	43			442.206	410.893	426.55	5.91707	5.49808	5.70757	0.106	1.07624	0.305631	0.529975		388.111	397.231	392.671	5.19323	5.31526	5.25425	-0.0321732	0.977946	0.764369	0.878079		461.438	457.256	459.347	6.17441	6.11844	6.14643	1.00822	0.902605	0.968943		368.813
ENSRNOG00000000264	Def8	Def8	RGD1309008	DEF-8;LOC307973	307973	307973	chr19	53765016	53781286	+	protein_coding	FALSE	3130	43			1538.64	927.956	1233.3	11.432	6.89469	9.16336	0.70606	1.63134	4.07574e-05	0.000403214		1494.93	897.033	1195.98	11.1073	6.66493	8.88612	0.717598	1.64444	2.05099e-06	2.29582e-05		1408.13	1250.39	1329.26	10.4623	9.29035	9.87635	1.12204	0.242422	0.525694		1516.14
ENSRNOG00000000274	Phyhipl	Phyhipl	RGD1307967	LOC309901	309901	309901	chr20	18808838	18849378	+	protein_coding	FALSE	1621	43			165.903	113.902	139.903	2.38015	1.63411	2.00713	0.430578	1.34777	0.276001	0.497333		197.663	110.094	153.878	2.83579	1.57947	2.20763	0.654732	1.57432	0.095492	0.232069		198.26	156.951	177.605	2.84436	2.2517	2.54803	1.2178	0.355587	0.643954		99.711
ENSRNOG00000000275	D3ZD52_RAT	Fam13c	RGD1310149	Fam13c1;LOC294565;RGD1310149	294565	-	chr20	18850802	18977473	-	protein_coding	FALSE	1898	43			454.525	652.686	553.606	5.56921	7.99723	6.78322	-0.469492	0.722219	0.109549	0.269818		468.916	631.243	550.08	5.74554	7.73449	6.74002	-0.390836	0.762688	0.148473	0.320688		351.246	447.059	399.153	4.30375	5.47773	4.89074	0.801366	0.172622	0.438614		423.71
ENSRNOG00000000277	Tet1	Tet1	RGD1310993	Cxxc6;LOC309902	309902	309902	chr20	25131168	25159170	-	protein_coding	FALSE	2692	43			469.066	239.01	354.038	4.05219	2.06478	3.05848	0.949563	1.93129	6.24789e-10	1.56127e-08		451.247	231.053	341.15	3.89826	1.99603	2.94715	0.948872	1.93036	5.28766e-14	1.77956e-12		519.918	445.578	482.748	4.4915	3.84929	4.1704	1.16157	0.118307	0.353809		379.39
ENSRNOG00000000279	Rtn4ip1	Rtn4ip1	RGD1563384	LOC309912;RGD1563384	309912	309912	chr20	47818498	47857741	+	protein_coding	FALSE	2034	43			448.114	412.418	430.266	5.12353	4.7154	4.91946	0.10731	1.07722	0.715945	0.854249		395.575	398.672	397.123	4.52282	4.55823	4.54052	-0.01084	0.992514	0.970064	0.988364		553.215	608.748	580.982	6.3252	6.96015	6.64267	0.921557	0.690551	0.873501		435.35
ENSRNOG00000000281	Prodh	Prodh	RGD1590932	LOC680409;Prodh_mapped	680409	680409	chr11	84905059	84922229	+	protein_coding	FALSE	2182	43			328.848	331.538	330.193	3.50487	3.53354	3.51921	-0.00885499	0.993881	0.982119	0.992248		317.377	320.488	318.932	3.38261	3.41577	3.39919	-0.0105747	0.992697	0.978486	0.991858		330.17	220.712	275.441	3.51896	2.35235	2.93565	1.44178	0.0308881	0.154438		240.678
ENSRNOG00000000282	Gsc2	Gsc2	RGD1305333	Gscl;LOC363831	363831	363831	chr11	85060270	85062259	+	protein_coding	FALSE	1127	43			0	0.364628	0.182314	0	0.00752415	0.00376207	-0.077675	0.947584	0.617334	NA		0	0.352303	0.176152	0	0.00726983	0.00363492	-0.0782475	0.947208	0.605026	NA		0	0	0	0	0	0	NA	NA	NA		0
ENSRNOG00000000283	Dgcr14	Dgcr14	RGD1308218	LOC360741;MGC109131	360741	360741	chr11	85064073	85072979	+	protein_coding	FALSE	1726	43			252.537	267.023	259.78	3.40264	3.59782	3.50023	-0.0809535	0.945433	0.496179	0.701822		266.472	258.164	262.318	3.59039	3.47846	3.53442	0.0454657	1.03202	0.69193	0.831922		280.296	242.842	261.569	3.77666	3.27201	3.52434	1.14366	0.333752	0.622035		255.25
ENSRNOG00000000288	Scarf2	Scarf2	RGD1306013	LOC287949	287949	287949	chr11	85164351	85175734	-	protein_coding	FALSE	3311	43			57.3926	58.4309	79.4248	0.403114	0.410407	0.557864	-0.633542	0.644592	NA	NA		77.4828	98.0622	87.7725	0.544224	0.68877	0.616497	-0.252769	0.839284	0.53388	0.721705		66.3515	60.96	63.6557	0.46604	0.428171	0.447105	1.07864	0.630617	0.839388		41.3858
ENSRNOG00000000296	Aqp6	Aqp6	RGD71100	AQP-6	29170	29170	chr7	138347261	138350199	+	protein_coding	FALSE	1313	43			0	0	0	0	0	0	NA	NA	NA	NA		0	0	0	0	0	0	NA	NA	NA	NA		0	0	0	0	0	0	NA	NA	NA		0
ENSRNOG00000000297	Aqp2	Aqp2	RGD2142	AQP-2;AQP-CD;MGC156502;WCH-CD	25386	25386	chr7	138325854	138330891	+	protein_coding	FALSE	1397	43			0	0	0	0	0	0	NA	NA	NA	NA		0	0	0	0	0	0	NA	NA	NA	NA		0.654761	0	0.327381	0.0108998	0	0.0054499	1.06825	0.523491	NA		0
ENSRNOG00000000299	Foxo3	Foxo3	RGD1309196	Fkhrl1;Foxo3a;LOC294515	294515	294515	chr20	46171783	46262818	-	protein_coding	FALSE	2885	43			447.536	371.384	409.46	3.60756	2.9937	3.30063	0.26567	1.20219	0.0595365	0.172954		458.871	359.003	408.937	3.69894	2.8939	3.29642	0.338975	1.26486	0.0805284	0.204665		434.042	625.468	529.755	3.49879	5.04186	4.27032	0.701807	0.000614201	0.0092255		440.276
ENSRNOG00000000302	Sesn1	Sesn1	RGD1307517	LOC294518	294518	294518	chr20	45786622	45877856	+	protein_coding	FALSE	3219	43			1572.68	1295.12	1433.9	11.3619	9.35663	10.3593	0.272799	1.20815	0.0700617	0.19523		1486.19	1252.17	1369.18	10.7371	9.04633	9.89169	0.243828	1.18413	0.0106317	0.0416174		1743.24	1353.52	1548.38	12.5941	9.77859	11.1864	1.282	0.00157706	0.018591		1559.15
ENSRNOG00000000303	RGD1311358	Cep57l1	RGD1311358	LOC294519;RGD1311358;cep57R	294519	294519	chr20	45730365	45785949	-	protein_coding	FALSE	1482	43			321.232	295.329	308.28	5.04083	4.63436	4.83759	0.116219	1.08389	0.539893	0.734427		283.364	285.509	284.436	4.44661	4.48025	4.46343	-0.0123601	0.991469	0.935272	0.971041		294.001	451.119	372.56	4.61352	7.07904	5.84628	0.656351	7.19791e-08	5.64113e-06		332.425
ENSRNOG00000000304	Cd164	Cd164	RGD70942	MGC-24;MGC-24v;MUC-24	83689	83689	chr20	45486586	45498165	+	protein_coding	FALSE	2821	43			1522.64	2084.1	1803.37	12.5524	17.1809	14.8666	-0.422368	0.746199	0.0841563	0.223457		1371.38	2015.52	1693.45	11.3054	16.6155	13.9605	-0.513619	0.700463	0.0386167	0.116451		1592.48	1376.62	1484.55	13.1282	11.3486	12.2384	1.15423	0.0499876	0.210136		1593.33
ENSRNOG00000000306	Smpd2	Smpd2	RGD619753	lyso-PAF-PLC	83537	83537	chr20	45448775	45451887	-	protein_coding	FALSE	1549	43			253.872	228.843	241.357	3.81149	3.43572	3.62361	0.146189	1.10664	0.390201	0.613455		250.714	221.219	235.966	3.76408	3.32125	3.54267	0.178117	1.13141	0.21312	0.407785		232.46	263.529	247.995	3.49003	3.95647	3.72325	0.885633	0.251805	0.535968		239.055
ENSRNOG00000000307	Mical1	Mical1	RGD1309386	LOC294520;MICAL-1	294520	294520	chr20	45436684	45448634	+	protein_coding	FALSE	3540	43			102.781	89.4087	96.0948	0.675212	0.587365	0.631289	0.186684	1.13814	0.482074	0.690481		102.156	86.4405	94.2983	0.671109	0.567865	0.619487	0.220858	1.16543	0.421485	0.628513		109.08	105.057	107.069	0.716597	0.690166	0.703381	1.03444	0.801945	0.92554		77.8003
ENSRNOG00000000308	Zbtb24	Zbtb24	RGD1306951	Bif1a;LOC365590;ZNF450	365590	365590	chr20	45409556	45426510	+	protein_coding	FALSE	3785	43			347.077	314.978	331.027	2.13251	1.93529	2.0339	0.136153	1.09897	0.228107	0.442256		322.334	304.531	313.432	1.98049	1.8711	1.92579	0.0810318	1.05777	0.539446	0.725563		342.382	347.905	345.143	2.10366	2.1376	2.12063	0.984683	0.890387	0.964095		322.037
ENSRNOG00000000311	-	-	RGD	-	-	-	chr20	45272631	45274117	+	pseudogene	FALSE	1479	43			2.61219	4.15294	3.38257	0.0410741	0.0653009	0.0531875	-0.332085	0.794387	0.494592	NA		3.1274	4.01379	3.5706	0.0491754	0.0631129	0.0561441	-0.169998	0.888844	0.716504	NA		2.30201	3.75479	3.0284	0.0361968	0.0590403	0.0476186	0.863485	0.583638	NA		6.60279
ENSRNOG00000000312	Fig4	Fig4	RGD1311375	Kiaa0274;LOC309855;RGD1311375;Sac3	309855	309855	chr20	45123351	45248795	-	protein_coding	FALSE	3140	43			1096.76	996.974	1046.87	8.12295	7.3839	7.75342	0.135253	1.09829	0.294515	0.5179		1108.75	963.825	1036.29	8.21174	7.13839	7.67506	0.199473	1.14828	0.0545562	0.152951		1110.53	1288.77	1199.65	8.22493	9.54501	8.88497	0.864171	0.0580104	0.230975		1165.24
ENSRNOG00000000314	Sec63	Sec63	RGD1304984	LOC309858	309858	309858	chr20	46669124	46738077	+	protein_coding	FALSE	5954	43			2842.68	2686.43	2764.55	11.1033	10.493	10.7981	0.0807389	1.05756	0.387283	0.610911		2714.04	2597.2	2655.62	10.6008	10.1444	10.3726	0.0627352	1.04444	0.40447	0.613536		2749.45	2680.15	2714.8	10.7391	10.4684	10.6038	1.02578	0.626688	0.837445		2803.78
ENSRNOG00000000315	-	-	RGD	-	-	-	chr20	46769479	46769867	-	pseudogene	FALSE	387	43			0.31278	0	0.15639	0.0187957	0	0.00939787	0.0686599	1.04874	0.641016	NA		0	0	0	0	0	0	NA	NA	NA	NA		0	0	0	0	0	0	NA	NA	NA		0
ENSRNOG00000000316	D3ZBN6_RAT	Sobp	RGD1560479	LOC309860;RGD1560479;Sobpl;jcx1	309860	309860	chr20	46918486	47079823	-	protein_coding	FALSE	2262	43			186.59	190.032	188.311	1.91834	1.95373	1.93604	-0.0250749	0.98277	0.891568	0.950665		190.487	183.701	187.094	1.95842	1.88865	1.92353	0.0502349	1.03543	0.816828	0.906192		207.551	195.238	201.395	2.13385	2.00726	2.07056	1.05904	0.659858	0.855853		193.854
ENSRNOG00000000320	Fxc1	-	RGD	-	-	-	chr20	47476319	47476986	-	protein_coding	FALSE	495	43			2.94624	2.77156	2.8589	0.138418	0.130212	0.134315	0.0443834	1.03124	0.926938	NA		1.02562	2.67875	1.85218	0.048185	0.125852	0.0870183	-0.45894	0.727521	0.303625	NA		3.20982	0.97455	2.09218	0.150802	0.0457857	0.0982939	1.30061	0.292024	NA		3.79987
ENSRNOG00000000321	Cd24	Cd24	RGD2298	Cd24a;MGC93641	25145	25145	chr20	47502353	47507662	+	protein_coding	FALSE	1848	43			12982.3	18722	15852.2	163.374	235.603	199.489	-0.462203	0.725877	0.15055	0.336265		10255.6	18097	14176.3	129.059	227.738	178.399	-0.725089	0.60496	0.0155373	0.0566347		7759.41	1378.97	4569.19	97.6469	17.3534	57.5001	4.51532	9.80042e-15	3.25207e-12		7835.22
ENSRNOG00000000322	Atg5	Atg5	RGD1359580	LOC365601	365601	-	chr20	48290974	48366736	+	protein_coding	FALSE	1956	43			522.728	583.33	553.029	6.21496	6.93549	6.57522	-0.156924	0.896936	0.120387	0.288955		480.656	563.969	522.312	5.71475	6.70529	6.21002	-0.227289	0.854239	0.0160666	0.0580954		510.735	513.097	511.916	6.07237	6.10045	6.08641	0.995442	0.940067	0.982042		505.681
ENSRNOG00000000323	Prdm1	Prdm1	RGD1311765	LOC309871	309871	309871	chr20	48438223	48459848	-	protein_coding	FALSE	5238	43			66.8312	53.2673	60.0493	0.296719	0.236498	0.266608	0.294506	1.22646	0.292188	0.514804		57.0293	51.5077	54.2685	0.2532	0.228685	0.240943	0.129149	1.09365	0.613204	0.781783		88.456	73.3915	80.9237	0.392729	0.325846	0.359287	1.19239	0.212291	0.490088		73.3233
ENSRNOG00000000325	Prep	-	RGD	-	-	-	chr20	49024916	49144670	+	protein_coding	FALSE	2739	43			876.614	943.542	910.078	7.443	8.01126	7.72713	-0.105158	0.929703	0.244599	0.461858		879.222	912.182	895.702	7.46514	7.745	7.60507	-0.0523903	0.964337	0.527057	0.716999		813.008	697.415	755.211	6.90294	5.92149	6.41221	1.16264	0.0367597	0.173413		889.387
ENSRNOG00000000326	-	-	RGD	-	-	-	chr10	46756792	46757583	-	pseudogene	FALSE	783	43			0	0	0	0	0	0	NA	NA	NA	NA		0	0	0	0	0	0	NA	NA	NA	NA		0	0	0	0	0	0	NA	NA	NA		0
ENSRNOG00000000327	Hace1	Hace1	RGD1306114	LOC361866	361866	361866	chr20	49856039	49973091	+	protein_coding	FALSE	3441	43			933.484	766.743	850.114	6.3089	5.18199	5.74545	0.275972	1.21081	0.0913475	0.237288		840.353	741.227	790.79	5.67948	5.00954	5.34451	0.178814	1.13195	0.0920772	0.225776		1012.13	1166.28	1089.21	6.84044	7.88226	7.36135	0.871415	0.143335	0.392599		1001.1
ENSRNOG00000000335	D3Z9R6_RAT	Ermap	RGD1309996	LOC298485	298485	-	chr5	139764934	139774822	-	protein_coding	FALSE	1428	43			2.92497	1.33945	2.13221	0.0476348	0.0218138	0.0347243	0.405072	1.32415	0.388286	NA		0.600116	1.29553	0.947823	0.00977324	0.0210985	0.0154358	-0.148432	0.90223	0.652305	NA		0.639896	1.00615	0.823025	0.0104211	0.0163858	0.0134034	0.93685	0.751036	NA		2.79615
ENSRNOG00000000340	RGD1304704	RGD1304704	RGD1304704	LOC302247;LRRGT00192	302247	302247	chr15	4790457	4800905	+	protein_coding	FALSE	891	43			1577.26	1664.1	1620.68	41.1677	43.4342	42.301	-0.0759375	0.948725	0.597152	0.777032		1513.77	1608.89	1561.33	39.5107	41.9934	40.752	-0.0862596	0.941962	0.535948	0.723145		1782.38	1865.98	1824.18	46.5216	48.7035	47.6125	0.955779	0.389921	0.67464		1607.58
ENSRNOG00000000341	Nid2	Nid2	RGD1311685	LOC302248;NID-2	302248	302248	chr15	4801182	4856895	-	protein_coding	FALSE	4754	43			612.436	692.829	652.632	2.99594	3.38921	3.19257	-0.151461	0.900338	0.659547	0.818317		545.018	484.415	607.372	2.66614	2.36968	2.97117	-0.258723	0.835827	NA	NA		645.239	594.948	620.094	3.15641	2.91039	3.0334	1.08249	0.32551	0.612679		554.483
ENSRNOG00000000345	-	LOC100909961	RGD6501115	-	100909961	-	chr6	103892156	103893017	+	retrotransposed	FALSE	861	43			0.963678	0.364628	0.664153	0.0260292	0.00984868	0.0179389	0.167794	1.12334	0.600639	NA		0.350611	0.352303	0.351457	0.00947008	0.0095158	0.00949294	0.000179237	1.00012	0.999332	NA		0.327381	0	0.16369	0.00884263	0	0.00442131	1.04085	0.623659	NA		0.991603
ENSRNOG00000000368	GRIK2_RAT	Grik2	RGD2733	GluK2;GluR6	54257	54257	chr20	53229998	53713131	-	protein_coding	FALSE	4188	43			19.8707	38.8904	49.2528	0.110341	0.215957	0.273499	-1.32183	0.400026	NA	NA		36.3915	75.9837	56.1876	0.20208	0.421935	0.312007	-0.689361	0.620128	0.123385	0.279124		94.7727	49.9315	72.3521	0.526269	0.277268	0.401769	1.41828	0.230104	0.511648		21.0564
ENSRNOG00000000373	LOC100362857	-	RGD	-	-	-	chr20	24636186	24763749	-	protein_coding	FALSE	877	43			356.677	417.995	387.336	9.45816	11.0842	10.2712	-0.219076	0.859115	0.280441	0.501721		347.887	404.163	376.025	9.22508	10.7174	9.97123	-0.209587	0.864785	0.260501	0.464492		320.643	412.271	366.457	8.50263	10.9324	9.71751	0.788484	0.078023	0.279218		313.363
ENSRNOG00000000376	-	-	RGD	-	-	-	chr20	25960126	25960457	-	pseudogene	FALSE	327	43			3.87598	3.80592	3.84095	0.275655	0.270672	0.273163	0.0235508	1.01646	0.961294	NA		2.42806	3.67882	3.05344	0.172681	0.261633	0.217157	-0.27954	0.823854	0.550481	NA		3.89776	2.75567	3.32671	0.277204	0.19598	0.236592	1.16517	0.598714	NA		1.74284
ENSRNOG00000000378	B2RYN9_RAT	-	RGD	-	-	-	chr20	25900944	25978520	+	protein_coding	FALSE	1577	43			764.779	592.809	678.794	11.2781	8.74208	10.0101	0.352771	1.27701	0.05876	0.171213		724.701	573.169	648.935	10.6871	8.45245	9.56976	0.329131	1.25626	0.0217789	0.0742597		774.824	862.094	818.459	11.4262	12.7132	12.0697	0.900622	0.204641	0.481518		676.786
ENSRNOG00000000379	Dnajc12	Dnajc12	RGD1591898	Jdp1;LOC619393	619393	619393	chr20	25729725	25751388	+	protein_coding	FALSE	1153	43			6311.53	4798.41	5554.97	127.303	96.7831	112.043	0.38132	1.30253	0.0336361	0.112531		5836.07	4639.69	5237.88	117.713	93.5818	105.647	0.318974	1.24744	0.0674931	0.17912		8957.12	10420.9	9689.02	180.664	210.188	195.426	0.86249	0.0901554	0.304283		8397.97
ENSRNOG00000000380	D4A0K3_RAT	Sirt1	RGD1308542	Sir2	309757	-	chr20	25668032	25688248	-	protein_coding	FALSE	2181	43			1137.77	1543.43	1340.6	12.1319	16.4574	14.2947	-0.4262	0.74422	0.0133467	0.0541903		1034.23	1492.37	1263.3	11.0279	15.913	13.4705	-0.511442	0.701521	0.00258667	0.0127485		1140.09	1140.5	1140.29	12.1567	12.161	12.1589	0.999445	0.991215	0.997249		1179.22
ENSRNOG00000000381	Herc4	Herc4	RGD1310971	LOC309758	309758	309758	chr20	25591773	25665595	+	protein_coding	FALSE	3818	43			1382.79	4117.91	2750.35	8.42273	25.0826	16.7527	-1.53063	0.346126	1.11948e-21	1.00513e-19		1312.48	3981.25	2646.86	7.99442	24.2502	16.1223	-1.55768	0.339698	1.51584e-24	1.19036e-22		1419.07	1517.07	1468.07	8.6437	9.24064	8.94217	0.936103	0.223424	0.504227		1631.54
ENSRNOG00000000383	Mypn	Mypn	RGD1308510	LOC309760	309760	309760	chr20	25457132	25531818	-	protein_coding	FALSE	4942	43			2.62486	5.03511	3.82999	0.0123519	0.023694	0.018023	-0.438795	0.73775	0.36583	NA		3.50285	4.86933	4.18609	0.0164835	0.0229138	0.0196987	-0.184352	0.880044	0.689069	NA		3.18009	2.73225	15.6931	0.0149647	0.0128573	0.0738476	1.62067	NA	NA		56.9485
ENSRNOG00000000384	Atoh7	Atoh7	RGD1304957	LOC365564	365564	365564	chr20	25448295	25448745	+	protein_coding	FALSE	450	43			0	0.364628	0.182314	0	0.0188438	0.0094219	-0.077675	0.947584	0.617334	NA		0.36278	0.352303	0.357542	0.0187483	0.0182069	0.0184776	0.00214915	1.00149	0.992011	NA		0	0	0	0	0	0	NA	NA	NA		0.363221
ENSRNOG00000000386	Pbld	Pbld1	RGD621263	MGC93185;Mawbp;Pbld	171564	171564	chr20	25413994	25428298	+	protein_coding	FALSE	1984	43			9.2361	15.9956	12.6158	0.108263	0.187495	0.147879	-0.541423	0.687093	0.2321	0.446812		10.1837	15.4658	12.8247	0.11937	0.181285	0.150327	-0.422584	0.746087	0.31887	0.530961		13.2628	13.4465	13.3546	0.155462	0.157615	0.156538	0.991622	0.973603	0.991292		15.8775
ENSRNOG00000000387	Slc25a16	Slc25a16	RGD1311311	GDC;LOC361836	361836	361836	chr20	25259087	25287342	+	protein_coding	FALSE	3188	43			794.892	941.95	868.421	5.79858	6.87133	6.33495	-0.241639	0.845784	0.0597777	0.173361		760.109	910.736	835.422	5.54484	6.64363	6.09424	-0.259627	0.835304	0.00610703	0.0263894		751.671	680.17	715.921	5.48329	4.9617	5.2225	1.10341	0.132531	0.376427		725.705
ENSRNOG00000000389	Dna2	Dna2	RGD1306791	Dna2l;LOC309762	309762	-	chr20	25288333	25316851	+	protein_coding	FALSE	3237	43			610.095	663.523	636.809	4.38315	4.767	4.57507	-0.11748	0.921796	0.519812	0.717827		580.498	641.534	611.016	4.17052	4.60902	4.38977	-0.140938	0.906929	0.366336	0.578438		547.265	617.075	582.17	3.93176	4.4333	4.18253	0.888389	0.141246	0.389682		607.893
ENSRNOG00000000390	Rufy2	Rufy2	RGD1592188	LOC361837;LOC690777	690777	690777	chr20	25320748	25350132	+	protein_coding	FALSE	1997	43			788.22	759.256	773.738	9.17912	8.84182	9.01047	0.0517464	1.03652	0.767457	0.884148		808.826	734.027	771.427	9.41908	8.54802	8.98355	0.139472	1.1015	0.159173	0.3359		699.442	774.371	736.907	8.14526	9.01785	8.58155	0.906865	0.38906	0.673823		839.774
ENSRNOG00000000392	Supv3l1	Supv3l1	RGD1305565	LOC294385;MGC109049	294385	294385	chr20	29681431	29700662	-	protein_coding	FALSE	2103	43			1023	864.308	943.654	11.3127	9.55786	10.4353	0.237728	1.17913	0.0742706	0.203977		975.927	835.658	905.792	10.7922	9.24104	10.0166	0.219885	1.16464	0.0251128	0.0829312		1059.57	1231.06	1145.31	11.7171	13.6136	12.6653	0.861632	0.00778583	0.0603518		1031.48
ENSRNOG00000000394	Srgn	Srgn	RGD619969	Pgsg	56782	56782	chr20	29746731	29761072	-	protein_coding	FALSE	1286	43			176.225	186.005	181.115	3.18682	3.36369	3.27525	-0.0614979	0.958269	0.873827	0.942354		131.318	122.736	155.563	2.37473	2.21954	2.81318	-0.373419	0.771951	NA	NA		211.719	133.167	172.443	3.82869	2.40817	3.11843	1.55579	0.000384189	0.00649576		128.422
ENSRNOG00000000395	LOC606294	LOC606294	RGD1593126	Kbp	606294	606294	chr20	29817255	29836819	-	protein_coding	FALSE	2535	43			2917.78	2945.92	2931.85	26.7674	27.0256	26.8965	-0.0138435	0.99045	0.912729	0.961413		2775.93	2848.15	2812.04	25.4661	26.1287	25.7974	-0.0366958	0.974885	0.734008	0.860501		2783.2	2626.62	2704.91	25.5328	24.0964	24.8146	1.05878	0.396178	0.679624		3138.56
ENSRNOG00000000396	Ddx50	Ddx50	RGD1310934	LOC361848;MGC109605	361848	361848	chr20	29867954	29897253	-	protein_coding	FALSE	2521	43			2156.85	2150.47	2153.66	19.8966	19.8377	19.8672	0.00393432	1.00273	0.975447	0.990589		1972.07	2079.1	2025.58	18.192	19.1794	18.6857	-0.0751235	0.949261	0.541037	0.726757		2117.06	1948.91	2032.98	19.5295	17.9783	18.7539	1.08594	0.0337874	0.163647		2022.03
ENSRNOG00000000397	Ccar1	Ccar1	RGD1560358	LOC361849;RGD1560358	361849	361849	chr20	29996999	30039602	-	protein_coding	FALSE	4482	43			1548.67	2097.65	1823.16	8.03561	10.8841	9.45987	-0.434129	0.74014	2.50806e-06	3.37681e-05		1506.22	2028.09	1767.15	7.81536	10.5232	9.16926	-0.425241	0.744715	9.78185e-06	9.53465e-05		1541.69	1991	1766.35	7.99939	10.3307	9.16506	0.777193	0.000326701	0.00571213		1684.6
ENSRNOG00000000398	Zufsp	Zufsp	RGD1307672	LOC294390;MGC94667;RGD1307672	294390	294390	chr20	30096106	30126201	-	protein_coding	FALSE	1991	43			814.261	660.839	737.55	9.51096	7.71891	8.61493	0.295213	1.22707	0.0111916	0.0470931		705.248	638.946	672.097	8.23763	7.46319	7.85041	0.139498	1.10152	0.21219	0.407177		722.322	617.832	670.077	8.43707	7.21656	7.82682	1.16501	0.0696538	0.260953		710.898
ENSRNOG00000000399	Kpna1	Kpna1	RGD735064	-	288064	-	chr11	66552625	66595967	-	protein_coding	FALSE	4946	43			3110.31	5758.09	4434.2	14.6245	27.0742	20.8494	-0.870497	0.546958	2.45704e-10	6.56471e-09		2905.2	5567.18	4236.19	13.6601	26.1765	19.9183	-0.918371	0.529106	1.24158e-11	3.26112e-10		2983.52	2790.8	2887.16	14.0284	13.1222	13.5753	1.06876	0.13239	0.376094		3182.55
ENSRNOG00000000401	Gprc6a	Gprc6a	RGD735077	-	294394	294394	chr20	30235062	30256951	-	protein_coding	FALSE	3011	43			0	0	0	0	0	0	NA	NA	NA	NA		0	0	0	0	0	0	NA	NA	NA	NA		0	0	0	0	0	0	NA	NA	NA		0
ENSRNOG00000000402	-	-	RGD	-	-	-	chr20	30483848	30484366	-	pseudogene	FALSE	516	43			0.342417	0.660926	0.501671	0.0154325	0.0297875	0.02261	-0.104047	0.930419	0.730731	NA		1.02562	0.639101	0.832359	0.046224	0.0288039	0.0375139	0.117283	1.08469	0.745944	NA		1.61062	2.46242	2.03652	0.0725897	0.11098	0.0917848	0.896536	0.672355	NA		1.69381
ENSRNOG00000000403	-	-	RGD	-	-	-	chr20	30691243	30692935	+	pseudogene	FALSE	1683	43			14.0334	31.2862	22.6598	0.193915	0.432315	0.313115	-0.952621	0.516693	0.0098902	0.0426156		14.5997	30.2492	22.4244	0.20174	0.417985	0.309863	-0.849144	0.555114	0.0225963	0.0763667		15.812	7.94447	11.8782	0.218491	0.109777	0.164134	1.56939	0.105118	0.330654		13.5305
ENSRNOG00000000404	-	-	RGD	-	-	-	chr20	30706689	30707698	+	pseudogene	FALSE	999	43			26.3511	19.3665	22.8588	0.613429	0.450834	0.532131	0.372345	1.29445	0.288423	0.510637		26.1999	18.723	22.4614	0.609909	0.435854	0.522882	0.424274	1.3419	0.169552	0.34996		28.3995	19.8796	24.1396	0.661115	0.46278	0.561947	1.34257	0.185627	0.456416		27.0998
ENSRNOG00000000405	Vgll2	Vgll2	RGD1311903	LOC309772	309772	309772	chr20	30732015	30737872	+	protein_coding	FALSE	1595	43			0	0	0	0	0	0	NA	NA	NA	NA		0	0	0	0	0	0	NA	NA	NA	NA		0	0	0	0	0	0	NA	NA	NA		0
ENSRNOG00000000406	Ros1	Ros1	RGD3591	ROS1C	25346	-	chr20	30755100	30910604	-	protein_coding	FALSE	7902	43			0	0.974826	0.487413	0	0.00286894	0.00143447	-0.302954	0.810591	0.293635	NA		0.300058	0.943226	0.621642	0.000883079	0.00277594	0.00182951	-0.189266	0.877052	0.545155	NA		1.29466	0.356455	0.825556	0.00381021	0.00104906	0.00242964	1.13519	0.485889	NA		0.726441
ENSRNOG00000000407	Dcbld1	Dcbld1	RGD1307211	LOC309773	309773	309773	chr20	30945775	31037959	+	protein_coding	FALSE	1515	43			434.432	175.117	304.774	6.66869	2.6881	4.6784	1.27255	2.41589	3.33903e-14	1.50334e-12		435.203	169.283	302.243	6.68052	2.59855	4.63954	1.32309	2.50201	7.75507e-17	3.4825e-15		371.995	357.885	364.94	5.71027	5.49367	5.60197	1.03769	0.67751	0.865367		401.34
ENSRNOG00000000408	Gopc	Gopc	RGD1309512	LOC309774	309774	309774	chr20	31055279	31105538	-	protein_coding	FALSE	4046	43			1043.43	1192.86	1118.15	5.9975	6.8564	6.42695	-0.19209	0.875337	0.0429986	0.136124		1032.66	1153.28	1092.97	5.9356	6.62889	6.28225	-0.159446	0.895369	0.0233499	0.0783945		967.858	942.743	955.3	5.5631	5.41875	5.49093	1.02673	0.702751	0.879481		1062.75
ENSRNOG00000000410	Nepn	Nepn	RGD1307755	LOC309775;RGD1307755	309775	309775	chr20	31112351	31128229	+	protein_coding	FALSE	1909	43			0.655197	0	0.327598	0.00798173	0	0.00399087	0.227227	1.17058	0.376753	NA		0.350611	0	0.175305	0.00427121	0	0.00213561	0.078685	1.05606	0.60303	NA		1.31986	0	0.659932	0.0160789	0	0.00803943	1.20867	0.256558	NA		0.314191
ENSRNOG00000000411	Nus1	Nus1	RGD1307879	LOC294400;RGD1307879	294400	294400	chr20	31143976	31168232	+	protein_coding	FALSE	1118	43			412.144	542.663	477.404	8.57312	11.2881	9.9306	-0.389902	0.763182	0.00420971	0.0211761		409.623	524.665	467.144	8.52069	10.9137	9.71719	-0.3534	0.782737	0.000296516	0.00195041		374.758	365.661	370.21	7.79545	7.60621	7.70083	1.02473	0.754007	0.904137		406.908
ENSRNOG00000000412	Slc35f1	Slc35f1	RGD1559576	LOC502421;RGD1559576	502421	-	chr20	31621872	31770087	+	protein_coding	FALSE	4084	43			172.514	263.156	217.835	0.98236	1.49851	1.24043	-0.573936	0.671781	0.00977485	0.0422719		173.851	254.367	214.109	0.989973	1.44846	1.21922	-0.520168	0.69729	0.0108138	0.0422107		242.298	264.533	253.416	1.37974	1.50635	1.44304	0.919569	0.479287	0.743703		136.439
ENSRNOG00000000413	Pln	Pln	RGD619894	PLB;Plm	64672	-	chr20	32000370	32008360	+	protein_coding	FALSE	496	43			3.30539	4.15294	9.01627	0.154979	0.194718	0.422743	-0.684851	0.62207	NA	NA		3.8778	4.01379	9.05419	0.181817	0.188194	0.424522	-0.740792	0.598411	NA	NA		2.58134	4.41971	3.50053	0.121031	0.207226	0.164128	0.78128	0.397195	NA		2.80771
ENSRNOG00000000414	LOC100361627	Cep85l	RGD2319745	LOC100361627;LOC100365935	100365935	100365935	chr20	31943469	32046986	-	protein_coding	FALSE	2568	43			424.549	418.398	421.473	3.84472	3.78901	3.81686	0.0196828	1.01374	0.864217	0.938545		414.077	404.509	409.293	3.74988	3.66324	3.70656	0.0308079	1.02158	0.774163	0.883284		455.544	480.711	468.127	4.12541	4.35332	4.23936	0.948624	0.532241	0.779787		431.252
ENSRNOG00000000415	Asf1a	Asf1a	RGD1311941	LOC294408	294408	294408	chr20	32261623	32276470	+	protein_coding	FALSE	2693	43			463.295	466.874	465.085	4.00085	4.03176	4.01631	-0.0112026	0.992265	0.941033	0.973986		448.142	451.371	449.756	3.86999	3.89788	3.88394	-0.0103646	0.992842	0.916718	0.961296		527.103	567.916	547.51	4.55188	4.90433	4.7281	0.929802	0.399398	0.68166		461.597
ENSRNOG00000000417	F1LW91_RAT	Numa1	RGD1308777	-	308870	308870	chr1	159435750	159470959	+	protein_coding	FALSE	6972	43			3054.05	3426.15	3240.1	10.1871	11.4283	10.8077	-0.16453	0.892219	0.0501192	0.152631		3070.94	3312.24	3191.59	10.2434	11.0483	10.6459	-0.108052	0.92784	0.11831	0.270918		3018	3340.67	3179.34	10.0668	11.1432	10.605	0.905003	0.209758	0.486565		3015.76
ENSRNOG00000000418	Ng35	Zbtb12	RGD1302958	MGC189499;Ng35	309613	309613	chr20	4039950	4041330	-	protein_coding	FALSE	1380	43			49.7047	34.933	42.3188	0.837625	0.588692	0.713159	0.445784	1.36205	0.169747	0.363578		57.7071	33.7656	45.7364	0.972482	0.56902	0.770751	0.673073	1.59447	0.0324857	0.101583		45.7409	62.8184	54.2797	0.770828	1.05862	0.914723	0.753357	0.116601	0.351132		53.2813
ENSRNOG00000000419	Cfb	C2;Cfb	RGD2231;RGD2204	;Bf;Da1-24;MGC94594	24231;294257	24231;294257	chr20	4051222	4077797	+	protein_coding	FALSE	4951	43			912.129	427.074	669.602	4.28445	2.00605	3.14525	0.920914	1.89331	0.00955931	0.0415609		726.009	412.905	569.457	3.41021	1.93949	2.67485	0.767749	1.70261	0.000390057	0.00247122		852.957	548.747	700.852	4.00651	2.57757	3.29204	1.41347	0.149942	0.403289		696.379
ENSRNOG00000000420	Rdbp	Nelfe	RGD1303325	Rd;Rdbp	294258	294258	chr20	4077924	4249956	-	protein_coding	FALSE	1142	43			438.628	389.482	414.055	8.93227	7.93145	8.43186	0.167898	1.12342	0.117111	0.283692		433.052	376.554	404.803	8.81872	7.66819	8.24346	0.198075	1.14717	0.0371601	0.11306		465.465	457.224	461.344	9.47877	9.31096	9.39486	1.01688	0.862378	0.953064		429.637
ENSRNOG00000000421	Skiv2l	Skiv2l	RGD1303059	-	294260	294260	chr20	4084409	4093496	+	protein_coding	FALSE	3621	43			812.229	743.732	777.981	5.21653	4.77661	4.99657	0.12556	1.09093	0.222016	0.434279		811.886	719.046	765.466	5.21433	4.61806	4.91619	0.173589	1.12786	0.0996048	0.23963		912.222	863.289	887.756	5.85873	5.54446	5.7016	1.05529	0.517917	0.770968		811.455
ENSRNOG00000000422	DOM3Z_RAT	Dxo	RGD1303267	Dom3z;MGC95256	361799	361799	chr20	4093666	4095822	-	protein_coding	FALSE	1469	43			115.918	109.872	112.895	1.83511	1.73938	1.78725	0.0778927	1.05548	0.66566	0.822759		93.7087	106.218	99.9632	1.48351	1.68154	1.58252	-0.172738	0.887157	0.314817	0.526662		128.4	117.127	122.764	2.0327	1.85425	1.94348	1.08813	0.558073	0.796095		104.266
ENSRNOG00000000423	Stk19	LOC100360835	RGD2321323	-	100360835	-	chr20	4095977	4105508	+	protein_coding	FALSE	1134	43			54.227	58.5019	56.3645	1.11208	1.19974	1.15591	-0.0961339	0.935537	0.712139	0.852198		47.4725	56.5508	52.0116	0.973555	1.15973	1.06664	-0.217444	0.860088	0.478487	0.678872		50.7339	79.5971	65.1655	1.04044	1.63236	1.3364	0.667333	0.0216396	0.122169		44.9351
ENSRNOG00000000428	Cyp21a1	Cyp21a1	RGD2461	21-OH;Cyp21	24298	24298	chr20	4125356	4128518	+	protein_coding	FALSE	1963	43			0.62556	1.39018	1.00787	0.00741106	0.0164696	0.0119403	-0.215291	0.861372	0.57901	NA		0.300058	1.34371	0.821883	0.00355481	0.015919	0.00973691	-0.362212	0.777971	0.332263	NA		0	1.40125	0.700624	0	0.0166007	0.00830035	0.818682	0.238333	NA		0.363221
ENSRNOG00000000431	Atf6b	Atf6b	RGD1303317	Crebl1;MGC112556	406169	406169	chr20	4192191	4200027	-	protein_coding	FALSE	2491	43			441.176	443.957	442.566	4.11879	4.14475	4.13177	-0.00708702	0.9951	0.953136	0.979066		485.503	429.177	457.34	4.53263	4.00677	4.2697	0.177362	1.13081	0.147299	0.318725		421.159	502.276	461.717	3.93191	4.68922	4.31056	0.841263	0.0422512	0.189244		467.706
ENSRNOG00000000432	Fkbpl	Fkbpl	RGD1303227	WISp39	406168	406168	chr20	4201110	4202576	-	protein_coding	FALSE	1268	43			150.855	182.793	166.824	2.76675	3.35253	3.05964	-0.261532	0.834202	0.214003	0.424297		150.967	176.689	163.828	2.76883	3.24058	3.0047	-0.211303	0.863757	0.319124	0.531168		156.542	180.109	168.325	2.87106	3.30329	3.08718	0.872625	0.177034	0.444844		152.452
ENSRNOG00000000433	Prrt1	Prrt1	RGD1359348	DSPD1;MGC109407;Ng5;Orf31	406167	406167	chr20	4219836	4223478	-	protein_coding	FALSE	1949	43			193.14	152.699	172.92	2.30459	1.82203	2.06331	0.302223	1.23304	0.321142	0.545009		178.222	147.603	162.912	2.12657	1.76122	1.9439	0.260828	1.19817	0.191821	0.381024		159.227	129.659	144.443	1.89993	1.54712	1.72352	1.2111	0.176504	0.444214		145.028
ENSRNOG00000000435	Ppt2	Ppt2	RGD620375	PPT-2	54398	54398	chr20	4225667	4234651	+	protein_coding	FALSE	1664	43			311.563	379.001	345.282	4.35436	5.29686	4.82561	-0.272334	0.827979	0.109774	0.270243		320.061	366.352	343.207	4.47312	5.12009	4.7966	-0.186816	0.878542	0.234693	0.434303		342.426	338.406	340.416	4.7857	4.72952	4.75761	1.01244	0.877428	0.959882		301.841
ENSRNOG00000000436	Egfl8	Egfl8	RGD1549706	MGC156528;Ng3	406166	406166	chr20	4235507	4237859	+	protein_coding	FALSE	1380	43			45.5245	78.8241	62.1743	0.767181	1.32835	1.04776	-0.697803	0.61651	0.0249442	0.0896889		62.1804	76.1869	69.1836	1.04787	1.2839	1.16589	-0.262726	0.833512	0.306308	0.517372		70.5309	69.0912	69.8111	1.18859	1.16433	1.17646	1.02065	0.884193	0.962577		49.4626
ENSRNOG00000000437	Agpat1	Agpat1	RGD1303287	MGC94573	406165	406165	chr20	4237797	4245723	-	protein_coding	FALSE	2091	43			599.159	584.44	591.799	6.66376	6.50006	6.58191	0.0356044	1.02499	0.764312	0.882356		581.753	565.025	573.389	6.47017	6.28413	6.37715	0.0428259	1.03013	0.703957	0.840982		644.642	571.203	607.923	7.16962	6.35284	6.76123	1.12661	0.0585094	0.232342		574.497
ENSRNOG00000000438	Rnf5	Rnf5	RGD1588458	MGC109637	407784	407784	chr20	4248001	4250446	+	protein_coding	FALSE	1116	43			347.706	307.027	327.366	7.24568	6.398	6.82184	0.17588	1.12965	0.105695	0.263096		350.251	296.84	323.546	7.29872	6.18572	6.74222	0.23265	1.17499	0.0799246	0.203608		294.468	415.46	354.964	6.13629	8.65759	7.39694	0.724655	0.0238585	0.12947		369.969
ENSRNOG00000000439	Ager	Ager	RGD69258	RAGE	81722	81722	chr20	4250612	4253540	-	protein_coding	FALSE	1420	43			81.0519	69.0102	75.031	1.32741	1.1302	1.22881	0.204957	1.15265	0.522072	0.719898		72.8139	66.7017	69.7578	1.1925	1.0924	1.14245	0.116126	1.08382	0.690612	0.831395		91.3119	97.8437	94.5778	1.49545	1.60242	1.54893	0.939156	0.727337	0.892946		69.4766
ENSRNOG00000000440	Pbx2	Pbx2	RGD1303084	-	406164	406164	chr20	4254009	4257811	-	protein_coding	FALSE	2507	43			724.963	686.788	705.876	6.72502	6.37089	6.54795	0.0765413	1.05449	0.649879	0.812505		713.179	663.856	688.518	6.6157	6.15816	6.38693	0.101264	1.07271	0.529205	0.718491		784.85	837.666	811.258	7.28055	7.77048	7.52552	0.937427	0.291721	0.579576		695.308
ENSRNOG00000000441	Gpsm3	Gpsm3	RGD1303014	AGS4;G18;MGC108946;Ng1	406163	406163	chr20	4259882	4261744	-	protein_coding	FALSE	1228	43			11.3405	9.99444	10.6675	0.214766	0.189274	0.20202	0.125137	1.09061	0.786472	0.895024		9.55871	9.6619	9.6103	0.181022	0.182977	0.182	-0.011397	0.992131	0.979405	0.992126		10.6665	13.3475	12.007	0.202003	0.252775	0.227389	0.876172	0.64747	0.849938		13.6359
ENSRNOG00000000442	Notch4	Notch4	RGD1303282	-	406162	406162	chr20	4263204	4287312	-	protein_coding	FALSE	6483	43			73.1168	84.4716	78.7942	0.262284	0.303017	0.282651	-0.172304	0.887424	0.626599	0.795748		76.6182	81.6485	79.1333	0.274845	0.292889	0.283867	-0.0744029	0.949735	0.826326	0.911572		76.7799	84.4101	80.595	0.275425	0.302796	0.28911	0.914728	0.521526	0.773094		72.8141
ENSRNOG00000000443	C4b	LOC100909666	RGD6502265	-	100909666	24233	chr20	4106164	4118041	+	protein_coding	FALSE	4383	43			1416.36	1147.92	1282.14	7.51506	6.09076	6.80291	0.250174	1.18935	0.498633	0.703425		1217.66	1109.76	1163.71	6.4608	5.88829	6.17454	0.11973	1.08653	0.678562	0.823775		1592.55	1150.93	1371.74	8.44994	6.10673	7.27834	1.33321	0.122212	0.360197		1125.18
ENSRNOG00000000446	Btnl7	LOC100911983	RGD6489601	-	100911983	-	chr20	4437292	4447525	+	protein_coding	FALSE	1823	43			0	0	0	0	0	0	NA	NA	NA	NA		0	0	0	0	0	0	NA	NA	NA	NA		0	0	0	0	0	0	NA	NA	NA		0
ENSRNOG00000000451	RT1-Ba	RT1-Ba	RGD1595867	BA1;MGC105667;RT1-Ba_mapped	309621	309621	chr20	4697998	4702565	+	protein_coding	FALSE	1092	43			401.452	279.1	340.276	8.54954	5.94387	7.2467	0.439991	1.3566	0.218775	0.430169		334.98	269.855	302.417	7.13391	5.74697	6.44044	0.266402	1.2028	0.421636	0.628677		437.619	217.632	327.626	9.31977	4.63482	6.97729	1.81593	0.00376413	0.0354741		328.927
ENSRNOG00000000454	RT1-DOb	RT1-DOb	RGD1595814	DOb;H2-Ob;RT1-Bb2;RT1-DOb_mapped	365542	365542	chr20	4753939	4759648	-	protein_coding	FALSE	819	43			9.97106	11.9089	10.94	0.283132	0.338157	0.310645	-0.177569	0.884191	0.685463	0.8352		10.9368	11.5137	11.2253	0.310555	0.326936	0.318745	-0.0635873	0.956882	0.87515	0.938983		20.3016	10.874	15.5878	0.576472	0.308771	0.442621	1.58279	0.0733472	0.269158		14.3871
ENSRNOG00000000455	Tap2	-	RGD	-	-	-	chr20	4770455	4784421	-	protein_coding	FALSE	2349	43			532.379	329.344	430.862	5.27072	3.2606	4.26566	0.667657	1.58849	0.000306249	0.00231947		483.381	318.408	400.894	4.78562	3.15233	3.96898	0.574615	1.48928	0.00303645	0.0146172		424.667	374.34	399.504	4.20433	3.70608	3.95521	1.124	0.426746	0.702625		457.65
ENSRNOG00000000456	Psmb8	Psmb8	RGD3426	Lmp7;MGC124945;Ring10	24968	-	chr20	4786263	4789173	-	protein_coding	FALSE	1032	43			240.79	81.5343	161.162	5.42612	1.83735	3.63174	1.41679	2.66991	4.77372e-07	7.4616e-06		172.318	78.8357	125.577	3.88314	1.77654	2.82984	1.08292	2.11832	2.08371e-10	4.53237e-09		188.227	119.983	154.105	4.24163	2.70377	3.4727	1.4334	0.123235	0.361675		144.037
ENSRNOG00000000457	Tap1	Tap1	RGD3817	APT1;Abcb2;Cim;MGC124549;Tap2	24811	24811	chr20	4790363	4800997	-	protein_coding	FALSE	2943	43			377.618	141.013	259.316	2.98397	1.11429	2.04913	1.10122	2.14535	0.00664812	0.0306651		391.548	136.321	263.934	3.09405	1.07722	2.08563	1.41912	2.67423	1.48743e-09	2.86503e-08		234.869	233.079	233.974	1.85595	1.84181	1.84888	1.00536	0.983433	0.994581		268.493
ENSRNOG00000000459	Psmb9	Psmb9	RGD3427	Lmp2	24967	24967	chr20	4801198	4806570	+	protein_coding	FALSE	863	43			159.304	66.6786	112.991	4.29286	1.79683	3.04485	1.07736	2.11018	0.00158255	0.0094106		131.721	64.4586	98.0896	3.54956	1.73701	2.64328	0.955344	1.93904	8.70984e-05	0.000666869		137.602	91.7007	114.651	3.70804	2.47112	3.08958	1.42257	0.0728449	0.268034		111.653
ENSRNOG00000000460	RT1-DMa	-	RGD	-	-	-	chr20	4843458	4846844	-	protein_coding	FALSE	1070	43			81.9079	80.473	81.1904	1.78022	1.74903	1.76463	0.0255556	1.01787	0.929836	0.969186		59.7537	77.8008	68.7773	1.29871	1.69095	1.49483	-0.353406	0.782734	0.136992	0.30214		100.268	54.0562	77.1623	2.17927	1.17488	1.67708	1.66412	0.0212188	0.120787		64.0424
ENSRNOG00000000461	Brd2	-	RGD	-	-	294276	chr20	4864948	4871819	+	protein_coding	FALSE	3378	43			2127	3911.32	3019.16	14.6433	26.9274	20.7854	-0.861531	0.550368	2.49728e-10	6.66071e-09		2082.28	3781.85	2932.07	14.3354	26.0361	20.1858	-0.843745	0.557195	1.69932e-10	3.78223e-09		2129.57	2596.96	2363.27	14.661	17.8788	16.2699	0.821799	0.00153723	0.0182456		2254.87
ENSRNOG00000000463	Col11a2	Col11a2	RGD2373	Col11a2_mapped	294279	294279	chr20	4924451	4953310	-	protein_coding	FALSE	6308	43			222.418	251.856	237.137	0.819991	0.928523	0.874257	-0.145858	0.903842	0.69736	0.842934		221.895	243.42	232.657	0.818065	0.897419	0.857742	-0.107138	0.928428	0.771526	0.882267		245.681	165.102	205.392	0.905758	0.608683	0.757221	1.4626	0.00171977	0.0198091		176.902
ENSRNOG00000000464	Rxrb	Rxrb	RGD3611	RXR-beta	361801	361801	chr20	4954339	4960880	-	protein_coding	FALSE	2797	43			681.464	521.202	601.333	5.66607	4.33356	4.99982	0.37599	1.29773	0.0121336	0.0502359		714.553	503.932	609.242	5.94119	4.18997	5.06558	0.490565	1.405	0.00118848	0.00650436		762.909	734.401	748.655	6.34325	6.10622	6.22474	1.03739	0.704513	0.880237		596.664
ENSRNOG00000000465	Slc39a7	Slc39a7	RGD1593280	Ke4;MGC94153;RT1-Ke4;RT1-Ke4_mapped;Rt1Ke4	294281	294281	chr20	4961317	4964651	+	protein_coding	FALSE	2251	43			786.057	810.833	798.445	8.12102	8.37698	8.249	-0.0431312	0.970546	0.713913	0.853121		792.75	783.861	788.305	8.19016	8.09832	8.14424	0.0172792	1.01205	0.879576	0.941556		861.639	964.489	913.064	8.90188	9.96445	9.43316	0.895638	0.21534	0.493584		718.934
ENSRNOG00000000466	Hsd17b8	Hsd17b8	RGD1303158	Fabgl;Ke6;MGC109594;RING2	361802	361802	chr20	4964859	4966855	+	protein_coding	FALSE	970	43			592.028	545.707	568.868	14.1939	13.0834	13.6386	0.110929	1.07992	0.584983	0.768843		561.115	527.657	544.386	13.4528	12.6506	13.0517	0.0844732	1.0603	0.566646	0.748344		602.782	543.975	573.379	14.4517	13.0418	13.7468	1.10369	0.366153	0.654046		546.975
ENSRNOG00000000467	Ring1	Ring1	RGD3576	MGC112563;Ring1A	309626	309626	chr20	4968250	4972149	+	protein_coding	FALSE	1696	43			729.273	600.627	664.95	9.9999	8.23589	9.1179	0.277151	1.2118	0.00375937	0.0192985		810.117	580.672	695.394	11.1084	7.96227	9.53536	0.473473	1.38845	4.24137e-05	0.000349371		744.033	817.243	780.638	10.2023	11.2062	10.7042	0.912488	0.342477	0.630139		784.573
ENSRNOG00000000470	Vps52	Vps52	RGD3618	Are1;Sacm2l	25218	25218	chr20	5073754	5083339	-	protein_coding	FALSE	3167	43			1795.74	1797.37	1796.55	13.1864	13.1984	13.1924	-0.00071397	0.999505	0.994565	0.997624		1731.59	1737.53	1734.56	12.7154	12.759	12.7372	-0.00508481	0.996482	0.973309	0.990121		1858.66	2072.28	1965.47	13.6485	15.2171	14.4328	0.898179	0.12384	0.362805		1870.22
ENSRNOG00000000471	B3galt4	B3galt4	RGD620328	GAL-T2;MGC156596;b3Gal-T4;beta3Gal-T4;beta3GalT4	171079	171079	chr20	5087883	5089425	+	protein_coding	FALSE	1542	43			103.759	67.2833	85.521	1.56485	1.01474	1.28979	0.585288	1.50034	0.012599	0.0516933		91.6139	65.0445	78.3292	1.38168	0.980974	1.18133	0.459708	1.37526	0.0504641	0.143849		121.522	102.934	112.228	1.83275	1.55241	1.69258	1.16997	0.199983	0.475592		93.4498
ENSRNOG00000000473	Pfdn6	Pfdn6	RGD1303006	Ke2	309629	309629	chr20	5097761	5099190	+	protein_coding	FALSE	651	43			612.58	715.472	664.026	21.8833	25.559	23.7211	-0.217642	0.85997	0.198954	0.404855		633.536	691.752	662.644	22.6319	24.7116	23.6718	-0.123736	0.917808	0.468244	0.669916		760.233	814.282	787.258	27.158	29.0888	28.1234	0.936645	0.596608	0.820261		777.074
ENSRNOG00000000474	Rgl2	Rgl2	RGD1302985	Ke1.5;MGC124925;Rab2l	294283	294283	chr20	5100261	5107987	-	protein_coding	FALSE	2838	43			1714.44	1541.14	1627.79	14.0489	12.6288	13.3389	0.15209	1.11118	0.0726189	0.200546		1703.27	1490.02	1596.65	13.9573	12.2099	13.0836	0.189188	1.14012	0.112174	0.260933		1976.8	1688.79	1832.79	16.1988	13.8386	15.0187	1.16586	0.087032	0.297208		1778.5
ENSRNOG00000000476	Zbtb22	Zbtb22	RGD1359627	Bing1;Zfp297;Znf297	309630	309630	chr20	5118095	5121262	-	protein_coding	FALSE	2571	43			813.487	622.124	717.806	7.35834	5.62738	6.49286	0.377724	1.29929	0.0149063	0.0593709		815.703	601.379	708.541	7.37839	5.43974	6.40906	0.430648	1.34784	0.00255685	0.0126219		867.749	936.133	901.941	7.84917	8.46773	8.15845	0.928903	0.482233	0.745957		804.772
ENSRNOG00000000477	Daxx	Daxx	RGD621227	MGC156601	140926	140926	chr20	5121854	5127601	-	protein_coding	FALSE	2455	43			669.66	622.214	645.937	6.34358	5.89414	6.11886	0.10273	1.0738	0.545912	0.738387		680.478	601.505	640.991	6.44605	5.69796	6.07201	0.173373	1.12769	0.277805	0.484624		666.874	782.456	724.665	6.31718	7.41208	6.86463	0.853534	0.01669	0.102811		629.806
ENSRNOG00000000478	-	-	RGD	-	-	-	chr20	5133023	5133236	-	retrotransposed	FALSE	213	43			2.9589	2.72083	2.83987	0.32306	0.297067	0.310063	0.0561995	1.03972	0.907918	NA		3.3404	2.63057	2.98549	0.364713	0.287212	0.325962	0.176344	1.13002	0.707304	NA		4.20683	3.46039	3.83361	0.459311	0.377813	0.418562	1.09658	0.751916	NA		3.09766
ENSRNOG00000000479	KIFC1_RAT	Kifc1	RGD1359118	MGC94918	294286	294286	chr20	5150860	5169262	+	protein_coding	FALSE	2237	43			19.7264	19.514	19.6202	0.205075	0.202867	0.203971	0.013739	1.00957	0.975604	0.990589		27.8237	18.8665	23.3451	0.289255	0.196136	0.242695	0.443621	1.36001	0.248686	0.450827		27.7411	24.6781	26.2096	0.288396	0.256553	0.272474	1.10178	0.664844	0.858993		20.876
ENSRNOG00000000480	Phf1	Phf1	RGD1303205	MGC94975;Tctex3	294287	-	chr20	5170049	5175028	+	protein_coding	FALSE	2155	43			558.813	630.98	594.897	6.03047	6.80926	6.41986	-0.171751	0.887765	0.166782	0.359673		580.317	609.969	595.143	6.26253	6.58252	6.42253	-0.0684773	0.953644	0.561215	0.74338		587.373	383.359	485.366	6.33867	4.13704	5.23785	1.50298	0.000621951	0.00929882		584.639
ENSRNOG00000000481	Cuta	Cuta	RGD1303306	CutA1	294288	294288	chr20	5175116	5176607	-	protein_coding	FALSE	714	43			331.927	307.82	319.874	10.8113	10.0261	10.4187	0.106945	1.07695	0.363683	0.587792		293.787	297.594	295.691	9.56899	9.69298	9.63099	-0.0202125	0.986087	0.862759	0.931852		324.033	314.856	319.445	10.5541	10.2552	10.4047	1.02907	0.687962	0.87175		283.094
ENSRNOG00000000483	Syngap1	Syngap1	RGD621090	-	192117	192117	chr20	5178522	5208449	+	protein_coding	FALSE	5110	43			139.856	120.243	130.05	0.636492	0.54723	0.591861	0.203666	1.15162	0.441452	0.657474		146.145	116.226	131.186	0.665114	0.528951	0.597032	0.311678	1.24115	0.190426	0.379193		143.401	150.261	146.831	0.652622	0.683843	0.668233	0.956967	0.715067	0.885587		113.867
ENSRNOG00000000485	Bak1	Bak1	RGD621635	MGC108627	116502	116502	chr20	5255953	5264593	-	protein_coding	FALSE	1955	43			118.602	98.0285	108.315	1.41084	1.1661	1.28847	0.256318	1.19443	0.318908	0.543178		92.4251	94.7722	93.5987	1.09945	1.12737	1.11341	-0.0324507	0.977758	0.895048	0.950546		118.822	136.866	127.844	1.41346	1.6281	1.52078	0.87395	0.243135	0.526657		94.343
ENSRNOG00000000486	Ggnbp1	Ggnbp1	RGD1359729	MGC124911	494520	494520	chr20	5265344	5271651	+	protein_coding	FALSE	1394	43			17.0306	8.03464	12.5326	0.284118	0.13404	0.209079	0.771011	1.70647	0.0773456	0.210527		17.6298	7.76937	12.6996	0.294114	0.129615	0.211864	0.908006	1.87645	0.0191704	0.0670833		19.7602	15.2703	17.5152	0.329655	0.254751	0.292203	1.22022	0.405429	0.686396		13.2478
ENSRNOG00000000487	Grm4	Grm4	RGD2745	mGluR4	24417	-	chr20	5624684	5655238	-	protein_coding	FALSE	2823	43			6.5773	18.8889	12.7331	0.0541837	0.155606	0.104895	-0.735911	0.600439	0.130128	0.305016		7.95731	18.253	13.1052	0.0655522	0.150368	0.10796	-0.603982	0.657935	0.19839	0.388782		11.6327	5.40949	8.52111	0.0958303	0.0445632	0.0701968	1.55548	0.125134	0.364836		4.37922
ENSRNOG00000000488	Hmga1	Hmga1	RGD628699	HMG-I(Y);Hmgi	117062	117062	chr20	5769051	5772284	+	protein_coding	FALSE	339	43			299.591	276.103	287.847	20.5523	18.941	19.7467	0.111969	1.0807	0.587852	0.770514		329.578	266.922	298.25	22.6095	18.3112	20.4603	0.293868	1.22592	0.112547	0.261562		300.067	409.054	354.56	20.5849	28.0616	24.3233	0.744927	0.0232363	0.127047		259.697
ENSRNOG00000000489	Nudt3	Nudt3	RGD1310183	DIPP-1;LOC294292;MGC105578	294292	294292	chr20	5789036	5841633	-	protein_coding	FALSE	2056	43			1310.73	1667.75	1489.24	14.8259	18.8642	16.8451	-0.340849	0.789576	0.012985	0.0529513		1302.09	1612.37	1457.23	14.7282	18.2378	16.483	-0.307382	0.808107	9.13831e-07	1.10098e-05		1394.87	1485.68	1440.28	15.7777	16.8048	16.2912	0.940096	0.469127	0.735771		1295.82
ENSRNOG00000000490	Rps10	-	RGD	-	-	81773	chr20	5849320	5853895	-	protein_coding	FALSE	567	43			587.226	634.255	610.74	24.0854	26.0143	25.0499	-0.108295	0.927684	0.347645	0.570955		592.144	613.166	602.655	24.2871	25.1493	24.7182	-0.0500445	0.965907	0.560922	0.743157		672.988	779.069	726.029	27.603	31.954	29.7785	0.866243	0.0858471	0.295339		589.963
ENSRNOG00000000491	Spdef	Spdef	RGD1594842	LOC689210	689210	689210	chr20	5927865	5942091	-	protein_coding	FALSE	1729	43			0.325449	0.720455	0.522952	0.00437743	0.00969043	0.00703393	-0.117802	0.921591	0.698029	NA		0.36278	0.695943	0.529361	0.00487955	0.00936074	0.00712014	-0.103627	0.930691	0.726455	NA		1.90827	0.997964	1.45312	0.0256671	0.0134231	0.0195451	1.1509	0.564443	NA		0.726441
ENSRNOG00000000493	LOC685273	Snrpc	RGD1306065	LOC361808;Snrp1c;U1-C;U1C	361808	361808	chr20	6053263	6063839	+	protein_coding	FALSE	711	43			218.88	159.972	189.426	7.15927	5.23245	6.19586	0.436158	1.353	0.0202705	0.0759182		188.729	154.652	171.691	6.17308	5.05845	5.61576	0.283668	1.21729	0.0402186	0.120169		249.563	285.485	267.524	8.16286	9.3378	8.75033	0.879937	0.330981	0.619119		183.309
ENSRNOG00000000495	RGD1307264	Uhrf1bp1	RGD1307264	LOC309637;RGD1307264	309637	309637	chr20	6067778	6108468	+	protein_coding	FALSE	4297	43			594.962	852.508	723.735	3.21999	4.61386	3.91693	-0.512129	0.701187	1.63943e-06	2.28913e-05		657.678	824.214	740.946	3.55942	4.46073	4.01008	-0.323117	0.799341	3.60198e-05	0.000302562		633.922	665.213	649.567	3.43085	3.6002	3.51553	0.953836	0.579686	0.807933		758.301
ENSRNOG00000000498	Anks1a	Anks1a	RGD1309183	Anks1;LOC309639	309639	309639	chr20	6121315	6274822	+	protein_coding	FALSE	5809	43			1026.34	891.343	958.841	4.10886	3.56841	3.83863	0.200449	1.14906	0.100328	0.254036		1107.08	861.694	984.389	4.43211	3.44972	3.94091	0.355957	1.27983	0.00491668	0.0219374		1153.01	1553.53	1353.27	4.61596	6.2194	5.41768	0.749958	0.00794637	0.0611692		1116.24
ENSRNOG00000000499	Tcp11	Tcp11	RGD1359387	MGC95257	309641	309641	chr20	6283358	6293412	-	protein_coding	FALSE	1932	43			0.342417	0	0.171208	0.00412173	0	0.00206086	0.0732626	1.05209	0.629564	NA		0	0	0	0	0	0	NA	NA	NA	NA		0	0.673114	0.336557	0	0.00810239	0.0040512	0.87866	0.357471	NA		0
ENSRNOG00000000500	F1LV96_RAT	Scube3	RGD1304880	LOC294297	294297	294297	chr20	6388732	6407751	+	protein_coding	FALSE	2910	43			18.6317	15.5917	17.1117	0.148899	0.124604	0.136751	0.137824	1.10024	0.776652	0.888918		16.1052	15.0688	15.587	0.128707	0.120425	0.124566	0.0520333	1.03673	0.911689	0.958584		21.0639	29.9236	25.4937	0.168336	0.23914	0.203738	0.79797	0.419628	0.697265		14.4846
ENSRNOG00000000501	Znf76	Zfp523	RGD1306239	LOC361809;MGC188390;Znf76	361809	361809	chr20	6423715	6446497	+	protein_coding	FALSE	2489	43			335.909	283.176	309.542	3.13854	2.64584	2.89219	0.241733	1.18241	0.101574	0.256182		314.205	273.745	293.975	2.93576	2.55772	2.74674	0.193947	1.14389	0.191074	0.380039		350.684	332.267	341.475	3.2766	3.10451	3.19055	1.05266	0.643591	0.847971		314.996
ENSRNOG00000000502	Def6	Def6	RGD1307945	LOC309642	309642	309642	chr20	6448597	6469830	+	protein_coding	FALSE	1893	43			9.34549	3.38176	6.36363	0.114811	0.0415455	0.0781782	0.893144	1.85722	0.0588413	0.171385		9.93227	3.26967	6.60097	0.12202	0.0401685	0.081094	1.01389	2.01934	0.0243836	0.0811004		12.6308	9.48797	11.0594	0.155172	0.116561	0.135867	1.21471	0.470784	0.737031		3.08555
ENSRNOG00000000503	Ppard	Ppard	RGD3370	Pparb	25682	25682	chr20	6479091	6543024	+	protein_coding	FALSE	2045	43			239.124	421.834	330.479	2.71932	4.79712	3.75822	-0.790252	0.578243	6.51129e-06	7.8616e-05		256.744	407.769	332.256	2.9197	4.63716	3.77843	-0.6358	0.643584	0.000955266	0.00539778		329.313	361.744	345.529	3.74496	4.11377	3.92936	0.911618	0.293132	0.5809		321.137
ENSRNOG00000000504	Fance	Fance	RGD1561045	LOC309643;RGD1561045	309643	309643	chr20	6555896	6566913	+	protein_coding	FALSE	1813	43			419.465	409.706	414.585	5.38058	5.2554	5.31799	0.0334096	1.02343	0.872535	0.941924		465.616	396.018	430.817	5.97258	5.07983	5.5262	0.225677	1.16933	0.234767	0.434319		443.031	539.836	491.434	5.68287	6.92462	6.30374	0.826048	0.0671538	0.254613		426.343
ENSRNOG00000000505	Rpl10a	Rpl10a	RGD620497	-	81729	81729	chr20	6569077	6571639	+	protein_coding	FALSE	713	43			1547.43	1671.71	1609.57	50.4724	54.526	52.4992	-0.109483	0.92692	0.442878	0.658255		1396.36	1616.39	1506.37	45.5449	52.7215	49.1332	-0.207285	0.866166	0.121427	0.276		1787.07	1685.79	1736.43	58.2885	54.9852	56.6368	1.05954	0.253096	0.537155		1391.41
ENSRNOG00000000506	Tead3	Tead3	RGD1311583	LOC294299	294299	294299	chr20	6572335	6591723	-	protein_coding	FALSE	2621	43			311.253	220.869	266.061	2.76171	1.95975	2.36073	0.484094	1.39871	0.00198876	0.0113876		282.997	213.504	248.251	2.511	1.89439	2.2027	0.392325	1.31251	0.0244337	0.081214		293.851	325.473	309.662	2.6073	2.88788	2.74759	0.904516	0.190269	0.462969		266.306
ENSRNOG00000000507	Tulp1	Tulp1	RGD1311062	LOC309900	309900	309900	chr20	6592447	6604349	-	protein_coding	FALSE	2073	43			10548.3	8601.52	9574.91	118.335	96.4956	107.415	0.284637	1.2181	0.10044	0.254196		11048.6	8316.08	9682.35	123.948	93.2934	108.621	0.399623	1.31916	0.00637874	0.0272614		11793.9	12025.4	11909.6	132.309	134.906	133.607	0.981339	0.853642	0.948033		11272.3
ENSRNOG00000000508	RGD1306008	Armc12	RGD1306008	LOC294301;RGD1306008	294301	294301	chr20	6769883	6780374	+	protein_coding	FALSE	1213	43			0.967977	2.46646	1.71722	0.0185582	0.0472874	0.0329228	-0.392877	0.761609	0.381054	NA		0	2.38329	1.19164	0	0.0456928	0.0228464	-0.759856	0.590555	0.0541691	NA		0	0	0	0	0	0	NA	NA	NA		1.42865
ENSRNOG00000000510	Clps	Clps	RGD2363	COLQ	25680	25680	chr20	6802427	6804588	-	protein_coding	FALSE	462	43			0	0	0	0	0	0	NA	NA	NA	NA		0.300058	0	0.150029	0.0151041	0	0.00755205	0.0708226	1.05032	0.622563	NA		0.62503	0	0.312515	0.0314623	0	0.0157311	1.06639	0.529353	NA		0
ENSRNOG00000000511	Srpk1	Srpk1	RGD1308272	LOC361811;MGC116186	361811	361811	chr20	6829410	6870877	-	protein_coding	FALSE	2295	43			1124.95	1950.53	1537.74	11.3994	19.7652	15.5823	-0.782335	0.581425	2.11743e-11	6.65976e-10		1072.72	1885.69	1479.21	10.8701	19.1082	14.9892	-0.803554	0.572936	2.10045e-14	7.27698e-13		1006.77	1283.31	1145.04	10.2018	13.0041	11.6029	0.786474	0.000108691	0.00232212		1082.38
ENSRNOG00000000512	B2GUX9_RAT	Slc26a8	RGD1308898	LOC309646	309646	309646	chr20	6886487	6898565	-	protein_coding	FALSE	1878	43			77.2106	30.2241	53.7174	0.956121	0.374274	0.665198	1.0189	2.02638	0.0147635	0.0589281		64.6028	29.2257	46.9142	0.799995	0.36191	0.580952	1.02345	2.03277	0.000241916	0.00162619		88.4686	56.8108	72.6397	1.09553	0.703504	0.899518	1.47243	0.0454762	0.197598		120.324
ENSRNOG00000000513	Mapk14	Mapk14	RGD70496	CRK1;CSBP;CSPB1;Csbp1;Csbp2;Exip;Hog;MAPK 14;MGC105413;Mxi2;Prkm14;Prkm15;RK;Sapk2A;p38;p38Hog;p38alpha	81649	81649	chr20	6939248	7000377	+	protein_coding	FALSE	3505	43			859.422	983.052	921.237	5.7023	6.52259	6.11244	-0.19176	0.875537	0.038318	0.124368		809.599	950.41	880.004	5.37172	6.30601	5.83886	-0.228357	0.853606	0.011549	0.0444568		834.277	749.14	791.708	5.53546	4.97057	5.25302	1.11285	0.076857	0.276636		845.897
ENSRNOG00000000515	Mapk13	Mapk13	RGD3045	MGC124619;Prkm13	29513	29513	chr20	7055312	7064204	+	protein_coding	FALSE	1661	43			0.993315	2.72083	1.85707	0.0139075	0.0380946	0.0260011	-0.483148	0.715415	0.29541	NA		1.31351	2.63057	1.97204	0.0183905	0.0368309	0.0276107	-0.385951	0.765275	0.401577	NA		0.955858	0.348265	6.35534	0.0133831	0.00487608	0.0889817	0.725548	NA	NA		0
ENSRNOG00000000516	LOC100360640	Pxt1	RGD2321717	LOC100360640	100360640	-	chr20	7225693	7226754	-	protein_coding	FALSE	156	43			0.342417	0	0.171208	0.051046	0	0.025523	0.0732626	1.05209	0.629564	NA		0	0	0	0	0	0	NA	NA	NA	NA		0.327381	0.32485	0.326115	0.0488045	0.0484272	0.0486159	0.999603	0.997298	NA		0
ENSRNOG00000000517	Kctd20	Kctd20	RGD1309887	LOC294307;RGD1309887	294307	-	chr20	7239235	7253138	+	protein_coding	FALSE	1298	43			331.554	513.021	422.288	5.94035	9.19161	7.56598	-0.623264	0.649201	6.53909e-10	1.62876e-08		337.811	495.985	416.898	6.05245	8.8864	7.46942	-0.546816	0.684529	2.67416e-08	4.22305e-07		321.633	395.581	358.607	5.76258	7.08748	6.42503	0.815604	0.00833191	0.0632026		363.486
ENSRNOG00000000519	F1LUL1_RAT	Stk38	RGD1309455	LOC361813;MGC109574	361813	-	chr20	7257555	7292004	-	protein_coding	FALSE	3347	43			746.495	798.973	772.734	5.18684	5.55147	5.36915	-0.0981047	0.93426	0.270016	0.490398		707.924	772.473	740.198	4.91884	5.36734	5.14309	-0.125316	0.916803	0.151912	0.325253		739.358	829.673	784.515	5.13725	5.76478	5.45101	0.891987	0.0203035	0.117236		680.836
ENSRNOG00000000520	Sfrs3	LOC100910660;Srsf3	RGD6497369;RGD1309233	;LOC361814;Sfrs3	100910660;361814	361814	chr20	7316648	7326580	+	protein_coding	FALSE	2903	43			3946.48	4815.27	4380.87	31.6151	38.575	35.095	-0.284473	0.821041	0.0017986	0.0105131		3701.41	4655.15	4178.28	29.6519	37.2922	33.472	-0.327106	0.797134	0.0007084	0.00417982		4032.88	3047.34	3540.11	32.3072	24.4121	28.3597	1.31587	0.000979422	0.0131795		3790.5
ENSRNOG00000000521	Cdkn1a	Cdkn1a	RGD69328	Cip1;UV96;Waf1	114851	114851	chr20	7379385	7385595	+	protein_coding	FALSE	736	43			12.6172	12.7491	12.6832	0.398672	0.402842	0.400757	-0.0107713	0.992562	0.981157	0.992223		8.63281	12.3297	10.4813	0.272776	0.389589	0.331183	-0.33476	0.792916	0.454299	0.658153		15.291	39.1838	27.2374	0.483159	1.23811	0.860637	0.567573	0.0474918	0.203457		13.3834
ENSRNOG00000000522	Cpne5	Cpne5	RGD1308021	LOC309650	309650	309650	chr20	7453642	7535366	-	protein_coding	FALSE	4362	43			3.84204	5.43287	13.3885	0.0204837	0.0289651	0.0713803	-0.848157	0.555494	NA	NA		1.72684	4.54787	11.9449	0.00920657	0.0242468	0.0636839	-1.27763	0.412472	NA	NA		5.84266	3.73022	21.0372	0.0311499	0.0198875	0.112159	2.08256	NA	NA		2.72232
ENSRNOG00000000523	Ppil1	Ppil1	RGD1309119	LOC309651;MGC116359	309651	-	chr20	7548898	7565640	-	protein_coding	FALSE	1305	43			335.322	260.844	298.083	5.97562	4.64838	5.312	0.353192	1.27738	0.0189773	0.0720508		342.826	252.168	297.497	6.10934	4.49377	5.30156	0.434651	1.35158	0.00130041	0.007034		408.986	468.605	438.795	7.28836	8.35079	7.81958	0.875638	0.121326	0.358946		368.163
ENSRNOG00000000524	RGD735065	RGD735065	RGD735065	MGC72991	294311	294311	chr20	7570991	7610178	+	protein_coding	FALSE	1263	43			890.417	853.015	871.716	16.3954	15.7067	16.051	0.0605842	1.04289	0.603453	0.780235		836.934	824.672	830.803	15.4106	15.1848	15.2977	0.0211345	1.01476	0.827972	0.912431		988.308	1017.3	1002.81	18.1979	18.7318	18.4648	0.971999	0.642386	0.847243		884.581
ENSRNOG00000000525	D3ZGM7_RAT	Pi16	RGD1304760	LOC294312	294312	294312	chr20	7636281	7644479	+	protein_coding	FALSE	734	43			17.8542	50.0242	33.9392	0.565687	1.58495	1.07532	-1.30926	0.403529	2.19711e-05	0.000234		14.7097	48.3575	31.5336	0.466059	1.53214	0.999101	-1.34754	0.392963	0.000434952	0.00271825		23.2116	18.9355	21.0736	0.735429	0.599947	0.667688	1.18143	0.470142	0.736844		19.2651
ENSRNOG00000000527	Mtch1	Mtch1	RGD1309262	LOC294313	294313	294313	chr20	7649782	7673289	-	protein_coding	FALSE	1782	43			4188.59	7397.16	5792.87	54.6628	96.5359	75.5993	-0.804677	0.57249	2.01032e-09	4.57896e-08		4378.39	7151.54	5764.96	57.1397	93.3305	75.2351	-0.696073	0.61725	6.95094e-09	1.2068e-07		4606.39	4434.57	4520.48	60.1153	57.873	58.9941	1.03842	0.545415	0.78875		4488.76
ENSRNOG00000000528	Fgd2	Fgd2	RGD1309840	LOC309653	309653	309653	chr20	7684791	7702115	+	protein_coding	FALSE	2741	43			87.276	325.332	206.304	0.740487	2.76025	1.75037	-1.6505	0.318529	4.38829e-07	6.90809e-06		57.7535	314.636	186.195	0.490005	2.66951	1.57976	-2.16615	0.222805	3.4088e-13	1.05028e-11		88.806	63.3709	76.0884	0.753468	0.537666	0.645567	1.3365	0.150721	0.404294		67.8893
ENSRNOG00000000529	Pim1	Pim1	RGD3330	-	24649	24649	chr20	7817153	7821800	+	protein_coding	FALSE	1551	43			19.9718	23.6317	21.8018	0.299459	0.354336	0.326898	-0.184733	0.879812	0.653645	0.81462		21.1415	22.8456	21.9936	0.316998	0.342549	0.329773	-0.0834434	0.943802	0.808403	0.901214		19.8816	21.2973	20.5894	0.298106	0.319333	0.308719	0.951153	0.839913	0.943684		17.0736
ENSRNOG00000000531	LOC689755	Ccdc167	RGD1588733	LOC689755	689755	689755	chr20	8014953	8029711	-	protein_coding	FALSE	911	43			69.6268	40.2253	54.926	1.77742	1.02686	1.40214	0.692611	1.61621	0.0298066	0.103022		62.9068	38.8924	50.8996	1.60587	0.992838	1.29935	0.637652	1.5558	0.00805925	0.0330507		70.4611	65.4564	67.9588	1.79872	1.67096	1.73484	1.07205	0.614191	0.830054		52.3883
ENSRNOG00000000532	Ftsjd2	Cmtr1	RGD1307801	Ftsjd2;LOC309656;LRRG00129;MTr1;RGD1307801	309656	309656	chr20	7929776	8014387	+	protein_coding	FALSE	5983	43			11125.2	15383.8	13254.5	43.2434	59.7966	51.52	-0.447062	0.733535	0.0248126	0.0893786		11013.3	14872.4	12942.8	42.8085	57.8088	50.3086	-0.425012	0.744833	0.00100601	0.00564494		12582.8	13015.3	12799	48.909	50.59	49.7495	0.967061	0.536767	0.782517		12492.3
ENSRNOG00000000534	F1LNA5_RAT	-	RGD	-	-	-	chr20	7880189	7919503	+	protein_coding	FALSE	1464	43			163.872	221.672	192.772	2.60313	3.52129	3.06221	-0.41807	0.748425	0.0199414	0.0749797		166.66	214.281	190.471	2.64742	3.40388	3.02565	-0.348582	0.785355	0.0370363	0.112751		156.867	217.796	187.331	2.49185	3.45971	2.97578	0.72878	0.00285359	0.02905		172.525
ENSRNOG00000000536	MDGA1_RAT	Mdga1	RGD1307031	LOC309659;ig6M	309659	309659	chr20	8149685	8200149	-	protein_coding	FALSE	3526	43			93.3786	80.7839	87.0813	0.615881	0.532812	0.574347	0.18556	1.13726	0.533799	0.730285		89.5594	78.0972	83.8283	0.590691	0.515092	0.552891	0.184902	1.13674	0.41609	0.623261		88.9441	97.0757	93.0099	0.586633	0.640265	0.613449	0.925195	0.662395	0.857605		89.1207
ENSRNOG00000000539	Zfand3	Zfand3	RGD1307113	LOC361816;Tex27	361816	361816	chr20	8383831	8523595	+	protein_coding	FALSE	2401	43			1065.72	1376.15	1220.94	10.3225	13.3292	11.8258	-0.360017	0.779155	0.0130217	0.053073		1098.42	1330.28	1214.35	10.6392	12.885	11.7621	-0.26763	0.830683	0.0882476	0.218804		1117.22	1287.57	1202.4	10.8212	12.4713	11.6463	0.868155	0.00108688	0.014114		1125.25
ENSRNOG00000000540	BTBD9_RAT	Btbd9	RGD1306975	LOC294318	294318	294318	chr20	8836805	8881312	-	protein_coding	FALSE	660	43			106.683	271.845	189.264	3.7591	9.57874	6.66892	-1.30648	0.404306	4.13408e-14	1.83984e-12		99.8531	262.806	181.33	3.51843	9.26027	6.38935	-1.34725	0.393042	1.07938e-15	4.28199e-14		80.7978	81.5976	81.1977	2.847	2.87518	2.86109	0.989897	0.943182	0.982754		124.832
ENSRNOG00000000541	Glo1	Glo1	RGD2702	-	294320	294320	chr20	8900986	8919003	-	protein_coding	FALSE	1047	43			2736.37	2194.76	2465.56	60.7799	48.7496	54.7647	0.310908	1.24049	0.0291457	0.101273		2529.55	2121.95	2325.75	56.186	47.1324	51.6592	0.248959	1.18835	0.0412687	0.122708		2891.68	2527.46	2709.57	64.2296	56.1396	60.1846	1.14225	0.0425634	0.190043		2737.33
ENSRNOG00000000542	Dnah8	Dnah8	RGD619986	Dlp8;Dnahc8	207117	-	chr20	8936172	9199913	+	protein_coding	FALSE	14193	43			18.5343	16.4366	17.4855	0.0303692	0.0269321	0.0286506	0.110067	1.07928	0.816295	0.910907		16.4132	15.8859	16.1496	0.0268938	0.0260296	0.0264617	0.0362638	1.02545	0.937368	0.972289		24.5681	16.4251	20.4966	0.0402559	0.0269132	0.0335846	1.38023	0.166875	0.429115		18.8875
ENSRNOG00000000543	Frk	Frk	RGD621423	GASK;GTK	79209	79209	chr20	38882036	38908084	+	protein_coding	FALSE	2588	43			62.1779	69.79	65.9839	0.558731	0.627134	0.592933	-0.129883	0.913905	0.743833	0.870349		65.4403	67.474	66.4571	0.588047	0.606323	0.597185	-0.0350152	0.976021	0.921196	0.963965		60.6862	54.878	57.7821	0.545328	0.493134	0.519231	1.09821	0.55201	0.791984		51.423
ENSRNOG00000000545	D3ZGL7_RAT	Col10a1	RGD2371	-	25681	-	chr20	38725163	38730482	+	protein_coding	FALSE	1965	43			2.64612	1.33065	1.98839	0.0313169	0.0157483	0.0235326	0.3679	1.29047	0.437298	NA		2.97762	1.28687	2.13224	0.0352402	0.0152301	0.0252352	0.48493	1.39952	0.294398	NA		0.643343	3.07233	1.85784	0.00761398	0.0363611	0.0219875	0.689786	0.149999	NA		1.04063
ENSRNOG00000000546	Nt5dc1	Nt5dc1	RGD1305214	LOC294456;Nt5c2l1	294456	294456	chr20	38646200	38750613	-	protein_coding	FALSE	2765	43			1060.94	1001.65	1031.29	8.9233	8.42469	8.674	0.0814704	1.0581	0.487763	0.694844		1090.98	968.399	1029.69	9.17604	8.145	8.66052	0.168753	1.12409	0.13537	0.299554		1295.77	1432.15	1363.96	10.8985	12.0455	11.472	0.905548	0.0559419	0.225211		1169.17
ENSRNOG00000000547	Tspyl4	Tspyl4	RGD1306653	LOC309828	309828	309828	chr20	38639280	38641264	+	protein_coding	FALSE	1984	43			1632.82	1737.9	1685.36	19.1393	20.3711	19.7552	-0.0874178	0.941206	0.552694	0.743748		1564.02	1679.92	1621.97	18.333	19.6915	19.0122	-0.100238	0.932879	0.503266	0.698496		1797.54	670.684	1234.11	21.0702	7.86154	14.4659	2.61855	5.51559e-27	7.16843e-24		1827.62
ENSRNOG00000000549	Tspyl1	Tspyl1	RGD1307726	Tspyl	29544	29544	chr20	38622287	38624846	+	protein_coding	FALSE	2559	43			1536.21	2025.18	1780.69	13.9609	18.4045	16.1827	-0.39325	0.761413	0.000335974	0.0025077		1546.73	1957.77	1752.25	14.0565	17.7919	15.9242	-0.335997	0.792236	0.000426775	0.00267398		1561.32	1576.3	1568.81	14.1891	14.3251	14.2571	0.990869	0.84666	0.945513		1608.37
ENSRNOG00000000551	RGD1305587	RGD1305587	RGD1305587	LOC294499	294499	294499	chr20	29495046	29497738	-	protein_coding	FALSE	1253	43			268.506	222.636	245.571	4.9835	4.13215	4.55782	0.257381	1.19531	0.21204	0.421705		277.894	215.227	246.561	5.15774	3.99464	4.57619	0.359259	1.28277	0.014284	0.0529102		325.342	319.044	322.193	6.03837	5.92149	5.97993	1.01876	0.835395	0.941593		284.099
ENSRNOG00000000552	Col13a1	Col13a1	RGD1595704	LOC499431	499431	499431	chr20	29208653	29348751	-	protein_coding	FALSE	3222	43			70.0682	107.701	88.8846	0.50574	0.777366	0.641553	-0.488823	0.712606	0.21574	0.426154		49.321	104.11	76.7155	0.35599	0.751447	0.553718	-0.876327	0.544752	0.0162618	0.0587027		53.7903	76.6611	65.2257	0.388249	0.553326	0.470787	0.744721	0.179326	0.447914		59.9664
ENSRNOG00000000554	-	-	RGD	-	-	-	chr20	29590538	29591118	-	pseudogene	FALSE	579	43			1.62317	2.17896	1.90107	0.0651955	0.0875192	0.0763574	-0.0849898	0.942791	0.830369	NA		0.300058	2.10516	1.20261	0.012052	0.0845546	0.0483033	-0.334341	0.793146	0.31551	NA		1.27979	1.38602	1.33291	0.0514034	0.0556703	0.0535369	0.984169	0.948044	NA		0.726441
ENSRNOG00000000555	Eif4ebp2	Eif4ebp2	RGD1310824	LOC361845;MGC124760	361845	361845	chr20	29562640	29579090	-	protein_coding	FALSE	1631	43			130.332	180.482	155.407	1.85836	2.57342	2.21589	-0.453248	0.730396	0.00756262	0.0342491		130.858	174.476	152.667	1.86586	2.48779	2.17682	-0.402871	0.756352	0.0205348	0.0707103		141.081	139.049	140.065	2.01162	1.98265	1.99713	1.01422	0.912533	0.971981		118.047
ENSRNOG00000000556	Nodal	Nodal	RGD1305994	LOC294503	294503	294503	chr20	29546981	29555419	+	protein_coding	FALSE	1955	43			0	0	0	0	0	0	NA	NA	NA	NA		0	0	0	0	0	0	NA	NA	NA	NA		0	0	0	0	0	0	NA	NA	NA		0
ENSRNOG00000000557	Sar1a	Sar1a	RGD1359540	MGC94305;Sara1	361842	361842	chr20	29048216	29060622	+	protein_coding	FALSE	2625	43			1882	2615.2	2248.6	16.6733	23.169	19.9211	-0.471371	0.721279	3.17436e-09	7.04335e-08		1875.4	2528.33	2201.86	16.6148	22.3993	19.5071	-0.428819	0.74287	2.3484e-11	5.91465e-10		2075.03	1761.38	1918.2	18.3834	15.6047	16.9941	1.17672	0.00183741	0.0207569		1959.06
ENSRNOG00000000558	Ppa1	Ppa1	RGD1589773	Pp;Pyp;Pyp_mapped	294504	294504	chr20	29015646	29042396	+	protein_coding	FALSE	1310	43			1112.98	1170.83	1141.9	19.7582	20.7852	20.2717	-0.071208	0.951841	0.682391	0.83398		1209.61	1132.11	1170.86	21.4737	20.0978	20.7857	0.0918042	1.0657	0.589373	0.765486		1308.36	1143.05	1225.71	23.2268	20.292	21.7594	1.14315	0.0354449	0.169155		1036.22
ENSRNOG00000000559	Npffr1	Npffr1	RGD621570	Gpr147;NPFF1;OT7T022	64107	64107	chr20	28983731	28995194	+	protein_coding	FALSE	1296	43			0	1.09388	0.546941	0	0.019629	0.00981448	-0.160444	0.89475	0.461256	NA		0	1.05691	0.528455	0	0.0189655	0.00948276	-0.155254	0.897974	0.454981	NA		0	0.356455	0.178227	0	0.00639634	0.00319817	0.957521	0.606462	NA		0
ENSRNOG00000000560	Lrrc20	Lrrc20	RGD1566140	LOC499430;RGD1566140	499430	499430	chr20	28889909	28951225	+	protein_coding	FALSE	2808	43			141.605	78.3282	109.967	1.17277	0.648713	0.910743	0.810016	1.75323	0.000320336	0.00241079		143.626	75.711	109.669	1.18951	0.627037	0.908273	0.876228	1.83557	5.03498e-05	0.00040794		144.946	139.405	142.175	1.20044	1.15455	1.17749	1.03826	0.762117	0.908289		124.834
ENSRNOG00000000561	Pald	Pald1	RGD1305933	LOC294508;MGC112800;Pald	294508	294508	chr20	28682110	28718682	-	protein_coding	FALSE	4283	43			155.124	161.636	158.38	0.84229	0.87765	0.85997	-0.0501437	0.96584	0.877507	0.944081		151.467	156.244	153.856	0.822437	0.848372	0.835404	-0.0371534	0.974576	0.906732	0.956439		175.583	142.413	158.998	0.95338	0.773274	0.863327	1.21769	0.139802	0.387338		137.277
ENSRNOG00000000562	Prf1	Prf1	RGD708463	Cyta;MGC108712;P1	50669	50669	chr20	28658366	28663866	+	protein_coding	FALSE	1932	43			3.90562	4.96678	4.4362	0.0470126	0.059786	0.0533993	-0.20503	0.867521	0.670232	NA		4.4793	4.80382	4.64156	0.053918	0.0578244	0.0558712	-0.0752986	0.949146	0.87153	NA		6.48255	6.40745	6.445	0.0780316	0.0771276	0.0775796	1.00237	0.993454	0.997435		9.87402
ENSRNOG00000000563	Adamts14	Adamts14	RGD1308899	LOC309837	309837	309837	chr20	28555683	28631824	-	protein_coding	FALSE	3639	43			19.2193	15.5477	17.3835	0.122825	0.099361	0.111093	0.185361	1.1371	0.698689	0.843683		13.4487	15.0255	14.2371	0.0859466	0.0960236	0.0909851	-0.0953024	0.936076	0.833319	0.915198		27.5408	19.1433	23.3421	0.176006	0.122339	0.149173	1.3553	0.155541	0.411994		10.2609
ENSRNOG00000000564	Tbata	Tbata	RGD1561665	LOC499429;RGD1561665	499429	-	chr20	28529388	28546217	+	protein_coding	FALSE	1490	43			516.357	469.351	492.854	8.05927	7.3256	7.69243	0.130977	1.09503	0.508425	0.709654		527.25	453.792	490.521	8.22929	7.08275	7.65602	0.206894	1.1542	0.265024	0.469977		623.787	657.536	640.662	9.73603	10.2628	9.9994	0.95047	0.62532	0.836664		581.908
ENSRNOG00000000565	Sgpl1	Sgpl1	RGD628599	S1PL;SPL 1;Spgl1;spl	286896	286896	chr20	28459733	28503991	-	protein_coding	FALSE	1985	43			3266.53	2407.11	2836.82	38.27	28.2012	33.2356	0.433984	1.35096	0.000184085	0.00149308		3104.3	2327.16	2715.73	36.3693	27.2645	31.8169	0.412773	1.33124	3.15435e-08	4.93891e-07		3705.18	3821.79	3763.48	43.409	44.7752	44.0921	0.969806	0.608471	0.826342		3891.44
ENSRNOG00000000566	Pcbd1	Pcbd1	RGD3263	DCOH;PCBD;PCD;PHS;TCF1	29700	29700	chr20	28366639	28454164	+	protein_coding	FALSE	806	43			2686.36	2930.67	2808.52	77.5104	84.5598	81.0351	-0.1226	0.918531	0.416845	0.636101		2426.62	2833.48	2630.05	70.0161	81.7554	75.8858	-0.222642	0.856994	0.00399396	0.0183772		2631.29	2892.19	2761.74	75.9216	83.4494	79.6855	0.910991	0.185745	0.456416		3034.7
ENSRNOG00000000567	Unc5b	Unc5b	RGD621756	Unc5h2	60630	60630	chr20	28095242	28162204	-	protein_coding	FALSE	2841	43			41.7787	69.8568	55.8178	0.341992	0.571833	0.456912	-0.697803	0.61651	0.00315525	0.016756		43.8039	67.5445	55.6742	0.35857	0.552905	0.455737	-0.581737	0.668159	0.0153196	0.0559345		52.8735	66.5164	59.6949	0.432811	0.544489	0.48865	0.813333	0.228998	0.51028		33.1044
ENSRNOG00000000568	Slc29a3	Slc29a3	RGD727811	Ent3	353307	353307	chr20	28042064	28080232	-	protein_coding	FALSE	1503	43			97.7763	89.065	93.4206	1.51289	1.3781	1.44549	0.129359	1.09381	0.556993	0.747449		73.281	86.1091	79.6951	1.13387	1.33236	1.23312	-0.222513	0.857071	0.262286	0.466695		83.8895	79.0913	81.4904	1.29802	1.22377	1.2609	1.05403	0.734048	0.896212		68.2052
ENSRNOG00000000569	MGC112715	MGC112715	RGD1590938	-	690899	690899	chr20	27662632	27684889	+	protein_coding	FALSE	1873	43			243.211	206.225	224.718	3.01979	2.56056	2.79018	0.227073	1.17046	0.288722	0.510819		212.024	199.378	205.701	2.63256	2.47555	2.55405	0.083931	1.0599	0.676791	0.823095		305.083	192.033	248.558	3.78801	2.38434	3.08618	1.52329	0.0115163	0.0804041		209.7
ENSRNOG00000000571	Psap	Psap	RGD3423	SGP-1;SGP1A	25524	25524	chr20	27595064	27621904	+	protein_coding	FALSE	2488	43			28042	24292.9	26167.4	262.114	227.07	244.592	0.205342	1.15296	0.0185331	0.0706682		26656.2	23487.3	25071.7	249.16	219.54	234.35	0.181374	1.13396	0.0141123	0.0524136		28056.5	25742.5	26899.5	262.249	240.62	251.435	1.0881	0.291716	0.579576		25573.5
ENSRNOG00000000572	Chst3	Chst3	RGD620355	C6ST-1;GST-0	84468	84468	chr20	27480447	27482990	-	protein_coding	FALSE	1425	43			13.784	6.84065	10.3123	0.224953	0.111639	0.168296	0.731073	1.65987	0.0924165	0.239381		12.3603	6.61352	9.48693	0.201719	0.107932	0.154825	0.659003	1.57899	0.115466	0.266186		15.7708	10.6053	13.1881	0.257378	0.173077	0.215228	1.34138	0.252857	0.537155		11.3869
ENSRNOG00000000573	Spock2	Spock2	RGD1308568	LOC361840	361840	361840	chr20	27397826	27421531	+	protein_coding	FALSE	1275	43			422.784	518.212	470.498	7.71153	9.45211	8.58182	-0.271936	0.828207	0.277269	0.498644		481.317	500.955	491.136	8.77914	9.13735	8.95825	-0.0535462	0.963565	0.812818	0.903898		444.247	471.084	457.666	8.10301	8.5925	8.34775	0.946023	0.660601	0.856195		348.682
ENSRNOG00000000574	F1LTG5_RAT	-	RGD	-	-	-	chr20	27320409	27320727	-	protein_coding	FALSE	318	43			26.7859	24.5693	25.6776	1.95889	1.79679	1.87784	0.111222	1.08014	0.727373	0.860028		29.6152	23.7504	26.6828	2.1658	1.7369	1.95135	0.282034	1.21591	0.349585	0.562143		29.0301	29.1206	29.0754	2.12302	2.12963	2.12632	1.0008	0.997227	0.998747		32.4506
ENSRNOG00000000575	Ascc1	Ascc1	RGD1359255	Asc-1;CGI-18;MGC94577	294512	294512	chr20	27301681	27391498	+	protein_coding	FALSE	1485	43			458.62	301.198	379.909	7.18221	4.71691	5.94956	0.601006	1.51677	2.89506e-08	5.59555e-07		426.395	291.178	358.786	6.67755	4.55998	5.61877	0.546495	1.46053	1.20671e-07	1.70622e-06		546.505	570.513	558.509	8.55853	8.93451	8.74652	0.958172	0.479445	0.743875		455.492
ENSRNOG00000000576	LOC100364587	Anapc16	RGD2321124	LOC100360936	100360936	-	chr20	27288121	27301907	-	protein_coding	FALSE	716	43			152.494	130.088	141.291	4.95304	4.22529	4.58917	0.223731	1.16775	0.220618	0.432307		144.613	125.75	135.181	4.69705	4.08438	4.39072	0.198355	1.14739	0.290227	0.498682		177.288	161.619	169.454	5.75835	5.24942	5.50388	1.09212	0.458701	0.727836		133.307
ENSRNOG00000000577	Ddit4	Ddit4	RGD621731	REDD-1;Rtp801	140942	140942	chr20	27252607	27254371	-	protein_coding	FALSE	1390	43			77.061	156.311	116.686	1.28929	2.6152	1.95225	-0.953374	0.516423	6.75376e-05	0.000622676		77.5937	151.119	114.357	1.29821	2.52835	1.91328	-0.846015	0.556319	0.00503069	0.0223679		52.3538	70.4491	61.4015	0.875921	1.17867	1.0273	0.761562	0.100402	0.323796		83.6918
ENSRNOG00000000579	Marcks	Marcks	RGD3028	KINC;LOC294446;LOC681252;Macs	25603	-	chr20	41306445	41309742	-	protein_coding	FALSE	1779	43			776.388	1434.44	1105.42	10.1493	18.7516	14.4504	-0.847268	0.555836	1.62474e-05	0.000177547		778.573	1386.7	1082.64	10.1778	18.1275	14.1527	-0.815879	0.568062	2.93565e-10	6.25225e-09		975.578	1081.74	1028.66	12.7531	14.1409	13.447	0.90571	0.393055	0.677507		690.134
ENSRNOG00000000580	Fam26d	Fam26d	RGD1595701	LOC499445	499445	499445	chr20	37780886	37783598	+	protein_coding	FALSE	948	43			0	0.669727	0.334863	0	0.0164294	0.00821468	-0.235045	0.849658	0.364426	NA		0	0.647765	0.323882	0	0.0158906	0.0079453	-0.235683	0.849283	0.350252	NA		0	0.696529	0.348265	0	0.0170869	0.00854343	0.932393	0.508141	NA		0.363221
ENSRNOG00000000581	Cdc40	Cdc40	RGD1307063	LOC361859	361859	-	chr20	44952481	44974596	-	protein_coding	FALSE	2673	43			971.507	1595.44	1283.47	8.45237	13.8807	11.1665	-0.707791	0.612257	9.60737e-12	3.18383e-10		947.595	1542.51	1245.05	8.24433	13.4202	10.8323	-0.696706	0.616979	4.34944e-14	1.47026e-12		955.711	1033.23	994.469	8.31494	8.98935	8.65214	0.926156	0.221759	0.501899		1063.03
ENSRNOG00000000582	Ddo	Ddo;LOC100911156	RGD1595123;RGD6494712	LOC685325;	685325;100911156	685325	chr20	44766924	44786836	+	protein_coding	FALSE	1086	43			7.5617	4.84907	6.20538	0.161928	0.103839	0.132883	0.236946	1.1785	0.612931	0.786366		8.52468	4.68755	6.60611	0.182549	0.10038	0.141465	0.340398	1.26611	0.458922	0.662032		4.76895	23.5038	14.1364	0.102123	0.503316	0.302719	0.5962	0.0632374	0.244166		3.12246
ENSRNOG00000000583	Cdc2l6	Cdk19	RGD1305435	Cdc2l6;Cdk11;LOC309804	309804	309804	chr20	44527462	44670028	+	protein_coding	FALSE	5779	43			1345.83	1124.33	1235.08	5.41589	4.52451	4.9702	0.256212	1.19434	0.00394877	0.0200727		1271.48	1087.04	1179.26	5.11667	4.37447	4.74557	0.222869	1.16705	0.00687948	0.0290689		1272.82	1230.05	1251.44	5.12207	4.94997	5.03602	1.03462	0.534128	0.78047		1264.34
ENSRNOG00000000585	Amd1	Amd1	RGD2104	Amd1a;Amd1b	81640	81640	chr20	44452487	44468165	-	protein_coding	FALSE	3153	43			4878.37	7492.81	6185.59	35.9818	55.2653	45.6235	-0.598061	0.660641	0.000716217	0.0048194		4702.45	7245.55	5974	34.6842	53.4415	44.0629	-0.601715	0.65897	0.00051942	0.00317393		4528.97	3391.68	3960.33	33.4047	25.0163	29.2105	1.33194	1.60059e-07	1.08661e-05		5032.12
ENSRNOG00000000586	Gtf3c6	Gtf3c6	RGD1307434	LOC361858;RGD1307434	361858	361858	chr20	44415015	44424722	-	protein_coding	FALSE	1553	43			220.335	214.045	217.19	3.29947	3.20528	3.25237	0.0401613	1.02823	0.782404	0.892697		233.301	206.941	220.121	3.49362	3.09889	3.29626	0.167746	1.1233	0.194142	0.384194		233.51	302.6	268.055	3.49676	4.53136	4.01406	0.776817	0.0037215	0.0352187		239.508
ENSRNOG00000000587	Bxdc1	Rpf2	RGD1306906	Bxdc1;LOC294436	294436	294436	chr20	44388648	44410093	-	protein_coding	FALSE	1179	43			423.911	360.145	392.028	8.36166	7.10387	7.73276	0.231103	1.17373	0.0732003	0.201719		397.697	348.185	372.941	7.84459	6.86797	7.35628	0.188707	1.13974	0.0738294	0.191715		448.865	509.599	479.232	8.85388	10.0519	9.45287	0.882013	0.0345202	0.166166		444.306
ENSRNOG00000000588	Slc16a10	Slc16a10	RGD69197	MCT 10;Tat1	170566	-	chr20	44211651	44325332	-	protein_coding	FALSE	2481	43			82.0364	73.3254	77.6809	0.768974	0.68732	0.728147	0.135493	1.09847	0.685158	0.8352		78.4327	70.9188	74.6757	0.735194	0.664762	0.699978	0.117144	1.08459	0.754173	0.872452		85.0265	82.6014	83.814	0.797001	0.77427	0.785636	1.02292	0.91699	0.974002		77.8335
ENSRNOG00000000589	RGD1310495	RGD1310495	RGD1310495	LOC309809	309809	-	chr20	44189594	44201498	-	protein_coding	FALSE	1393	43			0.667866	1.44971	1.05879	0.0111499	0.0242026	0.0176762	-0.199462	0.870875	0.598642	NA		1.02562	1.40055	1.21308	0.0171224	0.0233818	0.0202521	-0.0836573	0.943662	0.822133	NA		1.27979	0.97455	1.12717	0.0213658	0.0162699	0.0188179	1.03028	0.872616	NA		1.70593
ENSRNOG00000000590	Naglt1	Naglt1	RGD631438	MGC112591	337920	337920	chr20	44164007	44176308	-	protein_coding	FALSE	2187	43			0.667866	0.660926	0.664396	0.00710186	0.00702806	0.00706496	-0.00258293	0.998211	0.994254	NA		1.07617	0.639101	0.857635	0.0114436	0.00679598	0.0091198	0.124708	1.09029	0.73028	NA		2.28025	1.39421	1.83723	0.0242474	0.0148256	0.0195365	1.11553	0.653728	NA		1.60787
ENSRNOG00000000593	Rev3l	Rev3l	RGD1307087	LOC309812	309812	309812	chr20	43870508	44042379	+	protein_coding	FALSE	10689	43			14990.3	8470.5	11730.4	32.614	18.4291	25.5216	0.801713	1.74317	2.72962e-07	4.52778e-06		13738.6	8189.3	10963.9	29.8907	17.8173	23.854	0.726981	1.65517	1.15178e-06	1.36299e-05		13679.8	13565.6	13622.7	29.7629	29.5144	29.6386	1.00822	0.928853	0.978932		13579.6
ENSRNOG00000000595	Traf3ip2	Traf3ip2	RGD1593240	LOC294437;MGC112844;RGD1304768	361857	361857	chr20	43747621	43792253	+	protein_coding	FALSE	2053	43			399.491	219.043	309.267	4.52533	2.48126	3.50329	0.819435	1.76471	0.000232054	0.00182979		364.211	211.734	287.972	4.12568	2.39847	3.26207	0.735824	1.66535	0.000994532	0.00558667		378.503	548.422	463.463	4.28758	6.21237	5.24998	0.695691	2.55249e-05	0.000741317		358.099
ENSRNOG00000000596	Fyn	Fyn	RGD2641	-	25150	25150	chr20	43501852	43695567	+	protein_coding	FALSE	2001	43			599.546	404.923	502.235	6.96798	4.70606	5.83702	0.532974	1.44691	0.0188268	0.0716469		483.817	391.502	437.659	5.62296	4.55007	5.08652	0.29557	1.22737	0.0864693	0.215547		629.625	465.793	547.709	7.31756	5.4135	6.36553	1.33356	0.0149038	0.0961688		512.285
ENSRNOG00000000597	D3ZDL7_RAT	Wisp3	RGD1564120	LOC499461;RGD1564120	499461	499461	chr20	43298331	43312790	-	protein_coding	FALSE	1253	43			0	0.355827	0.177914	0	0.00660419	0.00330209	-0.0763795	0.948435	0.62042	NA		0	0.343639	0.17182	0	0.00637798	0.00318899	-0.0769967	0.948029	0.608064	NA		0.952411	2.05914	1.50577	0.0176768	0.0382178	0.0279473	0.825897	0.454677	NA		0.314191
ENSRNOG00000000598	Tube1	Tube1	RGD1306048	LOC361856	361856	361856	chr20	43280096	43298415	+	protein_coding	FALSE	2834	43			332.181	268.259	300.22	2.72588	2.20133	2.46361	0.298652	1.22999	0.0486583	0.149375		256.056	259.362	257.709	2.1012	2.12833	2.11476	-0.0192949	0.986715	0.909492	0.958048		306.987	351.533	329.26	2.51913	2.88468	2.70191	0.875957	0.100577	0.324291		256.259
ENSRNOG00000000599	F1LTF8_RAT	Lama4	RGD1560062	LOC309816;RGD1560062	309816	309816	chr20	43180812	43260729	+	protein_coding	FALSE	4895	43			1251.19	1111.15	1181.17	5.94434	5.27901	5.61167	0.168322	1.12375	0.207003	0.41527		1153.35	1074.25	1113.8	5.47951	5.10368	5.2916	0.101136	1.07262	0.297956	0.507632		1470.41	1257.53	1363.97	6.98584	5.97444	6.48014	1.16428	0.106354	0.333081		1402.49
ENSRNOG00000000604	Hdac2	Hdac2	RGD619976	-	84577	84577	chr20	41162092	41186492	+	protein_coding	FALSE	2178	43			2664.24	2786.03	2725.14	28.4477	29.7482	29.0979	-0.0639175	0.956663	0.577999	0.763364		2561.45	2693.64	2627.54	27.3501	28.7616	28.0558	-0.0719818	0.95133	0.479613	0.679633		2886.4	3360.73	3123.56	30.8199	35.8845	33.3522	0.86069	0.0246246	0.132796		2722.91
ENSRNOG00000000605	Hs3st5	Hs3st5	RGD1306379	LOC294449	294449	294449	chr20	40711762	41022773	+	protein_coding	FALSE	3043	43			0	0	5.2871	0	0	0.0404061	-0.0762289	0.948534	NA	NA		0	0	5.1084	0	0	0.0390404	-0.0711026	0.95191	NA	NA		0	1.02957	5.04625	0	0.00786838	0.0385655	1.30748	NA	NA		0
ENSRNOG00000000606	Pcdh15	Pcdh15	RGD1590969	LOC690865	690865	-	chr20	14505889	14990127	-	protein_coding	FALSE	7391	43			1040.06	1131.5	1085.78	3.27255	3.56028	3.41641	-0.111659	0.925523	0.678931	0.831971		972.33	1094.08	1033.21	3.05944	3.44254	3.25099	-0.159283	0.89547	0.489388	0.687883		1264.04	1092.1	1178.07	3.97731	3.43631	3.70681	1.14867	0.280651	0.568043		979.734
ENSRNOG00000000607	RGD1559903	RGD1559903	RGD1559903	LOC502418	502418	502418	chr20	17281050	17281848	+	protein_coding	FALSE	798	43			0	0	0	0	0	0	NA	NA	NA	NA		0.300058	0	0.150029	0.00874448	0	0.00437224	0.0708226	1.05032	0.622563	NA		0.330828	0	0.165414	0.0096412	0	0.0048206	1.04116	0.622315	NA		0
ENSRNOG00000000609	Ipmk	Ipmk	RGD620954	Impk;Ipk2	171458	171458	chr20	17947110	17982280	-	protein_coding	FALSE	5460	43			596.848	907.609	752.228	2.54216	3.86578	3.20397	-0.589643	0.664507	0.000119645	0.00103457		644.281	877.452	760.866	2.74419	3.73734	3.24076	-0.438184	0.738063	0.000262977	0.00175391		649.611	753.522	701.566	2.76689	3.20948	2.98819	0.864327	0.0425521	0.190043		785.163
ENSRNOG00000000610	Cisd1	Cisd1	RGD1309529	LOC294362;RGD1309529	294362	294362	chr20	17985984	17999365	+	protein_coding	FALSE	733	43			956.298	840.691	898.494	30.3404	26.6725	28.5064	0.183694	1.13579	0.0260926	0.0927382		916.857	812.797	864.827	29.089	25.7875	27.4383	0.171845	1.1265	0.0233802	0.0784552		998.092	787.181	892.636	31.6664	24.9748	28.3206	1.26315	0.0021573	0.0234299		917.851
ENSRNOG00000000611	Ube2d1	Ube2d1	RGD1307886	LOC361831	361831	-	chr20	18040686	18086179	+	protein_coding	FALSE	1320	43			121.803	98.7393	110.271	2.14593	1.73959	1.94276	0.289778	1.22245	0.139654	0.318709		119.279	95.4555	107.367	2.10147	1.68174	1.8916	0.31491	1.24393	0.056344	0.156644		113.791	128.81	121.301	2.00478	2.26937	2.13708	0.891548	0.423058	0.699864		127.719
ENSRNOG00000000613	Tfam	Tfam	RGD620682	Mttfa	83474	83474	chr20	18100613	18112681	+	protein_coding	FALSE	1483	43			484.092	491.527	487.809	7.59133	7.70792	7.64963	-0.0227873	0.984329	0.850009	0.93063		484.247	475.214	479.731	7.59377	7.45212	7.52294	0.0251027	1.01755	0.834339	0.915859		536.076	560.059	548.068	8.40653	8.78263	8.59458	0.958323	0.575843	0.806007		518.413
ENSRNOG00000000614	Bicc1	Bicc1	RGD1307459	LOC361832	361832	361832	chr20	18288078	18477016	+	protein_coding	FALSE	3226	43			236.498	353.103	294.8	1.70488	2.54547	2.12518	-0.458396	0.727795	0.244072	0.461122		244.635	213.444	292.983	1.76354	1.53869	2.11207	-0.376613	0.770244	NA	NA		260.425	282.325	271.375	1.87737	2.03524	1.95631	0.92528	0.523907	0.774962		237.376
ENSRNOG00000000618	Mdga2	Mdga2	RGD735131	Mamdc1	314180	314180	chr6	88155441	89020520	-	protein_coding	FALSE	3163	43			26.6171	63.1251	44.8711	0.195701	0.464124	0.329913	-0.755703	0.592258	0.110972	0.272278		20.004	26.8296	40.5035	0.147079	0.197263	0.2978	-1.02794	0.490409	NA	NA		18.7448	20.1647	33.0492	0.137821	0.14826	0.242993	1.58624	NA	NA		8.85706
ENSRNOG00000000620	Ott	-	RGD	-	-	-	chrX	30226834	30251284	-	protein_coding	FALSE	1296	43			1.96966	0.305099	1.13738	0.0353442	0.00547479	0.0204095	0.325983	1.25352	0.344536	NA		0	0.295461	0.147731	0	0.00530185	0.00265092	-0.0694897	0.952975	0.626908	NA		0.654761	2.01934	1.33705	0.0117492	0.0362357	0.0239925	0.871173	0.484349	NA		0.314191
ENSRNOG00000000621	-	-	RGD	-	-	-	chrX	29808963	29809488	-	pseudogene	FALSE	522	43			7.08839	8.40942	7.7489	0.315798	0.374651	0.345224	-0.136138	0.909952	0.775621	0.888521		10.0718	8.12775	9.09976	0.448711	0.362102	0.405407	0.213206	1.15926	0.632323	0.793734		10.9573	9.0595	10.0084	0.488163	0.403613	0.445888	1.13474	0.652419	0.851317		10.5867
ENSRNOG00000000622	Hint1	Hint1;Hint1-ps1	RGD1593411;RGD620960	LOC690660;PKCI-1;Pkci;Prkci;Hint1;Hint1l;Pkci;Prkci	690660;60580	690660	chr10	40271881	40276255	+	protein_coding	FALSE	728	43			965.721	855.192	910.456	30.8498	27.3189	29.0843	0.172462	1.12698	0.084629	0.224326		872.665	826.839	849.752	27.8771	26.4132	27.1452	0.0755872	1.05379	0.389517	0.599826		1095.34	982.012	1038.68	34.9906	31.3702	33.1804	1.11219	0.228413	0.509763		958.908
ENSRNOG00000000626	-	-	RGD	-	-	-	chrX	29645075	29645563	-	pseudogene	FALSE	363	43			6.59405	3.07666	4.83535	0.422452	0.197108	0.30978	0.630796	1.54842	0.188721	NA		3.45368	2.97421	3.21394	0.221262	0.190545	0.205903	0.101171	1.07264	0.829439	NA		4.80902	2.07552	3.44227	0.308093	0.132969	0.220531	1.31647	0.318911	NA		3.17149
ENSRNOG00000000630	D3ZD38_RAT	-	RGD	-	-	-	chr20	19967761	19968363	+	protein_coding	FALSE	435	43			0.31278	0	0.15639	0.0167217	0	0.00836087	0.0686599	1.04874	0.641016	NA		0	0	0	0	0	0	NA	NA	NA	NA		0	0.70472	0.35236	0	0.0376755	0.0188377	0.87646	0.352354	NA		0.314191
ENSRNOG00000000632	Cdk1	Cdk1	RGD2319	Cdc2;Cdc2a	54237	54237	chr20	20018043	20044030	+	protein_coding	FALSE	1187	43			41.1017	32.031	36.5664	0.805269	0.627555	0.716412	0.315994	1.24487	0.337051	0.561489		38.8251	30.9673	34.8962	0.760666	0.606714	0.68369	0.29343	1.22555	0.289683	0.498214		57.3319	40.5354	48.9337	1.12325	0.794173	0.958713	1.34792	0.140771	0.388922		39.6508
ENSRNOG00000000633	Rhobtb1	Rhobtb1	RGD1306871	LOC309722	309722	309722	chr20	20089810	20166069	-	protein_coding	FALSE	5114	43			261.268	211.854	236.561	1.18811	0.963403	1.07576	0.27824	1.21271	0.304633	0.529003		275.565	204.801	240.183	1.25313	0.931327	1.09223	0.393225	1.31333	0.132716	0.295047		284.398	219.963	252.18	1.29329	1.00028	1.14679	1.28331	0.00668758	0.0539015		206.493
ENSRNOG00000000634	RGD1306739	RGD1306739	RGD1306739	LOC361834	361834	361834	chr20	20871969	20981865	+	protein_coding	FALSE	1283	43			38.1707	27.295	32.7329	0.691887	0.494753	0.59332	0.321931	1.25	0.481413	0.689866		36.309	26.395	31.352	0.658142	0.478438	0.56829	0.344069	1.26933	0.392483	0.602274		55.9645	28.1571	42.0608	1.01442	0.51038	0.762399	1.65735	0.0503094	0.211205		26.4847
ENSRNOG00000000635	Arid5b	-	RGD	-	-	-	chr20	21122733	21307034	+	protein_coding	FALSE	4141	43			240.927	380.664	310.796	1.35304	2.13781	1.74543	-0.609194	0.655563	0.0195214	0.0737643		247.021	368.112	307.566	1.38727	2.06731	1.72729	-0.546902	0.684488	0.00917136	0.0368389		242.247	266.452	254.349	1.36046	1.49639	1.42842	0.911491	0.251884	0.535968		240.133
ENSRNOG00000000636	Rtkn2	Rtkn2	RGD1304834	LOC309729;Plekhk1	309729	309729	chr20	21362490	21434160	-	protein_coding	FALSE	3541	43			6.93239	7.27226	7.10233	0.0455291	0.0477612	0.0466451	-0.0506803	0.965481	0.915533	0.962577		4.32764	7.03391	5.68077	0.0284221	0.0461958	0.037309	-0.381301	0.767745	0.415354	0.622597		9.99799	7.56344	8.78072	0.0656626	0.0496735	0.0576681	1.2109	0.483245	0.746664		3.79987
ENSRNOG00000000638	ZN365_RAT	Zfp365	RGD1565986	Znf365	499425	499425	chr20	21493138	21514823	+	protein_coding	FALSE	2649	43			70.6395	45.7151	58.1773	0.620151	0.401337	0.510744	0.383612	1.3046	0.418837	0.638132		94.2895	44.1867	69.2381	0.827776	0.387919	0.607848	0.650051	1.56922	0.158481	0.334965		60.1551	46.0625	73.4223	0.528107	0.404387	0.644581	1.65345	NA	NA		55.7771
ENSRNOG00000000639	Ado	Ado	RGD1308233	LOC309732;RGD1308233	309732	309732	chr20	21877445	21878612	+	protein_coding	FALSE	1167	43			68.4418	94.6235	81.5327	1.3639	1.88564	1.62477	-0.4342	0.740104	0.0603138	0.174522		79.9123	91.4648	85.6885	1.59248	1.8227	1.70759	-0.173993	0.886386	0.489751	0.688159		74.3998	65.6408	70.0203	1.48263	1.30808	1.39535	1.12173	0.459532	0.728709		72.7172
ENSRNOG00000000640	Egr2	Egr2	RGD621608	EGR-2;Krox20	114090	114090	chr20	21883891	21888177	-	protein_coding	FALSE	2956	43			9.443	6.39009	7.91655	0.0742912	0.0502729	0.062282	0.379511	1.3009	0.402493	0.624168		7.61936	6.17838	6.89887	0.059944	0.0486073	0.0542757	0.20564	1.1532	0.639592	0.798187		6.43451	6.47182	6.45316	0.0506224	0.0509159	0.0507691	0.996765	0.991138	0.997249		10.9141
ENSRNOG00000000641	Nrbf2	LOC100363472;Nrbf2	RGD2322973;RGD61937	;NRBF-2	100363472;58839	58839	chr20	22128234	22146505	+	protein_coding	FALSE	1758	43			78.6836	77.9259	78.3048	1.04087	1.03085	1.03586	0.0138703	1.00966	0.948114	0.976766		72.0654	75.3422	73.7038	0.953321	0.996669	0.974995	-0.0623871	0.957678	0.74462	0.867034		90.8131	108.537	99.6752	1.20133	1.43579	1.31856	0.8433	0.182076	0.452187		62.9823
ENSRNOG00000000645	Reep3	Reep3	RGD1560401	LOC294375;RGD1560401	294375	294375	chr20	22314092	22397085	+	protein_coding	FALSE	2527	43			544.042	532.583	538.313	5.00679	4.90133	4.95406	0.0300934	1.02108	0.865933	0.93882		490.295	514.898	502.596	4.51215	4.73857	4.62536	-0.0685493	0.953596	0.578564	0.757509		554.617	572.606	563.611	5.1041	5.26965	5.18688	0.969424	0.730211	0.89437		465.27
ENSRNOG00000000648	Jmjd1c	Jmjd1c	RGD708458	LOC171120;LOC309738;Pr2	171120	171120	chr20	22152489	22195227	-	protein_coding	FALSE	7107	43			7925.51	6428.84	7177.18	25.9342	21.0367	23.4855	0.295253	1.2271	0.0377419	0.12299		7290.79	6215.83	6753.31	23.8572	20.3397	22.0985	0.225734	1.16937	0.0732629	0.190407		7563.44	6710.15	7136.8	24.7494	21.9572	23.3533	1.12521	0.0878674	0.299471		7544.01
ENSRNOG00000000650	D3ZBF4_RAT	-	RGD	-	-	-	chr20	22562673	22563316	+	protein_coding	FALSE	381	43			0	0	0	0	0	0	NA	NA	NA	NA		0.300058	0	0.150029	0.0183152	0	0.0091576	0.0708226	1.05032	0.622563	NA		0.312515	0	0.156257	0.0190756	0	0.00953778	1.03948	0.629631	NA		0
ENSRNOG00000000651	M6prbp1	-	RGD	-	-	-	chr20	23019394	23020585	-	protein_coding	FALSE	1053	43			15.7367	15.662	15.6994	0.34755	0.3459	0.346725	0.00457176	1.00317	0.990792	0.996211		17.5765	15.1405	16.3585	0.388182	0.334383	0.361282	0.175237	1.12915	0.659895	0.811466		15.7892	16.4825	16.1358	0.348708	0.36402	0.356364	0.969339	0.900132	0.968089		15.1752
ENSRNOG00000000653	Nr5a2	Nr5a2	RGD68353	Ftf;Lrh-1	60349	-	chr13	49931591	50048756	-	protein_coding	FALSE	1931	43			0.655197	2.17016	1.41268	0.0078908	0.0261362	0.0170135	-0.339741	0.790183	0.393383	NA		0.300058	2.09649	1.19827	0.00361372	0.0252489	0.0144313	-0.370101	0.773728	0.286363	NA		1.30952	3.01027	2.1599	0.0157711	0.0362539	0.0260125	0.85868	0.504681	NA		1.34271
ENSRNOG00000000655	Ptprc	Ptprc	RGD3451	CD45;L-CA;Lca;RT7;T200	24699	24699	chr13	51246163	51357995	-	protein_coding	FALSE	5092	43			357.562	258.07	307.816	1.63303	1.17864	1.40583	0.404954	1.32405	0.22813	0.442256		282.025	249.557	265.791	1.28805	1.13976	1.2139	0.163301	1.11985	0.502143	0.697367		394.599	269.851	332.225	1.80219	1.23244	1.51731	1.39383	0.0864819	0.296224		336.444
ENSRNOG00000000656	F1M1I0_RAT	-	RGD	-	-	-	chr13	51648196	51649871	-	protein_coding	FALSE	1476	43			3.23345	4.10221	3.66783	0.0509462	0.0646344	0.0577903	-0.165862	0.891396	0.733019	NA		3.02818	3.96562	3.4969	0.0477119	0.0624821	0.055097	-0.207217	0.866207	0.658213	NA		4.57773	3.71499	4.14636	0.0721266	0.0585333	0.06533	1.09245	0.760956	NA		3.70125
ENSRNOG00000000657	Nek7	Nek7	RGD1311160	LOC360850	360850	360850	chr13	51679281	51942636	-	protein_coding	FALSE	4112	43			1967.34	1810.17	1888.76	11.1265	10.2376	10.6821	0.118479	1.08559	0.222993	0.435632		1873.47	1750.19	1811.83	10.5956	9.89835	10.247	0.096401	1.0691	0.273599	0.479527		2082.26	1893.23	1987.74	11.7764	10.7073	11.2419	1.09854	0.178592	0.446651		1974.39
ENSRNOG00000000658	Acacb	Acacb	RGD620500	Acc2	116719	116719	chr12	43388630	43492993	-	protein_coding	FALSE	7595	43			65.9357	88.2513	77.0935	0.201895	0.270225	0.23606	-0.365526	0.776186	0.258865	0.478002		77.6835	85.3167	81.5001	0.237866	0.261239	0.249553	-0.116738	0.922271	0.708996	0.844318		88.3736	88.8965	88.635	0.270599	0.2722	0.2714	0.995873	0.976768	0.992357		64.1396
ENSRNOG00000000660	Asphd2	Asphd2	RGD1306020	LOC364948;MGC105590;RGD1306020	364948	364948	chr19	14362088	14373336	-	protein_coding	FALSE	1874	43			0.31278	0.305099	6.14298	0.00388151	0.00378619	0.0762327	-0.566988	0.675024	NA	NA		0.300058	0.295461	5.93461	0.00372364	0.00366659	0.0736469	-0.524066	0.695409	NA	NA		0.658209	0.348265	6.90979	0.00816819	0.00432187	0.0857486	1.5562	NA	NA		0
ENSRNOG00000000661	Hps4	Hps4	RGD1308070	LOC304555	304555	304555	chr19	14326646	14355769	+	protein_coding	FALSE	2350	43			225.498	395.666	310.582	2.23155	3.91555	3.07355	-0.796656	0.575682	2.17627e-09	4.94237e-08		229.167	382.514	305.841	2.26786	3.7854	3.02663	-0.719245	0.607415	3.27649e-07	4.29562e-06		236.848	237.88	237.364	2.34387	2.35408	2.34898	0.996185	0.962291	0.988179		284.468
ENSRNOG00000000662	F1LTK4_RAT	Srrd	RGD1562579	LOC288717;RGD1562579	288717	288717	chr19	14319140	14324697	-	protein_coding	FALSE	1084	43			162.532	272.086	217.309	3.48692	5.83725	4.66209	-0.721935	0.606284	1.93686e-05	0.000209021		148.727	263.075	205.901	3.19075	5.64393	4.41734	-0.794223	0.576654	9.72452e-06	9.49086e-05		173.826	159.007	166.417	3.72921	3.4113	3.57025	1.08782	0.497738	0.756869		187.465
ENSRNOG00000000663	Tfip11	Tfip11	RGD1311449	LOC288718;STIP-1	288718	288718	chr19	14307575	14319807	+	protein_coding	FALSE	3499	43			614.678	557.831	586.255	4.08541	3.70758	3.89649	0.139171	1.10127	0.105207	0.262347		631.183	539.301	585.242	4.19511	3.58442	3.88976	0.225239	1.16897	0.00926603	0.0371539		618.618	756.155	687.386	4.11159	5.02572	4.56866	0.819803	0.000456796	0.00739792		620.224
ENSRNOG00000000664	Tpst2	Tpst2	RGD1305331	LOC288719;MGC105657;TPST-2	288719	288719	chr19	14258612	14297516	+	protein_coding	FALSE	1744	43			133.337	142.13	137.733	1.77801	1.89527	1.83664	-0.0830217	0.944078	0.711218	0.851752		133.011	137.384	135.198	1.77367	1.83199	1.80283	-0.0401693	0.972541	0.84113	0.919391		158.65	129.602	144.126	2.11555	1.72821	1.92188	1.2146	0.0927529	0.309229		128.764
ENSRNOG00000000665	Pitpnb	Pitpnb	RGD620143	-	114561	114561	chr12	45386040	45434773	-	protein_coding	FALSE	2715	43			1453.36	1543.82	1498.59	12.449	13.2238	12.8364	-0.0868109	0.941602	0.167244	0.360318		1351.63	1492.55	1422.09	11.5777	12.7847	12.1812	-0.14201	0.906256	0.0183617	0.0648911		1524.11	1512.93	1518.52	13.055	12.9593	13.0072	1.00735	0.882971	0.962254		1430.96
ENSRNOG00000000687	-	-	RGD	-	-	-	chr4	27893479	27896740	-	retrotransposed	FALSE	3261	43			15.3649	21.4	18.3824	0.109575	0.152614	0.131094	-0.406799	0.754295	0.242465	0.45949		16.0743	20.6885	18.3814	0.114634	0.14754	0.131087	-0.287804	0.819148	0.425234	0.631445		12.5897	22.8583	17.724	0.0897833	0.163014	0.126399	0.624121	0.0476584	0.203832		16.6107
ENSRNOG00000000691	Foxn4	Foxn4	RGD1306389	LOC288736	288736	288736	chr12	43372586	43381544	+	protein_coding	FALSE	2684	43			1.3527	0.355827	0.854263	0.0117206	0.0030831	0.00740186	0.233187	1.17543	0.481863	NA		3.39096	0.343639	1.8673	0.0293813	0.0029775	0.0161794	0.89205	1.85581	0.0435217	NA		3.57038	2.02753	2.79896	0.030936	0.0175678	0.0242519	1.25035	0.43667	NA		3.61587
ENSRNOG00000000692	Ung	Ung	RGD1307200	LOC304577;MGC108922	304577	304577	chr12	43520628	43529526	-	protein_coding	FALSE	1951	43			55.5283	29.1749	42.3516	0.661894	0.347763	0.504828	0.835962	1.78505	0.00531571	0.0255654		51.9986	28.2031	40.1009	0.61982	0.33618	0.478	0.80813	1.75094	0.00282061	0.0137336		59.6592	46.2358	52.9475	0.711134	0.551128	0.631131	1.2526	0.224674	0.505558		40.1558
ENSRNOG00000000693	Svop	Svop	RGD620277	-	171442	171442	chr12	43566760	43624986	+	protein_coding	FALSE	2416	43			3572.16	2781.81	3176.99	34.3848	26.777	30.5809	0.355542	1.27947	0.00188276	0.0109019		3672.13	2689.42	3180.78	35.347	25.8877	30.6174	0.44488	1.3612	6.89447e-07	8.51412e-06		3724.48	3065.24	3394.86	35.851	29.5052	32.6781	1.21258	0.001064	0.0139446		4030.37
ENSRNOG00000000694	Dao	Dao	RGD621138	DAAO;Dao1	114027	114027	chr12	43627592	43648332	-	protein_coding	FALSE	1633	43			1.30609	3.15379	2.22994	0.0186003	0.0449136	0.031757	-0.437079	0.738629	0.348224	NA		0.350611	3.04838	1.6995	0.0049931	0.0434125	0.0242028	-0.647913	0.638203	0.113309	NA		3.16178	1.7261	2.44394	0.0450274	0.0245816	0.0348045	1.15269	0.567447	NA		0.677412
ENSRNOG00000000695	F1LWM1_RAT	Ssh1	RGD1306038	LOC304580	304580	304580	chr12	43660406	43714743	+	protein_coding	FALSE	5755	43			248.694	255.842	252.268	1.00497	1.03385	1.01941	-0.0374665	0.974364	0.840581	0.924959		227.407	247.305	237.356	0.918945	0.999353	0.959149	-0.113782	0.924162	0.547854	0.732369		248.871	235.082	241.976	1.00568	0.94996	0.97782	1.05826	0.531802	0.779422		220.697
ENSRNOG00000000697	Coro1c	Coro1c	RGD1564490	LOC501841;RGD1564490	501841	501841	chr12	43747187	43819356	+	protein_coding	FALSE	3412	43			782.204	1469.19	1125.7	5.33142	10.0138	7.67262	-0.87571	0.544986	1.82873e-06	2.53056e-05		780.745	1420.2	1100.47	5.32147	9.67991	7.50069	-0.833517	0.56116	9.95416e-07	1.18621e-05		749.371	898.78	824.076	5.10763	6.12598	5.61681	0.835491	0.000940346	0.0128084		844.589
ENSRNOG00000000699	Selplg	Selplg	RGD1307971	LOC363930;Psgl1;Selpl	363930	-	chr12	43842267	43843560	+	protein_coding	FALSE	1263	43			35.6619	30.488	33.0749	0.656647	0.561381	0.609014	0.178498	1.1317	0.641465	0.806032		32.5366	29.488	31.0123	0.599101	0.542968	0.571034	0.100599	1.07222	0.80122	0.89805		33.8286	12.3648	23.0967	0.622891	0.227675	0.425283	1.77273	0.0475733	0.203609		27.5501
ENSRNOG00000000700	Tmem119	Tmem119	RGD1307573	LOC304581;RGD1307573	304581	304581	chr12	43863010	43870068	+	protein_coding	FALSE	2167	43			48.7866	66.7249	57.7558	0.523568	0.716078	0.619823	-0.372403	0.772495	0.319292	0.54349		47.8446	64.5365	56.1905	0.513459	0.692593	0.603026	-0.352735	0.783098	0.341309	0.55411		41.9769	40.3458	41.1613	0.450488	0.432983	0.441735	1.03596	0.841651	0.944233		33.1776
ENSRNOG00000000701	Iscu	Iscu	RGD1309562	LOC288740;RGD1309562	288740	288740	chr12	43886418	43892329	-	protein_coding	FALSE	924	43			929.447	947.42	938.433	23.3929	23.8453	23.6191	-0.0283377	0.980549	0.801884	0.904335		820.019	916.029	868.024	20.6388	23.0552	21.847	-0.158983	0.895656	0.106443	0.251422		841.21	906.556	873.883	21.1721	22.8168	21.9944	0.92998	0.458373	0.727685		833.927
ENSRNOG00000000702	Sart3	Sart3	RGD1311646	LOC304582	304582	304582	chr12	43893485	43921131	+	protein_coding	FALSE	3605	43			636.649	586.786	611.717	4.10701	3.78535	3.94618	0.117492	1.08485	0.19797	0.403704		662.36	567.272	614.816	4.27288	3.65946	3.96617	0.22217	1.16649	0.0112725	0.0436227		577.307	626.321	601.814	3.7242	4.04039	3.88229	0.922051	0.152374	0.407028		605.606
ENSRNOG00000000703	Ficd	Ficd	RGD1359391	LOC288741	288741	288741	chr12	43924664	43927515	-	protein_coding	FALSE	1922	43			195.325	234.934	215.129	2.3634	2.84265	2.60302	-0.257703	0.836418	0.0892812	0.233294		181.784	227.107	204.445	2.19955	2.74795	2.47375	-0.309919	0.806687	0.0314798	0.0990941		183.408	159.768	171.588	2.2192	1.93316	2.07618	1.14297	0.149061	0.402018		185.431
ENSRNOG00000000704	Cmklr1	Cmklr1	RGD69359	-	60669	60669	chr12	44056526	44061043	+	protein_coding	FALSE	2530	43			105.288	73.4943	89.3912	0.96781	0.675561	0.821686	0.482677	1.39733	0.051125	0.155021		78.1915	71.0589	74.6252	0.718738	0.653175	0.685956	0.131266	1.09525	0.528658	0.718118		127.161	106.673	116.917	1.16887	0.980542	1.0747	1.17758	0.24232	0.525623		94.0641
ENSRNOG00000000705	D3ZAS6_RAT	-	RGD	-	-	-	chr12	44092530	44107066	-	protein_coding	FALSE	774	43			3.30132	6.13034	4.71583	0.0991924	0.184194	0.141693	-0.301308	0.811516	0.514523	NA		3.26551	5.92365	4.59458	0.0981165	0.177984	0.13805	-0.266499	0.831334	0.543371	NA		4.44157	0.70472	2.57314	0.133453	0.0211742	0.0773134	1.56671	0.0872947	NA		1.02852
ENSRNOG00000000708	F1LYU5_RAT	Sgsm1	RGD1308178	LOC288743;Rutbc2	288743	288743	chr12	44329806	44395211	+	protein_coding	FALSE	5411	43			325.871	261.362	293.617	1.40055	1.1233	1.26193	0.306379	1.2366	0.0782856	0.212397		376.116	252.703	314.41	1.6165	1.08609	1.35129	0.55647	1.47067	0.000240386	0.00161803		395.448	345.615	370.532	1.69959	1.48541	1.5925	1.13621	0.339885	0.627635		380.563
ENSRNOG00000000711	RGD1306556	RGD1306556	RGD1306556	LOC288744	288744	-	chr12	44548302	44559584	+	protein_coding	FALSE	1005	43			14.6843	25.9318	20.3081	0.339797	0.600066	0.469932	-0.595228	0.66194	0.167784	0.360847		16.1141	25.0683	20.5912	0.372881	0.580082	0.476482	-0.46174	0.72611	0.268281	0.473299		16.2001	31.703	23.9516	0.374873	0.733611	0.554242	0.575664	0.0129985	0.0876457		16.0925
ENSRNOG00000000713	-	-	RGD	-	-	-	chr11	3115600	3116890	-	pseudogene	FALSE	1284	43			39.9998	51.6342	45.817	0.724477	0.9352	0.829838	-0.34047	0.789784	0.201612	0.40824		30.4264	49.9202	40.1733	0.551083	0.904155	0.727619	-0.657874	0.633812	0.00799721	0.0328226		37.1987	31.5994	34.3991	0.673743	0.572328	0.623036	1.13896	0.588853	0.815029		41.8423
ENSRNOG00000000715	Q6P7Q7_RAT	Pou1f1	RGD3367	GHF1;GHF1A;PIT1Z;Pit1	25517	25517	chr11	2959382	2980543	+	protein_coding	FALSE	2434	43			0.31278	1.02555	0.669167	0.00298848	0.00979872	0.0063936	-0.267339	0.83085	0.46606	NA		0.725559	0.991404	0.858482	0.0069324	0.00947243	0.00820242	-0.0883297	0.940611	0.806859	NA		0.661656	2.12235	1.392	0.00632184	0.0202781	0.0133	0.87206	0.481979	NA		0.351103
ENSRNOG00000000716	Htr1f	Htr1f	RGD71083	5-HT-1F;5-HT1F;Htr1eb	60448	60448	chr11	2260586	2261687	-	protein_coding	FALSE	1101	43			0	2.55239	1.2762	0	0.0539128	0.0269564	-0.240174	0.846643	0.355093	NA		1.36406	2.46612	1.91509	0.0288123	0.0520906	0.0404514	-0.152164	0.8999	0.675972	NA		1.8934	2.70884	2.30112	0.0399933	0.0572173	0.0486053	0.909568	0.71476	NA		0.314191
ENSRNOG00000000718	Cggbp1	Cggbp1	RGD1308129	LOC288353	288353	288353	chr11	2182857	2190449	+	protein_coding	FALSE	4291	43			2306.95	1996.17	2151.56	12.5029	10.8186	11.6607	0.207555	1.15473	0.00446203	0.0221566		2086.79	1929.88	2008.33	11.3097	10.4593	10.8845	0.112062	1.08077	0.0543641	0.152608		2289.03	1884.7	2086.87	12.4058	10.2144	11.3101	1.20734	0.063958	0.24599		2115.66
ENSRNOG00000000720	MGC95208	MGC95208	RGD1359320	-	304176	304176	chr11	2100191	2104839	-	protein_coding	FALSE	1321	43			156.197	192.298	174.247	2.7498	3.38534	3.06757	-0.290584	0.817571	0.129909	0.304846		151.81	185.942	168.876	2.67256	3.27345	2.97301	-0.280258	0.823444	0.176932	0.359856		143.111	162.53	152.82	2.51943	2.86129	2.69036	0.884598	0.26724	0.552842		133.728
ENSRNOG00000000723	RT1-CE5	RT1-CE5	RGD1595868	MGC112896;RT1-C/E5;rt1-E2	309607	-	chr20	3509596	3513732	-	protein_coding	FALSE	1645	43			671.096	630.75	650.923	9.48747	8.91708	9.20227	0.0759424	1.05405	0.825494	0.915944		654.642	609.959	632.301	9.25485	8.62316	8.93901	0.0863424	1.06168	0.796857	0.89604		721.293	925.392	823.342	10.1971	13.0825	11.6398	0.801009	0.224218	0.505079		615.461
ENSRNOG00000000724	RT1-M4	-	RGD	-	-	-	chr20	1644323	1647588	+	protein_coding	FALSE	777	43			0	0	0	0	0	0	NA	NA	NA	NA		0	0	0	0	0	0	NA	NA	NA	NA		0	0.348265	0.174132	0	0.0104236	0.00521182	0.958188	0.609469	NA		0
ENSRNOG00000000726	Olr1671	Olr1671	RGD1333177	-	294138	-	chr20	177886	178934	-	protein_coding	FALSE	903	43			0.325449	0	0.162725	0.0083816	0	0.0041908	0.0706627	1.0502	0.635982	NA		0	0	0	0	0	0	NA	NA	NA	NA		0	0	0	0	0	0	NA	NA	NA		0
ENSRNOG00000000728	Clic2	Clic2	RGD1306580	LOC294141;MGC108828	294141	294141	chr20	66517	81536	+	protein_coding	FALSE	1188	43			122.513	92.3129	107.413	2.39826	1.80708	2.10267	0.3844	1.30532	0.0805261	0.216347		101.821	89.258	95.5395	1.99321	1.74728	1.87024	0.173833	1.12805	0.451521	0.655679		124.618	111.809	118.214	2.43947	2.18873	2.3141	1.10896	0.430178	0.705437		114.443
ENSRNOG00000000729	Tmlhe	Tmlhe	RGD620629	MGC94841;TMLD;Tmlh	170898	170898	chr20	19527	56124	+	protein_coding	FALSE	1412	43			237.462	218.675	228.068	3.91102	3.6016	3.75631	0.115703	1.0835	0.488035	0.694863		227.274	211.422	219.348	3.74323	3.48215	3.61269	0.0984324	1.07061	0.490449	0.688632		227.46	271.117	249.289	3.7463	4.46534	4.10582	0.846726	0.195966	0.470024		189.011
ENSRNOG00000000730	F1M7K0_RAT	-	RGD	-	-	-	chr20	800	2533	+	protein_coding	FALSE	1104	43			0	0	0	0	0	0	NA	NA	NA	NA		0	0	0	0	0	0	NA	NA	NA	NA		0	0	0	0	0	0	NA	NA	NA		0
ENSRNOG00000000737	-	-	RGD	-	-	-	chr20	407206	408149	+	pseudogene	FALSE	939	43			0	0	0	0	0	0	NA	NA	NA	NA		0	0	0	0	0	0	NA	NA	NA	NA		0	0	0	0	0	0	NA	NA	NA		0
ENSRNOG00000000740	Olr1704	-	RGD	-	-	-	chr20	783079	784040	+	pseudogene	FALSE	957	43			0	0	0	0	0	0	NA	NA	NA	NA		0	0	0	0	0	0	NA	NA	NA	NA		0	0	0	0	0	0	NA	NA	NA		0
ENSRNOG00000000741	-	-	RGD	-	-	-	chr20	788257	788893	-	pseudogene	FALSE	633	43			2.30371	4.01628	3.16	0.084636	0.147554	0.116095	-0.292085	0.816721	0.532364	NA		5.41785	3.88278	4.65032	0.199047	0.14265	0.170848	0.211225	1.15767	0.651264	NA		2.29856	3.78639	3.04248	0.0844469	0.139108	0.111778	0.869585	0.59506	NA		3.43665
ENSRNOG00000000746	Olr1695	Olr1695	RGD1333191	ratchr20-679277-678312_ORF	294159	294159	chr20	678311	679277	-	protein_coding	FALSE	966	43			0	0	0	0	0	0	NA	NA	NA	NA		0	0	0	0	0	0	NA	NA	NA	NA		0	0	0	0	0	0	NA	NA	NA		0
ENSRNOG00000000747	Olr1694	Olr1694	RGD1332782	MOR256-3	406008	406008	chr20	664185	665358	-	protein_coding	FALSE	945	43			0	0	0	0	0	0	NA	NA	NA	NA		0	0	0	0	0	0	NA	NA	NA	NA		0	0	0	0	0	0	NA	NA	NA		0
ENSRNOG00000000748	Dstnl1	-	RGD	-	-	-	chr20	661423	661921	+	retrotransposed	FALSE	498	43			35.5018	25.3777	30.4398	1.65788	1.1851	1.42149	0.43475	1.35168	0.160377	0.350509		31.2044	24.533	27.8687	1.4572	1.14565	1.30142	0.310741	1.24034	0.307718	0.51878		30.501	25.1785	27.8398	1.42435	1.17579	1.30007	1.17087	0.485137	0.747796		27.3565
ENSRNOG00000000749	Olr1693	Olr1693	RGD1333127	-	365523	365523	chr20	646783	647746	-	protein_coding	FALSE	963	43			0	0	0	0	0	0	NA	NA	NA	NA		0	0	0	0	0	0	NA	NA	NA	NA		0	0	0	0	0	0	NA	NA	NA		0
ENSRNOG00000000759	Olr1730	Olr1730	RGD1334062	MOR249-2;Or30;ratchr20-1246310-1247263_ORF	294187	294187	chr20	1246309	1247263	+	protein_coding	FALSE	954	43			1.29343	0	0.646713	0.0315301	0	0.015765	0.50889	1.42295	0.155345	NA		0.350611	0	0.175305	0.0085469	0	0.00427345	0.078685	1.05606	0.60303	NA		0.312515	0	0.156257	0.00761823	0	0.00380911	1.03948	0.629631	NA		0
ENSRNOG00000000763	RT1-M3-1	RT1-M3-1	RGD3494	4B2/3.7;H2-M3;RT1-M3;RanoM3;RanoM301;RanoM302	24747	24747	chr20	1412552	1416692	-	protein_coding	FALSE	1322	43			312.085	137.808	224.947	5.49001	2.42424	3.95713	1.09137	2.13077	1.60202e-05	0.000175212		307.595	133.261	220.428	5.41103	2.34425	3.87764	1.13369	2.19419	2.00038e-07	2.7036e-06		269.877	241.053	255.465	4.74751	4.24046	4.49398	1.1121	0.453221	0.723262		221.81
ENSRNOG00000000765	Olr1743	Olr1743	RGD1333000	MOR121-1;Or8;ratchr20-1445925-1444984_ORF	294197	294197	chr20	1444983	1445925	-	protein_coding	FALSE	942	43			0	0	0	0	0	0	NA	NA	NA	NA		0	0	0	0	0	0	NA	NA	NA	NA		0.312515	0	0.156257	0.00771528	0	0.00385764	1.03948	0.629631	NA		0
ENSRNOG00000000767	-	-	RGD	-	-	-	chr20	1474038	1475077	+	pseudogene	FALSE	1029	43			0	0	0	0	0	0	NA	NA	NA	NA		0	0	0	0	0	0	NA	NA	NA	NA		0	0	0	0	0	0	NA	NA	NA		0
ENSRNOG00000000768	Ubd	Ubd	RGD69418	-	29168	29168	chr20	1475949	1477895	-	protein_coding	FALSE	684	43			8.35195	0.610198	4.48108	0.283964	0.0207466	0.152355	0.952433	1.93513	0.0353244	NA		5.26945	0.590923	2.93019	0.17916	0.0200912	0.0996256	0.747167	1.67849	0.0785489	NA		8.99172	5.29241	7.14207	0.305716	0.179941	0.242828	1.14963	0.590175	0.816245		10.9257
ENSRNOG00000000769	Olr1746	-	RGD	-	-	-	chr20	1489420	1490359	+	protein_coding	FALSE	939	43			0	0	0	0	0	0	NA	NA	NA	NA		0	0	0	0	0	0	NA	NA	NA	NA		0	0	0	0	0	0	NA	NA	NA		0
ENSRNOG00000000774	Gabbr1	Gabbr1	RGD621537	GABA-B-R1;GABA-BR1;GABABR1;gb1	81657	81657	chr20	1553312	1582398	-	protein_coding	FALSE	4448	43			668.639	1042.78	855.708	3.4959	5.45203	4.47396	-0.558575	0.678972	0.0857385	0.226645		631.322	1007.8	819.56	3.30079	5.26915	4.28497	-0.583395	0.667391	0.0689864	0.18223		1077.34	1044.25	1060.8	5.63272	5.45975	5.54624	1.02685	0.900003	0.968089		581.129
ENSRNOG00000000775	Mog	Mog	RGD3102	MGC105427	24558	24558	chr20	1601730	1611964	+	protein_coding	FALSE	1576	43			0	0.355827	29.1658	0	0.00525066	0.430377	-0.222838	0.856878	NA	NA		0	0.343639	28.1799	0	0.00507082	0.41583	-0.2079	0.865797	NA	NA		0.639896	1.71791	33.2117	0.00944245	0.0253498	0.490079	1.17913	NA	NA		0.628382
ENSRNOG00000000777	RT1-S3	RT1-S3	RGD735037	BM1;BM1av1;H2-T23;RT-BM1;RT1-BM1;RT1.S3;RTBM1	294228	-	chr20	2815987	2818484	+	protein_coding	FALSE	1116	43			561.218	253.845	407.532	11.695	5.28976	8.49237	1.01618	2.02255	0.000918577	0.00593787		476.575	245.442	361.009	9.93113	5.11466	7.52289	0.909781	1.87876	4.5362e-06	4.71254e-05		379.999	289.908	334.953	7.91862	6.04126	6.97994	1.24674	0.330996	0.619119		341.588
ENSRNOG00000000778	F1LQH1_RAT	Znrd1as1	RGD1564067	LOC499401;RGD1564067;Tcte4;Tctex4;Znrd1as	499401	499401	chr20	1680874	1682756	-	protein_coding	FALSE	804	43			188.412	111.339	149.875	5.44983	3.2205	4.33516	0.708875	1.63453	0.00238169	0.0132669		142.332	107.653	124.993	4.11697	3.11389	3.61543	0.380597	1.30188	0.0443222	0.129772		163.821	212.159	187.99	4.73856	6.13672	5.43764	0.783319	0.0727921	0.267981		207.548
ENSRNOG00000000779	Znrd1	Znrd1	RGD1303114	HTEX-6;Tctex6	361784	361784	chr20	1687849	1691468	+	protein_coding	FALSE	440	43			140.307	160.557	150.432	7.41582	8.48612	7.95097	-0.187755	0.877971	0.258939	0.478024		139.43	155.223	147.326	7.36942	8.20418	7.7868	-0.152055	0.899968	0.308982	0.520281		151.415	137.368	144.391	8.00289	7.26048	7.63168	1.09874	0.340588	0.628319		139.239
ENSRNOG00000000780	Ppp1r11	Ppp1r11	RGD1303163	HcgV;MGC94346;Tctex5	294207	294207	chr20	1694116	1697584	+	protein_coding	FALSE	1558	43			909.935	1161.29	1035.61	13.5823	17.3342	15.4583	-0.346116	0.786699	0.00675791	0.0310973		915.467	1122.7	1019.08	13.6649	16.7582	15.2116	-0.290374	0.81769	0.0135242	0.0506809		914.894	870.314	892.604	13.6564	12.9909	13.3236	1.05086	0.395364	0.679379		876.672
ENSRNOG00000000781	Rnf39	Rnf39	RGD628854	Hzfw1;Lirf	171387	171387	chr20	1697529	1703019	-	protein_coding	FALSE	2001	43			0.31278	0.669727	0.491253	0.00363516	0.00778363	0.00570939	-0.113014	0.924654	0.708183	NA		1.08834	0.647765	0.868052	0.0126488	0.00752838	0.0100886	0.0853284	1.06093	0.780461	NA		1.28669	1.02138	1.15403	0.014954	0.0118706	0.0134123	1.03965	0.859369	NA		1.02852
ENSRNOG00000000782	Trim10	Trim10	RGD1359438	Rfb30;Rnf9	294210	294210	chr20	1781872	1790921	-	protein_coding	FALSE	2331	43			4.57348	11.095	7.83427	0.0456285	0.110693	0.0781605	-0.850001	0.554784	0.0620029	0.178038		4.39036	10.7237	7.55701	0.0438015	0.106987	0.0753945	-0.759825	0.590568	0.0990016	0.238646		2.20592	3.79343	2.99967	0.0220079	0.0378461	0.029927	0.854075	0.555806	NA		2.09394
ENSRNOG00000000783	Trim40	Trim40	RGD1359645	Rnf35	365528	365528	chr20	1768481	1777393	+	protein_coding	FALSE	744	43			1.91469	4.03389	2.97429	0.0598489	0.12609	0.0929697	-0.42822	0.743178	0.370168	NA		1.43895	3.90011	2.66953	0.0449784	0.121909	0.0834437	-0.533771	0.690747	0.240044	NA		3.28307	3.00208	3.14258	0.102622	0.0938386	0.0982301	1.025	0.927875	NA		1.35482
ENSRNOG00000000785	Trim39	Trim39	RGD1303115	Rnf23	309591	309591	chr20	2091968	2105824	+	protein_coding	FALSE	3063	43			381.114	403.509	392.311	2.8936	3.06364	2.97862	-0.0823244	0.944535	0.539014	0.734103		333.229	390.119	361.674	2.53004	2.96198	2.74601	-0.221905	0.857433	0.102009	0.243844		371.19	317.534	344.362	2.81826	2.41088	2.61457	1.16465	0.0909731	0.305977		357.741
ENSRNOG00000000786	Rpp21	Rpp21	RGD1303090	Flj22638	406230	406230	chr20	2106818	2108749	+	protein_coding	FALSE	499	43			94.6609	97.6294	96.1452	4.41166	4.55	4.48083	-0.0399718	0.972674	0.87479	0.942426		98.8031	94.3916	96.5974	4.6047	4.39911	4.50191	0.0628468	1.04452	0.797799	0.896507		93.8578	115.865	104.861	4.37423	5.39987	4.88705	0.82329	0.232112	0.514458		78.507
ENSRNOG00000000787	F1LXB3_RAT	-	RGD	-	-	-	chr20	2884353	2887849	+	protein_coding	FALSE	1249	43			81.6462	65.7497	99.1396	1.52022	1.22423	1.84593	-0.374194	0.771536	NA	NA		92.3667	112.705	102.536	1.71983	2.09852	1.90917	-0.20093	0.86999	0.639361	0.798162		85.6681	157.74	121.704	1.5951	2.93706	2.26608	0.64819	0.101893	0.326606		84.0658
ENSRNOG00000000790	F1LZ27_RAT	-	RGD	-	-	-	chr20	2643495	2646028	-	protein_coding	FALSE	879	43			1.64851	1.37258	1.51055	0.0436149	0.0363145	0.0399647	0.074464	1.05297	0.864975	NA		1.67629	1.32638	1.50133	0.0443497	0.0350922	0.0397209	0.0978758	1.0702	0.817635	NA		2.26883	3.47677	2.8728	0.0600267	0.0919853	0.076006	0.844538	0.555898	NA		1.40385
ENSRNOG00000000795	RT1-N3	RT1-N3	RGD1598370	RT1-N3_mapped	24750	24750	chr20	2806609	2810442	+	protein_coding	FALSE	1776	43			211.3	93.0555	152.178	2.76686	1.21851	1.99269	1.06521	2.09247	0.000233583	0.00183854		240.448	89.9747	165.211	3.14854	1.17817	2.16336	1.33039	2.5147	1.76673e-09	3.35241e-08		160.897	152.307	156.602	2.10686	1.99439	2.05062	1.04582	0.839411	0.943413		184.294
ENSRNOG00000000796	D4A054_RAT	LOC100911178;Ranbp2	RGD6494852;RGD1560047	;LOC294429;RGD1560047	100911178;294429	294429	chr20	37272071	37322651	-	protein_coding	FALSE	9501	43			14199.4	18485.3	16342.3	34.7562	45.2468	40.0015	-0.375849	0.770652	0.000483329	0.00342544		12997.3	17871.7	15434.5	31.8139	43.745	37.7794	-0.453904	0.730065	1.06651e-05	0.000102908		14605.4	15579.2	15092.3	35.7499	38.1335	36.9417	0.937758	0.0744837	0.271286		14701.9
ENSRNOG00000000798	Gnl1	Gnl1	RGD1303051	-	309593	309593	chr20	2931792	2940683	-	protein_coding	FALSE	1958	43			1018.03	2079.64	1548.83	12.0915	24.7005	18.396	-1.01138	0.496072	1.00734e-14	4.80134e-13		1049.97	2010.44	1530.2	12.4709	23.8786	18.1747	-0.920872	0.52819	5.77792e-14	1.93605e-12		1109.19	1031.83	1070.51	13.1742	12.2554	12.7148	1.07427	0.192135	0.464941		1195.6
ENSRNOG00000000799	Abcf1	Abcf1	RGD620286	Abc50	85493	85493	chr20	2953600	2962140	+	protein_coding	FALSE	2989	43			2011.51	6260.01	4135.76	15.6505	48.7058	32.1781	-1.61496	0.326475	3.02032e-45	7.17581e-43		2062.72	6051.84	4057.28	16.0489	47.0861	31.5675	-1.53686	0.344635	1.36078e-58	4.34117e-56		2019.42	2205.02	2112.22	15.712	17.1561	16.4341	0.91774	0.346681	0.634633		2377.33
ENSRNOG00000000800	Man1a1	Man1a1	RGD1310891	Aa2-166;LOC294567;Man1a	294410	294410	chr20	32582506	32766761	-	protein_coding	FALSE	4526	43			4553.55	3161.26	3857.41	23.3974	16.2434	19.8204	0.516108	1.43009	0.00011403	0.000993205		5159.35	3056.56	4107.95	26.5101	15.7054	21.1078	0.738401	1.66833	8.0611e-08	1.17882e-06		4869.27	4265.56	4567.41	25.0196	21.9176	23.4686	1.13994	0.020883	0.119563		5161.85
ENSRNOG00000000801	Msl3l2	Msl3l2	RGD1308699	LOC309790;RGD1308699	309790	309790	chr20	34905784	34907244	+	protein_coding	FALSE	1460	43			122.712	66.6839	94.6977	1.95463	1.06218	1.50841	0.806785	1.74931	0.0035041	0.0182447		115.952	64.4507	90.2014	1.84696	1.02661	1.43679	0.776256	1.71268	0.00411111	0.0188709		139.953	116.744	128.348	2.22926	1.85957	2.04441	1.17804	0.343162	0.63068		95.3704
ENSRNOG00000000802	D4A050_RAT	Tbc1d32	RGD2323599	LOC100359595	100359595	-	chr20	34787601	35021975	-	protein_coding	FALSE	4225	43			581.228	543.134	562.181	3.19927	2.98959	3.09443	0.0950249	1.06808	0.381073	0.604573		531.943	525.115	528.529	2.92799	2.89041	2.9092	0.0171427	1.01195	0.866127	0.933371		536.36	602.152	569.256	2.9523	3.31444	3.13337	0.892549	0.144116	0.394183		560.914
ENSRNOG00000000803	PP1RA_RAT	Ppp1r10	RGD620079	Fb19;Pnuts	65045	65045	chr20	2971495	2984407	-	protein_coding	FALSE	3016	43			974.701	1453.98	1214.34	7.51573	11.2114	9.36356	-0.560873	0.677892	0.000387807	0.00283565		883.521	1405.5	1144.51	6.81267	10.8375	8.82509	-0.654507	0.635293	2.4576e-06	2.70548e-05		1049.12	1176.23	1112.68	8.08959	9.06968	8.57963	0.893958	0.178829	0.44703		986.344
ENSRNOG00000000804	Mrps18b	Mrps18b	RGD1302998	Ptd017	294230	294230	chr20	2985989	2992029	+	protein_coding	FALSE	1044	43			471.89	304.575	388.233	10.5117	6.78463	8.64815	0.622087	1.5391	1.28394e-06	1.83932e-05		456.28	294.446	375.363	10.164	6.55899	8.36147	0.620248	1.53714	7.78112e-07	9.50177e-06		513.355	538.649	526.002	11.4353	11.9988	11.7171	0.953868	0.591618	0.816899		492.631
ENSRNOG00000000805	Gja1	Gja1	RGD2690	Cx43;MGC93610	24392	24392	chr20	35409814	35422252	+	protein_coding	FALSE	3125	43			3273.45	3418.05	3345.75	24.3606	25.4367	24.8986	-0.0605862	0.958874	0.685978	0.8352		3009.01	3304.18	3156.59	22.3926	24.5892	23.4909	-0.132225	0.912423	0.275217	0.481425		3604.76	3653.28	3629.02	26.8262	27.1872	27.0067	0.987052	0.883403	0.962332		3646.88
ENSRNOG00000000808	Hsf2	Hsf2	RGD68395	-	64441	64441	chr20	36520682	36538486	+	protein_coding	FALSE	2333	43			919.593	958.643	939.118	9.16669	9.55594	9.36132	-0.0599929	0.959269	0.542274	0.736271		849.524	926.825	888.174	8.46822	9.23878	8.8535	-0.125428	0.916732	0.200296	0.391466		929.94	938.457	934.198	9.26983	9.35473	9.31228	0.991268	0.874832	0.958744		904.602
ENSRNOG00000000809	RGD1303066	Atat1	RGD1303066	3110080J08Rik;FLJ13158;Mec17;RGD1303066;TAT	361789	361789	chr20	2992404	3005356	+	protein_coding	FALSE	1501	43			112.964	116.624	114.794	1.75022	1.80692	1.77857	-0.0424114	0.971031	0.845334	0.928171		105.301	112.751	109.026	1.63149	1.74691	1.6892	-0.0932625	0.937401	0.677827	0.823632		111.234	140.197	125.715	1.72341	2.17215	1.94778	0.801502	0.0822182	0.287441		100.723
ENSRNOG00000000811	Pkib	Pkib	RGD3335	PKINH;Prkacn2;RATPKINH	24678	24678	chr20	36655505	36750683	+	protein_coding	FALSE	1500	43			12.8494	6.07827	9.46384	0.199216	0.0942367	0.146726	0.582285	1.49722	0.229424	0.443928		7.59503	5.87806	6.73654	0.117752	0.0911327	0.104443	0.190705	1.14132	0.684647	0.827335		12.5347	10.1938	11.3643	0.194337	0.158044	0.176191	1.15328	0.596683	0.820261		10.2609
ENSRNOG00000000812	RGD1302996	RGD1302996	RGD1302996	MGC108866;MGC15854	294231	294231	chr20	3005612	3009722	+	protein_coding	FALSE	1179	43			111.929	106.714	109.321	2.2078	2.10493	2.15637	0.0683053	1.04848	0.704218	0.847047		113.955	103.162	108.558	2.24776	2.03487	2.14131	0.137787	1.10022	0.425136	0.631375		115.133	141.03	128.082	2.271	2.78182	2.52641	0.829327	0.239112	0.52205		133.139
ENSRNOG00000000814	Fabp7	Fabp7	RGD69312	B-FABP;BLBP	80841	80841	chr20	36812517	36816050	+	protein_coding	FALSE	602	43			13.4798	21.417	17.4484	0.520738	0.827357	0.674047	-0.33669	0.791856	0.488602	0.695308		5.00452	5.54794	12.8508	0.193329	0.214322	0.496436	-0.910934	0.531841	NA	NA		45.9621	10.7019	28.332	1.77556	0.413424	1.09449	1.95518	0.0217099	0.12241		4.40346
ENSRNOG00000000815	Smpdl3a	Smpdl3a	RGD1359277	MGC95161	294422	294422	chr20	36821915	36844891	+	protein_coding	FALSE	1661	43			325.713	224.104	274.908	4.56034	3.1377	3.84902	0.472103	1.38713	0.139045	0.317878		217.976	216.724	217.35	3.0519	3.03437	3.04313	0.00561309	1.0039	0.985483	0.994253		360.405	291.098	325.752	5.04606	4.07569	4.56088	1.23253	0.0169468	0.103852		279.015
ENSRNOG00000000816	RGD1309543	Ppp1r18	RGD1309543	Kiaa1949;LOC361790;RGD1309543	361790	361790	chr20	3025506	3034831	-	protein_coding	FALSE	2154	43			409.283	403.824	406.553	4.41885	4.35991	4.38938	0.0199483	1.01392	0.922418	0.965817		427.603	390.344	408.973	4.61665	4.21437	4.41551	0.128395	1.09308	0.461031	0.663887		420.302	552.95	486.626	4.53782	5.96997	5.25389	0.765152	0.00384927	0.0360343		382.669
ENSRNOG00000000818	Nrm	Nrm	RGD1302966	-	361791	361791	chr20	3035770	3039251	-	protein_coding	FALSE	1438	43			41.5255	23.9192	32.7224	0.671564	0.38683	0.529197	0.716628	1.64334	0.0151998	0.060342		32.6682	23.1237	27.896	0.528321	0.373965	0.451143	0.443998	1.36037	0.14848	0.320688		44.4403	41.7137	43.077	0.718704	0.674608	0.696656	1.05148	0.817717	0.932927		33.7375
ENSRNOG00000000819	-	-	RGD	-	-	-	chr20	3039042	3039416	+	pseudogene	FALSE	369	43			3.22508	4.8822	4.05364	0.203257	0.307695	0.255476	-0.307745	0.807904	0.525713	NA		4.20407	4.7184	4.46124	0.264957	0.297372	0.281164	-0.0603006	0.959064	0.8965	NA		2.26538	6.16104	4.21321	0.142773	0.388292	0.265533	0.637398	0.122455	NA		3.46088
ENSRNOG00000000821	Tubb5	Tubb5	RGD628596	Tubb	29214	29214	chr20	3060236	3064734	+	protein_coding	FALSE	2270	43			6258.68	4538.86	5398.77	64.1192	46.4999	55.3096	0.455846	1.37159	0.000272544	0.00210656		6234.82	4387.83	5311.33	63.8748	44.9527	54.4137	0.502703	1.41687	4.68223e-09	8.41538e-08		7199.55	7412.51	7306.03	73.7583	75.9401	74.8492	0.97139	0.482009	0.745701		5921.67
ENSRNOG00000000823	Gcc2	Gcc2	RGD1305732	LOC309798;Lims1	309798	309798	chr20	37472177	37518324	-	protein_coding	FALSE	6526	43			3605.61	3754.33	3679.97	12.8488	13.3788	13.1138	-0.0579091	0.960655	0.512154	0.712411		3432.99	3629.59	3531.29	12.2337	12.9343	12.584	-0.079667	0.946276	0.321097	0.533177		3673.73	3937.68	3805.7	13.0916	14.0322	13.5619	0.933421	0.0777144	0.278693		3530.06
ENSRNOG00000000824	Dse	Dse	RGD1305079	LOC365583;Sart2	365583	365583	chr20	37568785	37647573	+	protein_coding	FALSE	4232	43			468.095	497.879	482.987	2.57229	2.73596	2.65412	-0.0797444	0.946225	0.782492	0.892732		483.469	481.335	482.402	2.65677	2.64505	2.65091	0.00608575	1.00423	0.981029	0.992698		534.218	511.992	523.105	2.93565	2.81352	2.87458	1.04102	0.771206	0.912599		423.455
ENSRNOG00000000825	Fam26e	Fam26e	RGD1310405	LOC294431;RGD1310405	294431	294431	chr20	37693421	37699448	+	protein_coding	FALSE	1696	43			14.9419	17.9134	16.4277	0.204886	0.245632	0.225259	-0.159648	0.895243	0.735242	0.864787		13.4749	17.3188	15.3968	0.18477	0.237478	0.211124	-0.220083	0.858516	0.630708	0.792911		20.0886	13.5524	16.8205	0.275458	0.185832	0.230645	1.33278	0.263157	0.547663		11.4734
ENSRNOG00000000826	Flot1	Flot1	RGD70991	REG-2	64665	64665	chr20	3065784	3076159	-	protein_coding	FALSE	2242	43			683.703	756.729	720.216	7.09191	7.8494	7.47065	-0.143598	0.905259	0.207637	0.416202		718.927	731.579	725.253	7.45729	7.58852	7.5229	-0.0239406	0.983543	0.763405	0.877737		694.962	932.05	813.506	7.2087	9.66797	8.43834	0.753487	0.00930137	0.0686532		729.002
ENSRNOG00000000827	Ier3	Ier3	RGD1303321	Dif2;Iex1;Ler3;MGC124532;Prg1	294235	294235	chr20	3076568	3077748	-	protein_coding	FALSE	1073	43			88.9551	220.797	154.876	1.92798	4.78547	3.35672	-1.263	0.416676	1.41601e-12	5.21898e-11		87.6641	213.45	150.557	1.9	4.62624	3.26312	-1.2212	0.428926	2.10515e-10	4.56631e-09		100.077	116.607	108.342	2.16904	2.52729	2.34816	0.865358	0.280038	0.567647		84.613
ENSRNOG00000000830	Ddr1	Ddr1	RGD2252	Cak;Drd1;PTK3D	25678	25678	chr20	3196657	3214886	+	protein_coding	FALSE	3099	43			416.132	675.056	545.594	3.12278	5.06582	4.0943	-0.669955	0.628526	0.000378353	0.00277705		419.444	652.596	536.02	3.14763	4.89727	4.02245	-0.618627	0.651291	7.51679e-05	0.000584584		517.376	679.523	598.449	3.88254	5.09934	4.49094	0.772367	0.0481091	0.205171		354.537
ENSRNOG00000000831	Gtf2h4	Gtf2h4	RGD1303309	MGC156549	294236	294236	chr20	3222292	3227915	+	protein_coding	FALSE	1638	43			246.65	224.892	235.771	3.50186	3.19295	3.3474	0.130014	1.0943	0.377142	0.601612		248.414	217.413	232.913	3.5269	3.08677	3.30683	0.192331	1.14261	0.161228	0.338947		244.945	243.004	243.975	3.47766	3.4501	3.46388	1.00719	0.933627	0.980264		237.033
ENSRNOG00000000833	Vars2	Vars2	RGD1303122	KIAA1885;Vars2l;Varsl;valRS	309596	309596	chr20	3228062	3238909	+	protein_coding	FALSE	4099	43			423.575	324.624	374.099	2.40317	1.84176	2.12247	0.378821	1.30028	0.00140264	0.00850118		412.279	313.842	363.061	2.33908	1.78059	2.05984	0.386709	1.30741	0.00150706	0.00799365		380.014	413.02	396.517	2.15602	2.34328	2.24965	0.921734	0.397189	0.680123		357.06
ENSRNOG00000000836	Ltb	Ltb	RGD1303162	MGC108924	361795	361795	chr20	3666524	3668369	-	protein_coding	FALSE	1167	43			8.17062	5.5012	6.83591	0.162823	0.109627	0.136225	0.390648	1.31098	0.39048	0.613627		5.62897	5.31799	5.47348	0.112173	0.105976	0.109075	0.0598486	1.04236	0.895978	0.950957		9.62709	7.13558	8.38134	0.191847	0.142197	0.167022	1.18807	0.550852	0.7913		7.22384
ENSRNOG00000000837	Tnf	Tnf	RGD3876	MGC124630;RATTNF;TNF-a;TNF-alpha;Tnfa	24835	24835	chr20	3660999	3663610	+	protein_coding	FALSE	1679	43			9.66665	4.17054	6.91859	0.133893	0.0577662	0.0958294	0.717814	1.64469	0.133469	0.309577		6.38075	4.03112	5.20594	0.0883797	0.055835	0.0721074	0.41312	1.33156	0.367021	0.578871		9.18078	4.07964	6.63021	0.127163	0.056507	0.091835	1.35205	0.287568	0.575358		8.14218
ENSRNOG00000000838	Lta	Lta	RGD3020	Tnfb	25008	25008	chr20	3657841	3659848	+	protein_coding	FALSE	1341	43			0	0	0	0	0	0	NA	NA	NA	NA		0.300058	0	0.150029	0.00520365	0	0.00260182	0.0708226	1.05032	0.622563	NA		0	0	0	0	0	0	NA	NA	NA		0
ENSRNOG00000000839	Nfkbil1	Nfkbil1	RGD1303310	-	361794	361794	chr20	3629240	3644222	+	protein_coding	FALSE	1463	43			94.5943	92.3358	93.465	1.50367	1.46777	1.48572	0.0352465	1.02473	0.855897	0.933555		92.243	89.2674	90.7552	1.46629	1.41899	1.44264	0.0417674	1.02937	0.848733	0.923713		98.1243	92.4301	95.2772	1.55978	1.46927	1.51452	1.05551	0.717425	0.886816		89.9156
ENSRNOG00000000840	Atp6v1g2	Atp6v1g2	RGD1303186	Atp6g;Atp6g2;NG38	368044	368044	chr20	3626316	3628571	-	protein_coding	FALSE	1506	43			62.3398	160.014	111.177	0.962658	2.47095	1.7168	-0.945789	0.519145	0.0341977	0.113896		70.6235	154.636	112.63	1.09058	2.3879	1.73924	-0.795035	0.576329	0.0634776	0.171404		143.275	160.243	151.759	2.21247	2.4745	2.34348	0.936925	0.821139	0.934652		59.4194
ENSRNOG00000000841	Bat1	Ddx39b	RGD70923	Bat1;Bat1a;D17H6S81E-1;D20H6S81e;p47	114612	114612	chr20	3611133	3623527	-	protein_coding	FALSE	1867	43			4580.41	3518.46	4049.43	57.0547	43.8268	50.4408	0.377832	1.29939	5.86584e-07	9.03153e-06		4344.56	3401.74	3873.15	54.1169	42.3729	48.2449	0.349769	1.27436	2.6392e-05	0.000229495		4759.84	4154.68	4457.26	59.2898	51.7517	55.5207	1.14425	0.00919269	0.0681089		4766.49
ENSRNOG00000000842	Ddah2	Ddah2	RGD1302955	DDAH-2;DDAHII;MGC105993	294239	294239	chr20	3829767	3831770	-	protein_coding	FALSE	1089	43			1082.89	695.378	889.135	23.1254	14.8499	18.9877	0.628877	1.54636	7.75033e-08	1.41142e-06		1069.6	672.34	870.97	22.8415	14.358	18.5997	0.658122	1.57803	1.05733e-08	1.77727e-07		1249.45	1008.22	1128.84	26.6823	21.5308	24.1066	1.23278	0.0186801	0.111452		1035.4
ENSRNOG00000000843	Ly6g6c	Ly6g6c	RGD1302999	-	294241	294241	chr20	3817975	3820673	-	protein_coding	FALSE	846	43			4.59475	4.06029	4.32752	0.126306	0.111614	0.11896	0.0960184	1.06882	0.842488	NA		4.06596	3.9261	3.99603	0.11177	0.107925	0.109848	0.0226369	1.01581	0.961373	NA		3.5441	4.08667	3.81538	0.0974242	0.112339	0.104882	0.938491	0.827032	NA		3.68969
ENSRNOG00000000844	Ly6g6d	Ly6g6d	RGD1303064	G6d;Ly6-D;Ng25	415062	415062	chr20	3813285	3816525	+	protein_coding	FALSE	405	43			60.7405	27.1143	43.9274	3.48783	1.55695	2.52239	1.03921	2.05511	0.000358655	0.0026501		48.7658	26.2206	37.4932	2.80022	1.50563	2.15293	0.77682	1.71335	0.0119503	0.0457258		62.8658	55.972	59.4189	3.60986	3.21401	3.41194	1.10508	0.593678	0.817941		50.1521
ENSRNOG00000000845	Bat5	Abhd16a	RGD1303164	Bat5;NG26	361796	361796	chr20	3782757	3797594	-	protein_coding	FALSE	1973	43			948.256	1150.11	1049.19	11.1771	13.5564	12.3668	-0.273395	0.82737	0.0380129	0.12356		992.27	1111.88	1052.08	11.6959	13.1058	12.4009	-0.161897	0.893849	0.184686	0.371391		1064.4	1248.8	1156.6	12.5461	14.7196	13.6329	0.856686	0.128604	0.37081		961.929
ENSRNOG00000000846	Ly6g5c	Ly6g5c	RGD735180	re8	294245	294245	chr20	3773182	3777262	-	protein_coding	FALSE	686	43			0.31278	0	0.15639	0.0106034	0	0.00530172	0.0686599	1.04874	0.641016	NA		0	0	0	0	0	0	NA	NA	NA	NA		0	0	0	0	0	0	NA	NA	NA		0.677412
ENSRNOG00000000847	Csnk2b	Csnk2b	RGD619978	Ck2	81650	81650	chr20	3764564	3768980	+	protein_coding	FALSE	859	43			1466.76	1762.29	1614.53	39.7097	47.7108	43.7102	-0.259816	0.835194	0.0530075	0.158951		1402.11	1703.77	1552.94	37.9596	46.1265	42.043	-0.276119	0.82581	0.0265099	0.0865925		1581.07	1846.73	1713.9	42.8044	49.9967	46.4006	0.857493	0.0107503	0.0766449		1681.97
ENSRNOG00000000848	Bat4	Gpank1	RGD1303304	Bat4	415064	415064	chr20	3761294	3764338	-	protein_coding	FALSE	1407	43			317.893	213.583	265.738	5.25435	3.53024	4.3923	0.561908	1.47622	6.12884e-06	7.45257e-05		292.429	206.5	249.464	4.83346	3.41316	4.12331	0.490132	1.40457	3.80298e-05	0.000318051		330.299	359.902	345.101	5.4594	5.9487	5.70405	0.918705	0.330757	0.618906		291.017
ENSRNOG00000000850	Apom	Apom	RGD620773	apo-M	55939	55939	chr20	3754626	3757204	+	protein_coding	FALSE	738	43			25.1967	22.6711	23.9339	0.793996	0.71441	0.754203	0.129901	1.09422	0.685442	0.8352		31.8569	21.9185	26.8877	1.00387	0.690694	0.847284	0.464174	1.37953	0.149624	0.322024		32.6761	51.0886	41.8824	1.02969	1.6099	1.3198	0.677976	0.0455112	0.197604		33.0063
ENSRNOG00000000851	Bat3	Bag6	RGD71064	Bat3	94342	94342	chr20	3739592	3751998	-	protein_coding	FALSE	3720	43			4051.65	4013.47	4032.56	25.3292	25.0905	25.2098	0.0133178	1.00927	0.927598	0.968422		4361.68	3880.17	4120.93	27.2673	24.2571	25.7622	0.165184	1.12131	0.220415	0.417157		4652.48	4641.71	4647.1	29.0853	29.018	29.0516	1.00227	0.971544	0.991048		4825.21
ENSRNOG00000000852	Bat2	Prrc2a	RGD1303025	Bat2	294250	294250	chr20	3724277	3737617	+	protein_coding	FALSE	6486	43			2295.49	2379.41	2337.45	8.23057	8.53145	8.38101	-0.0504122	0.96566	0.708623	0.850086		2326.2	2300.16	2313.18	8.3407	8.24733	8.29401	0.0166301	1.01159	0.87752	0.94053		2242.95	2622.89	2432.92	8.04218	9.40449	8.72334	0.857543	0.054561	0.221828		2224.87
ENSRNOG00000000853	Aif1	Aif1	RGD61924	AIF-1;BART-1;Bart1;iba1;mrf-1	29427	29427	chr20	3714427	3716325	+	protein_coding	FALSE	914	43			214.557	105.261	159.909	5.45919	2.67825	4.06872	0.790365	1.72951	0.0532376	0.159433		137.582	101.81	119.696	3.50063	2.59046	3.04554	0.34493	1.27009	0.36047	0.572775		211.872	85.0726	148.472	5.39087	2.16459	3.77773	2.14354	0.000414536	0.00687046		167.99
ENSRNOG00000000854	Ncr3	Ncr3	RGD727881	1C7;NK-p30;Nkp30	294251	294251	chr20	3701807	3707399	-	protein_coding	FALSE	937	43			1.29343	0.711654	1.00254	0.0321021	0.0176629	0.0248825	0.171403	1.12615	0.65756	NA		0.701222	0.687278	0.69425	0.0174039	0.0170579	0.0172309	0.00196451	1.00136	0.993334	NA		0.658209	1.69449	1.17635	0.0163364	0.0420564	0.0291964	0.855959	0.479815	NA		0.314191
ENSRNOG00000000855	Lst1	Lst1	RGD620077	B144	64569	64569	chr20	3698567	3701486	+	protein_coding	FALSE	374	43			1.94003	2.05991	1.99997	0.120633	0.128088	0.124361	-0.0222527	0.984694	0.959648	NA		2.08962	1.99147	2.04055	0.129935	0.123832	0.126884	0.0196564	1.01372	0.965647	NA		3.86911	3.77705	3.82308	0.240586	0.234862	0.237724	1.00787	0.976901	NA		1.64478
ENSRNOG00000000857	Msh5	Msh5	RGD1303008	-	294252	-	chr20	3845730	3862010	+	protein_coding	FALSE	2656	43			61.5935	43.5253	52.5594	0.53931	0.381105	0.460208	0.435335	1.35222	0.183587	0.3836		55.6521	42.0869	48.8695	0.487287	0.368511	0.427899	0.352952	1.27717	0.229988	0.429017		80.982	40.6466	60.8143	0.709075	0.3559	0.532487	1.7894	0.00562804	0.0476261		47.3954
ENSRNOG00000000858	Ng23	Sapcd1	RGD1359359	Ng23	406170	406170	chr20	3862653	3864396	+	protein_coding	FALSE	807	43			20.7716	27.1075	23.9396	0.598588	0.781173	0.689881	-0.294442	0.815388	0.470022	0.681363		29.2964	26.2004	27.7484	0.844253	0.755033	0.799643	0.139006	1.10115	0.712212	0.845845		25.9737	26.7642	26.369	0.748501	0.77128	0.75989	0.977824	0.930845	0.979387		16.8073
ENSRNOG00000000859	LOC100364959	-	RGD	-	-	-	chrX	143394455	143394930	-	pseudogene	FALSE	468	43			0	0	0	0	0	0	NA	NA	NA	NA		0	0	0	0	0	0	NA	NA	NA	NA		0	0	0	0	0	0	NA	NA	NA		0
ENSRNOG00000000860	G7c	Vwa7	RGD1303137	C6orf27;G7c;NG37	309611	309611	chr20	3863664	3874196	-	protein_coding	FALSE	4347	43			240.643	193.855	217.249	1.2874	1.0371	1.16225	0.288767	1.2216	0.256963	0.476025		280.994	187.397	234.196	1.50328	1.00255	1.25291	0.566654	1.48108	0.000454929	0.00282495		223.273	166.959	195.116	1.19448	0.893205	1.04384	1.30678	0.0904939	0.304957		292.165
ENSRNOG00000000861	Zic3	Zic3	RGD1561261	LOC367944;RGD1561261	367944	367944	chrX	143127645	143139155	+	protein_coding	FALSE	1871	43			43.9267	42.6925	43.3096	0.545992	0.530651	0.538322	0.0327502	1.02296	0.939174	0.972893		43.5601	41.2643	42.4122	0.541435	0.5129	0.527168	0.0609143	1.04313	0.884849	0.944699		46.0953	37.8593	41.9773	0.572947	0.470577	0.521762	1.16843	0.513628	0.768693		28.5769
ENSRNOG00000000866	Rbmx	Rbmx	RGD1565256	LOC302855;MGC114544;hnRNP G;hnRNP-G	302855	302855	chrX	142112808	142119269	-	protein_coding	FALSE	1997	43			2092.43	1984.04	2038.23	24.3672	23.1049	23.736	0.0751532	1.05347	0.514994	0.714882		2013.51	1918.24	1965.87	23.4481	22.3386	22.8933	0.0689959	1.04899	0.501131	0.696734		2253.87	2003.08	2128.47	26.2472	23.3266	24.7869	1.12094	0.270666	0.556852		2277.11
ENSRNOG00000000867	Vars	Vars	RGD3950	Bat6;G7a;TrsVal;Vars2;valRS	25009	25009	chr20	3874446	3888969	-	protein_coding	FALSE	3980	43			762.923	742.581	752.752	4.45789	4.33903	4.39846	0.0392424	1.02757	0.723588	0.858095		748.491	717.874	733.183	4.37356	4.19466	4.28411	0.0593641	1.04201	0.597539	0.770537		804.914	990.9	897.907	4.70325	5.79	5.24662	0.813566	0.000297143	0.00529259		765.177
ENSRNOG00000000868	-	-	RGD	-	-	-	chrX	141999157	141999956	+	pseudogene	FALSE	780	43			0	0	0	0	0	0	NA	NA	NA	NA		0	0	0	0	0	0	NA	NA	NA	NA		0	0	0	0	0	0	NA	NA	NA		0
ENSRNOG00000000869	Arhgef6	Arhgef6	RGD1359674	-	363509	363509	chrX	141946361	142068629	-	protein_coding	FALSE	2536	43			187.547	156.518	172.033	1.71986	1.43531	1.57759	0.251602	1.19053	0.154039	0.341196		177.326	151.331	164.329	1.62613	1.38775	1.50694	0.219027	1.16395	0.121029	0.275423		209.415	254.175	231.795	1.92039	2.33086	2.12563	0.829767	0.0945693	0.313121		184.155
ENSRNOG00000000871	Cd40lg	Cd40lg	RGD708418	CD40-L;Cd40l;LOC84349;Tnfsf5	84349	84349	chrX	141925018	141937187	+	protein_coding	FALSE	787	43			0.31278	0.729255	0.521018	0.00924264	0.0215495	0.015396	-0.0723173	0.951109	0.760566	NA		0	0.704607	0.352303	0	0.0208211	0.0104105	-0.123825	0.917751	0.509049	NA		0	0.32485	0.162425	0	0.0095993	0.00479965	0.960172	0.618578	NA		1.29368
ENSRNOG00000000872	-	-	RGD	-	-	-	chr20	3908011	3908634	+	pseudogene	FALSE	621	43			3.58446	3.5854	3.58493	0.134235	0.13427	0.134252	-0.00963616	0.993343	0.984156	NA		4.46713	3.46878	3.96795	0.167289	0.129902	0.148596	0.162612	1.11931	0.729163	NA		4.86159	2.45423	3.65791	0.182062	0.0919085	0.136985	1.25685	0.408422	NA		3.70181
ENSRNOG00000000873	Brs3	Brs3	RGD628645	BRS-3	260319	260319	chrX	141688649	141693028	+	protein_coding	FALSE	1380	43			0.667866	0	0.333933	0.0112549	0	0.00562745	0.229062	1.17207	0.37456	NA		0	0	0	0	0	0	NA	NA	NA	NA		0	0	0	0	0	0	NA	NA	NA		0
ENSRNOG00000000875	Fhl1	Fhl1	RGD2615	SLIM1	25177	25177	chrX	141315504	141329273	+	protein_coding	FALSE	2530	43			324.168	391.453	357.81	2.97976	3.59824	3.289	-0.227601	0.854054	0.524399	0.721784		363.134	378.421	370.777	3.33793	3.47845	3.40819	-0.0518287	0.964713	0.865216	0.933109		371.887	295.733	333.81	3.41839	2.71838	3.06839	1.23705	0.166058	0.428162		214.757
ENSRNOG00000000878	Slc44a4	Slc44a4	RGD1303167	Ng22	294255	294255	chr20	4005153	4021270	-	protein_coding	FALSE	2257	43			1.01028	2.42454	1.71741	0.0104098	0.0249821	0.0176959	-0.3677	0.775017	0.408605	NA		3.40174	2.34378	2.87276	0.0350511	0.0241499	0.0296005	0.170735	1.12563	0.69188	NA		5.24499	2.49518	3.87009	0.0540436	0.02571	0.0398768	1.08928	0.651127	NA		4.1135
ENSRNOG00000000879	Slc9a6	Slc9a6	RGD1563582	LOC302863;RGD1563582	302863	-	chrX	141146236	141199140	+	protein_coding	FALSE	2408	43			1027.1	1197.57	1112.33	9.91946	11.5658	10.7426	-0.220283	0.858397	0.00659433	0.0304625		1030.53	1157.8	1094.16	9.95256	11.1817	10.5671	-0.166399	0.891064	0.0161689	0.0583951		1051.05	921.216	986.131	10.1507	8.89686	9.52379	1.13919	0.0574964	0.229632		1039.18
ENSRNOG00000000881	Mmgt1	Mmgt1	RGD1566339	LOC302864;RGD1566339;Tmem32	302864	-	chrX	141127269	141136208	-	protein_coding	FALSE	704	43			178.929	207.512	193.22	5.9107	6.85491	6.38281	-0.205778	0.867071	0.314523	0.539388		191.766	200.657	196.211	6.33475	6.62848	6.48162	-0.0646604	0.95617	0.74142	0.865282		212.489	174.643	193.566	7.01933	5.76912	6.39422	1.21089	0.0381587	0.177702		181.54
ENSRNOG00000000885	LOC100362819	Auts2	RGD2323959	LOC100362819	100362819	-	chr12	26127298	26166581	+	protein_coding	FALSE	3069	43			20.7371	29.6092	25.1731	0.157139	0.224368	0.190753	-0.390651	0.762785	0.336972	0.561489		21.0853	28.6183	24.8518	0.159777	0.21686	0.188319	-0.333477	0.793621	0.405257	0.614344		21.8357	16.4649	19.1503	0.165464	0.124765	0.145115	1.22932	0.428443	0.704041		15.7788
ENSRNOG00000000886	Caln1	Caln1	RGD1305843	LOC363909;caBP8	363909	363909	chr12	26860408	27287503	-	protein_coding	FALSE	786	43			32.818	39.6031	36.2105	0.971003	1.17176	1.07138	-0.199135	0.871073	0.646673	0.810006		45.5827	38.3046	41.9437	1.34868	1.13334	1.24101	0.179534	1.13252	0.668285	0.816455		70.0297	42.9809	56.5053	2.07201	1.2717	1.67185	1.55487	0.00948802	0.0696353		45.9411
ENSRNOG00000000887	-	-	RGD	-	-	-	chr12	330508	331252	-	pseudogene	FALSE	735	43			23.9116	23.8082	23.8599	0.756577	0.753306	0.754942	0.0105547	1.00734	0.975577	0.990589		25.3133	23.0123	24.1628	0.800926	0.728123	0.764524	0.113874	1.08213	0.742149	0.865803		24.2097	21.5033	22.8565	0.766009	0.680376	0.723192	1.09747	0.709796	0.883127		24.2837
ENSRNOG00000000888	Sbds	Sbds	RGD1311043	LOC288615;MGC105922	288615	288615	chr12	27457312	27466470	+	protein_coding	FALSE	1394	43			854.947	794.821	824.884	14.2629	13.2598	13.7614	0.102808	1.07386	0.351445	0.574908		801.472	768.453	784.962	13.3708	12.8199	13.0954	0.0585725	1.04143	0.460722	0.66369		892.082	848.786	870.434	14.8824	14.1601	14.5213	1.05042	0.332586	0.62088		791.049
ENSRNOG00000000889	LOC304239	LOC304239	RGD1565198	-	304239	-	chr12	4545585	4606800	+	protein_coding	FALSE	4397	43			13.0526	16.5618	14.8072	0.0690353	0.0875955	0.0783154	-0.280417	0.823353	0.462009	0.675006		14.1485	16.0134	15.081	0.0748317	0.0846951	0.0797634	-0.136758	0.909561	0.711433	0.845531		21.8814	16.915	19.3982	0.115731	0.0894639	0.102598	1.2256	0.403146	0.68491		21.0927
ENSRNOG00000000891	F1LYH2_RAT	-	RGD	-	-	-	chr12	4809846	4814029	-	protein_coding	FALSE	1401	43			181.627	204.241	192.934	3.01491	3.39028	3.2026	-0.167948	0.890108	0.27064	0.490954		171.794	197.468	184.631	2.85169	3.27786	3.06478	-0.19464	0.873791	0.211845	0.406769		189.77	198.633	194.201	3.15008	3.29719	3.22364	0.957343	0.691726	0.873961		185.499
ENSRNOG00000000893	MGC94190	Tmem248	RGD1303319	MGC94190	288616	288616	chr12	27469775	27494475	-	protein_coding	FALSE	1672	43			812.84	912.07	862.455	11.3058	12.686	11.9959	-0.163993	0.892551	0.153996	0.341151		777.362	881.785	829.573	10.8123	12.2647	11.5385	-0.18064	0.882312	0.0479598	0.137969		846.055	911.707	878.881	11.7678	12.6809	12.2243	0.92827	0.202125	0.478353		796.499
ENSRNOG00000000894	Fry	Fry	RGD1307034	LOC304244;RGD1307034	304244	304244	chr12	4886882	5135963	-	protein_coding	FALSE	10901	43			1750.76	20523.3	11137	3.73501	43.7836	23.7593	-3.29401	0.101954	4.00206e-39	8.24051e-37		2263.66	19837.5	11050.6	4.82921	42.3206	23.5749	-2.99694	0.125266	7.66209e-56	2.34659e-53		1479.21	3126.22	2302.71	3.1557	6.66936	4.91253	0.488642	1.51652e-09	1.81936e-07		2340.12
ENSRNOG00000000895	Rabgef1	Rabgef1	RGD1307295	LOC360797	360797	360797	chr12	27497544	27525385	-	protein_coding	FALSE	2826	43			787.687	673.517	730.602	6.48206	5.54253	6.0123	0.222268	1.16657	0.0559872	0.165223		741.148	651.157	696.152	6.09908	5.35852	5.7288	0.18305	1.13528	0.176241	0.359094		857.336	870.773	864.055	7.05522	7.1658	7.11051	0.984211	0.818797	0.933477		784.58
ENSRNOG00000000896	F1LYR7_RAT	-	RGD	-	-	-	chr8	87915866	87916373	+	protein_coding	FALSE	471	43			0.655197	0	0.327598	0.0323506	0	0.0161753	0.227227	1.17058	0.376753	NA		0	0	0	0	0	0	NA	NA	NA	NA		0.330828	0	0.165414	0.0163348	0	0.00816738	1.04116	0.622315	NA		1.7186
ENSRNOG00000000897	Rxfp2	Rxfp2	RGD1309449	Gpcr;LOC363866;Lgr8	363866	363866	chr12	5326996	5388674	-	protein_coding	FALSE	2257	43			8.17469	110.29	59.2324	0.0842308	1.13641	0.610322	-2.92671	0.131514	1.05047e-13	4.45672e-12		10.9719	106.591	58.7815	0.113053	1.0983	0.605676	-2.70505	0.153356	8.5745e-15	3.08944e-13		4.19089	3.80046	3.99567	0.0431823	0.0391594	0.0411709	1.03046	0.910867	NA		16.6766
ENSRNOG00000000899	F1M387_RAT	-	RGD	-	-	-	chr12	5667676	5750081	-	protein_coding	FALSE	1466	43			425.794	343.967	384.88	6.75456	5.45651	6.10553	0.303324	1.23398	0.00420429	0.0211683		388.519	332.545	360.532	6.16326	5.27532	5.71929	0.221194	1.1657	0.0489958	0.14029		398.228	424.438	411.333	6.31728	6.73306	6.52517	0.939535	0.534512	0.780629		402.476
ENSRNOG00000000900	Tpst1	Tpst1	RGD1308473	LOC288617;MGC125193;TPST-1	288617	288617	chr12	27585391	27648585	-	protein_coding	FALSE	1686	43			872.723	813.763	843.243	12.0379	11.2246	11.6313	0.0958592	1.0687	0.643649	0.807595		753.122	786.738	769.93	10.3882	10.8519	10.62	-0.0615132	0.958259	0.499085	0.695314		846.824	648.697	747.761	11.6807	8.94779	10.3142	1.29483	0.00853049	0.0642995		644.609
ENSRNOG00000000901	Crcp	Crcp	RGD620753	CGRPRCP;Cgrp-rcp	114205	114205	chr12	27666927	27693130	-	protein_coding	FALSE	1413	43			7369.6	4346.36	5857.98	121.292	71.5344	96.4134	0.748266	1.67977	4.44576e-09	9.60221e-08		6521.52	4202.21	5361.87	107.334	69.162	88.2481	0.625067	1.54228	1.35238e-08	2.23639e-07		7693.77	5875.95	6784.86	126.628	96.7091	111.668	1.30507	2.82516e-05	0.000804036		7076.87
ENSRNOG00000000902	Hsph1	Hsph1	RGD1311609	Hsp105;LOC288444	288444	288444	chr12	5798143	5811451	+	protein_coding	FALSE	2668	43			6566.4	12005.7	9286.05	57.2365	104.649	80.9425	-0.848943	0.555191	2.11494e-08	4.16065e-07		5861.95	11608.9	8735.44	51.0961	101.19	76.1431	-0.961359	0.513573	4.83e-11	1.16475e-09		3512.47	4205.61	3859.04	30.6167	36.6585	33.6376	0.838502	0.039603	0.181715		5492.18
ENSRNOG00000000903	ARLY_RAT	Asl	RGD619974	ASAL	59085	59085	chr12	27702881	27720223	+	protein_coding	FALSE	2061	43			724.159	4442.74	2583.45	8.17123	50.1308	29.151	-2.55693	0.169937	1.25056e-68	7.42786e-66		877.645	4295.74	2586.69	9.90313	48.472	29.1876	-2.20774	0.216473	2.31172e-36	3.40379e-34		732.519	682.706	707.613	8.26556	7.70349	7.98452	1.07004	0.548781	0.790488		833.857
ENSRNOG00000000904	D3ZTT3_RAT	Wdr95	RGD1561029	LOC304252;RGD1561029	100361588	-	chr12	5830026	5867488	-	protein_coding	FALSE	1690	43			1.62725	0	0.813623	0.0223923	0	0.0111961	0.196031	1.14554	0.411267	NA		1.73901	0	0.869504	0.0239302	0	0.0119651	0.598719	1.51437	0.100576	NA		2.31235	0.71291	1.51263	0.0318199	0.00981024	0.020815	1.13454	0.500862	NA		3.81255
ENSRNOG00000000905	RGD1560846	Tex26	RGD1560846	LOC498133;RGD1560846	498133	498133	chr12	6064843	6096175	-	protein_coding	FALSE	1463	43			61.4429	62.2856	61.8642	0.976695	0.99009	0.983392	-0.024064	0.983458	0.932056	0.970356		63.9139	60.229	62.0714	1.01597	0.957399	0.986686	0.077131	1.05492	0.802117	0.898458		65.0854	88.0917	76.5885	1.0346	1.4003	1.21745	0.767349	0.173111	0.439222		70.0227
ENSRNOG00000000906	RGD1307396	Medag	RGD1307396	LOC360757;RGD1307396	360757	-	chr12	6105288	6126331	-	protein_coding	FALSE	1156	43			27.0318	36.3369	31.6844	0.543812	0.731006	0.637409	-0.359606	0.779377	0.31874	0.543107		19.8154	35.132	27.4737	0.398636	0.706768	0.552702	-0.701236	0.615045	0.0373608	0.113558		26.1318	15.3487	20.7402	0.525705	0.308778	0.417242	1.54477	0.0527852	0.217258		19.4626
ENSRNOG00000000907	Alox5ap	Alox5ap	RGD2097	FLAP	29624	29624	chr12	6245810	6269796	-	protein_coding	FALSE	934	43			23.5732	91.4227	57.4979	0.586952	2.27635	1.43165	-1.6868	0.310615	3.58933e-07	5.76196e-06		16.8139	88.4002	52.6071	0.418652	2.20109	1.30987	-2.07883	0.236706	2.27136e-11	5.7395e-10		30.7664	30.746	30.7562	0.766057	0.765551	0.765804	0.99916	0.997577	0.998858		13.7145
ENSRNOG00000000909	Uspl1	Uspl1	RGD1310835	LOC288447;RGD1310835	288447	288447	chr12	6318580	6345858	-	protein_coding	FALSE	3118	43			630.826	870.257	750.541	4.70506	6.49087	5.59796	-0.45895	0.727515	1.03945e-05	0.000119348		575.526	841.367	708.447	4.2926	6.2754	5.284	-0.544703	0.685532	7.87936e-11	1.83928e-09		643.329	708.382	675.856	4.79831	5.28352	5.04092	0.90892	0.118788	0.354501		646.555
ENSRNOG00000000913	BGLR_RAT	Gusb	RGD2772	Ac2-223;Gus-s	24434	24434	chr12	27741159	27770815	+	protein_coding	FALSE	2576	43			82.0145	73.108	77.5613	0.740417	0.66001	0.700214	0.155694	1.11396	0.548585	0.740218		73.2894	70.6792	71.9843	0.661648	0.638084	0.649866	0.0494636	1.03488	0.844058	0.920916		87.6443	65.6741	76.6592	0.791242	0.592897	0.69207	1.30175	0.113924	0.34655		58.2447
ENSRNOG00000000916	Katnal1	LOC100910196	RGD6499844	-	100910196	103690050	chr12	6604615	6657791	+	protein_coding	FALSE	1632	43			312.746	327.88	320.313	4.45659	4.67225	4.56442	-0.0686	0.953563	0.604455	0.781138		291.065	316.998	304.032	4.14764	4.51719	4.33242	-0.12057	0.919824	0.321606	0.533613		297.932	286.643	292.288	4.2455	4.08463	4.16507	1.0377	0.712584	0.884784		306.199
ENSRNOG00000000917	RGD1560258	Nupr1l	RGD1560258	LOC360799;RGD1560258	360799	-	chr12	27850538	27850850	-	protein_coding	FALSE	312	43			10.7321	27.3132	19.0227	0.79995	2.03587	1.41791	-0.971503	0.509975	0.0249418	0.0896889		14.501	26.4033	20.4522	1.08087	1.96805	1.52446	-0.596474	0.661368	0.166302	0.345487		19.2633	13.1866	16.225	1.43585	0.9829	1.20937	1.27039	0.393732	0.677952		12.5335
ENSRNOG00000000918	Scand3	Zbed5	RGD1559988	LOC288622;RGD1559988;Scand3	288622	288622	chr12	27855831	27861887	-	protein_coding	FALSE	2487	43			285.561	296.476	342.613	2.67027	2.77233	3.20376	-0.437906	0.738205	NA	NA		384.032	386.332	385.182	3.59107	3.61257	3.60182	-0.0065129	0.995496	0.984561	0.993973		411.648	331.507	371.578	3.8493	3.09991	3.4746	1.22758	0.10914	0.338208		290.869
ENSRNOG00000000920	Phkg1	Phkg1	RGD3325	PHKIN01;Phkg	29353	29353	chr12	28029615	28043499	-	protein_coding	FALSE	1381	43			1.29343	6.80007	4.04675	0.0217811	0.114512	0.0681465	-0.734159	0.601168	0.110029	NA		3.44151	6.57142	5.00646	0.0579544	0.110662	0.084308	-0.33008	0.795492	0.464118	0.666327		3.78336	1.7577	2.77053	0.0637111	0.0295994	0.0466553	1.19171	0.477548	NA		1.37962
ENSRNOG00000000921	Ubl3	Ubl3	RGD1305431	LOC363869;MGC109350;MUB	363869	363869	chr12	7019484	7063817	+	protein_coding	FALSE	2722	43			1947.5	2646.65	2297.08	16.6388	22.6121	19.6254	-0.440197	0.737034	1.37463e-08	2.76051e-07		1823.18	2558.87	2191.03	15.5766	21.8621	18.7194	-0.485772	0.714115	3.37919e-10	7.08842e-09		1939.06	1468.08	1703.57	16.5666	12.5428	14.5547	1.31722	4.28179e-06	0.00016906		1856.08
ENSRNOG00000000922	D3ZTR4_RAT	Sumf2	RGD1563253	MGC108793	360800	360800	chr12	28003490	28028905	+	protein_coding	FALSE	1574	43			790.733	807.857	799.295	11.6831	11.9361	11.8096	-0.0299701	0.979441	0.880236	0.945239		751.318	781.068	766.193	11.1007	11.5403	11.3205	-0.0560071	0.961923	0.649178	0.804483		756.507	729.514	743.01	11.1774	10.7785	10.978	1.03596	0.714966	0.885587		873.966
ENSRNOG00000000923	Cct6a	Cct6a	RGD1304763	LOC288620;MGC125121	288620	288620	chr12	27992347	28002576	+	protein_coding	FALSE	1984	43			1505.08	1985.28	1745.18	17.6421	23.2708	20.4565	-0.394036	0.760998	0.000533787	0.00374014		1433.61	1919.44	1676.52	16.8043	22.499	19.6517	-0.418067	0.748427	4.85832e-07	6.21388e-06		1424.15	2063.69	1743.92	16.6934	24.19	20.4417	0.696647	7.60917e-05	0.00175033		1621.03
ENSRNOG00000000924	Slc7a1	Slc7a1	RGD3716	Atrc1;CAT1;Cat-1;ERR	25648	25648	chr12	7230518	7253858	+	protein_coding	FALSE	6463	43			271.499	361.951	316.725	0.976933	1.30241	1.13967	-0.29497	0.815089	0.503891	0.70648		261.961	350.252	306.107	0.942615	1.26031	1.10146	-0.295543	0.814766	0.490804	0.68888		325.723	116.729	221.226	1.17205	0.420026	0.796037	2.47875	1.02323e-06	5.31944e-05		428.044
ENSRNOG00000000925	Psph	Psph	RGD1308764	LOC304429;MGC109524;PSP	304429	304429	chr12	27969749	27984318	-	protein_coding	FALSE	1140	43			2148.5	1476.3	1812.4	43.8292	30.1163	36.9727	0.528964	1.44289	0.000202696	0.00162356		1823.42	1427.39	1625.41	37.1974	29.1186	33.158	0.347402	1.27227	0.00222082	0.0112124		2802.34	1715.54	2258.94	57.1672	34.9967	46.0819	1.61579	2.92024e-08	2.55865e-06		2555.99
ENSRNOG00000000926	Mrps17	Mrps17	RGD1307650	LOC288621	288621	288621	chr12	27920680	27924094	+	protein_coding	FALSE	1305	43			350.631	327.185	338.908	6.24843	5.83062	6.03953	0.0951313	1.06816	0.508061	0.709337		323.276	316.353	319.814	5.76095	5.63758	5.69926	0.0276475	1.01935	0.84206	0.919719		404.172	446.031	425.101	7.20257	7.94851	7.57554	0.907691	0.245499	0.529059		315.832
ENSRNOG00000000929	D3ZTQ4_RAT	-	RGD	-	-	-	chr8	19373912	19386658	-	protein_coding	FALSE	2402	43			394.244	311.856	353.05	3.81702	3.01935	3.41818	0.331533	1.25835	0.0174997	0.0675113		369.292	301.478	335.385	3.57543	2.91887	3.24715	0.283576	1.21721	0.0700435	0.184228		416.982	395.326	406.154	4.03715	3.82749	3.93232	1.05408	0.505925	0.763391		367.984
ENSRNOG00000000931	D3ZTQ1_RAT	Sfswap	RGD1305004	LOC304431;MGC125102;Sfrs8;Srsf8	304431	304431	chr12	28179091	28249425	-	protein_coding	FALSE	3606	43			1027.97	910.379	969.176	6.6296	5.87122	6.25041	0.172736	1.12719	0.108712	0.268399		971.504	880.129	925.816	6.26542	5.67613	5.97077	0.141198	1.10282	0.0794916	0.202774		941.383	1018.09	979.738	6.07117	6.56589	6.31853	0.925093	0.232565	0.514952		1008.1
ENSRNOG00000000934	Piwil1	Piwil1	RGD1306980	LOC363912	363912	363912	chr12	29015658	29036491	-	protein_coding	FALSE	4005	43			0	0.660926	0.330463	0	0.0038378	0.0019189	-0.233771	0.850409	0.365904	NA		0.300058	0.639101	0.469579	0.00174235	0.00371106	0.0027267	-0.110373	0.926349	0.707384	NA		1.25006	8.23655	4.74331	0.00725872	0.0478272	0.0275429	0.54036	0.0288784	NA		1.39174
ENSRNOG00000000936	Stx2	Stx2	RGD2558	Epim	25130	25130	chr12	28751590	28775244	+	protein_coding	FALSE	1052	43			117.26	112.231	114.746	2.59218	2.48102	2.5366	0.0604862	1.04282	0.793644	0.899343		89.8314	108.497	99.1642	1.98584	2.39847	2.19215	-0.256158	0.837315	0.199433	0.390246		117.31	106.002	111.656	2.59329	2.3433	2.46829	1.10013	0.507502	0.764366		106.312
ENSRNOG00000000937	Slc46a3	Slc46a3	RGD1307594	LOC288454;MGC108818;RGD1307594	288454	288454	chr12	7698888	7715295	+	protein_coding	FALSE	2383	43			228.974	110.742	169.858	2.23457	1.08074	1.65765	1.00795	2.01106	1.20576e-07	2.1403e-06		223.709	107.054	165.382	2.18319	1.04475	1.61397	1.04163	2.05855	1.76402e-12	5.04905e-11		193.047	166.472	179.759	1.88395	1.62461	1.75428	1.15437	0.184986	0.456123		192.531
ENSRNOG00000000938	Ran	Ran	RGD620367	-	84509	84509	chr12	28736788	28739921	-	protein_coding	FALSE	1066	43			2454.12	2783.56	2618.84	53.539	60.7261	57.1326	-0.179816	0.882816	0.0725658	0.200441		2393.41	2691.09	2542.25	52.2145	58.7087	55.4616	-0.167813	0.890191	0.0388305	0.116888		2636.96	2529.9	2583.43	57.5279	55.1921	56.36	1.04233	0.24051	0.523516		2549.34
ENSRNOG00000000939	Pomp	-	RGD	-	-	-	chr12	7719633	7732587	-	protein_coding	FALSE	575	43			1211.44	1182.93	1197.19	48.9966	47.8434	48.42	0.0329489	1.0231	0.804771	0.90544		1056.37	1143.74	1100.06	42.725	46.2583	44.4916	-0.113382	0.924418	0.349952	0.562409		1365.61	1360.24	1362.93	55.2321	55.0147	55.1234	1.00409	0.960304	0.987601		1224.81
ENSRNOG00000000940	Flt1	Flt1;LOC100911280	RGD2621;RGD6493949	VEGFR-1;	54251;100911280	-	chr12	7858091	8035966	+	protein_coding	FALSE	4733	43			578.024	805.802	691.913	2.84015	3.95935	3.39975	-0.451007	0.731532	0.0472596	0.146171		608.904	779.029	693.967	2.99188	3.82779	3.40984	-0.338615	0.7908	0.0866659	0.215863		654.413	649.255	651.834	3.21549	3.19015	3.20282	1.00771	0.925212	0.977612		608.657
ENSRNOG00000000942	Pan3	Pan3	RGD1590880	LOC360760	360760	360760	chr12	8048040	8146448	-	protein_coding	FALSE	2244	43			1336.03	1192.15	1264.09	13.846	12.3549	13.1005	0.16269	1.11937	0.0769263	0.209593		1280.18	1152.54	1216.36	13.2672	11.9444	12.6058	0.150238	1.10975	0.0731351	0.190236		1361.7	1450.83	1406.26	14.1121	15.0357	14.5739	0.938653	0.194473	0.468129		1353.34
ENSRNOG00000000943	LOC687430	LOC687430;LOC689271	RGD1585374;RGD1594781	-	687430;689271	689271	chr12	28667154	28667559	+	protein_coding	FALSE	405	43			2.64612	5.55192	4.09902	0.151945	0.318801	0.235373	-0.565531	0.675707	0.243587	NA		3.79212	5.36617	4.57914	0.21775	0.308135	0.262942	-0.27589	0.825941	0.55521	NA		3.59214	4.08667	3.83941	0.206267	0.234664	0.220465	0.939298	0.829938	NA		2.73444
ENSRNOG00000000946	LOC100363736	-	RGD	-	-	-	chr3	167390574	167391288	-	protein_coding	FALSE	597	43			0	0	0	0	0	0	NA	NA	NA	NA		0.36278	0	0.18139	0.0141319	0	0.00706594	0.0804244	1.05733	0.598861	NA		0	0	0	0	0	0	NA	NA	NA		0
ENSRNOG00000000947	F1M6F8_RAT	-	RGD	-	-	-	chr12	8186021	8186535	-	protein_coding	FALSE	495	43			0	0	0	0	0	0	NA	NA	NA	NA		0.36278	0	0.18139	0.0170439	0	0.00852196	0.0804244	1.05733	0.598861	NA		0	0	0	0	0	0	NA	NA	NA		0
ENSRNOG00000000949	Flt3	Flt3	RGD61308	LOC304265	140635	140635	chr12	8209793	8268528	+	protein_coding	FALSE	3250	43			44.1961	58.7145	51.4553	0.316252	0.420139	0.368195	-0.366145	0.775853	0.223445	0.435965		48.4658	56.7739	52.6198	0.346803	0.406253	0.376528	-0.205481	0.86725	0.488222	0.686893		51.5056	42.7988	47.1522	0.368555	0.306253	0.337404	1.17699	0.398815	0.681346		36.3381
ENSRNOG00000000952	Gsx1	Gsx1	RGD1310020	Gsh1;LOC288457	288457	288457	chr12	8551149	8552445	+	protein_coding	FALSE	786	43			0	0	0	0	0	0	NA	NA	NA	NA		0	0	0	0	0	0	NA	NA	NA	NA		0	0	0	0	0	0	NA	NA	NA		0
ENSRNOG00000000954	Rpo1-3	Rpo1-3	RGD1564358	MGC112727	360762	360762	chr12	8421462	8454845	+	protein_coding	FALSE	1197	43			699.148	727.524	713.336	13.5833	14.1346	13.859	-0.057877	0.960677	0.538766	0.733895		632.444	703.388	667.916	12.2874	13.6657	12.9766	-0.151624	0.900237	0.129721	0.290115		737.91	847.623	792.767	14.3364	16.468	15.4022	0.871573	0.00737188	0.0580372		676.019
ENSRNOG00000000955	Lnx2	Lnx2	RGD1308222	LOC360761	360761	360761	chr12	8359539	8420393	-	protein_coding	FALSE	1963	43			187.903	264.616	226.259	2.2261	3.13493	2.68051	-0.47606	0.718939	0.00630017	0.0293495		187.384	255.805	221.594	2.21995	3.03054	2.62524	-0.435822	0.739273	0.00515818	0.0228023		185.784	324.628	255.206	2.201	3.84589	3.02344	0.57907	1.20212e-10	1.80272e-08		218.95
ENSRNOG00000000956	Rasl11a	Rasl11a	RGD1303231	-	304268	304268	chr12	8705992	8710040	-	protein_coding	FALSE	810	43			8.16224	11.9014	10.0318	0.234345	0.341701	0.288023	-0.357814	0.780346	0.432909	0.649764		11.6329	11.5024	11.5677	0.333991	0.330245	0.332118	0.0189726	1.01324	0.96634	0.986674		19.251	15.0625	17.1567	0.552712	0.432458	0.492585	1.18432	0.533274	0.780421		14.3206
ENSRNOG00000000957	Rpl21	-	RGD	-	-	79449	chr12	8716674	8719754	-	protein_coding	FALSE	554	43			3735.02	4186.29	3960.65	156.789	175.732	166.26	-0.161558	0.894059	0.219894	0.431492		3572.97	4047.32	3810.14	149.986	169.898	159.942	-0.175982	0.885165	0.204171	0.396821		4076.15	4652.31	4364.23	171.109	195.295	183.202	0.877408	0.0250824	0.134474		3513.6
ENSRNOG00000000958	Usp12	-	RGD	-	-	-	chr7	4292566	4293681	+	pseudogene	FALSE	1110	43			59.1472	67.8653	63.5062	1.2392	1.42186	1.33053	-0.191093	0.875942	0.389958	0.613314		55.5028	65.6186	60.5607	1.16285	1.37479	1.26882	-0.231838	0.85155	0.295368	0.504684		58.7358	58.0006	58.3682	1.23059	1.21518	1.22288	1.01052	0.959772	0.987373		56.2652
ENSRNOG00000000961	Glt1d1	Glt1d1	RGD1304896	LOC304445;RGD1304896	304445	-	chr12	30026319	30098278	-	protein_coding	FALSE	1230	43			28.7979	38.1809	33.4894	0.544486	0.721893	0.63319	-0.367911	0.774904	0.216952	0.427509		44.1587	36.9145	40.5366	0.834916	0.697948	0.766432	0.218145	1.16324	0.480985	0.680583		44.1531	67.9709	56.062	0.83481	1.28514	1.05997	0.684105	0.041404	0.186791		44.0348
ENSRNOG00000000962	Slc15a4	Slc15a4	RGD708469	LOC246280;MGC105315;rPHT1	246280	246280	chr12	30111862	30131134	+	protein_coding	FALSE	2730	43			321.656	473.222	397.439	2.74007	4.03119	3.38563	-0.55117	0.682467	3.7241e-07	5.94739e-06		317.079	457.519	387.299	2.70107	3.89743	3.29925	-0.524436	0.695231	2.3574e-06	2.60078e-05		293.924	287.492	290.708	2.50383	2.44904	2.47643	1.02201	0.776215	0.914241		309.617
ENSRNOG00000000963	Tmem132c	Tmem132c	RGD1583824	LOC288644;LOC363915;RGD1305669	363915	363915	chr12	30165728	30370807	-	protein_coding	FALSE	3216	43			86.0457	177.991	132.018	0.622221	1.2871	0.954661	-0.914683	0.530461	0.0044511	0.0221166		132.607	172.024	152.316	0.958921	1.24396	1.10144	-0.336949	0.791714	0.230382	0.429489		124.258	135.298	129.778	0.898548	0.978378	0.938463	0.927068	0.692638	0.874538		91.0991
ENSRNOG00000000964	Frg1	Frg1l1	RGD1592278	Frg1;LOC689484	689484	689484	chr12	31330419	31331196	-	protein_coding	FALSE	777	43			132.945	123.161	128.053	3.97906	3.68625	3.83266	0.102763	1.07383	0.604677	0.781161		128.68	119.091	123.886	3.85144	3.56442	3.70793	0.104689	1.07526	0.625602	0.789634		149.012	138.193	143.602	4.45996	4.13615	4.29806	1.07506	0.486093	0.748585		142.868
ENSRNOG00000000967	Aacs	Aacs	RGD708522	LOC65984	65984	65984	chr12	32206866	32250624	-	protein_coding	FALSE	3228	43			1227.32	1584.07	1405.69	8.84208	11.4122	10.1272	-0.354683	0.782042	0.049585	0.151602		1160.78	1531.18	1345.98	8.36273	11.0313	9.697	-0.383879	0.766374	0.0335293	0.104208		1338.64	1312.62	1325.63	9.64408	9.45667	9.55037	1.01934	0.674424	0.864282		1343.77
ENSRNOG00000000968	Rnf6	Rnf6	RGD1306092	LOC304271	304271	-	chr12	9193658	9233552	-	protein_coding	FALSE	3032	43			1685.23	1987.24	1836.24	12.926	15.2424	14.0842	-0.235044	0.849659	0.0330555	0.111263		1709.47	1921.3	1815.39	13.1118	14.7366	13.9242	-0.166819	0.890805	0.10689	0.252205		1758.62	1782.15	1770.39	13.4888	13.6693	13.5791	0.986894	0.802274	0.925783		1731.24
ENSRNOG00000000969	Cyp3a18	Cyp3a18	RGD628709	-	252931	252931	chr12	9086749	9136606	-	protein_coding	FALSE	1987	43			0.638229	1.39018	1.01421	0.00746982	0.0162707	0.0118702	-0.257873	0.83632	0.536275	NA		0	1.34371	0.671854	0	0.0157267	0.00786336	-0.52209	0.696362	0.135088	NA		0	1.00615	0.503077	0	0.011776	0.00588801	0.844209	0.284419	NA		0
ENSRNOG00000000973	D3Z9Q6_RAT	RGD1563425	RGD1563425	LOC498129	498129	498129	chr12	2676817	2687753	-	protein_coding	FALSE	1503	43			0	0	0	0	0	0	NA	NA	NA	NA		0	0	0	0	0	0	NA	NA	NA	NA		0	0	0	0	0	0	NA	NA	NA		0
ENSRNOG00000000974	Zfp358	Zfp358	RGD1310416	LOC360754	360754	360754	chr12	2658622	2662716	-	protein_coding	FALSE	2031	43			42.1764	40.6853	41.4308	0.482937	0.465864	0.4744	0.0522227	1.03686	0.857842	0.934718		44.9728	39.3273	42.15	0.514958	0.450314	0.482636	0.180508	1.13328	0.55216	0.736069		44.4186	61.0432	52.7309	0.508611	0.69897	0.603791	0.755839	0.147407	0.3995		40.9034
ENSRNOG00000000975	Mcoln1	Mcoln1	RGD1308953	LOC288371	288371	288371	chr12	2640029	2653923	-	protein_coding	FALSE	2322	43			605.808	661.856	633.832	6.06743	6.62877	6.3481	-0.125641	0.916597	0.392953	0.615828		583.651	639.892	611.771	5.84551	6.40879	6.12715	-0.130189	0.913712	0.294161	0.503275		585.336	659.324	622.33	5.86239	6.60341	6.2329	0.888856	0.0869949	0.297208		588.099
ENSRNOG00000000977	Pnpla6	Pnpla6	RGD1564611	LOC360753;RGD1564611	360753	-	chr12	2610783	2639853	-	protein_coding	FALSE	4209	43			830.829	789.823	810.326	4.59055	4.36398	4.47726	0.072985	1.05189	0.490815	0.697429		907.001	763.554	835.277	5.01141	4.21883	4.61512	0.247255	1.18695	0.00211651	0.0107496		742.253	901.174	821.714	4.10114	4.97922	4.54018	0.824985	0.000977433	0.0131705		835.066
ENSRNOG00000000978	CP3A2_RAT	Cyp3a2	RGD708379	Cyp3a11;MGC108545	266682	-	chr12	9517445	9541005	-	protein_coding	FALSE	1589	43			0	0	0	0	0	0	NA	NA	NA	NA		0	0	0	0	0	0	NA	NA	NA	NA		0	0	0	0	0	0	NA	NA	NA		0
ENSRNOG00000000979	Bri3bp	Bri3bp	RGD1561711	LOC498176	498176	498176	chr12	32270910	32282728	-	protein_coding	FALSE	1122	43			294.571	231.493	263.032	6.10559	4.79818	5.45189	0.339811	1.26559	0.0375944	0.122667		274.533	223.771	249.152	5.69027	4.63813	5.1642	0.290153	1.22277	0.0541936	0.152297		295.989	211.535	253.762	6.13499	4.38451	5.25975	1.38623	0.000834072	0.011677		269.94
ENSRNOG00000000981	Scarb1	Scarb1	RGD2302	Cd36l1;SR-B1;SR-BI;Srb1	25073	25073	chr12	32390182	32457659	+	protein_coding	FALSE	2671	43			2973.5	3631.43	3302.46	25.8896	31.618	28.7538	-0.279338	0.823969	0.0997318	0.253232		2679.3	3510.51	3094.91	23.3281	30.5653	26.9467	-0.378792	0.769081	0.0153114	0.0559178		2959.15	2969.77	2964.46	25.7646	25.8572	25.8109	0.996462	0.961417	0.988024		2696.72
ENSRNOG00000000982	Zkscan5	Zkscan5	RGD1311175	LOC304275;Zfp95	304275	304275	chr12	9697740	9718773	-	protein_coding	FALSE	3809	43			642.716	602.616	622.666	3.9241	3.67927	3.80168	0.0903708	1.06464	0.538622	0.733893		582.859	582.628	582.744	3.55864	3.55723	3.55794	-0.000838157	0.999419	0.994888	0.997689		696.374	726.743	711.559	4.25171	4.43712	4.34442	0.958633	0.571988	0.805264		583.238
ENSRNOG00000000983	Znf394	Zfp394	RGD628654	MGC114256;Rlzf-y;Rlzfy;Zfp99;Zkscan14;Znf394;zfp-94	252860	252860	chr12	9722099	9730085	+	protein_coding	FALSE	1382	43			150.631	188.304	169.468	2.53476	3.16872	2.85174	-0.314067	0.804371	0.0571669	0.168062		146.342	182.053	164.197	2.46258	3.06352	2.76305	-0.307873	0.807832	0.0570859	0.158214		148.58	121.389	134.985	2.50025	2.04269	2.27147	1.21279	0.106899	0.334107		153.69
ENSRNOG00000000985	CPSF4_RAT	Cpsf4	RGD620440	MGC108785	304277	304277	chr12	9743655	9759299	-	protein_coding	FALSE	1012	43			253.175	230.001	241.588	5.81798	5.28544	5.55171	0.131851	1.0957	0.410418	0.630687		244.396	222.386	233.391	5.61622	5.11045	5.36334	0.129282	1.09375	0.343882	0.556703		252.586	310.167	281.376	5.80444	7.12765	6.46605	0.821279	0.0912988	0.306676		283.264
ENSRNOG00000000986	D3ZXQ2_RAT	Camsap3	RGD1597412	LOC288373;LOC689074;RGD1307246	689074	689074	chr12	2546677	2572838	-	protein_coding	FALSE	4007	43			21.4559	46.1519	33.8039	0.124526	0.267856	0.196191	-0.866071	0.548639	0.0289025	0.100709		18.1934	44.6016	31.3975	0.105591	0.258859	0.182225	-1.01775	0.493887	0.00768741	0.0318585		39.8319	29.662	34.7469	0.231176	0.172152	0.201664	1.27557	0.272955	0.558883		24.4882
ENSRNOG00000000987	Ptcd1	Ptcd1	RGD1311473	LOC304278	304278	304278	chr12	9759851	9777527	+	protein_coding	FALSE	2946	43			672.857	498.963	585.91	5.31155	3.93883	4.62519	0.42292	1.34064	0.00152613	0.00911723		586.46	482.374	534.417	4.62953	3.80788	4.21871	0.276117	1.21093	0.0309582	0.0978054		649.337	685.902	667.619	5.12589	5.41453	5.27021	0.947059	0.41892	0.696529		605.093
ENSRNOG00000000988	Xab2	Xab2	RGD621217	Ath-55;Ath55	245976	245976	chr12	2533686	2545690	+	protein_coding	FALSE	2683	43			684.928	612.676	648.802	5.93684	5.31058	5.62371	0.15935	1.11678	0.150341	0.336041		620.688	592.296	606.492	5.38002	5.13393	5.25698	0.0666581	1.04729	0.543211	0.728452		696.501	727.368	711.934	6.03716	6.30471	6.17093	0.957711	0.577492	0.806415		607.039
ENSRNOG00000000989	Bud31	Bud31	RGD621103	EDG-2;Edg2;G10	89819	89819	chr12	9776932	9783490	-	protein_coding	FALSE	802	43			848.262	1459.69	1153.98	24.5973	42.327	33.4621	-0.769402	0.58666	3.10016e-09	6.89852e-08		716.768	1411.33	1064.05	20.7843	40.9248	30.8545	-0.967008	0.511566	1.0078e-21	6.48419e-20		915.138	893.822	904.48	26.5365	25.9184	26.2275	1.02313	0.790999	0.920835		993.82
ENSRNOG00000000990	Pdap1	Pdap1	RGD620442	Haspp28;PAP;PAP1	64527	64527	chr12	9784729	9794968	+	protein_coding	FALSE	1232	43			445.699	499.492	472.596	8.41322	9.42865	8.92094	-0.160717	0.89458	0.265005	0.484488		461.613	482.925	472.269	8.71363	9.11591	8.91477	-0.0664261	0.955001	0.559441	0.742414		443.127	723.858	583.493	8.36468	13.6639	11.0143	0.627419	0.000257863	0.00475933		513.899
ENSRNOG00000000991	Arpc1b	Arpc1b	RGD2155	-	54227	54227	chr12	9796268	9803618	-	protein_coding	FALSE	1421	43			369.73	340.938	355.334	6.05094	5.57972	5.81533	0.104363	1.07502	0.734491	0.864304		329.764	329.613	329.688	5.39685	5.39438	5.39561	0.00102198	1.00071	0.996975	0.998646		504.626	325.34	414.983	8.25862	5.32445	6.79153	1.50994	0.00315519	0.0311604		332.349
ENSRNOG00000000993	Pcp2	Pcp2	RGD1306217	LOC304195	304195	304195	chr12	2529465	2531706	+	protein_coding	FALSE	512	43			0	1.27112	0.635562	0	0.0577364	0.0288682	-0.351124	0.783973	0.251328	NA		0.71339	1.23002	0.971707	0.0324033	0.0558695	0.0441364	-0.157624	0.8965	0.667941	NA		0.661656	1.40125	1.03145	0.0300534	0.0636468	0.0468501	0.923994	0.66436	NA		0
ENSRNOG00000000994	Stxbp2	Stxbp2	RGD619967	Munc18b;munc18-2;unc-18B;unc18-2	81804	81804	chr12	2511792	2522812	-	protein_coding	FALSE	2112	43			199.949	214.515	207.232	2.20169	2.36209	2.28189	-0.097472	0.934669	0.587459	0.770237		210.097	207.384	208.74	2.31343	2.28356	2.2985	0.0162579	1.01133	0.922548	0.964299		262.491	249.591	256.041	2.89036	2.74832	2.81934	1.05054	0.597454	0.820776		222.826
ENSRNOG00000000996	D4A992_RAT	Arpc1a	RGD620834	LOC100360680	81824	81824	chr12	9821435	9839117	-	protein_coding	FALSE	1325	43			1161.13	984.284	1072.7	20.3796	17.2757	18.8276	0.234529	1.17652	0.0406547	0.13012		1042.22	951.614	996.919	18.2927	16.7023	17.4975	0.128873	1.09344	0.140613	0.307644		1238.22	1446.81	1342.51	21.7327	25.3938	23.5632	0.857932	0.0350851	0.167933		1292.81
ENSRNOG00000000999	Smurf1	Smurf1	RGD1594738	LOC690516;RGD1309707	690516	690516	chr12	9950303	10042391	+	protein_coding	FALSE	5110	43			745.956	779.268	762.612	3.39488	3.54648	3.47068	-0.0577558	0.960757	0.835206	0.92228		754.534	753.632	754.083	3.43392	3.42981	3.43186	0.00121879	1.00085	0.996427	0.998499		719.227	547.357	633.292	3.27323	2.49104	2.88214	1.29309	0.0584849	0.232331		662.392
ENSRNOG00000001001	Retn	Retn	RGD628781	-	246250	246250	chr12	2499630	2501370	-	protein_coding	FALSE	601	43			0	0	0	0	0	0	NA	NA	NA	NA		0	0	0	0	0	0	NA	NA	NA	NA		0	0	0	0	0	0	NA	NA	NA		0
ENSRNOG00000001002	F1LR86_RAT	-	RGD	-	-	-	chr12	32925242	33017072	-	protein_coding	FALSE	9969	43			12.8459	9.55268	11.1993	0.0299671	0.0222846	0.0261259	0.312673	1.24201	0.465967	0.678093		12.0973	9.23543	10.6664	0.0282207	0.0215445	0.0248826	0.295988	1.22773	0.478026	0.678407		7.51274	10.8664	9.18954	0.0175258	0.0253492	0.0214375	0.841459	0.554383	0.793737		8.09371
ENSRNOG00000001003	Trappc5	Trappc5	RGD1563971	LOC363858;RGD1563971	363858	363858	chr12	2471235	2474780	-	protein_coding	FALSE	1202	43			233.512	219.634	226.573	4.51791	4.24939	4.38365	0.0878574	1.06279	0.569222	0.75706		231.914	212.315	222.114	4.48698	4.10778	4.29738	0.126934	1.09197	0.377122	0.588432		277.798	292.569	285.183	5.37472	5.6605	5.51761	0.95017	0.54856	0.790488		216.658
ENSRNOG00000001004	Ncor2	Ncor2	RGD1310293	LOC360801	360801	360801	chr12	32562792	32725753	+	protein_coding	FALSE	8681	43			830.303	890.669	860.486	2.22433	2.38604	2.30518	-0.0955057	0.935944	0.661804	0.820112		826.166	861.034	843.6	2.21324	2.30665	2.25995	-0.0569152	0.961317	0.610025	0.779614		717.574	720.101	718.837	1.92233	1.9291	1.92572	0.996011	0.96445	0.988219		714.526
ENSRNOG00000001005	Fcer2	Fcer2	RGD619997	CD23;Fcer2a;MGC93219	171075	171075	chr12	2444053	2469672	+	protein_coding	FALSE	1995	43			0.650898	0	0.325449	0.00758755	0	0.00379378	0.116199	1.08388	0.53786	NA		0.350611	0	0.175305	0.00408709	0	0.00204354	0.078685	1.05606	0.60303	NA		0	0	0	0	0	0	NA	NA	NA		0
ENSRNOG00000001006	Nptx2	Nptx2	RGD1309447	LOC288475;NP-II;NP2;Narp	288475	288475	chr12	10359405	10370315	-	protein_coding	FALSE	1906	43			8.14958	34.141	21.1453	0.099436	0.416567	0.258002	-1.18016	0.441304	0.0138469	0.0559784		8.18248	32.9981	20.5903	0.0998375	0.402622	0.25123	-1.13382	0.455708	0.0146303	0.053971		26.6757	8.34133	17.5085	0.32548	0.101776	0.213628	1.72929	0.0609326	0.238172		9.74949
ENSRNOG00000001007	Baiap2l1	Baiap2l1	RGD1308452	LOC304282;MGC124996;RGD1308452	304282	304282	chr12	10584748	10813129	+	protein_coding	FALSE	2272	43			591.275	478.648	534.961	6.05219	4.89936	5.47578	0.298685	1.23002	0.00851187	0.0377401		534.211	462.784	498.497	5.46809	4.73698	5.10254	0.201409	1.14982	0.0673007	0.178702		524.507	564.942	544.725	5.36877	5.78265	5.57571	0.929272	0.38753	0.672791		600.519
ENSRNOG00000001009	Bri3	Bri3	RGD1309187	LOC304284;MGC105711	304284	304284	chr12	10670022	10678705	-	protein_coding	FALSE	744	43			271.389	254.984	263.187	8.48304	7.97025	8.22665	0.0848764	1.0606	0.553248	0.744299		277.301	246.54	261.92	8.66782	7.70629	8.18705	0.164256	1.12059	0.233446	0.432831		242.956	272.089	257.522	7.59426	8.50491	8.04959	0.894926	0.179527	0.448272		263.256
ENSRNOG00000001010	Tecpr1	Tecpr1	RGD1306873	LOC304285;MGC124730;RGD1306873	304285	304285	chr12	10719094	10747011	+	protein_coding	FALSE	4246	43			4497.53	6874.7	5686.12	24.6335	37.6535	31.1435	-0.60033	0.659603	7.62626e-06	9.0247e-05		4627.03	6646.23	5636.63	25.3428	36.4022	30.8725	-0.512235	0.701135	7.76023e-05	0.000601988		4297.89	4147.56	4222.73	23.54	22.7167	23.1283	1.03552	0.650496	0.850246		5132.76
ENSRNOG00000001011	Fam101a	Fam101a	RGD1588777	LOC689711	689711	689711	chr12	32730784	32739680	-	protein_coding	FALSE	1609	43			14.7692	7.30673	11.038	0.213468	0.105608	0.159538	0.694385	1.61819	0.125788	0.297937		18.3769	7.06218	12.7195	0.265612	0.102074	0.183843	1.01677	2.02339	0.0149096	0.0547769		21.7257	19.6028	20.6643	0.314015	0.28333	0.298673	1.08291	0.745617	0.900922		13.4197
ENSRNOG00000001017	Clec4m	Clec4m	RGD1561104	Cd209d;Dc-signr;LOC363856;RGD1561104	363856	363856	chr12	2283729	2290484	+	protein_coding	FALSE	915	43			0.31278	0	0.15639	0.00794968	0	0.00397484	0.0686599	1.04874	0.641016	NA		0	0	0	0	0	0	NA	NA	NA	NA		0	0	0	0	0	0	NA	NA	NA		0
ENSRNOG00000001019	Tect2	Atp6v0a2;Tctn2	RGD621006;RGD1591895	Cc1-3;J6b7;LOC304467;Tj6;LOC689779;Tect2	116455;689779	116455;689779	chr12	33057195	33119921	-	protein_coding	FALSE	5831	43			980.02	1186.37	1083.19	3.90862	4.7316	4.32011	-0.273126	0.827524	0.00102846	0.00652529		963.614	1146.93	1055.27	3.84319	4.5743	4.20875	-0.248781	0.841607	0.000974901	0.00548848		907.722	1027.94	967.831	3.62027	4.09974	3.86	0.884051	0.041591	0.187202		907.757
ENSRNOG00000001023	LOC688858	LOC683102;LOC688858	RGD1590464;RGD1584108	-	683102;688858	-	chr12	1973887	1978855	-	protein_coding	FALSE	603	43			0	0	0	0	0	0	NA	NA	NA	NA		0.36278	0	0.18139	0.0139913	0	0.00699564	0.0804244	1.05733	0.598861	NA		0	0	0	0	0	0	NA	NA	NA		0
ENSRNOG00000001024	F1M1A8_RAT	-	RGD	-	-	-	chr12	2166974	2168270	-	protein_coding	FALSE	312	43			0.325449	0	0.162725	0.0242583	0	0.0121291	0.0706627	1.0502	0.635982	NA		0	0	0	0	0	0	NA	NA	NA	NA		0	0.356455	0.178227	0	0.0265694	0.0132847	0.957521	0.606462	NA		0.351103
ENSRNOG00000001025	LOC688812	-	RGD	-	-	-	chr12	1825277	1826662	+	pseudogene	FALSE	1377	43			30.3278	20.9948	25.6613	0.5122	0.354575	0.433387	0.468221	1.3834	0.153814	0.340943		24.0508	20.2941	22.1724	0.406188	0.342741	0.374465	0.204703	1.15245	0.563496	0.745567		27.2408	26.5388	26.8898	0.460063	0.448207	0.454135	1.02271	0.919451	0.975137		34.058
ENSRNOG00000001027	LOC100363064	LOC100363064	RGD2324825	-	100363064	-	chr12	1716812	1719369	+	protein_coding	FALSE	795	43			0	0	0	0	0	0	NA	NA	NA	NA		0.300058	0	0.150029	0.00877748	0	0.00438874	0.0708226	1.05032	0.622563	NA		0	0	0	0	0	0	NA	NA	NA		0
ENSRNOG00000001030	Tsc22d1	Tsc22d1	RGD3850	LOC498545;MGC156831;TS22A;TSC-22;Tgfb1i4	498545	498545	chr15	57405265	57502814	+	protein_coding	FALSE	4518	43			3957.03	4883.58	4420.3	20.3683	25.1376	22.7529	-0.294684	0.815251	0.0709163	0.19683		4018.82	4721.66	4370.24	20.6863	24.3041	22.4952	-0.226694	0.854591	0.122264	0.277326		4725.14	4230.5	4477.82	24.322	21.776	23.049	1.11584	0.0396228	0.18172		3610.77
ENSRNOG00000001031	Ocm	Ocm2	RGD3222	OM;Ocm	25503	-	chr12	10919772	10925595	+	protein_coding	FALSE	590	43			13.7204	9.55134	11.6359	0.540814	0.376482	0.458648	0.366459	1.28918	0.398806	0.620467		12.7877	9.23801	11.0129	0.504049	0.364131	0.43409	0.326036	1.25356	0.437191	0.643413		9.48866	8.92489	9.20678	0.374011	0.351789	0.3629	1.03073	0.917537	0.974125		17.1584
ENSRNOG00000001032	F1MAF6_RAT	Ccz1b	RGD1306410	Ccz1;LOC360768;RGD1306410	360768	360768	chr12	10929885	10953934	+	protein_coding	FALSE	1793	43			1228.58	1237.74	1233.16	15.9352	16.0539	15.9945	-0.0109091	0.992467	0.938095	0.972646		1166.58	1196.68	1181.63	15.1309	15.5213	15.3261	-0.0363072	0.975148	0.788011	0.89093		1387.48	1507.98	1447.73	17.9961	19.559	18.7775	0.921056	0.15915	0.417512		1332.09
ENSRNOG00000001033	Nufip1	Nufip1	RGD1359440	MGC95323	364430	364430	chr15	57028108	57058834	+	protein_coding	FALSE	1636	43			409.983	426.762	418.373	5.82793	6.06645	5.94719	-0.0569517	0.961293	0.663182	0.821029		411.508	412.59	412.049	5.8496	5.86498	5.85729	-0.00465441	0.996779	0.962752	0.98514		460.896	529.033	494.965	6.55166	7.52023	7.03595	0.872787	0.0629702	0.243538		426.977
ENSRNOG00000001034	D3ZXM4_RAT	Evi5l	RGD1561962	LOC304201;RGD1561962	304201	-	chr12	1587669	1625262	-	protein_coding	FALSE	2650	43			1044.54	1915.42	1479.98	9.16665	16.8093	12.988	-0.857302	0.551984	2.63303e-10	6.99859e-09		1137.36	1851.66	1494.51	9.98123	16.2497	13.1155	-0.6907	0.619553	1.34665e-08	2.22933e-07		1066.49	1103.5	1084.99	9.35926	9.68405	9.52166	0.966765	0.642761	0.84738		1160.88
ENSRNOG00000001035	Gtf2h3	Gtf2h3	RGD1305494	LOC288651	288651	288651	chr12	33121882	33138233	-	protein_coding	FALSE	1840	43			251.885	220.058	235.972	3.18359	2.78132	2.98246	0.191768	1.14216	0.162482	0.353891		245.328	212.739	229.034	3.10071	2.68882	2.89476	0.204902	1.15261	0.0904065	0.222786		269.544	306.677	288.11	3.40677	3.8761	3.64144	0.880475	0.105381	0.331154		271.581
ENSRNOG00000001036	D3ZTH2_RAT	Rsph10b	RGD1311893	LOC288478;RGD1311893	288478	288478	chr12	10956849	11002855	-	protein_coding	FALSE	2903	43			6.87719	16.4014	11.6393	0.0550929	0.131391	0.0932419	-0.88845	0.540194	0.0425337	0.134904		8.85748	15.8512	12.3543	0.0709569	0.126983	0.0989702	-0.590474	0.664125	0.167384	0.34694		14.4831	13.361	62.9978	0.116023	0.107034	0.504673	0.512559	NA	NA		11.844
ENSRNOG00000001037	RGD1307254	Gpalpp1	RGD1307254	LOC298712;MGC114554;RGD1307254	298712	298712	chr15	57010465	57027968	-	protein_coding	FALSE	1232	43			473.584	505.802	489.693	8.9396	9.54775	9.24367	-0.0934592	0.937273	0.524505	0.721855		441.038	488.999	465.018	8.32523	9.23058	8.77791	-0.146013	0.903745	0.291801	0.500599		461.936	505.469	483.703	8.71973	9.54147	9.1306	0.915357	0.281909	0.56922		481.287
ENSRNOG00000001039	Eif2b1	Eif2b1	RGD620819	eIF-2a	64514	64514	chr12	33138322	33146596	+	protein_coding	FALSE	1494	43			628.158	549.35	588.754	9.778	8.55127	9.16463	0.188149	1.1393	0.140005	0.319171		538.631	531.168	534.9	8.38441	8.26823	8.32632	0.0180237	1.01257	0.881571	0.942948		594.65	590.248	592.449	9.2564	9.18788	9.22214	1.00672	0.925636	0.977745		562.324
ENSRNOG00000001040	Pms2	Pms2	RGD1305483	LOC288479	288479	288479	chr12	11004506	11028754	-	protein_coding	FALSE	2957	43			675.846	672.525	674.185	5.3153	5.28918	5.30224	0.00658507	1.00457	0.967604	0.987229		666.763	650.176	658.47	5.24387	5.11342	5.17864	0.0350637	1.0246	0.822914	0.909695		700.759	805.981	753.37	5.51123	6.33877	5.925	0.8703	0.0142841	0.0933483		725.948
ENSRNOG00000001041	Kctd4	-	RGD	-	-	-	chr15	56872897	56873677	+	protein_coding	FALSE	780	43			11.1379	9.07914	10.1085	0.332078	0.270696	0.301387	0.202317	1.15054	0.659907	0.81855		14.8619	8.77551	11.8187	0.44311	0.261643	0.352377	0.531414	1.44535	0.223696	0.42084		16.3146	12.5433	14.429	0.486424	0.373981	0.430202	1.17632	0.570068	0.803895		11.6031
ENSRNOG00000001043	LOC100362764	Ddx55	RGD2324094	LOC100362764;LOC304468	100362764	100362764	chr12	33147711	33162964	-	protein_coding	FALSE	1842	43			336.41	377.488	356.949	4.24728	4.76591	4.50659	-0.163069	0.893123	0.281855	0.503259		343.507	364.973	354.24	4.33688	4.6079	4.47239	-0.0875728	0.941105	0.54023	0.726298		363.805	376.191	369.998	4.59315	4.74953	4.67134	0.96744	0.617002	0.831555		373.5
ENSRNOG00000001044	Aimp2	Aimp2	RGD1560787	JTV1;MGC125271	288480	288480	chr12	11028903	11038457	+	protein_coding	FALSE	1165	43			205.419	365.897	285.658	4.10059	7.30406	5.70233	-0.811928	0.56962	3.14008e-07	5.12194e-06		193.466	353.78	273.623	3.86198	7.06218	5.46208	-0.84768	0.555678	5.29645e-08	8.03015e-07		213.301	248.116	230.708	4.25792	4.95292	4.60542	0.862895	0.143699	0.393387		225.579
ENSRNOG00000001047	Map2k7	Map2k7	RGD1560043	2;JNKK;JNKK 2;Jnkk2;MAPKK 7;MEK 7;Mapkk7;Mek7;Mkk7	363855	363855	chr12	1543466	1552353	-	protein_coding	FALSE	1407	43			541.684	471.151	506.418	8.95331	7.78749	8.3704	0.197615	1.1468	0.113361	0.276422		550.034	455.487	502.76	9.09132	7.52858	8.30995	0.270801	1.20648	0.00594886	0.0257958		542.533	506.748	524.641	8.96733	8.37587	8.6716	1.06784	0.508244	0.764671		591.242
ENSRNOG00000001048	Ankrd61	Ankrd61	RGD1586393	LOC689907	689907	689907	chr12	11047108	11051465	+	protein_coding	FALSE	1537	43			1.31876	2.76276	2.04076	0.0199538	0.0418024	0.0308781	-0.344383	0.787645	0.451353	NA		1.98851	2.67009	2.3293	0.0300875	0.0404002	0.0352438	-0.148871	0.901956	0.741818	NA		2.25051	2.72406	2.48729	0.0340518	0.0412168	0.0376343	0.93442	0.808519	NA		3.06131
ENSRNOG00000001049	Tpt1	Tpt1	RGD621623	MGC105360;TCTP	116646	116646	chr15	56752451	56755287	+	protein_coding	FALSE	804	43			6190.11	8103.02	7146.57	179.05	234.381	206.715	-0.384641	0.76597	6.51782e-05	0.000604896		5860.16	7834.07	6847.12	169.506	226.602	198.054	-0.416615	0.74918	1.88752e-09	3.56395e-08		6288.25	7817.38	7052.82	181.888	226.119	204.004	0.808911	0.021634	0.122169		6186.22
ENSRNOG00000001050	Eif2ak1	Eif2ak1	RGD70883	HCR;Hri	27137	27137	chr12	11039149	11072741	-	protein_coding	FALSE	2150	43			1064.4	1609.84	1337.12	11.5133	17.4131	14.4632	-0.584474	0.666893	2.99079e-05	0.000307501		1024.55	1556.47	1290.51	11.0822	16.8358	13.959	-0.593305	0.662823	1.33943e-06	1.5681e-05		1159.53	1196.76	1178.14	12.5422	12.945	12.7436	0.969236	0.591209	0.816656		1132.07
ENSRNOG00000001052	KMCP1_RAT	Slc25a30	RGD1359702	-	361074	-	chr15	56654468	56688899	-	protein_coding	FALSE	3453	43			228.205	359.512	293.859	1.53695	2.4213	1.97913	-0.62484	0.648492	0.00184273	0.0107182		193.539	347.508	270.524	1.30348	2.34045	1.82197	-0.805613	0.572119	2.83488e-05	0.000244704		257.731	306.879	282.305	1.73581	2.06682	1.90131	0.855878	0.386557	0.671877		226.347
ENSRNOG00000001053	Tmed2	Tmed2	RGD69243	MGC72390;Rnp24	65165	65165	chr12	33165288	33174326	-	protein_coding	FALSE	1979	43			3571.83	3765.62	3668.73	41.9737	44.251	43.1123	-0.075678	0.948896	0.418229	0.637583		3366.49	3640.6	3503.55	39.5607	42.7818	41.1712	-0.111982	0.925316	0.196976	0.387151		3752.97	3752.49	3752.73	44.1023	44.0966	44.0995	1.00025	0.995668	0.998182		3340.47
ENSRNOG00000001055	Rilpl1	Rilpl1	RGD1307973	LOC304469;RGD1307973	304469	304469	chr12	33184827	33221531	+	protein_coding	FALSE	1426	43			338.918	311.084	325.001	5.52722	5.07328	5.30025	0.122007	1.08825	0.477839	0.68698		366.134	300.701	333.417	5.97106	4.90396	5.43751	0.278082	1.21258	0.084087	0.211155		309.976	369.198	339.587	5.05522	6.02104	5.53813	0.843768	0.0864901	0.296224		320.447
ENSRNOG00000001056	Snapc2	Snapc2	RGD1304589	LOC304204	304204	304204	chr12	1535312	1538056	-	protein_coding	FALSE	1098	43			137.817	100.24	119.028	2.91899	2.1231	2.52104	0.430428	1.34763	0.0834615	0.221994		140.801	96.9018	118.852	2.9822	2.0524	2.5173	0.50852	1.42259	0.0235354	0.0787926		162.809	152.431	157.62	3.44833	3.22852	3.33842	1.0629	0.645579	0.849229		139.77
ENSRNOG00000001057	Ctxn1	Ctxn1	RGD2449	Ctxn	29145	29145	chr12	1531821	1533432	+	protein_coding	FALSE	1208	43			12.5585	17.2572	14.9078	0.241769	0.332226	0.286998	-0.350816	0.784141	0.39404	0.616531		11.5861	16.6808	14.1334	0.22305	0.32113	0.27209	-0.390738	0.76274	0.326049	0.538541		23.0344	17.5273	20.2808	0.443447	0.337426	0.390437	1.13427	0.665505	0.859562		15.8721
ENSRNOG00000001058	Timm44	Timm44	RGD3864	-	29635	29635	chr12	1514615	1531316	+	protein_coding	FALSE	1783	43			958.661	837.151	897.906	12.5039	10.919	11.7115	0.192345	1.14262	0.0570722	0.167934		918.333	809.376	863.854	11.9779	10.5568	11.2673	0.179024	1.13212	0.0635743	0.171605		1063.25	1101.04	1082.15	13.8681	14.361	14.1145	0.965954	0.497084	0.756361		1002.66
ENSRNOG00000001059	Usp42	Usp42	RGD1305231	LOC288482	288482	288482	chr12	11151533	11170068	+	protein_coding	FALSE	5749	43			410.385	617.834	514.109	1.66009	2.49926	2.07967	-0.579728	0.66909	4.65337e-06	5.9e-05		412.861	597.298	505.079	1.6701	2.41619	2.04314	-0.521701	0.69655	3.45182e-05	0.000291709		372.458	443.153	407.806	1.50667	1.79264	1.64965	0.842432	0.0136046	0.0906741		440.824
ENSRNOG00000001060	Snrnp35	Snrnp35	RGD1310724	LOC360803;RGD1310724;U1snrnpbp	360803	360803	chr12	33224506	33231813	-	protein_coding	FALSE	1105	43			416.535	379.949	398.242	8.76639	7.99641	8.3814	0.127432	1.09235	0.461892	0.675006		406.671	367.351	387.011	8.55879	7.73127	8.14503	0.1401	1.10198	0.399982	0.608949		441.36	613.714	527.537	9.28886	12.9162	11.1025	0.729675	0.00839154	0.0635313		418.652
ENSRNOG00000001061	Rilpl2	Rilpl2	RGD1303140	MGC94142	288652	288652	chr12	33108959	33262545	+	protein_coding	FALSE	1946	43			254.837	349.252	302.044	3.04544	4.17376	3.6096	-0.446796	0.73367	0.000223539	0.00177213		275.93	337.643	306.787	3.29752	4.03503	3.66628	-0.279029	0.824145	0.0882788	0.218846		251.713	248.431	250.072	3.00811	2.96889	2.9885	1.01234	0.887297	0.963423		270.656
ENSRNOG00000001062	RGD1561318	LOC100909949;Setd8	RGD6501036;RGD1587560	;LOC689820;Pr-set7;RGD1305893	100909949;689820	689820	chr12	33253846	33271689	-	protein_coding	FALSE	1404	43			395.724	452.72	424.222	6.55476	7.49883	7.0268	-0.188111	0.877754	0.27809	0.499223		417.066	437.664	427.365	6.90827	7.24946	7.07886	-0.0682469	0.953796	0.537961	0.724686		361.602	496.422	429.012	5.98957	8.22272	7.10615	0.735932	0.00320987	0.0315445		461.972
ENSRNOG00000001064	Sbno1	Sbno1	RGD1310005	LOC304470	304470	-	chr12	33289889	33345306	+	protein_coding	FALSE	5572	43			3782.62	4860.37	4321.49	15.7875	20.2857	18.0366	-0.356851	0.780867	0.00161539	0.00958371		3548.75	4698.98	4123.86	14.8114	19.6121	17.2117	-0.400123	0.757794	0.000135249	0.000979228		3687.16	3979.03	3833.1	15.3891	16.6072	15.9982	0.92706	0.078526	0.279674		3793.73
ENSRNOG00000001065	Cyth3	Cyth3	RGD620399	MGC124579;Pscd3;Sec7;Sec7C	116693	116693	chr12	11169429	11198148	-	protein_coding	FALSE	3471	43			1202.54	2962.29	2082.42	8.05707	19.8475	13.9523	-1.28009	0.411771	4.6368e-26	5.26515e-24		1232.64	2863.89	2048.27	8.25872	19.1882	13.7234	-1.20369	0.434162	2.40664e-36	3.5098e-34		1209.66	1258.6	1234.13	8.10473	8.43268	8.2687	0.961956	0.618854	0.833187		1323.26
ENSRNOG00000001066	D3ZSC9_RAT	-	RGD	-	-	-	chr17	79690014	79726712	+	protein_coding	FALSE	2863	43			1.96129	2.06871	2.015	0.0159313	0.0168039	0.0163676	-0.0231143	0.984106	0.959741	NA		1.01345	2.00014	1.50679	0.00823212	0.0162469	0.0122395	-0.259141	0.835585	0.534924	NA		1.96321	0.681305	1.32226	0.0159469	0.00553416	0.0107405	1.23527	0.378296	NA		1.37962
ENSRNOG00000001068	Rac1	Rac1	RGD619755	-	363875	363875	chr12	11380313	11400531	+	protein_coding	FALSE	849	43			1087.12	1296.21	1191.67	29.7785	35.5058	32.6421	-0.2514	0.840081	0.00196134	0.0112599		1048.57	1253.15	1150.86	28.7223	34.3262	31.5243	-0.256494	0.83712	0.000944969	0.00535343		1160.27	1122.59	1141.43	31.7821	30.75	31.266	1.03332	0.649439	0.85003		1133.16
ENSRNOG00000001069	Elavl1	Elavl1	RGD1308649	HuR;LOC363854	363854	363854	chr12	1459039	1500042	+	protein_coding	FALSE	2445	43			1973.35	2194.95	2084.15	18.7697	20.8774	19.8235	-0.152874	0.899457	0.0470826	0.145795		1861.54	2122.1	1991.82	17.7062	20.1845	18.9453	-0.18805	0.877791	0.0197463	0.0686438		1918.73	2021.14	1969.93	18.2502	19.2242	18.7372	0.949557	0.191996	0.464823		1935.81
ENSRNOG00000001070	Cdk2ap1	Cdk2ap1	RGD1308664	LOC360804	360804	360804	chr12	33365371	33374595	+	protein_coding	FALSE	1226	43			777.1	1075.64	926.372	14.7407	20.4037	17.5722	-0.46117	0.726397	0.000228938	0.00180844		824.936	1039.92	932.429	15.6481	19.7261	17.6871	-0.329043	0.796064	0.00351912	0.0165759		810.295	986.015	898.155	15.3704	18.7036	17.037	0.823483	0.00143623	0.0173504		770.421
ENSRNOG00000001071	Higd2al1	Higd2al1	RGD1586494	LOC688606	688606	-	chr12	1366295	1366616	+	protein_coding	FALSE	321	43			6.92379	6.77232	6.84806	0.501615	0.490641	0.496128	0.0159235	1.0111	0.972199	0.989134		7.9208	6.54801	7.23441	0.573847	0.47439	0.524118	0.172554	1.12705	0.695486	0.834608		8.10804	12.6961	10.402	0.587411	0.919805	0.753608	0.728554	0.234623	0.516518		9.13322
ENSRNOG00000001072	Lass4	Cers4	RGD1309303	LOC304208;Lass4	304208	304208	chr12	1256395	1291578	-	protein_coding	FALSE	3349	43			3595.04	2995.42	3295.23	24.9644	20.8005	22.8824	0.260022	1.1975	0.0168625	0.0656211		3513	2895.74	3204.37	24.3946	20.1083	22.2515	0.274602	1.20966	0.0170147	0.0608752		3530.67	4382.36	3956.52	24.5174	30.4316	27.4745	0.807967	0.00149291	0.0178554		3380.22
ENSRNOG00000001073	RGD1563482	-	RGD	-	-	-	chr12	33374550	33391371	-	protein_coding	FALSE	3145	43			304.102	230.204	267.153	2.2487	1.70225	1.97547	0.38925	1.30971	0.0168567	0.0656207		258.873	222.557	240.715	1.91425	1.64571	1.77998	0.210604	1.15717	0.244842	0.446591		330.673	345.602	338.138	2.44518	2.55557	2.50037	0.958403	0.670299	0.861687		296.694
ENSRNOG00000001074	Mphosph9	Mphosph9	RGD1598368	LOC288654	288654	288654	chr12	33393998	33457830	+	protein_coding	FALSE	3505	43			720.541	710.445	715.493	4.78082	4.71383	4.74732	0.0193473	1.0135	0.901542	0.956217		674.449	686.854	680.652	4.475	4.5573	4.51615	-0.0259777	0.982155	0.864365	0.932508		727.18	777.951	752.565	4.82487	5.16174	4.9933	0.935642	0.396123	0.679624		747.494
ENSRNOG00000001079	DGLB_RAT	Daglb	RGD1310193	LOC304289;RGD1310193	304289	304289	chr12	11403011	11446506	-	protein_coding	FALSE	3018	43			602.002	624.215	613.109	4.63885	4.81002	4.72443	-0.0513093	0.96506	0.687046	0.83603		583.307	603.498	593.403	4.49479	4.65038	4.57259	-0.0487672	0.966762	0.61349	0.781974		629.121	696.169	662.645	4.84782	5.36447	5.10615	0.90496	0.214763	0.492976		613.813
ENSRNOG00000001080	Arl6ip4	Arl6ip4	RGD1307657	LOC288656;MGC114409;MGC124687;aip-4	288656	288656	chr12	33603786	33605929	-	protein_coding	FALSE	1187	43			341.859	500.829	421.344	6.69772	9.81229	8.25501	-0.539673	0.687927	0.000179787	0.00146465		331.451	484.238	407.845	6.49382	9.48724	7.99053	-0.534495	0.6904	0.000112449	0.000832252		381.94	419.481	400.711	7.483	8.21852	7.85076	0.911165	0.197349	0.471775		389.397
ENSRNOG00000001081	Ogfod2	Ogfod2	RGD1310594	LOC288657;RGD1310594	288657	288657	chr12	33606537	33609847	-	protein_coding	FALSE	1645	43			121.123	148.414	134.769	1.71235	2.09818	1.90526	-0.284039	0.821288	0.141175	0.32066		131.141	143.49	137.315	1.85398	2.02855	1.94127	-0.124588	0.917266	0.413145	0.620123		115.96	117.966	116.963	1.63936	1.66771	1.65354	0.983431	0.887692	0.963423		121.031
ENSRNOG00000001082	Abcb9	Abcb9	RGD620254	Tapl	63886	63886	chr12	33623382	33656242	+	protein_coding	FALSE	3482	43			180.681	126.081	153.381	1.20674	0.842077	1.02441	0.500779	1.41498	0.00431233	0.0216008		200.979	121.891	161.435	1.34231	0.814094	1.0782	0.700345	1.62489	3.19975e-05	0.00027221		198.983	141.471	170.227	1.32898	0.944868	1.13692	1.38098	0.012597	0.085754		160.174
ENSRNOG00000001083	LOC100360920	Kdelr2	RGD1304618	LOC304290	304290	304290	chr12	11498111	11513554	-	protein_coding	FALSE	712	43			354.269	380.281	367.275	11.5714	12.421	11.9962	-0.0990179	0.933668	0.403371	0.624988		319.436	367.635	343.535	10.4336	12.0079	11.2208	-0.19596	0.872992	0.117867	0.270437		349.987	378.489	364.238	11.4315	12.3625	11.897	0.92528	0.335936	0.623721		310.387
ENSRNOG00000001086	Vps37b	Vps37b	RGD1304576	LOC288659;RGD1304576	288659	288659	chr12	33684357	33713075	+	protein_coding	FALSE	2520	43			706.614	1041.3	873.957	6.52099	9.60964	8.06531	-0.550208	0.682922	1.58845e-05	0.000174098		732.043	1006.72	869.379	6.75566	9.29047	8.02306	-0.452798	0.730625	8.26867e-06	8.2273e-05		662.989	660.254	661.621	6.11839	6.09315	6.10577	1.0034	0.965232	0.988557		653.249
ENSRNOG00000001088	Rfc3	Rfc3	RGD1306832	LOC288414;MGC109141	288414	288414	chr12	3224501	3235256	-	protein_coding	FALSE	1233	43			212.6	171.938	192.269	4.00988	3.24295	3.62641	0.297155	1.22872	0.0776805	0.211238		210.435	166.221	188.328	3.96904	3.13512	3.55208	0.332627	1.2593	0.0254061	0.0837916		225.115	239.788	232.452	4.24594	4.52269	4.38431	0.939704	0.527659	0.777119		203.602
ENSRNOG00000001089	Zdhhc4	Zdhhc4	RGD1308389	DHHC-4;LOC304291;MGC108810	304291	304291	chr12	11594930	11605772	+	protein_coding	FALSE	1183	43			327.23	296.447	311.838	6.4328	5.82765	6.13022	0.140436	1.10224	0.242015	0.458864		300.759	286.594	293.677	5.91243	5.63397	5.7732	0.0669781	1.04752	0.563689	0.745661		320.765	357.092	338.928	6.3057	7.01984	6.66277	0.90003	0.204362	0.48118		327.45
ENSRNOG00000001090	Stard13	Stard13	RGD1564816	LOC498130;RGD1564816	498130	498130	chr12	3502401	3696144	+	protein_coding	FALSE	5529	43			894.804	862.393	878.598	3.76368	3.62736	3.69552	0.0528691	1.03733	0.627978	0.796801		834.113	833.702	833.908	3.50841	3.50668	3.50754	0.0016044	1.00111	0.984432	0.993973		857.294	812.973	835.133	3.60591	3.41949	3.5127	1.05421	0.331949	0.620157		764.641
ENSRNOG00000001091	Hip1r	Hip1r	RGD621615	-	81917	81917	chr12	33714225	33742792	-	protein_coding	FALSE	4368	43			572.428	1439.96	1006.19	3.04768	7.66655	5.35711	-1.29319	0.408047	1.35231e-15	7.07924e-14		602.123	1392.02	997.074	3.20579	7.41132	5.30855	-1.18881	0.438665	7.01662e-23	4.90619e-21		589.013	596.048	592.53	3.13598	3.17344	3.15471	0.988292	0.927335	0.978253		537.639
ENSRNOG00000001092	Kl	Kl	RGD620396	-	83504	83504	chr12	3732711	3772371	-	protein_coding	FALSE	3575	43			493.397	355.239	424.318	3.20961	2.31087	2.76024	0.461349	1.37683	0.00388314	0.0198043		437.669	343.436	390.553	2.84709	2.23409	2.54059	0.34118	1.26679	0.00873722	0.0353856		455.701	478.124	1020.13	2.96439	3.11025	6.63607	0.593787	NA	NA		411.015
ENSRNOG00000001094	Zfp316	Zfp316	RGD1311647	LOC304293	304293	304293	chr12	11660747	11672708	+	protein_coding	FALSE	4423	43			441.587	331.431	386.509	2.32183	1.74264	2.03224	0.400039	1.31954	0.0324321	0.109691		429.619	320.357	374.988	2.25891	1.68441	1.97166	0.406391	1.32537	0.0357523	0.109517		484.141	416.582	450.361	2.54558	2.19036	2.36797	1.15906	0.0467882	0.201355		439.51
ENSRNOG00000001095	Spdye4	-	RGD	-	-	-	chr12	11708688	11716139	+	protein_coding	FALSE	1947	43			0	0	0	0	0	0	NA	NA	NA	NA		0	0	0	0	0	0	NA	NA	NA	NA		0	0	0	0	0	0	NA	NA	NA		0
ENSRNOG00000001098	Pds5b	Pds5b	RGD1310838	AS3;CG008;FLJ23236;KIAA0979;LOC304218	304218	304218	chr12	4038429	4128352	-	protein_coding	FALSE	7266	43			3197.48	2848.71	3023.09	10.234	9.11769	9.67582	0.164718	1.12095	0.115337	0.280452		2982.22	2754.1	2868.16	9.545	8.81487	9.17994	0.113633	1.08195	0.0927285	0.227138		3182.03	3368.47	3275.25	10.1845	10.7812	10.4829	0.945169	0.292358	0.580097		3109.21
ENSRNOG00000001099	Rbak	Rbak	RGD1562875	LOC288489;RGD1562875	288489	288489	chr12	11755518	11759756	+	protein_coding	FALSE	2133	43			224.258	239.484	231.871	2.44505	2.61106	2.52806	-0.0927756	0.937717	0.603846	0.780612		199.97	231.546	215.758	2.18025	2.52451	2.35238	-0.204444	0.867873	0.251982	0.454635		258.833	265.778	262.305	2.82202	2.89774	2.85988	0.974477	0.750276	0.902803		237.088
ENSRNOG00000001101	Rnf216	Rnf216	RGD1565135	LOC304294;RGD1565135	304294	304294	chr12	11850548	11956101	+	protein_coding	FALSE	2517	43			825.465	936.591	881.028	7.62688	8.65363	8.14025	-0.179382	0.883081	0.158637	0.348135		830.985	905.491	868.238	7.67788	8.36628	8.02208	-0.123437	0.917998	0.169365	0.349813		724.751	737.762	731.256	6.69633	6.81655	6.75644	0.982327	0.729489	0.894006		804.734
ENSRNOG00000001103	RGD1560686	Sdk1	RGD1560686	LOC304297;RGD1560686	304297	-	chr12	12804043	13087706	-	protein_coding	FALSE	5932	43			173.272	153.046	163.159	0.679297	0.600002	0.63965	0.143793	1.10481	0.712972	0.852501		141.388	147.955	144.671	0.554298	0.580042	0.56717	-0.0531405	0.963836	0.883202	0.943722		118.609	110.523	114.566	0.464994	0.433295	0.449145	1.06328	0.74655	0.900997		92.3598
ENSRNOG00000001104	Foxk1	Foxk1	RGD1309643	LOC304298;LOC679672;RGD1309643	304298	304298	chr12	12513059	12568394	-	protein_coding	FALSE	2487	43			80.2987	83.4785	81.8886	0.750869	0.780603	0.765736	-0.0498752	0.96602	0.804382	0.905201		91.9902	80.6993	86.3448	0.860196	0.754616	0.807406	0.178807	1.13195	0.394002	0.603095		96.3754	100.417	98.3963	0.901201	0.938997	0.920099	0.960892	0.788292	0.919743		89.4391
ENSRNOG00000001106	E9PTX5_RAT	-	RGD	-	-	-	chr12	33797482	33818957	-	protein_coding	FALSE	845	43			374.312	496.705	435.508	10.3017	13.6701	11.9859	-0.398744	0.758518	0.00819944	0.0366177		350.291	480.226	415.259	9.64061	13.2166	11.4286	-0.449622	0.732235	9.0918e-05	0.000690932		343.375	435.499	389.437	9.45025	11.9856	10.7179	0.793585	0.0102913	0.0741698		407.637
ENSRNOG00000001107	D3ZU53_RAT	Ap5z1	RGD1593125	KIAA0415	641386	-	chr12	12492159	12505621	-	protein_coding	FALSE	2476	43			296.765	232.522	264.643	2.78736	2.18396	2.48566	0.344049	1.26931	0.0226789	0.0830718		311.897	224.782	268.339	2.92949	2.11126	2.52037	0.464295	1.37964	0.000626109	0.00374516		301.281	302.064	301.673	2.82978	2.83714	2.83346	0.996875	0.976258	0.992292		284.592
ENSRNOG00000001108	N4bp2l2	N4bp2l2	RGD1359603	MGC94223	288416	288416	chr12	4184416	4205549	+	protein_coding	FALSE	1983	43			1758.89	2106.74	1932.81	20.6275	24.7069	22.6672	-0.256227	0.837275	0.0438889	0.138243		1649.27	2036.94	1843.1	19.3419	23.8884	21.6152	-0.299769	0.812382	0.0147785	0.0543999		1755.31	2007.92	1881.61	20.5855	23.548	22.0668	0.874936	0.00480728	0.0422867		1648.94
ENSRNOG00000001110	N4bp2l1	N4bp2l1	RGD1595713	LOC498131	498131	-	chr12	4256570	4280940	+	protein_coding	FALSE	2128	43			48.5885	55.2819	51.9352	0.530999	0.604147	0.567573	-0.164877	0.892005	0.558855	0.748646		41.1362	53.4407	47.2884	0.449556	0.584026	0.516791	-0.339258	0.790448	0.222362	0.4197		42.2953	37.7458	40.0205	0.462223	0.412504	0.437364	1.10923	0.553604	0.79313		35.8098
ENSRNOG00000001111	Brca2	Brca2	RGD2219	-	360254	360254	chr12	4282951	4323693	-	protein_coding	FALSE	10344	43			290.782	187.721	239.251	0.653748	0.422043	0.537895	0.618646	1.53543	6.49394e-06	7.8471e-05		280.397	181.492	230.944	0.6304	0.408038	0.519219	0.611852	1.52822	6.55933e-05	0.000517747		342.716	374.973	358.845	0.770509	0.84303	0.806769	0.917494	0.458536	0.727728		314.04
ENSRNOG00000001113	Mmd2	Mmd2	RGD1306506	LOC304301	304301	304301	chr12	12359068	12406098	+	protein_coding	FALSE	2133	43			2251.08	7071.15	4661.12	24.5433	77.0958	50.8195	-1.61366	0.326769	1.40305e-28	1.83621e-26		2148.47	6836.51	4492.49	23.4244	74.5376	48.981	-1.60601	0.328506	4.49694e-19	2.38276e-17		2365.22	1816.04	2090.63	25.7877	19.8	22.7939	1.28809	0.0302985	0.152283		2403.11
ENSRNOG00000001114	Wipi2	Wipi2	RGD1359154	MGC94226;WIPI-2	288498	288498	chr12	12306564	12334993	-	protein_coding	FALSE	1710	43			819.368	2199.04	1509.2	11.1433	29.9067	20.525	-1.36931	0.387077	2.72929e-13	1.08911e-11		822.72	2125.7	1474.21	11.1889	28.9093	20.0491	-1.32625	0.398804	6.56587e-16	2.71738e-14		895.473	892.164	893.819	12.1783	12.1333	12.1558	1.0035	0.942356	0.982418		958.34
ENSRNOG00000001115	Slc29a4	Slc29a4	RGD1310545	LOC288499	288499	288499	chr12	12241258	12251676	-	protein_coding	FALSE	2401	43			2.30371	80.0667	41.1852	0.0223135	0.775517	0.398915	-3.38125	0.0959717	1.37341e-14	6.44668e-13		5.74225	77.3717	41.557	0.0556188	0.749414	0.402516	-2.69326	0.154614	6.3307e-11	1.50531e-09		4.68772	39.4877	22.0877	0.0454048	0.382473	0.213939	0.569694	0.0362005	0.171502		6.41146
ENSRNOG00000001117	D3ZU50_RAT	Fbxl18;LOC100909844	RGD1596958;RGD6501104	LOC678726;	678726;100909844	678726	chr12	12066197	12083885	+	protein_coding	FALSE	2130	43			19.0886	22.5459	20.8173	0.208414	0.246161	0.227288	-0.181966	0.881501	0.642917	0.807332		25.2224	21.791	23.5067	0.275384	0.237919	0.256651	0.173496	1.12779	0.635346	0.795637		20.0703	22.5662	21.3183	0.219132	0.246383	0.232758	0.913533	0.715066	0.885587		20.8355
ENSRNOG00000001120	D3ZJC6_RAT	Med13l	RGD1305884	LOC360817;Thrap2	360817	360817	chr12	39136264	39181221	-	protein_coding	FALSE	8632	43			1090.1	915.785	1002.94	2.93687	2.46725	2.70206	0.249981	1.18919	0.00557613	0.0265696		997.553	885.342	941.447	2.68755	2.38523	2.53639	0.171034	1.12587	0.0377283	0.114335		1037.19	1149.42	1093.3	2.79433	3.09669	2.94551	0.902674	0.0226683	0.125234		971.921
ENSRNOG00000001123	RGD1562310	RGD1562310	RGD1562310	LOC498188	498188	498188	chr12	39441307	39461715	-	protein_coding	FALSE	2546	43			317.767	268.858	293.312	2.90257	2.45581	2.67919	0.2357	1.17748	0.0534913	0.159966		310.942	259.932	285.437	2.84022	2.37428	2.60725	0.254713	1.1931	0.0248036	0.0821931		344.197	300.91	322.553	3.14398	2.74859	2.94629	1.14019	0.172832	0.438932		330.451
ENSRNOG00000001124	Rnft2	Rnft2	RGD1560195	LOC304521;RGD1560195;Tmem118	304521	304521	chr12	39464259	39520071	+	protein_coding	FALSE	3900	43			678.053	543.394	610.724	4.04325	3.24028	3.64176	0.310368	1.24002	0.0531238	0.159206		761.297	525.308	643.302	4.53963	3.13243	3.83603	0.525543	1.43948	3.95557e-05	0.000329015		798.344	722.277	760.311	4.76055	4.30696	4.53376	1.10299	0.268503	0.554059		760.348
ENSRNOG00000001125	Hrk	-	RGD	-	-	-	chr12	39543621	39543876	-	protein_coding	FALSE	255	43			0	0	0	0	0	0	NA	NA	NA	NA		0	0	0	0	0	0	NA	NA	NA	NA		0	0	0	0	0	0	NA	NA	NA		0
ENSRNOG00000001126	Fbxw8	Fbxw8	RGD1306032	LOC304522	304522	-	chr12	39574279	39663173	+	protein_coding	FALSE	1834	43			298.301	376.966	337.633	3.78256	4.78007	4.28132	-0.330771	0.795112	0.00672663	0.030981		325.65	364.442	345.046	4.12936	4.62126	4.37531	-0.161087	0.894351	0.120701	0.275043		279.788	302.024	290.906	3.54782	3.82978	3.6888	0.927582	0.400536	0.683004		279.692
ENSRNOG00000001128	Tesc	Tesc	RGD1566317	LOC288689;RGD1566317	288689	288689	chr12	39669714	39703561	-	protein_coding	FALSE	800	43			2.98854	36.326	19.6573	0.0868762	1.05599	0.571432	-2.68729	0.155254	4.83651e-11	1.43912e-09		3.71535	35.1195	19.4174	0.108004	1.02092	0.564461	-2.488	0.178253	8.86755e-11	2.06053e-09		3.52234	14.1921	8.85723	0.102393	0.412562	0.257478	0.445877	0.00483553	0.0424873		5.77096
ENSRNOG00000001129	Fbxo21	Fbxo21	RGD1307346	LOC360818	360818	360818	chr12	39719653	39753850	-	protein_coding	FALSE	3935	43			1252.44	1792.48	1522.46	7.4019	10.5935	8.99771	-0.513125	0.700703	8.20161e-09	1.69555e-07		1213.02	1732.9	1472.96	7.16894	10.2415	8.7052	-0.512215	0.701145	2.47549e-13	7.73617e-12		1248.39	1108.76	1178.58	7.37798	6.55278	6.96538	1.12545	0.0056856	0.0479311		1292.69
ENSRNOG00000001130	Nos1	Nos1	RGD3184	N-NOS;NC-NOS;bNOS;nNOS	24598	24598	chr12	39811144	39869484	-	protein_coding	FALSE	3239	43			44.9901	452.161	248.576	0.323026	3.24649	1.78476	-2.69985	0.153909	8.22318e-13	3.14333e-11		62.1583	436.992	249.575	0.446293	3.13757	1.79193	-2.32031	0.200225	6.48812e-11	1.54035e-09		162.145	102.855	132.5	1.16419	0.738489	0.951339	1.35634	0.268155	0.553633		51.7532
ENSRNOG00000001134	Rfc5	Rfc5	RGD1309280	LOC304528	304528	304528	chr12	40395941	40405469	+	protein_coding	FALSE	1568	43			282.088	202.717	242.402	4.18379	3.0066	3.59519	0.467214	1.38244	0.000213829	0.0017039		257.15	195.988	226.569	3.81393	2.9068	3.36037	0.3822	1.30333	0.00160335	0.00843713		331.412	282.799	307.105	4.91535	4.19433	4.55484	1.1673	0.0978698	0.318887		279.973
ENSRNOG00000001135	Wsb2	Wsb2	RGD1359599	MGC93822	288692	288692	chr12	40406892	40427103	-	protein_coding	FALSE	1511	43			1244.78	1492.05	1368.42	19.1584	22.9642	21.0613	-0.256411	0.837168	0.0574753	0.168744		1286.36	1442.53	1364.45	19.7984	22.202	21.0002	-0.161497	0.894097	0.223037	0.420438		1283.89	1503.41	1393.65	19.7603	23.139	21.4496	0.855622	0.00983992	0.0715447		1223.75
ENSRNOG00000001136	Pebp1	Pebp1	RGD62017	HCNP;HCNPpp;P23K;PEBP-1;Pbp;Rkip	29542	29542	chr12	40491377	40495590	+	protein_coding	FALSE	1049	43			3646.41	2966.28	3306.35	80.8391	65.7611	73.3001	0.294687	1.22662	0.00214443	0.0121261		3408.74	2867.8	3138.27	75.5701	63.5777	69.5739	0.248512	1.18798	3.9099e-05	0.00032557		3791.54	2698.99	3245.26	84.0565	59.8353	71.9459	1.40109	4.10435e-11	7.03422e-09		3465.79
ENSRNOG00000001138	Taok3	Taok3	RGD1562861	JIK	304530	304530	chr12	40502496	40651593	-	protein_coding	FALSE	2753	43			109.121	148.93	129.026	0.921797	1.25808	1.08994	-0.408932	0.753181	0.131714	0.306935		96.6628	143.987	120.325	0.816554	1.21632	1.01644	-0.554241	0.681015	0.00308349	0.014811		108.529	94.0069	101.268	0.916789	0.794118	0.855454	1.14387	0.313537	0.601393		98.5103
ENSRNOG00000001139	Suds3	Suds3	RGD1305986	LOC360819;RGD1305986	360819	360819	chr12	40668753	40689476	+	protein_coding	FALSE	999	43			1180.02	1481.67	1330.85	27.4699	34.492	30.9809	-0.321669	0.800144	0.0223875	0.0823122		1087.54	1432.49	1260.01	25.317	33.347	29.332	-0.390134	0.763059	0.00187137	0.00965836		1260.27	1093.15	1176.71	29.3379	25.4475	27.3927	1.15064	0.0184342	0.110449		1311.9
ENSRNOG00000001141	Srrm4	-	RGD	-	-	-	chr12	41330635	41373052	+	protein_coding	FALSE	1680	43			393.661	877.634	635.647	5.44935	12.1489	8.79911	-1.10919	0.463554	1.2391e-08	2.50135e-07		375.063	848.603	611.833	5.19191	11.747	8.46945	-1.14895	0.450952	3.74837e-15	1.40683e-13		300.605	312.424	306.515	4.1612	4.32481	4.24301	0.962786	0.741951	0.899755		448.033
ENSRNOG00000001142	Prkab1	Prkab1	RGD71057	5'-AMP-activatedproteinkinasebetasubunit;AMPKb	83803	83803	chr12	41840865	41851241	+	protein_coding	FALSE	1974	43			507.645	515.466	511.555	5.9806	6.07273	6.02667	-0.0209033	0.985615	0.891024	0.950413		529.378	498.306	513.842	6.23663	5.87058	6.05361	0.0860631	1.06147	0.512828	0.705976		559.908	627.804	593.856	6.59631	7.39619	6.99625	0.894273	0.229905	0.511514		595.347
ENSRNOG00000001143	Cit	Cit	RGD70878	LOC288698	83620	83620	chr12	41857662	42019601	-	protein_coding	FALSE	7460	43			24.9978	30.9858	63.3607	0.0779282	0.0965951	0.197521	-1.17638	0.44246	NA	NA		32.0381	31.7163	65.1698	0.0998756	0.0988723	0.203161	-0.915745	0.53007	NA	NA		34.9644	28.7893	56.878	0.108998	0.0897478	0.177312	1.92393	NA	NA		29.0024
ENSRNOG00000001145	Ccdc64	Ccdc64	RGD1310292	LOC304537;RGD1310292	304537	304537	chr12	42139164	42226529	+	protein_coding	FALSE	2333	43			1907.6	4027.98	2967.79	19.0154	40.1518	29.5836	-1.06408	0.478276	2.55308e-21	2.24019e-19		1951.54	3894.41	2922.98	19.4534	38.8203	29.1368	-0.979719	0.507079	5.78428e-16	2.42007e-14		1756.71	1809.83	1783.27	17.5113	18.0408	17.776	0.971244	0.756844	0.906029		1862.74
ENSRNOG00000001148	Rplp0	Rplp0	RGD621247	Arbp;L10E	64205	64205	chr12	42315765	42318750	-	protein_coding	FALSE	1059	43			5284.31	5122.77	5203.54	116.044	112.497	114.271	0.0444802	1.03131	0.618099	0.789847		5120.62	4952.68	5036.65	112.45	108.762	110.606	0.0479549	1.0338	0.571557	0.752429		5889.2	4754.37	5321.79	129.328	104.407	116.867	1.23535	0.00106813	0.0139636		4622.26
ENSRNOG00000001149	Pxn	Pxn	RGD1305759	LOC360820	360820	360820	chr12	42322188	42370508	-	protein_coding	FALSE	3830	43			701.327	633.616	667.472	4.25847	3.84733	4.0529	0.145543	1.10615	0.215398	0.425719		702.891	612.549	657.72	4.26796	3.71941	3.99369	0.196102	1.1456	0.0868187	0.216066		638.146	609.992	624.069	3.87483	3.70388	3.78936	1.04435	0.644987	0.848878		627.594
ENSRNOG00000001150	F1M1Z4_RAT	-	RGD	-	-	-	chr20	9199589	9199946	-	protein_coding	FALSE	357	43			0	0	0	0	0	0	NA	NA	NA	NA		0	0	0	0	0	0	NA	NA	NA	NA		0	0	0	0	0	0	NA	NA	NA		0
ENSRNOG00000001151	Sirt4	Sirt4	RGD1310413	LOC304539	304539	304539	chr12	42394535	42402714	+	protein_coding	FALSE	1641	43			140.355	109.832	125.094	1.98907	1.55651	1.77279	0.344003	1.26927	0.0487325	0.149499		139.428	106.175	122.802	1.97594	1.50469	1.74031	0.380229	1.30155	0.0435689	0.128129		137.014	133.802	135.408	1.94173	1.89621	1.91897	1.02288	0.837542	0.942582		129.267
ENSRNOG00000001152	GLP1R_RAT	Glp1r	RGD2703	Glip;RATGL1RCP	25051	-	chr20	9225896	9264184	+	protein_coding	FALSE	3052	43			0	0	2.73471	0	0	0.0208381	-0.308861	0.807279	NA	NA		0.300058	0	2.7923	0.0022864	0	0.021277	-0.275417	0.826212	NA	NA		0	0	0	0	0	0	NA	NA	NA		0
ENSRNOG00000001153	Pla2g1b	Pla2g1b	RGD61949	-	29526	29526	chr12	42405474	42415189	-	protein_coding	FALSE	543	43			42.1272	73.285	57.7061	1.80424	3.13868	2.47146	-0.614401	0.653201	0.134453	0.311065		43.846	70.8394	57.3427	1.87785	3.03394	2.45589	-0.590312	0.664199	0.0817798	0.207281		32.3419	43.5036	37.9227	1.38515	1.86319	1.62417	0.765915	0.130343	0.37313		41.7673
ENSRNOG00000001156	Msi1	Msi1	RGD628778	Msi1h	259272	259272	chr12	42425956	42447099	-	protein_coding	FALSE	1163	43			1067.89	1017.78	1042.83	21.3539	20.3519	20.8529	0.0682126	1.04842	0.596452	0.776684		1156.91	983.923	1070.41	23.1339	19.6749	21.4044	0.229022	1.17204	0.102088	0.243919		1174.1	1296.89	1235.49	23.4777	25.9332	24.7054	0.907064	0.196423	0.470498		1348.38
ENSRNOG00000001157	F1M7D3_RAT	Umodl1	RGD1566039	LOC365544;RGD1566039	365544	-	chr20	9294801	9350087	+	protein_coding	FALSE	4396	43			22.6184	8.91608	15.7673	0.119656	0.0471681	0.0834123	1.08729	2.12475	0.00441503	0.0219656		17.839	8.61851	13.2288	0.0943724	0.0455938	0.0699831	0.80089	1.74218	0.0452199	0.131742		24.9091	16.3508	20.6299	0.131774	0.0864994	0.109137	1.32825	0.301986	0.588757		22.9784
ENSRNOG00000001158	Abcg1	Abcg1	RGD620294	Abc8	85264	85264	chr20	9390484	9459574	+	protein_coding	FALSE	3529	43			2483.43	2516.87	2500.15	16.3656	16.586	16.4758	-0.0192006	0.986779	0.883927	0.946744		2375.32	2433.43	2404.38	15.6532	16.0361	15.8446	-0.0346574	0.976264	0.757903	0.874836		2441.04	1572.58	2006.81	16.0862	10.3632	13.2247	1.49058	0.0181291	0.109267		2303.48
ENSRNOG00000001159	Tff3	Tff3	RGD3847	ITF;rITF;rP1.B	25563	25563	chr20	9469887	9474605	-	protein_coding	FALSE	443	43			0.980646	3.03473	2.00769	0.0514802	0.159312	0.105396	-0.575076	0.671251	0.220196	NA		1.02562	2.9347	1.98016	0.053841	0.15406	0.103951	-0.479958	0.716998	0.27644	NA		3.57383	2.70065	3.13724	0.187612	0.141774	0.164693	1.11915	0.696214	NA		1.70593
ENSRNOG00000001160	Triap1	-	RGD	-	-	100910137	chr12	42535654	42538148	-	protein_coding	FALSE	1087	43			182.544	248.828	215.686	3.90543	5.32354	4.61449	-0.439198	0.737545	0.00244518	0.013549		176.928	240.588	208.758	3.78528	5.14725	4.46626	-0.433103	0.740667	0.00319281	0.0152786		196.644	210.468	203.556	4.20709	4.50285	4.35497	0.936159	0.492645	0.75314		207.511
ENSRNOG00000001161	Gatc	Gatc	RGD1309698	LOC360821;RGD1309698	360821	360821	chr12	42538201	42546158	+	protein_coding	FALSE	1953	43			408.341	364.157	386.249	4.86241	4.33629	4.59935	0.160882	1.11797	0.224553	0.437518		397.761	352.089	374.925	4.73643	4.19258	4.4645	0.169515	1.12468	0.179956	0.364313		391.156	473.867	432.511	4.65778	5.64268	5.15023	0.828451	0.0269994	0.141215		424.306
ENSRNOG00000001162	Tff2	Tff2	RGD620709	-	116592	116592	chr20	9492351	9510558	-	protein_coding	FALSE	568	43			0	0	0	0	0	0	NA	NA	NA	NA		0	0	0	0	0	0	NA	NA	NA	NA		0	0	0	0	0	0	NA	NA	NA		0
ENSRNOG00000001163	Sfrs9	Srsf9	RGD1309495	LOC288701;MGC105562;Sfrs9	288701	288701	chr12	42546331	42552590	-	protein_coding	FALSE	1096	43			343.347	558.084	450.716	7.28542	11.8419	9.56365	-0.667483	0.629604	0.00152441	0.00911046		329.01	539.588	434.299	6.98119	11.4494	9.21531	-0.687581	0.620894	8.07405e-05	0.000623175		328.742	275.191	301.967	6.97552	5.83922	6.40737	1.18887	0.048903	0.207677		415.853
ENSRNOG00000001164	Tff1	Tff1	RGD620707	Ps2	117270	117270	chr20	9526673	9530534	-	protein_coding	FALSE	462	43			0	0	0	0	0	0	NA	NA	NA	NA		0	0	0	0	0	0	NA	NA	NA	NA		0	0	0	0	0	0	NA	NA	NA		0
ENSRNOG00000001165	Tmprss3	Tmprss3	RGD1310135	LOC309665	309665	309665	chr20	9545076	9565331	-	protein_coding	FALSE	2702	43			3.80834	3.71326	3.7608	0.0327779	0.0319596	0.0323688	0.0134976	1.0094	0.976236	NA		2.05123	3.59113	2.82118	0.0176547	0.0309084	0.0242816	-0.198768	0.871294	0.623834	NA		2.93048	2.06733	2.49891	0.0252224	0.0177933	0.0215078	1.13776	0.64806	NA		2.8325
ENSRNOG00000001166	-	-	RGD	-	-	-	chr1	107217401	107218060	+	protein_coding	FALSE	659	43			9.20216	15.9759	12.589	0.32474	0.563782	0.444261	-0.623124	0.649263	0.122124	0.292035		12.3238	15.4447	13.8842	0.434902	0.545035	0.489969	-0.259928	0.83513	0.478432	0.678858		9.09707	4.18149	6.63928	0.321032	0.147563	0.234297	1.55267	0.12886	0.371204		8.27659
ENSRNOG00000001167	D3ZY64_RAT	Ubash3a	RGD1310305	LOC309666	309666	309666	chr20	9583658	9620767	+	protein_coding	FALSE	3200	43			4.12949	3.03473	3.58211	0.0300108	0.0220548	0.0260328	0.157337	1.11523	0.734533	NA		3.04035	2.9347	2.98752	0.0220955	0.0213277	0.0217116	0.01992	1.0139	0.966137	NA		3.50402	1.67927	2.59165	0.0254653	0.012204	0.0188346	1.27375	0.381786	NA		4.58802
ENSRNOG00000001168	Rsph1	Rsph1	RGD1307712	LOC361818;Tsga2	361818	361818	chr20	9633456	9648414	-	protein_coding	FALSE	1015	43			22.3687	9.00201	15.6853	0.512514	0.206255	0.359385	1.02305	2.03221	0.0119514	0.0496543		16.1281	8.70134	12.4147	0.36953	0.199366	0.284448	0.68998	1.61326	0.0827411	0.208651		20.977	17.402	28.2791	0.480629	0.398717	0.647935	0.738864	NA	NA		19.7627
ENSRNOG00000001169	Slc37a1	Slc37a1	RGD1308587	LOC294321	294321	294321	chr20	9689660	9745104	+	protein_coding	FALSE	2931	43			102.982	35.8694	69.426	0.817107	0.284604	0.550855	1.32562	2.5064	3.66968e-05	0.000368232		90.5158	34.6859	62.6009	0.718191	0.275213	0.496702	1.27179	2.41462	3.7932e-07	4.93503e-06		105.505	55.1144	80.3097	0.837122	0.437301	0.637212	1.7238	0.0113632	0.0797304		84.1948
ENSRNOG00000001170	Cox6a1	Cox6a1	RGD2384	COX6AL	25282	25282	chr12	42530090	42533144	+	protein_coding	FALSE	549	43			2379.39	2500.05	2439.72	100.792	105.903	103.347	-0.0708661	0.952066	0.50323	0.706292		2211	2417.15	2314.07	93.6586	102.391	98.0248	-0.128155	0.915001	0.128786	0.288392		2488.75	2753.94	2621.35	105.424	116.658	111.041	0.904273	0.0449428	0.196393		2253.82
ENSRNOG00000001171	Coq5	Coq5	RGD1310857	LOC304542;MGC112711;RGD1310857	304542	304542	chr12	42585094	42602004	-	protein_coding	FALSE	1559	43			431.714	404.896	418.305	6.43993	6.03989	6.23991	0.0896546	1.06412	0.477889	0.68698		389.07	391.452	390.261	5.80381	5.83935	5.82158	-0.0105792	0.992694	0.918453	0.962581		430.982	459.659	445.32	6.42901	6.8568	6.6429	0.938715	0.470863	0.737031		459.226
ENSRNOG00000001172	Rnf10	Rnf10	RGD1309282	LOC288710	288710	288710	chr12	42609867	42643661	+	protein_coding	FALSE	3085	43			1262.34	1905.42	1583.88	9.51595	14.3637	11.9398	-0.590507	0.664109	1.59469e-15	8.26401e-14		1226.42	1842.17	1534.3	9.24521	13.8869	11.5661	-0.582789	0.667672	8.51612e-16	3.45908e-14		1353.05	1650.14	1501.59	10.1998	12.4393	11.3195	0.821519	0.00113544	0.0145988		1425.06
ENSRNOG00000001173	Cabp1	Cabp1	RGD620385	-	171051	171051	chr12	42694895	42720563	+	protein_coding	FALSE	1619	43			1875.57	4759.53	3317.55	26.9413	68.3674	47.6543	-1.31245	0.402638	3.03542e-19	2.33214e-17		2410.97	4601.29	3506.13	34.6319	66.0943	50.3631	-0.879174	0.543679	5.38112e-05	0.000432551		2023.18	2209.94	2116.56	29.0616	31.7443	30.403	0.920296	0.551329	0.791431		2514.7
ENSRNOG00000001174	Pde9a	Pde9a	RGD621035	-	191569	191569	chr20	9815897	9901583	+	protein_coding	FALSE	1942	43			64.8785	67.665	66.2718	0.776932	0.810301	0.793617	-0.0529873	0.963938	0.850822	0.930972		78.5153	65.4207	71.968	0.940236	0.783425	0.86183	0.240779	1.18163	0.33434	0.546179		110.416	128.495	119.456	1.32226	1.53875	1.4305	0.865212	0.212697	0.490351		71.6407
ENSRNOG00000001175	Unc119b	Unc119b	RGD1309359	LOC288702;RGD1309359	288702	288702	chr12	42750443	42763067	+	protein_coding	FALSE	3957	43			665.931	1172.3	919.116	3.91377	6.88977	5.40177	-0.747555	0.595612	0.00553127	0.0264136		739.113	1133.35	936.232	4.34387	6.66085	5.50236	-0.610897	0.654789	1.04394e-15	4.17384e-14		772.638	767.29	769.964	4.54089	4.50946	4.52518	1.0071	0.926874	0.97814		588.011
ENSRNOG00000001177	Acads	Acads	RGD620514	Scad	64304	64304	chr12	42765264	42774528	+	protein_coding	FALSE	1767	43			192.051	202.88	197.465	2.52762	2.67014	2.59888	-0.0766801	0.948237	0.613627	0.786932		228.296	196.13	212.213	3.00465	2.5813	2.79298	0.217058	1.16236	0.0768058	0.197635		285.871	272.013	278.942	3.7624	3.58001	3.6712	1.04886	0.619319	0.833525		204.728
ENSRNOG00000001178	Sppl3	Sppl3	RGD1562826	LOC360822;RGD1562826;Sppl3-ps1	360822	-	chr12	42788819	42824633	-	protein_coding	FALSE	1451	43			383.235	496.074	439.655	6.14228	7.9508	7.04654	-0.3639	0.777061	0.006376	0.0296491		379.034	479.568	429.301	6.07494	7.68624	6.88059	-0.334402	0.793113	0.00239687	0.0119594		423.144	429.018	426.081	6.78192	6.87606	6.82899	0.987119	0.848498	0.946031		418.302
ENSRNOG00000001181	Wdr4	Wdr4	RGD1585179	LOC690032	690032	690032	chr20	9925853	9942051	-	protein_coding	FALSE	1916	43			124.665	98.7529	111.709	1.51315	1.19863	1.35589	0.321932	1.25	0.129627	0.304368		108.998	95.4628	102.231	1.32299	1.1587	1.24084	0.188474	1.13956	0.330685	0.543091		130.12	118.127	124.123	1.57936	1.43378	1.50657	1.0949	0.508833	0.765187		112.643
ENSRNOG00000001182	Ndufv3	Ndufv3	RGD621020	CI-9kD;MGC72817;Mipp65;Ndufv3l	64539	64539	chr20	9951108	9960265	+	protein_coding	FALSE	1536	43			2333.14	2495.05	2414.09	35.3249	37.7763	36.5506	-0.094807	0.936398	0.502183	0.705597		2486.61	2412.21	2449.41	37.6485	36.5221	37.0853	0.0430029	1.03026	0.699912	0.838176		2531.42	3572.93	3052.18	38.327	54.0959	46.2115	0.717263	0.00226077	0.0242998		2748.67
ENSRNOG00000001183	Hnf1a	Hnf1a	RGD3828	HNF-1-alpha;HNF-1A;HNF1;LF-B1;Lfb1;TCF-1;Tcf1	24817	24817	chr12	42919573	42945670	+	protein_coding	FALSE	3538	43			0.325449	0	0.162725	0.00213923	0	0.00106961	0.0706627	1.0502	0.635982	NA		0	0	0	0	0	0	NA	NA	NA	NA		0.643343	0	0.321672	0.00422879	0	0.0021144	1.13038	0.376415	NA		1.07754
ENSRNOG00000001184	Pknox1	Pknox1	RGD1305003	LOC294322;MGC109503	294322	294322	chr20	10019506	10041679	+	protein_coding	FALSE	1543	43			298.209	271.077	284.643	4.49455	4.08562	4.29008	0.133279	1.09678	0.338112	0.562476		291.976	262.079	277.027	4.40061	3.95	4.17531	0.151781	1.11094	0.262958	0.467294		267.723	240.663	254.193	4.03507	3.62723	3.83115	1.11048	0.188694	0.460343		269.069
ENSRNOG00000001185	RGD1311899	RGD1311899	RGD1311899	LOC288704;MGC105760	288704	288704	chr12	42945685	42951259	-	protein_coding	FALSE	1414	43			1083.3	1193.37	1138.33	17.8168	19.6271	18.722	-0.139266	0.907981	0.0887183	0.232177		1040.06	1153.76	1096.91	17.1057	18.9757	18.0407	-0.149317	0.901677	0.0205098	0.0706538		1246.52	1274.16	1260.34	20.5012	20.9559	20.7286	0.978808	0.82069	0.934473		1070.89
ENSRNOG00000001187	Oasl	Oasl	RGD1308586	LOC304545;Oasl1	304545	304545	chr12	42956465	42969826	-	protein_coding	FALSE	1980	43			1534.57	1707.14	1620.86	18.0241	20.051	19.0376	-0.132945	0.911968	0.689235	0.83744		1739.24	1650.6	1694.92	20.428	19.3869	19.9074	0.0704003	1.05001	0.754123	0.872452		970.008	1079.25	1024.63	11.3931	12.6762	12.0347	0.916789	0.702837	0.879519		1471.49
ENSRNOG00000001189	Sik1	Sik1	RGD69407	SIK-1;Sik;Snf1lk	59329	59329	chr20	10280193	10291787	-	protein_coding	FALSE	4093	43			339.77	11037.6	5688.69	1.93052	62.714	32.3223	-4.62913	0.0404105	8.65996e-71	5.57232e-68		722.846	10670.8	5696.8	4.1071	60.6296	32.3684	-3.73735	0.0749799	5.91558e-97	4.29459e-94		356.391	197.193	276.792	2.02496	1.12042	1.57269	1.68959	0.0046996	0.0416448		2398.12
ENSRNOG00000001190	Git2	Git2	RGD1359708	MGC94099	304546	304546	chr12	43117679	43158709	+	protein_coding	FALSE	3030	43			1518.05	1461.08	1489.57	11.6513	11.2141	11.4327	0.0549222	1.0388	0.407062	0.627873		1434.7	1412.56	1423.63	11.0116	10.8417	10.9266	0.0218202	1.01524	0.711631	0.845531		1560.85	1568.65	1564.75	11.9798	12.0397	12.0097	0.994814	0.908197	0.970255		1450.02
ENSRNOG00000001191	D3ZY42_RAT	Tchp	RGD1310813	LOC304547;RGD1310813	304547	304547	chr12	43167156	43181569	-	protein_coding	FALSE	1566	43			419.004	413.759	416.382	6.2224	6.14452	6.18346	0.0177864	1.0124	0.904889	0.957743		426.094	399.988	413.041	6.32769	5.94001	6.13385	0.090805	1.06496	0.433038	0.639513		430.951	437.194	434.072	6.39981	6.49252	6.44617	0.985178	0.86118	0.952618		417.203
ENSRNOG00000001192	Gltp	Gltp	RGD1564442	LOC288707;RGD1564442	288707	288707	chr12	43195540	43215691	+	protein_coding	FALSE	1647	43			212.371	209.005	210.688	2.9987	2.95117	2.97494	0.0241685	1.01689	0.883877	0.946744		195.326	202.062	198.694	2.75802	2.85313	2.80558	-0.0479971	0.967278	0.718205	0.850908		224.544	162.133	193.338	3.17058	2.28933	2.72996	1.37185	0.00161005	0.0188658		168.934
ENSRNOG00000001193	Hsf2bp	Hsf2bp	RGD1565879	LOC499413;RGD1565879	499413	499413	chr20	10367673	10452266	-	protein_coding	FALSE	2031	43			5.93048	5.45719	5.69384	0.0679065	0.0624872	0.0651968	0.0667949	1.04739	0.889651	0.949867		4.81774	5.27467	5.0462	0.0551651	0.0603972	0.0577812	-0.0764369	0.948397	0.870361	0.935939		8.43779	9.6776	9.05769	0.0966163	0.110813	0.103714	0.918246	0.762586	0.908289		7.98297
ENSRNOG00000001194	D3ZY39_RAT	Rrp1b	RGD1305633	LOC309673;RGD1305633	309673	-	chr20	10454203	10477619	+	protein_coding	FALSE	2221	43			494.398	384.947	439.672	5.17678	4.03073	4.60375	0.354874	1.27887	0.00243722	0.0135218		446.148	372.171	409.16	4.67156	3.89696	4.28426	0.255405	1.19367	0.027266	0.0886086		558.54	1104.72	831.628	5.8484	11.5673	8.70788	0.511789	5.24544e-18	3.02992e-15		541.622
ENSRNOG00000001195	Trpv4	Trpv4	RGD69337	Otrpc4;Otrpc4-pending;VR-OAC	66026	66026	chr12	43226932	43265889	+	protein_coding	FALSE	3211	43			6.87289	8.1889	7.5309	0.0497772	0.0593085	0.0545429	-0.15367	0.898961	0.745909	0.871074		5.22969	7.91771	6.5737	0.0378763	0.0573444	0.0476103	-0.326214	0.797627	0.484159	0.683311		8.76517	11.5248	28.146	0.0634821	0.0834692	0.203849	0.506514	NA	NA		5.2164
ENSRNOG00000001197	Pdxk	-	RGD	-	-	-	chr20	10541655	10563199	+	protein_coding	FALSE	939	43			115.13	184.453	149.792	2.85139	4.56827	3.70983	-0.587949	0.665288	0.0767842	0.209349		111.74	178.308	145.024	2.76742	4.41609	3.59175	-0.595002	0.662044	0.0475518	0.136949		102.593	75.6063	89.0999	2.54089	1.87251	2.2067	1.32847	0.0598684	0.235801		83.8437
ENSRNOG00000001198	RGD1565883	Fam222a	RGD1565883	LOC498193;RGD1565883	498193	498193	chr12	43276319	43295296	-	protein_coding	FALSE	1408	43			41.4401	159.033	100.236	0.684462	2.62673	1.6556	-1.60237	0.329335	1.22004e-05	0.000138131		58.004	153.714	105.859	0.958047	2.53888	1.74847	-1.10386	0.46527	0.00402829	0.0185297		64.6272	59.1509	61.889	1.06744	0.97699	1.02222	1.07299	0.758346	0.906852		53.0103
ENSRNOG00000001199	Pop5	Pop5	RGD1311819	Rnasep3;Rnasep3-pending	117241	-	chr12	42644911	42649407	-	protein_coding	FALSE	1033	43			618.088	889.899	753.993	13.9149	20.0342	16.9746	-0.51424	0.700162	0.000531882	0.00373018		667.949	860.416	764.183	15.0375	19.3704	17.204	-0.356861	0.780862	0.0164607	0.0592671		691.024	820.762	755.893	15.557	18.4777	17.0173	0.84454	0.0333248	0.162366		731.454
ENSRNOG00000001201	Cstb	Cstb	RGD2435	CYB;EPM1;MGC105499;Stfb	25308	25308	chr20	10576664	10578706	-	protein_coding	FALSE	580	43			580.261	743.874	662.068	23.2663	29.8266	26.5464	-0.354539	0.78212	0.000275466	0.00212383		552.366	719.177	635.772	22.1478	28.8363	25.492	-0.373179	0.77208	0.00754301	0.031379		623.556	746.067	684.812	25.0022	29.9145	27.4584	0.837364	0.00314203	0.0311116		602.966
ENSRNOG00000001203	Rrp1	Rrp1	RGD1307286	LOC309674;Nnp1	309674	309674	chr20	10594297	10606941	+	protein_coding	FALSE	1787	43			818.196	768.468	793.332	10.6479	10.0008	10.3243	0.0883607	1.06316	0.427271	0.645148		756.171	742.966	749.568	9.84072	9.66887	9.7548	0.0242156	1.01693	0.822894	0.909695		800.572	825.315	812.943	10.4185	10.7406	10.5796	0.970272	0.695838	0.87677		775.489
ENSRNOG00000001204	Ankrd13a	Ankrd13a	RGD1308577	Ankrd13;LOC360823	360823	360823	chr12	43086127	43115877	-	protein_coding	FALSE	3639	43			1726.92	2948.24	2337.58	11.0363	18.8414	14.9388	-0.759889	0.590542	2.22802e-10	5.98389e-09		1574.44	2850.55	2212.5	10.0618	18.2171	14.1394	-0.846442	0.556155	3.07482e-17	1.42681e-15		1570.71	1660.01	1615.36	10.038	10.6087	10.3233	0.94709	0.523958	0.774962		1632.74
ENSRNOG00000001205	Agpat3	Agpat3	RGD1305787	LOC294324	294324	294324	chr20	10720043	10751589	+	protein_coding	FALSE	6003	43			5069.99	6407.39	5738.69	19.6413	24.8224	22.2319	-0.332051	0.794406	0.00795618	0.0357588		5078.97	6194.19	5636.58	19.6761	23.9965	21.8363	-0.281629	0.822662	0.0183738	0.0649186		5969.72	5761.98	5865.85	23.1269	22.3221	22.7245	1.03574	0.541854	0.786031		6455.34
ENSRNOG00000001210	Pwp2	Pwp2	RGD1582817	LOC690297	690297	690297	chr20	10836154	10849719	+	protein_coding	FALSE	3107	43			524.469	434.212	479.341	3.92564	3.25006	3.58785	0.268466	1.20453	0.0161108	0.0632584		492.721	419.797	456.259	3.688	3.14217	3.41509	0.225787	1.16942	0.0901948	0.222372		531.96	504.766	518.363	3.98171	3.77816	3.87993	1.05356	0.375379	0.661665		487.098
ENSRNOG00000001211	RGD1303003	RGD1303003	RGD1303003	C21orf33;ES1;MGC94888	294326	294326	chr20	10851554	10859651	+	protein_coding	FALSE	1276	43			824.649	952.054	888.351	15.0297	17.3517	16.1907	-0.204368	0.867919	0.102504	0.257831		859.481	920.441	889.961	15.6645	16.7756	16.22	-0.097327	0.934763	0.188556	0.376637		863.218	919.788	891.503	15.7326	16.7636	16.2481	0.939513	0.483388	0.746797		817.382
ENSRNOG00000001212	Dnmt3l	Dnmt3l	RGD1303239	-	309680	309680	chr20	10958956	10973422	-	protein_coding	FALSE	1688	43			0.325449	0.610198	0.467824	0.00448376	0.00840679	0.00644527	-0.0557666	0.962083	0.81095	NA		0.71339	0.590923	0.652157	0.00982848	0.00814122	0.00898485	0.0230198	1.01608	0.939308	NA		1.6438	1.67927	1.66153	0.0226468	0.0231355	0.0228912	0.991698	0.973379	NA		1.61998
ENSRNOG00000001213	Aire	Aire	RGD1311139	LOC294328	294328	294328	chr20	10980030	10996102	+	protein_coding	FALSE	1903	43			0	0	0	0	0	0	NA	NA	NA	NA		0	0	0	0	0	0	NA	NA	NA	NA		0	0	0	0	0	0	NA	NA	NA		0
ENSRNOG00000001214	Pfkl	Pfkl	RGD3311	ATP-PFK;PFK-B;PFK-L	25741	25741	chr20	11009348	11032513	+	protein_coding	FALSE	2754	43			3532.85	3381.61	3457.23	29.8328	28.5556	29.1942	0.062147	1.04402	0.616768	0.789015		3719.69	3269.06	3494.38	31.4105	27.6052	29.5078	0.181766	1.13427	0.218629	0.415162		3499.43	2891	3195.21	29.5505	24.4127	26.9816	1.20545	0.0270328	0.141288		3109.97
ENSRNOG00000001215	RGD1309594	RGD1309594	RGD1309594	LOC309681;MGC95110	309681	309681	chr20	11034058	11040919	-	protein_coding	FALSE	1751	43			240.981	173.091	207.036	3.20058	2.2989	2.74974	0.468744	1.3839	0.000979939	0.00626634		238.933	167.332	203.133	3.17338	2.22242	2.6979	0.492803	1.40718	0.0105619	0.0413958		283.487	274.002	278.745	3.76512	3.63915	3.70213	1.0327	0.712249	0.884696		221.825
ENSRNOG00000001216	Trpm2	Trpm2	RGD1311889	LOC294329;Trpm2-predicted	294329	294329	chr20	11053269	11099740	+	protein_coding	FALSE	4555	43			165.07	135.795	150.433	0.842773	0.693311	0.768042	0.253162	1.19182	0.387248	0.610911		109.993	131.301	120.647	0.561574	0.670367	0.615971	-0.245504	0.843521	0.182723	0.368405		178.508	77.3336	127.921	0.911381	0.394831	0.653106	1.91858	0.00715108	0.0566709		151.135
ENSRNOG00000001217	Lrrc3	Lrrc3	RGD628861	-	246773	246773	chr20	11107144	11108095	+	protein_coding	FALSE	951	43			3.59284	3.82352	3.70818	0.0878594	0.0935005	0.09068	-0.0365096	0.975011	0.939995	NA		2.80301	3.69615	3.24958	0.068545	0.0903858	0.0794654	-0.164453	0.892267	0.721114	NA		7.04919	2.32078	4.68499	0.172381	0.0567525	0.114567	1.48658	0.161153	NA		4.08927
ENSRNOG00000001218	LOC687628	LOC100365646	RGD2318639	-	100365646	-	chr20	11213251	11214043	+	protein_coding	FALSE	756	43			0	0	0	0	0	0	NA	NA	NA	NA		0	0	0	0	0	0	NA	NA	NA	NA		0	0	0	0	0	0	NA	NA	NA		0
ENSRNOG00000001219	RGD1563108	Tspear	RGD1563108	LOC365546;RGD1563108	365546	-	chr20	11119605	11156030	-	protein_coding	FALSE	1242	43			0.951009	0.364628	0.657818	0.0178072	0.00682746	0.0123173	0.1662	1.1221	0.603888	NA		1.064	0.352303	0.708152	0.0199229	0.0065967	0.0132598	0.191202	1.14171	0.542777	NA		0.985589	1.73429	1.35994	0.0184547	0.0324737	0.0254642	0.878844	0.600466	NA		0.979486
ENSRNOG00000001220	LOC100361793	LOC100361664	RGD2319709	-	100361664	-	chr20	11298981	11304063	-	protein_coding	FALSE	489	43			0	0	0	0	0	0	NA	NA	NA	NA		0	0	0	0	0	0	NA	NA	NA	NA		0	0	0	0	0	0	NA	NA	NA		0
ENSRNOG00000001222	Ube2g2	Ube2g2	RGD1304860	LOC294331	294331	294331	chr20	11368626	11389283	-	protein_coding	FALSE	795	43			259.737	343.135	301.436	7.59797	10.0376	8.81778	-0.395384	0.760287	0.00338451	0.0177176		245.214	331.76	288.487	7.17314	9.70484	8.43899	-0.432361	0.741048	0.00019891	0.00136772		257.427	249.799	253.613	7.53039	7.30727	7.41883	1.02889	0.775743	0.914241		265.968
ENSRNOG00000001223	Pttg1ip	Pttg1ip	RGD1305983	LOC365548;PBF	365548	365548	chr20	11414677	11431939	-	protein_coding	FALSE	2239	43			1658.46	1892.43	1775.45	17.2259	19.6561	18.441	-0.188714	0.877388	0.0366573	0.120242		1604.78	1829.61	1717.2	16.6684	19.0036	17.836	-0.187505	0.878123	0.0267767	0.0873707		1663.23	1749.68	1706.45	17.2755	18.1734	17.7244	0.951154	0.485374	0.748013		1607.56
ENSRNOG00000001224	Itgb2	Itgb2	RGD1305581	Cd18;MGC116306	309684	309684	chr20	11446530	11485009	-	protein_coding	FALSE	3151	43			2743.95	4389.4	3566.68	20.2516	32.3958	26.3237	-0.620164	0.650597	0.0222041	0.0818569		2653.35	4243.71	3448.53	19.5829	31.3205	25.4517	-0.672915	0.627238	3.6989e-18	1.84499e-16		2770.16	3738.92	3254.54	20.4451	27.5949	24.02	0.748337	0.00552806	0.0469938		3983.6
ENSRNOG00000001225	RGD1311257	Fam207a	RGD1311257	LOC294333;MGC94567;RGD1311257	294333	294333	chr20	11504044	11536918	+	protein_coding	FALSE	1776	43			200.96	171.459	186.209	2.63147	2.24516	2.43832	0.221346	1.16582	0.164992	0.35736		190.206	165.776	177.991	2.49066	2.17075	2.3307	0.193113	1.14323	0.237966	0.438188		209.575	167.242	188.409	2.74428	2.18994	2.46711	1.24447	0.0215549	0.121909		185.185
ENSRNOG00000001226	D3ZGV9_RAT	Nme2-ps1	RGD1594734	LOC690520	690520	-	chr20	11570130	11570562	-	protein_coding	FALSE	432	43			8.4748	7.99406	8.23443	0.456223	0.430344	0.443283	0.0582637	1.04121	0.901937	0.956349		7.13252	7.72727	7.4299	0.383964	0.415981	0.399973	-0.0682137	0.953818	0.881281	0.942787		6.76533	9.46571	8.11552	0.364198	0.509567	0.436882	0.815682	0.476783	0.741204		7.07675
ENSRNOG00000001227	Adarb1	Adarb1	RGD2033	Adar2;RED1	25367	25367	chr20	11616717	11747293	+	protein_coding	FALSE	6394	43			1153.19	1196.59	1174.89	4.19429	4.35215	4.27322	-0.0519544	0.964629	0.618077	0.789847		1139.07	1156.76	1147.91	4.14293	4.20729	4.17511	-0.0208462	0.985654	0.865049	0.933049		1303.83	1059.63	1181.73	4.74219	3.85403	4.29811	1.22862	0.000220783	0.0041788		1101.69
ENSRNOG00000001228	Pofut2	Pofut2	RGD1307334	LOC309686	309686	309686	chr20	11763518	11774234	-	protein_coding	FALSE	2375	43			670.79	664.451	667.621	6.56832	6.50626	6.53729	0.013933	1.0097	0.889602	0.949867		613.157	642.371	627.764	6.00399	6.29004	6.14701	-0.0666004	0.954885	0.442787	0.648345		682.54	629.48	656.01	6.68338	6.16382	6.4236	1.0833	0.239336	0.522199		644.378
ENSRNOG00000001229	F1LR02_RAT	Col18a1	RGD70936	-	85251	85251	chr20	11920815	11981636	+	protein_coding	FALSE	5468	43			210.393	293.075	251.734	0.894819	1.24647	1.07064	-0.401456	0.757094	0.257589	0.476801		213.8	283.257	248.528	0.909306	1.20471	1.05701	-0.34569	0.786932	0.297096	0.506664		301.699	308.303	305.001	1.28315	1.31123	1.29719	0.979802	0.881034	0.961445		215.927
ENSRNOG00000001232	Slc19a1	Slc19a1	RGD3695	MGC93506;MTX1;RFC-1;RFC1	29723	29723	chr20	11984283	12001865	-	protein_coding	FALSE	2850	43			311.75	246.263	279.007	2.54386	2.00949	2.27668	0.318713	1.24722	0.18459	0.385149		319.111	238.074	278.592	2.60392	1.94267	2.27329	0.39165	1.31189	0.119403	0.272654		270.409	214.31	242.359	2.20652	1.74876	1.97764	1.24788	0.0723883	0.267263		258.699
ENSRNOG00000001235	Gna12	Gna12	RGD71018	-	81663	81663	chr12	14275707	14354843	+	protein_coding	FALSE	1394	43			402.928	564.708	483.818	6.72196	9.4209	8.07143	-0.465996	0.723971	0.0171442	0.0664795		346.321	545.988	446.154	5.77759	9.1086	7.4431	-0.63554	0.6437	0.000136755	0.000988726		410.258	361.169	385.714	6.84425	6.02531	6.43478	1.13151	0.214246	0.492249		330.142
ENSRNOG00000001236	RGD1565146	Brat1	RGD1565146	Brat1-ps1;LOC498150;RGD1565146	498150	-	chr12	14400220	14411835	-	protein_coding	FALSE	2525	43			294.151	223.914	259.033	2.7092	2.0623	2.38575	0.383591	1.30458	0.025241	0.090419		300.963	216.444	258.704	2.77194	1.9935	2.38272	0.465585	1.38088	0.00237112	0.0118463		325.072	265.762	295.417	2.99398	2.44773	2.72085	1.21532	0.0414331	0.186805		284.71
ENSRNOG00000001237	Cabin1	Cabin1	RGD620263	Cain	94165	94165	chr20	13444800	13569455	-	protein_coding	FALSE	7262	43			864.52	777.666	821.093	2.76854	2.4904	2.62947	0.151246	1.11053	0.243602	0.460627		880.288	751.749	816.018	2.81903	2.4074	2.61322	0.225482	1.16917	0.0494338	0.141464		835.804	952.476	894.14	2.67658	3.05021	2.86339	0.878065	0.00882077	0.0658854		835.426
ENSRNOG00000001238	Rsrc2	Rsrc2	RGD1564882	-	360807	360807	chr12	33977382	33997326	+	protein_coding	FALSE	2065	43			3450.55	3611.36	3530.95	38.8597	40.6707	39.7652	-0.0643937	0.956347	0.664004	0.821585		3241.68	3491.74	3366.71	36.5074	39.3236	37.9155	-0.10495	0.929837	0.452195	0.656161		3518.07	3367.74	3442.91	39.6202	37.9272	38.7737	1.04403	0.509661	0.765399		3382.54
ENSRNOG00000001239	Ddt	Ddt	RGD61923	-	29318	29318	chr20	13591786	13594256	-	protein_coding	FALSE	608	43			397.912	486.486	442.199	15.22	18.6079	16.914	-0.285347	0.820544	0.00850721	0.0377303		395.843	470.304	433.074	15.1409	17.989	16.5649	-0.244374	0.844182	0.0108518	0.0423479		435.006	438.125	436.565	16.6388	16.7581	16.6985	0.992849	0.922202	0.976155		396.293
ENSRNOG00000001241	Iqce	Iqce	RGD1311349	LOC304318;RGD1311349	304318	304318	chr12	14414171	14451432	+	protein_coding	FALSE	2670	43			266.198	226.171	246.185	2.3186	1.96996	2.14428	0.229528	1.17245	0.171188	0.36567		259.156	218.633	238.895	2.25726	1.9043	2.08078	0.239492	1.18058	0.133047	0.295483		239.563	288.615	264.089	2.0866	2.51385	2.30023	0.834384	0.0516329	0.214395		263.826
ENSRNOG00000001242	Gstt3	Gstt3	RGD1562732	LOC499422;RGD1562732	499422	499422	chr20	13595933	13621456	-	protein_coding	FALSE	2733	43			111.366	416.911	264.139	0.947646	3.5476	2.24762	-1.71603	0.304385	3.00403e-09	6.70394e-08		145.892	402.919	274.405	1.24143	3.42854	2.33499	-1.31573	0.401721	3.54208e-06	3.77715e-05		130.737	163.378	147.058	1.11247	1.39023	1.25135	0.819722	0.266353	0.551885		179.708
ENSRNOG00000001243	D3ZUL8_RAT	Zcchc8	RGD1309774	LOC288661	288661	-	chr12	34007553	34029866	+	protein_coding	FALSE	2613	43			1040.54	972.353	1006.45	9.26086	8.65399	8.95743	0.0953419	1.06832	0.435625	0.652255		973.294	940.104	956.699	8.66236	8.36696	8.51466	0.0492322	1.03471	0.629923	0.792541		918.757	1001.69	960.226	8.17698	8.91513	8.54605	0.91938	0.399375	0.68166		897.771
ENSRNOG00000001245	Pcbp3	Pcbp3	RGD1307430	LOC294336	294336	294336	chr20	12089172	12290273	+	protein_coding	FALSE	2181	43			4055.41	6090.7	5073.06	43.2425	64.9446	54.0936	-0.556831	0.679794	0.00920129	0.0402195		4201.29	5887.34	5044.32	44.798	62.7762	53.7871	-0.461442	0.72626	0.0270275	0.0879831		3691.46	4925.73	4308.6	39.3617	52.5227	45.9422	0.754658	0.00172894	0.0198854		4452.36
ENSRNOG00000001247	Clip1	Clip1	RGD67404	CLIP-170;MGC114234;Rsn	65201	65201	chr12	34049772	34155526	+	protein_coding	FALSE	4952	43			4127.86	6139.97	5133.91	19.3854	28.8348	24.1101	-0.56668	0.675169	2.18018e-08	4.28353e-07		3840.39	5936.01	4888.2	18.0354	27.877	22.9562	-0.623298	0.649185	5.88342e-14	1.96709e-12		3957.98	4016.61	3987.29	18.5877	18.863	18.7253	0.985535	0.830922	0.939526		3788.8
ENSRNOG00000001249	Col6a1	Col6a1	RGD1565398	LOC294337;RGD1565398	294337	294337	chr20	12320154	12337691	+	protein_coding	FALSE	3118	43			908.303	1087.03	997.668	6.77464	8.10771	7.44118	-0.221307	0.857788	0.51828	0.716693		949.674	1050.83	1000.25	7.08321	7.83767	7.46044	-0.124266	0.91747	0.709503	0.844555		1021.97	1057.86	1039.92	7.62241	7.89014	7.75628	0.966428	0.694113	0.875627		904.941
ENSRNOG00000001250	Lfng	Lfng	RGD620587	-	170905	170905	chr12	14497704	14505723	-	protein_coding	FALSE	1836	43			61.3946	64.7251	63.0599	0.777659	0.819845	0.798752	-0.0535377	0.963571	0.902182	0.956369		65.7225	62.5751	64.1488	0.832478	0.792611	0.812545	0.0534418	1.03774	0.896164	0.950957		61.4213	51.0067	56.214	0.777996	0.64608	0.712038	1.17324	0.426804	0.702625		53.2408
ENSRNOG00000001251	Grifin	Grifin	RGD71055	-	117130	117130	chr12	14547384	14549352	+	protein_coding	FALSE	568	43			1.94003	1.45851	1.69927	0.0794311	0.0597163	0.0695737	0.0569132	1.04024	0.863589	NA		2.33912	1.40921	1.87417	0.0957715	0.0576979	0.0767347	0.167206	1.12288	0.669284	NA		2.25741	1.34623	1.80182	0.0924259	0.0551191	0.0737725	1.14617	0.599797	NA		1.29368
ENSRNOG00000001252	Chst12	Chst12	RGD1308214	LOC304322;MGC112823	304322	304322	chr12	14577776	14578972	-	pseudogene	FALSE	1191	43			36.583	45.3186	40.9508	0.71433	0.884904	0.799617	-0.225582	0.85525	0.595977	0.776429		48.8613	43.8034	46.3323	0.95408	0.855318	0.904699	0.122468	1.0886	0.756735	0.874056		57.2979	68.8074	63.0526	1.11882	1.34355	1.23118	0.844377	0.304521	0.591298		43.4834
ENSRNOG00000001253	Eif3b	Eif3b	RGD1309018	Eif3s9;LOC288516;MGC112720	288516	288516	chr12	14666975	14692130	-	protein_coding	FALSE	2920	43			1586.95	2300.23	1943.59	12.639	18.3198	15.4794	-0.5289	0.693083	1.24307e-06	1.78907e-05		1597.53	2223.9	1910.72	12.7233	17.7119	15.2176	-0.472319	0.720805	2.22117e-06	2.46827e-05		1640.33	2106.84	1873.59	13.0641	16.7795	14.9218	0.780984	0.000121335	0.00252986		1698.52
ENSRNOG00000001254	Col6a2	Col6a2	RGD1305585	LOC361821	361821	361821	chr20	12444919	12464512	+	protein_coding	FALSE	3516	43			1092.1	1316.61	1204.36	7.22345	8.70845	7.96595	-0.238375	0.8477	0.442672	0.658234		1246.08	1272.68	1259.38	8.24191	8.41789	8.3299	-0.0268407	0.981567	0.928098	0.966801		1320.59	1381.33	1350.96	8.73475	9.1365	8.93562	0.956195	0.479099	0.743559		1107.45
ENSRNOG00000001255	Mlxip	Mlxip	RGD1560774	LOC304479;RGD1560774	304479	304479	chr12	34271249	34285735	-	protein_coding	FALSE	2408	43			606.19	613.461	609.826	5.85442	5.92464	5.88953	-0.0170589	0.988245	0.911778	0.96087		524.448	593.066	558.757	5.06498	5.72767	5.39632	-0.175275	0.885599	0.132281	0.29425		476.018	513.281	494.649	4.59725	4.95713	4.77719	0.930488	0.557863	0.795869		646.861
ENSRNOG00000001256	F1LXI6_RAT	Atxn2	RGD1306637	LOC288663;Sca2	288663	-	chr12	35959014	36000245	-	protein_coding	FALSE	3445	43			647.085	788.696	717.89	4.36821	5.32417	4.84619	-0.281912	0.8225	0.00212524	0.0120352		670.954	762.479	716.717	4.52934	5.14719	4.83827	-0.181284	0.881918	0.0234462	0.0785971		575.763	704.728	640.246	3.88675	4.75734	4.32204	0.819042	0.00476231	0.0420685		614.162
ENSRNOG00000001258	Snx8	Snx8	RGD1305791	LOC288504	288504	288504	chr12	14724879	14773455	+	protein_coding	FALSE	2617	43			386.486	346.849	366.667	3.43448	3.08225	3.25837	0.15484	1.1133	0.204986	0.412616		380.563	335.314	357.938	3.38185	2.97975	3.1808	0.178302	1.13155	0.13953	0.305976		457.82	348.257	403.038	4.06839	3.09476	3.58158	1.30838	0.000325864	0.00571213		389.259
ENSRNOG00000001259	F1M048_RAT	Cux2	RGD1305967	Cutl2;LOC288665	288665	288665	chr12	35850092	35910414	+	protein_coding	FALSE	4618	43			29.919	90.0376	59.9783	0.150669	0.453421	0.302045	-1.27576	0.413007	0.000954622	0.00613748		32.6134	87.0332	59.8233	0.164238	0.438291	0.301264	-1.26832	0.415143	8.66842e-06	8.586e-05		29.0267	25.6204	27.3235	0.146176	0.129022	0.137599	1.11093	0.643016	0.847541		19.3457
ENSRNOG00000001260	Nudt1	Nudt1	RGD621080	Mth1	117260	117260	chr12	14775715	14778845	-	protein_coding	FALSE	682	43			55.5121	41.0979	48.305	1.89293	1.40142	1.64717	0.406269	1.32525	0.0842957	0.22375		47.707	39.7329	43.7199	1.62678	1.35487	1.49083	0.23985	1.18087	0.321253	0.533271		53.8236	36.2099	45.0168	1.83535	1.23474	1.53505	1.42784	0.0385619	0.178833		42.7874
ENSRNOG00000001261	Ftcd	Ftcd	RGD70915	-	89833	89833	chr20	12470290	12483825	-	protein_coding	FALSE	1883	43			2.84036	2.16136	2.50086	0.0350796	0.0266937	0.0308867	0.0972802	1.06975	0.813198	NA		5.20485	2.08783	3.64634	0.0642821	0.0257855	0.0450338	0.528961	1.44289	0.251628	NA		4.8799	1.37783	3.12887	0.0602688	0.0170168	0.0386428	1.59298	0.102678	NA		1.77975
ENSRNOG00000001262	LOC499418	Spatc1l	RGD1562578	LOC499418	499418	499418	chr20	12488956	12498060	-	protein_coding	FALSE	1277	43			7.6213	11.6708	9.64604	0.138794	0.21254	0.175667	-0.433418	0.740506	0.336147	0.560778		11.2374	11.2863	11.2618	0.204647	0.205539	0.205093	-0.00401966	0.997218	0.99306	0.997162		4.21717	3.36673	3.79195	0.0768001	0.0613125	0.0690563	1.0972	0.74857	NA		5.14258
ENSRNOG00000001265	Mad1l1	Mad1l1	RGD1596881	LOC680006	680006	680006	chr12	14793898	15107476	+	protein_coding	FALSE	2612	43			400.683	313.808	357.245	3.56746	2.79397	3.18072	0.348074	1.27286	0.0012015	0.00744278		409.437	303.381	356.409	3.6454	2.70114	3.17327	0.426916	1.34436	4.39574e-05	0.000361698		419.218	431.84	425.529	3.73249	3.84487	3.78868	0.971239	0.764377	0.908826		404.436
ENSRNOG00000001267	Lss	Lss	RGD620955	OSC	81681	-	chr20	12507573	12534635	-	protein_coding	FALSE	2666	43			626.575	915.265	770.92	5.46568	7.98396	6.72482	-0.505583	0.704376	0.0498356	0.152037		624.888	885.138	755.013	5.45097	7.72115	6.58606	-0.463696	0.725126	0.0652285	0.174806		646.362	539.239	592.8	5.63829	4.70384	5.17106	1.19565	0.00509456	0.0441906		644.038
ENSRNOG00000001269	PP1G_RAT	Ppp1cc	RGD3377	PP-1G;Ppp1cc1	24669	24669	chr12	35580168	35598339	-	protein_coding	FALSE	2294	43			13196.6	12250.2	12723.4	133.783	124.188	128.986	0.105542	1.0759	0.39624	0.618344		11579.7	11843.4	11711.5	117.391	120.064	118.728	-0.0320342	0.97804	0.785424	0.889269		14948.5	17594.7	16271.6	151.543	178.369	164.956	0.85189	0.0308955	0.154438		15178
ENSRNOG00000001270	RGD1310788	Hvcn1	RGD1310788	LOC304485;RGD1310788	304485	-	chr12	35537754	35560336	-	protein_coding	FALSE	809	43			20.0774	17.0969	18.5872	0.577152	0.491474	0.534313	0.172913	1.12733	0.680432	0.833059		17.773	16.534	17.1535	0.51091	0.475291	0.493101	0.0607972	1.04304	0.893935	0.950151		30.2458	14.2583	22.252	0.869458	0.409873	0.639666	1.69949	0.0454935	0.197598		23.7359
ENSRNOG00000001271	Card6	Card6	RGD1305805	LOC294770	294770	294770	chr2	54282216	54293630	-	protein_coding	FALSE	4239	43			177.901	181.948	179.924	0.975993	0.998192	0.987093	-0.0279934	0.980783	0.920134	0.964935		138.341	175.898	157.12	0.758961	0.965005	0.861983	-0.316912	0.802786	0.220038	0.416959		142.564	150.219	146.391	0.782126	0.824124	0.803125	0.951062	0.625406	0.836664		147.74
ENSRNOG00000001272	Mcm3ap	Mcm3ap	RGD1306834	LOC294339	294339	294339	chr20	12543441	12580796	-	protein_coding	FALSE	6433	43			1901.91	1987.03	1944.47	6.87557	7.18327	7.02942	-0.0633395	0.957046	0.404476	0.625946		1865.77	1921.1	1893.43	6.7449	6.94492	6.84491	-0.0426194	0.970891	0.524818	0.715631		1648.38	1997.9	1823.14	5.95904	7.22257	6.5908	0.827819	0.0157404	0.0992669		1902.91
ENSRNOG00000001273	LOC100361517	Psmg3	RGD2319950	LOC100361517	100361517	-	chr12	15287242	15290088	+	protein_coding	FALSE	729	43			172.351	109.996	141.174	5.49817	3.50899	4.50358	0.621641	1.53862	0.000804946	0.00531054		159.895	106.354	133.124	5.1008	3.3928	4.2468	0.567574	1.48203	0.000471548	0.00291157		207.634	160.015	183.824	6.62374	5.10462	5.86418	1.2837	0.0403249	0.183569		184.256
ENSRNOG00000001274	Vps29	Vps29	RGD1308332	LOC288666	288666	288666	chr12	35403350	35412395	-	protein_coding	FALSE	1171	43			871.886	917.361	894.623	17.3155	18.2186	17.767	-0.0722211	0.951173	0.567543	0.755903		784.956	886.886	835.921	15.5891	17.6134	16.6012	-0.174377	0.88615	0.0954121	0.232058		932.559	1160.95	1046.75	18.5204	23.0562	20.7883	0.805768	0.000822295	0.011564		985.697
ENSRNOG00000001275	Tmem184a	Tmem184a	RGD1306702	LOC304325;RGD1306702	304325	304325	chr12	15301546	15309857	+	protein_coding	FALSE	1826	43			0	0.305099	0.15255	0	0.00388572	0.00194286	-0.068384	0.953706	0.640151	NA		0	0.295461	0.147731	0	0.00376298	0.00188149	-0.0694897	0.952975	0.626908	NA		0	2.49518	1.24759	0	0.0317785	0.0158893	0.872208	0.340437	NA		0.314191
ENSRNOG00000001276	D3ZMY8_RAT	Pcnt	RGD1595865	LOC309692	309692	-	chr20	12608649	12694357	+	protein_coding	FALSE	9162	43			675.459	528.776	602.118	1.71451	1.34219	1.52835	0.347397	1.27226	0.00626789	0.0292432		690.298	511.228	600.763	1.75218	1.29765	1.52491	0.426067	1.34357	0.000406052	0.00255985		591.194	714.809	653.001	1.50062	1.81439	1.65751	0.8283	0.000952321	0.0129264		635.717
ENSRNOG00000001277	Mafk	Mafk	RGD628633	-	246760	246760	chr12	15312420	15323137	-	protein_coding	FALSE	2645	43			177.117	210.874	193.995	1.55728	1.85408	1.70568	-0.243006	0.844983	0.203657	0.411107		179.217	203.895	191.556	1.57574	1.79272	1.68423	-0.177255	0.884384	0.380177	0.591151		190.03	180.135	185.083	1.67082	1.58381	1.62731	1.05402	0.590586	0.816349		166.396
ENSRNOG00000001278	Gpn3	Gpn3	RGD1303034	Atpbd1c;LOC360810	360810	360810	chr12	35384025	35392646	-	protein_coding	FALSE	1159	43			380.966	348.197	364.582	7.64424	6.98673	7.31548	0.124578	1.09019	0.439099	0.655044		386.601	336.664	361.633	7.75731	6.7553	7.25631	0.194035	1.14396	0.121898	0.276784		399.119	380.396	389.757	8.00848	7.63279	7.82064	1.04813	0.60862	0.826403		412.735
ENSRNOG00000001283	Anapc7	Anapc7	RGD1311927	LOC304490	304490	304490	chr12	35327643	35354125	-	protein_coding	FALSE	2458	43			711.537	620.975	666.256	6.73205	5.87521	6.30363	0.190514	1.14117	0.236037	0.451482		718.939	600.361	659.65	6.80208	5.68018	6.24113	0.253916	1.19244	0.0535999	0.150961		716.556	832.12	774.338	6.77954	7.87292	7.32623	0.863008	0.0492532	0.208624		752
ENSRNOG00000001284	Uncx	Uncx	RGD69361	Chx4;PHD1;Uncx4.1	29375	29375	chr12	15576545	15581062	-	protein_coding	FALSE	2383	43			0	0.729255	0.364628	0	0.00711684	0.00355842	-0.125892	0.916437	0.518543	NA		0	0.704607	0.352303	0	0.00687629	0.00343815	-0.123825	0.917751	0.509049	NA		0.937545	0	0.468772	0.00914955	0	0.00457477	1.08666	0.470407	NA		0
ENSRNOG00000001285	Atp2a2	Atp2a2	RGD2174	Serca2	29693	29693	chr12	35266955	35316237	+	protein_coding	FALSE	5468	43			8891.34	10181.3	9536.31	37.8155	43.3018	40.5587	-0.192755	0.874934	0.0868671	0.22865		8289.89	9842.48	9066.19	35.2575	41.8608	38.5592	-0.246	0.843231	0.000792091	0.00459269		7293.91	6531.26	6912.59	31.0216	27.778	29.3998	1.11268	0.309622	0.597485		7495.4
ENSRNOG00000001287	Gper	Gper1	RGD619845	GPR41;Gper;Gpr30;mER	171104	171104	chr12	15718720	15719848	-	protein_coding	FALSE	1128	43			1.95269	6.47737	4.21503	0.0402584	0.133543	0.0869007	-0.356357	0.781135	0.376116	NA		3.30202	6.25863	4.78032	0.0680773	0.129033	0.0985552	-0.331465	0.794729	0.46511	NA		4.79868	7.22221	6.01044	0.0989337	0.148899	0.123916	0.80428	0.454845	0.724519		2.82038
ENSRNOG00000001288	Gpr146	Gpr146	RGD1560731	LOC498153;RGD1560731	498153	498153	chr12	15754814	15767922	-	protein_coding	FALSE	1815	43			59.7472	59.6892	59.7182	0.765548	0.764805	0.765177	0.00510486	1.00354	0.984201	0.993013		54.4196	57.7018	56.0607	0.697285	0.73934	0.718312	-0.0717623	0.951475	0.787127	0.890301		59.7853	50.8182	55.3017	0.766036	0.651139	0.708588	1.15312	0.46464	0.732046		54.7291
ENSRNOG00000001289	LOC498154	LOC498154	RGD1566418	-	498154	498154	chr12	15686413	15789813	+	protein_coding	FALSE	1581	43			185.595	123.089	154.342	2.73002	1.81059	2.27031	0.580203	1.49506	0.00012917	0.00110452		165.106	118.993	142.05	2.42864	1.75034	2.08949	0.462743	1.37816	0.00235533	0.0117828		217.115	209.045	213.08	3.19366	3.07496	3.13431	1.03629	0.758826	0.907051		174.183
ENSRNOG00000001290	Cox19	-	RGD	-	-	-	chr12	15804278	15812139	+	protein_coding	FALSE	1029	43			239.214	246.783	242.999	5.40634	5.5774	5.49187	-0.0460673	0.968573	0.730511	0.862022		206.709	238.594	222.652	4.67172	5.39233	5.03202	-0.201664	0.869547	0.109509	0.25688		235.546	247.691	241.619	5.32343	5.59792	5.46068	0.952339	0.634619	0.841697		227.03
ENSRNOG00000001291	Adap1	Adap1	RGD621418	Centa1;p42IP4	171097	171097	chr12	15825016	15877643	+	protein_coding	FALSE	2537	43			97.9254	144.383	121.154	0.897649	1.32351	1.11058	-0.485212	0.714392	0.141591	0.321322		84.8689	139.573	112.221	0.777964	1.27942	1.02869	-0.622248	0.649658	0.0518843	0.146994		97.0827	81.0011	112.168	0.889924	0.74251	1.02821	1.59238	NA	NA		119.347
ENSRNOG00000001293	Cee	Get4	RGD1311660	Cee;LOC288518;RGD1311660	288518	288518	chr12	15879381	15895468	-	protein_coding	FALSE	1133	43			430.458	524.798	477.628	8.83553	10.7719	9.80373	-0.275408	0.826217	0.119057	0.28661		450.09	507.301	478.696	9.2385	10.4128	9.82565	-0.166774	0.890832	0.272283	0.478204		433.276	521.144	477.21	8.89336	10.6969	9.79515	0.836948	0.0914866	0.307157		501.627
ENSRNOG00000001294	Ift81	Ift81	RGD727862	Cdv-1;Cdv1	373066	373066	chr12	35141655	35211325	+	protein_coding	FALSE	2140	43			1712.43	1047.13	1379.78	18.6094	11.3794	14.9944	0.687473	1.61046	3.66815e-05	0.000368232		1606.23	1012.46	1309.35	17.4552	11.0027	14.2289	0.647814	1.56679	1.41117e-05	0.000132086		1882.56	1988.93	1935.75	20.4582	21.6141	21.0361	0.948172	0.596642	0.820261		1690.74
ENSRNOG00000001295	S100b	S100b	RGD3615	MGC93559;S100P	25742	25742	chr20	12791439	12824508	-	protein_coding	FALSE	1484	43			1153.68	1367.14	1260.41	18.0793	21.4245	19.7519	-0.187803	0.877941	0.647784	0.811003		1055.83	1321.57	1188.7	16.5459	20.7104	18.6282	-0.205702	0.867116	0.649134	0.804483		1275.04	998.749	1136.9	19.9812	15.6514	17.8163	1.12975	0.676573	0.864904		723.757
ENSRNOG00000001296	P2rx7	P2rx7	RGD3241	-	29665	29665	chr12	35074217	35117152	-	protein_coding	FALSE	3357	43			51.9015	36.182	44.0418	0.359551	0.250653	0.305102	0.443702	1.36009	0.18475	0.385242		43.581	34.9926	39.2868	0.30191	0.242414	0.272162	0.252473	1.19125	0.474388	0.675122		32.8146	34.4043	33.6094	0.227325	0.238337	0.232831	0.96107	0.854806	0.94873		24.832
ENSRNOG00000001297	Prmt2	-	RGD	-	-	499420	chr20	12800398	12817011	+	protein_coding	FALSE	1935	43			354.836	312.713	333.774	4.2646	3.75834	4.01147	0.181157	1.13379	0.167598	0.360577		344.96	302.309	323.634	4.1459	3.63331	3.8896	0.184355	1.13631	0.23075	0.429707		412.776	244.013	328.395	4.96095	2.93267	3.94681	1.67236	4.77915e-09	5.10517e-07		326.926
ENSRNOG00000001298	F1LQV2_RAT	-	RGD	-	-	-	chr20	12960557	13006358	+	protein_coding	FALSE	1980	43			0	0	0	0	0	0	NA	NA	NA	NA		0.662838	0	0.331419	0.00778527	0	0.00389263	0.240976	1.18179	0.342395	NA		0	0	0	0	0	0	NA	NA	NA		0
ENSRNOG00000001299	Unc84a	Sun1	RGD1359142	MGC94535;Unc84a	360773	360773	chr12	15899105	15931964	-	protein_coding	FALSE	2938	43			1921.27	2276.61	2098.94	15.2079	18.0206	16.6142	-0.241649	0.845778	0.0315766	0.107622		1790.84	2200.93	1995.88	14.1754	17.4215	15.7985	-0.294471	0.815371	0.00261431	0.0128517		1949.18	2001.03	1975.1	15.4288	15.8392	15.634	0.974423	0.714764	0.885587		2044.83
ENSRNOG00000001300	P2rx4	P2rx4	RGD62073	P2X4	29659	29659	chr12	34943902	34961492	-	protein_coding	FALSE	1911	43			278.258	163.925	221.092	3.38625	1.99487	2.69056	0.683356	1.60587	0.021446	0.0795469		305.489	158.496	231.993	3.71763	1.92881	2.82322	0.823592	1.76981	0.00916521	0.0368268		321.417	304.758	313.088	3.91147	3.70873	3.8101	1.04946	0.761704	0.908272		218.061
ENSRNOG00000001302	Adora2a	Adora2a	RGD2049	A2ar;ADENO;Adora2l1;MGC93190	25369	25369	chr20	13815718	13834131	-	protein_coding	FALSE	2485	43			18.2727	18.9214	18.597	0.171004	0.177075	0.17404	-0.0321742	0.977945	0.943241	0.974607		15.2752	18.2929	16.7841	0.142953	0.171193	0.157073	-0.175822	0.885263	0.684455	0.827206		17.8256	14.6697	16.2477	0.166821	0.137286	0.152053	1.15136	0.586595	0.812986		16.2533
ENSRNOG00000001303	Cytsa	Specc1l	RGD1309570	LOC361828;RGD1309570	361828	361828	chr20	13840436	13945178	-	protein_coding	FALSE	4308	43			1852.32	1758.87	1805.6	9.99935	9.49491	9.74713	0.0735576	1.05231	0.535919	0.731501		1758.35	1700.35	1729.35	9.49209	9.17899	9.33554	0.0481952	1.03397	0.645958	0.80256		1695.74	1694.18	1694.96	9.15408	9.14568	9.14988	1.00082	0.990514	0.99697		1814.61
ENSRNOG00000001304	Bcr	Bcr	RGD1307993	LOC309696	309696	-	chr20	13972773	14097396	-	protein_coding	FALSE	3847	43			454.584	640.156	547.37	2.74804	3.86986	3.30895	-0.469921	0.722004	0.0226351	0.0829506		402.212	618.829	510.521	2.43144	3.74094	3.08619	-0.609207	0.655557	3.11144e-06	3.35532e-05		409.649	443.318	426.483	2.4764	2.67994	2.57817	0.925528	0.371049	0.6576		410.662
ENSRNOG00000001309	Camkk2	Camkk2	RGD620092	-	83506	83506	chr12	34907374	34938479	+	protein_coding	FALSE	2303	43			381.634	277.072	329.353	3.85376	2.79788	3.32582	0.443821	1.3602	0.0260986	0.0927382		374.136	267.807	320.972	3.77805	2.70433	3.24119	0.455752	1.3715	0.0403009	0.120345		497.683	449.65	473.667	5.02563	4.54059	4.78311	1.10438	0.226852	0.507966		383.514
ENSRNOG00000001311	Rab36	Rab36	RGD1596098	LOC690407	690407	690407	chr20	14111728	14127278	-	protein_coding	FALSE	1247	43			38.3297	40.5331	39.4314	0.714826	0.755918	0.735372	-0.0651533	0.955844	0.843907	0.927217		47.9654	39.1827	43.5741	0.894526	0.730735	0.81263	0.268128	1.20424	0.336818	0.549217		54.0046	48.5085	51.2566	1.00715	0.904656	0.955905	1.09417	0.691096	0.873961		51.6867
ENSRNOG00000001312	Pdgfa	Pdgfa	RGD3282	PDGF-1;PDGFACP	25266	25266	chr12	16155487	16172446	+	protein_coding	FALSE	881	43			51.0566	58.0825	54.5696	1.34774	1.53321	1.44048	-0.152152	0.899907	0.667537	0.824108		39.3696	56.1402	47.7549	1.03924	1.48194	1.26059	-0.4171	0.748929	0.24345	0.444756		57.7204	46.9083	52.3144	1.52365	1.23824	1.38095	1.20801	0.286849	0.57473		38.3966
ENSRNOG00000001313	Gnaz	Gnaz	RGD2717	GXA	25740	25740	chr20	14148002	14174136	-	protein_coding	FALSE	1529	43			54.6118	244.334	149.473	0.830635	3.71628	2.27346	-2.03554	0.243917	2.2116e-19	1.71626e-17		64.3927	236.18	150.286	0.979401	3.59225	2.28583	-1.75149	0.296994	1.10284e-14	3.93654e-13		55.9004	41.6879	48.7941	0.850235	0.634065	0.74215	1.26151	0.325438	0.612642		53.1728
ENSRNOG00000001314	Fam20c	Fam20c	RGD1311980	LOC304334;RGD1311980	304334	304334	chr12	16340406	16399325	-	protein_coding	FALSE	2960	43			139.07	163.2	151.135	1.09263	1.28221	1.18742	-0.204143	0.868054	0.499035	0.703658		130.634	157.759	144.197	1.02635	1.23947	1.13291	-0.243091	0.844933	0.39308	0.602525		141.939	99.8606	120.9	1.11517	0.784574	0.949872	1.36904	0.0790933	0.28118		106.294
ENSRNOG00000001315	Rtdr1	Rtdr1	RGD1305601	LOC365552	365552	365552	chr20	14132363	14207606	+	protein_coding	FALSE	2333	43			6.04847	3.11859	4.58353	0.0602924	0.0310867	0.0456896	0.420775	1.33865	0.38316	NA		7.23037	3.01373	5.12205	0.0720738	0.0300414	0.0510576	0.723707	1.65142	0.119619	0.273026		5.5519	5.21106	5.38148	0.0553425	0.0519449	0.0536437	1.03324	0.910966	0.971456		7.41574
ENSRNOG00000001316	APC5_RAT	Anapc5	RGD1306125	APC5;LOC288671	288671	288671	chr12	34850484	34884725	+	protein_coding	FALSE	2402	43			3914.05	4547.1	4230.58	37.8953	44.0244	40.9598	-0.215223	0.861413	0.00490647	0.0239857		3827.33	4396.21	4111.77	37.0557	42.5635	39.8096	-0.199342	0.870947	0.00040243	0.00254015		4437.4	3858.7	4148.05	42.9623	37.3594	40.1609	1.14822	0.0201981	0.116886		3943.15
ENSRNOG00000001317	Zfp68	Zfp68	RGD1310463	LOC304337	304337	304337	chr12	16537825	16549408	+	protein_coding	FALSE	4381	43			2032.5	2298.8	2165.65	10.7892	12.2028	11.496	-0.176599	0.884786	0.0486897	0.149416		1773.07	2222.58	1997.83	9.41207	11.7982	10.6051	-0.322802	0.799516	0.000523638	0.00319207		2019.81	1810.42	1915.12	10.7218	9.61032	10.1661	1.11472	0.0358186	0.170417		1823.85
ENSRNOG00000001318	D3ZT31_RAT	-	RGD	-	-	-	chr12	16556460	16557100	-	protein_coding	FALSE	624	43			3.5718	5.85702	4.71441	0.133117	0.218285	0.175701	-0.378294	0.769347	0.435123	NA		4.10435	5.66163	4.88299	0.152965	0.211003	0.181984	-0.281197	0.822908	0.541029	NA		6.39788	3.71499	5.05644	0.238442	0.138454	0.188448	1.29955	0.370139	0.657089		2.78347
ENSRNOG00000001323	Zfp157	Zfp157	RGD1359435	AZ61;LOC360775;RGD1359435	360775	360775	chr12	16758816	16780022	-	protein_coding	FALSE	1817	43			452.275	513.278	482.776	5.78867	6.56946	6.17906	-0.179221	0.88318	0.0778617	0.211619		425.237	496.203	460.72	5.44261	6.35091	5.89676	-0.218819	0.859269	0.0221436	0.0752831		450.401	434.467	442.434	5.76469	5.56075	5.66272	1.03662	0.617174	0.831605		422.468
ENSRNOG00000001324	Asmt	Asmt	RGD708472	LOC246281	246281	246281	chr12	16811885	16817210	-	protein_coding	FALSE	1571	43			6316.12	8832.25	7574.18	93.4987	130.746	112.122	-0.47773	0.718106	9.55485e-06	0.000110777		7177.34	8538.51	7857.93	106.248	126.397	116.322	-0.244631	0.844031	0.0823387	0.208059		6681.48	6632.82	6657.15	98.9073	98.187	98.5471	1.00715	0.933369	0.980176		7351.37
ENSRNOG00000001325	E9PSX4_RAT	Il3ra	RGD628728	Cyrl	246144	246144	chr12	16825702	16830035	-	protein_coding	FALSE	900	43			423.508	322.618	373.063	10.9434	8.33638	9.63988	0.380318	1.30163	0.031073	0.106444		545.141	311.869	428.505	14.0863	8.05864	11.0725	0.761848	1.69566	0.000446068	0.00277781		482.389	455.318	468.853	12.4648	11.7653	12.1151	1.05532	0.696729	0.877336		462.869
ENSRNOG00000001327	-	-	RGD	-	-	-	chr12	17426158	17427642	-	pseudogene	FALSE	960	43			0	0	0	0	0	0	NA	NA	NA	NA		0	0	0	0	0	0	NA	NA	NA	NA		0	0	0	0	0	0	NA	NA	NA		0
ENSRNOG00000001329	Gjc3	Gjc3	RGD727930	Cx29;Gje1	288529	-	chr12	17460856	17461633	-	protein_coding	FALSE	777	43			21.1386	50.3394	35.739	0.632683	1.50667	1.06968	-1.08955	0.469909	0.000665773	0.00452532		19.9675	48.659	34.3133	0.597633	1.45638	1.02701	-1.11354	0.462159	0.0003401	0.00219375		28.7554	72.4538	50.6046	0.860658	2.16856	1.51461	0.518453	0.0128877	0.0870112		24.0808
ENSRNOG00000001331	Rnf34	Rnf34	RGD628636	MGC93980;Momo	282845	282845	chr12	34805136	34826016	-	protein_coding	FALSE	1960	43			869.61	978.14	923.875	10.3181	11.6058	10.962	-0.164813	0.892044	0.327606	0.551834		842.194	945.648	893.921	9.9928	11.2203	10.6066	-0.16122	0.894269	0.345329	0.55825		857.766	804.431	831.098	10.1776	9.54474	9.86116	1.06534	0.296358	0.584472		788.852
ENSRNOG00000001333	Azgp1	Azgp1	RGD2187	MGC124966;ZA2GA;Zna2gp	25294	-	chr12	17492912	17498949	+	protein_coding	FALSE	1246	43			0.325449	0.720455	0.522952	0.00607431	0.0134468	0.00976057	-0.117802	0.921591	0.698029	NA		0	0.695943	0.347971	0	0.0129893	0.00649467	-0.241843	0.845664	0.343095	NA		0	0	0	0	0	0	NA	NA	NA		0
ENSRNOG00000001335	Zkscan1	Zkscan1	RGD1560616	MGC116363	498160	498160	chr12	17530382	17546779	+	protein_coding	FALSE	3137	43			1106.48	1282.92	1194.7	8.20278	9.51076	8.85677	-0.210048	0.864508	0.087177	0.229309		1095	1240.32	1167.66	8.11766	9.19497	8.65631	-0.179229	0.883175	0.0460415	0.133435		1085.8	1471.22	1278.51	8.04947	10.9068	9.47811	0.741018	8.4451e-06	0.000300707		1185.12
ENSRNOG00000001336	Orai1	Orai1	RGD1311873	LOC304496;RGD1311873	304496	304496	chr12	34631271	34672093	-	protein_coding	FALSE	917	43			218.322	172.973	195.647	5.53681	4.38672	4.96176	0.311305	1.24083	0.237432	0.453401		211.862	167.179	189.52	5.37298	4.23978	4.80638	0.311417	1.24093	0.262094	0.466429		263.583	299.691	281.637	6.68466	7.60038	7.14252	0.883486	0.280661	0.568043		179.214
ENSRNOG00000001337	F1LWJ1_RAT	-	RGD	-	-	-	chr12	34563883	34586573	-	protein_coding	FALSE	5812	43			137.869	136.925	137.397	0.55166	0.547884	0.549772	0.0117979	1.00821	0.959413	0.982262		132.714	132.369	132.541	0.531035	0.529652	0.530344	0.00816587	1.00568	0.959036	0.982914		103.539	123.009	113.274	0.414294	0.492203	0.453248	0.850942	0.281122	0.568514		121.32
ENSRNOG00000001338	Hpd	Hpd	RGD61974	4HPPD	29531	29531	chr12	34548315	34558387	+	protein_coding	FALSE	1254	43			8.2084	57.7475	32.9779	0.152227	1.07094	0.611586	-1.6235	0.324547	0.000672841	0.00456733		7.59641	55.82	31.7082	0.140878	1.0352	0.588038	-2.21284	0.215709	1.57139e-08	2.56134e-07		25.9096	98.3973	62.1535	0.480502	1.82481	1.15265	0.42169	0.00192775	0.0215255		31.2342
ENSRNOG00000001339	Psmd9	Psmd9	RGD621110	-	161475	-	chr12	34472249	34500730	+	protein_coding	FALSE	1457	43			351.897	319.361	335.629	5.61679	5.09745	5.35712	0.136134	1.09896	0.355152	0.578607		359.35	308.756	334.053	5.73575	4.9282	5.33197	0.213863	1.15979	0.102737	0.245155		403.843	369.074	386.458	6.44591	5.89095	6.16843	1.09177	0.276078	0.563058		393.493
ENSRNOG00000001341	D3ZI20_RAT	Zfp113	RGD6489147	LOC100912096	100912096	-	chr12	17588575	17598744	-	protein_coding	FALSE	1468	43			254.96	235.091	245.025	4.03903	3.72427	3.88165	0.113625	1.08194	0.381572	0.605047		267.097	227.283	247.19	4.23131	3.60058	3.91594	0.22853	1.17164	0.0622708	0.16889		270.654	287.736	279.195	4.28766	4.55827	4.42297	0.941499	0.423122	0.699864		231.178
ENSRNOG00000001342	F1LY30_RAT	-	RGD	-	-	-	chr12	34412942	34479911	-	protein_coding	FALSE	2301	43			21.9966	22.4579	22.2273	0.222316	0.226978	0.224647	-0.0169065	0.98835	0.966917	0.98692		22.9325	21.7043	22.3184	0.231775	0.219362	0.225568	0.0664641	1.04715	0.86071	0.930597		27.2363	78.3302	52.7832	0.275272	0.79167	0.533471	0.490902	0.00926378	0.0685054		34.2183
ENSRNOG00000001343	D3ZI21_RAT	Bcl7a	RGD1585128	LOC690085	690085	-	chr12	34366492	34393577	-	protein_coding	FALSE	559	43			49.2648	68.7156	58.9902	2.04954	2.85874	2.45414	-0.443917	0.735136	0.0874934	0.229828		48.9658	66.4407	57.7032	2.0371	2.7641	2.4006	-0.395309	0.760326	0.145923	0.316369		50.3187	50.3347	50.3267	2.09339	2.09405	2.09372	0.998224	0.993806	0.997516		45.6807
ENSRNOG00000001344	ALDH2_RAT	Aldh2	RGD69219	ALDH-E2;ALDH1	29539	29539	chr12	36081802	36116445	+	protein_coding	FALSE	1887	43			353.717	470.63	412.174	4.35929	5.80015	5.07972	-0.35239	0.783286	0.30115	0.524924		380.61	454.976	417.793	4.69072	5.60723	5.14897	-0.221908	0.857431	0.490276	0.688518		350.056	429.662	389.859	4.31417	5.29526	4.80471	0.824988	0.165214	0.426955		258.92
ENSRNOG00000001345	Mapkapk5	Mapkapk5	RGD1564113	MGC116327	498183	498183	chr12	36128704	36147493	+	protein_coding	FALSE	1591	43			893.382	962.908	928.145	13.0587	14.0749	13.5668	-0.106716	0.9287	0.33681	0.561421		879.181	930.919	905.05	12.8511	13.6073	13.2292	-0.0817951	0.944881	0.442407	0.648099		962.291	1074.5	1018.4	14.0659	15.7061	14.886	0.896426	0.037565	0.175882		957.234
ENSRNOG00000001346	Cops6	Cops6	RGD1309919	LOC304343	304343	304343	chr12	17604016	17606856	+	protein_coding	FALSE	1173	43			310.321	376.863	343.592	6.15241	7.47167	6.81204	-0.269054	0.829863	0.182016	0.381653		282.613	364.377	323.495	5.60306	7.22412	6.41359	-0.351253	0.783903	0.0802707	0.204235		366.035	383.225	374.63	7.25698	7.59779	7.42739	0.957867	0.722463	0.88994		447.86
ENSRNOG00000001347	D3ZI19_RAT	-	RGD	-	-	-	chr12	36152122	36155069	+	protein_coding	FALSE	2485	43			75.4124	65.3365	70.3744	0.705746	0.61145	0.658598	0.194868	1.14462	0.347198	0.570553		63.3974	63.1682	63.2828	0.593303	0.591158	0.592231	-0.000193409	0.999866	0.999265	0.999788		83.7204	70.5767	77.1486	0.783496	0.660491	0.721993	1.174	0.283606	0.571094		67.8882
ENSRNOG00000001348	Erp29	Erp29	RGD619781	ERp31	117030	-	chr12	36225081	36231357	+	protein_coding	FALSE	1114	43			470.348	537.393	503.871	9.81896	11.2186	10.5188	-0.184785	0.87978	0.29013	0.512524		497.281	519.464	508.372	10.3812	10.8443	10.6128	-0.0591556	0.959826	0.727644	0.857263		532.77	453.626	493.198	11.1221	9.46987	10.296	1.17129	0.020213	0.116886		463.224
ENSRNOG00000001349	Mcm7	Mcm7	RGD1303018	MGC93853	288532	288532	chr12	17607249	17615101	-	protein_coding	FALSE	2925	43			279.682	200.575	240.129	2.22367	1.59471	1.90919	0.470285	1.38538	0.000148155	0.00123807		275.98	193.922	234.951	2.19424	1.54181	1.86803	0.497391	1.41166	3.45514e-05	0.000291829		321.427	346.761	334.094	2.55557	2.75699	2.65628	0.928767	0.339433	0.627228		273.29
ENSRNOG00000001350	Naa25	Naa25	RGD1305685	LOC360811;LRRGT00164;Mdm20;RGD1305685	360811	360811	chr12	36233483	36286678	-	protein_coding	FALSE	3036	43			760.05	623.121	691.586	5.822	4.77312	5.29756	0.282892	1.21663	0.011465	0.0481123		690.653	602.424	646.539	5.29041	4.61458	4.9525	0.195046	1.14476	0.0276512	0.0895563		754.942	708.052	731.497	5.78287	5.42369	5.60328	1.06445	0.399222	0.681508		717.298
ENSRNOG00000001351	Trafd1	Trafd1	RGD620171	Fln29	114635	114635	chr12	36301823	36315741	+	protein_coding	FALSE	2466	43			2906.59	2399.83	2653.21	27.4109	22.6318	25.0213	0.269932	1.20575	0.0586679	0.171084		2816.12	2320.44	2568.28	26.5576	21.8831	24.2203	0.26764	1.20384	0.147929	0.319722		2667.23	2684.85	2676.04	25.1535	25.3197	25.2366	0.993449	0.941875	0.98218		2742.76
ENSRNOG00000001352	RGD1309762	Hectd4	RGD1309762	LOC304503;RGD1309762	304503	-	chr12	36357043	36382850	-	protein_coding	FALSE	3621	43			534.02	511.522	522.771	3.42974	3.28524	3.35749	0.0607228	1.04299	0.700022	0.844726		506.047	494.538	500.293	3.25008	3.17616	3.21312	0.0309208	1.02166	0.776567	0.884658		548.07	506.998	527.534	3.51997	3.25618	3.38808	1.08009	0.293896	0.581468		516.471
ENSRNOG00000001353	Ap4m1	Ap4m1	RGD1310233	LOC304344;MGC156474;mu-ARP2;mu4	304344	304344	chr12	17614823	17620988	+	protein_coding	FALSE	1635	43			379.817	291.799	335.808	5.40242	4.15047	4.77644	0.375108	1.29694	0.000699225	0.00472153		366.079	282.108	324.094	5.20702	4.01264	4.60983	0.369557	1.29196	0.00050363	0.00308854		387.587	380.946	384.266	5.51294	5.41848	5.46571	1.01756	0.799273	0.924463		337.432
ENSRNOG00000001355	TAF6_RAT	Taf6	RGD1311608	LOC288533;MGC112914;TAF(II)70;TAF(II)80;TAFII-70;TAFII-80;TAFII70;TAFII80;p80	288533	288533	chr12	17621048	17629268	-	protein_coding	FALSE	2133	43			710.112	628.212	669.162	7.74226	6.84931	7.29579	0.174579	1.12863	0.0856181	0.226404		690.046	607.34	648.693	7.52348	6.62175	7.07261	0.183258	1.13545	0.0568335	0.157719		712.264	853.68	782.972	7.76572	9.30756	8.53664	0.835968	0.00266651	0.0276324		685.036
ENSRNOG00000001357	Mblac1	Mblac1	RGD1306932	LOC304346;RGD1306932	304346	304346	chr12	17636472	17637734	+	protein_coding	FALSE	1262	43			74.8928	76.0439	75.4683	1.3801	1.40132	1.39071	-0.0199838	0.986244	0.920674	0.965096		71.8061	73.5148	72.6604	1.32322	1.35471	1.33897	-0.0281537	0.980674	0.900411	0.953263		91.4116	86.1244	88.768	1.68451	1.58708	1.63579	1.05576	0.706514	0.881644		76.7523
ENSRNOG00000001360	Stag3	Stag3	RGD621333	-	114522	114522	chr12	17867194	17896992	+	protein_coding	FALSE	4211	43			8.14098	8.27948	8.21023	0.0449596	0.0457246	0.0453421	-0.0103619	0.992843	0.981944	0.992248		8.51904	8.0016	8.26032	0.0470476	0.0441899	0.0456187	0.05392	1.03808	0.906685	0.956439		9.43587	12.9425	11.1892	0.0521109	0.0714766	0.0617937	0.809435	0.445105	0.716172		8.24024
ENSRNOG00000001367	Gpc2	Gpc2	RGD621363	-	171517	171517	chr12	17858353	17864687	-	protein_coding	FALSE	2611	43			15.0012	25.333	20.1671	0.133614	0.225638	0.179626	-0.604193	0.657839	0.113835	0.277279		13.2221	24.4832	18.8527	0.117768	0.218069	0.167918	-0.676943	0.625489	0.0841966	0.211324		16.2115	15.7836	15.9976	0.144394	0.140582	0.142488	1.02095	0.930436	0.979361		21.1381
ENSRNOG00000001368	Rph3a	Rph3a	RGD620073	-	171039	171039	chr12	36705577	36753316	+	protein_coding	FALSE	2377	43			5.50322	9.11093	36.4773	0.0538418	0.0891384	0.356882	-1.31342	0.402367	NA	NA		9.09532	9.86586	37.1364	0.0889857	0.0965245	0.363331	-1.04356	0.485129	NA	NA		11.9636	11.5372	47.3771	0.117048	0.112876	0.463522	1.83851	NA	NA		4.81627
ENSRNOG00000001369	Oas1a	Oas1a	RGD621760	MGC93097;Oas1;Oas1g	192281	192281	chr12	36805908	36816722	+	protein_coding	FALSE	1596	43			811.303	162.93	487.116	11.8217	2.3741	7.09792	1.69427	3.23613	7.91247e-05	0.000717933		785.006	157.526	471.266	11.4386	2.29536	6.86697	1.95411	3.87476	9.26839e-09	1.57347e-07		368.854	386.932	377.893	5.37469	5.63811	5.5064	0.976509	0.935214	0.980743		497.343
ENSRNOG00000001370	Oas1h	Oas1h	RGD1359732	-	494200	494200	chr12	36819919	36829587	-	protein_coding	FALSE	1732	43			0.325449	0.720455	0.522952	0.00436985	0.00967365	0.00702175	-0.117802	0.921591	0.698029	NA		0.350611	0.695943	0.523277	0.0047077	0.00934452	0.00702611	-0.10643	0.928884	0.719193	NA		0	0	0	0	0	0	NA	NA	NA		0
ENSRNOG00000001372	Oas1b	Oas1b	RGD708393	LOC246268;MGC108585	246268	246268	chr12	36858395	36869582	-	protein_coding	FALSE	2372	43			664.65	105.908	385.279	6.51643	1.03836	3.77739	1.94234	3.84329	5.62258e-06	6.9242e-05		730.479	102.422	416.451	7.16184	1.00418	4.08301	2.38674	5.22976	2.35086e-12	6.6296e-11		350.875	279.386	315.131	3.44009	2.73919	3.08964	1.09587	0.749588	0.902678		409.528
ENSRNOG00000001374	D3ZRQ4_RAT	Rasal1	RGD1311820	LOC360814	360814	360814	chr12	37048497	37080129	-	protein_coding	FALSE	3058	43			12.3763	34.197	23.2867	0.094121	0.260065	0.177093	-1.23519	0.424788	0.000420766	0.00303583		17.3003	33.0562	25.1782	0.131567	0.251389	0.191478	-0.771039	0.585995	0.0280462	0.0904018		26.2338	22.105	24.1694	0.199506	0.168106	0.183806	1.13032	0.647266	0.849938		17.2585
ENSRNOG00000001375	Gal3st4	Gal3st4	RGD1561105	LOC498166;RGD1561105	498166	498166	chr12	17848555	17857313	-	protein_coding	FALSE	2207	43			61.3746	56.4184	58.8965	0.646722	0.594497	0.62061	0.111636	1.08045	0.710234	0.851045		55.6872	54.5435	55.1154	0.586793	0.574741	0.580767	0.0273417	1.01913	0.920324	0.963619		58.2214	55.3128	56.7671	0.613497	0.582848	0.598172	1.04735	0.800084	0.92485		50.2386
ENSRNOG00000001376	LOC100362962	Mettl7a	RGD1308407	LOC315306;MGC124657;MGC125112;RGD1308407	315306	315306	chr7	139062219	139062749	+	protein_coding	FALSE	530	43			80.1632	93.7929	86.9781	3.51747	4.11553	3.8165	-0.198321	0.871564	0.513966	0.713775		90.7526	90.6614	90.707	3.98212	3.97812	3.98012	0.00529101	1.00367	0.985801	0.994373		77.3693	71.6812	74.5253	3.39488	3.14529	3.27009	1.07173	0.647765	0.849938		51.9338
ENSRNOG00000001377	Ddx54	Ddx54	RGD1562539	LOC360815;RGD1562539	360815	360815	chr12	37103441	37117533	-	protein_coding	FALSE	2770	43			992.948	688.273	840.61	8.3364	5.77846	7.05743	0.517066	1.43104	0.000320048	0.0024098		955.191	665.382	810.287	8.01941	5.58628	6.80284	0.511564	1.42559	8.3611e-05	0.000642416		1060.91	1210.45	1135.68	8.90698	10.1624	9.53471	0.878636	0.126978	0.367821		967.869
ENSRNOG00000001378	IQCD_RAT	Iqcd	RGD1560757	LOC498184	498184	498184	chr12	37123443	37134576	-	protein_coding	FALSE	1747	43			77.3275	199.959	138.643	1.02937	2.66183	1.8456	-1.32173	0.400054	1.20636e-12	4.47832e-11		87.3111	193.326	140.318	1.16227	2.57352	1.8679	-1.10451	0.46506	1.25976e-10	2.85789e-09		81.8809	63.0747	72.4778	1.08999	0.839642	0.964814	1.2774	0.0810631	0.285322		97.4511
ENSRNOG00000001379	Cyp3a9	Cyp3a62;Cyp3a9	RGD1595919;RGD708392	CYP3;Cyp3a;Cyp3a_mapped;3AH15;CYPIIIA9;Cyp3a13;MGC93139;P450olf3	170509;171352	170509	chr12	17164377	17204604	+	protein_coding	FALSE	1920	43			0.667866	7.15382	3.91084	0.00808946	0.0866499	0.0473697	-1.01444	0.495021	0.0290595	NA		2.32695	6.91125	4.6191	0.028185	0.0837118	0.0559484	-0.657302	0.634063	0.158321	NA		2.86068	3.75363	3.30716	0.0346497	0.0454655	0.0400576	0.902158	0.717741	NA		0.628382
ENSRNOG00000001380	Tpcn1	Tpcn1	RGD708494	LOC246215	246215	-	chr12	37211424	37227711	+	protein_coding	FALSE	3540	43			802.939	3526.19	2164.56	5.27486	23.1651	14.22	-2.11682	0.230554	1.06721e-122	1.83122e-119		738.451	3408.99	2073.72	4.85121	22.3951	13.6232	-2.18935	0.21925	5.47065e-166	1.3962e-162		812.366	735.059	773.712	5.33679	4.82892	5.08286	1.10298	0.144718	0.395138		772.375
ENSRNOG00000001383	Slc24a6	Slc24a6	RGD1565818	LOC498185;Slc8b1	498185	498185	chr12	37227844	37250698	-	protein_coding	FALSE	2672	43			98.6356	139.505	119.07	0.858477	1.21418	1.03633	-0.450938	0.731567	0.112323	0.274679		84.7013	134.849	109.775	0.7372	1.17366	0.955432	-0.592231	0.663317	0.0505638	0.14408		106.45	95.822	101.136	0.926489	0.833989	0.880239	1.10517	0.393149	0.677531		89.6764
ENSRNOG00000001385	Plbd2	Plbd2	RGD708461	LOC246120;P76	246120	246120	chr12	37260665	37279848	+	protein_coding	FALSE	2190	43			639.586	655.599	647.593	6.79183	6.96187	6.87685	-0.0342661	0.976528	0.782974	0.892886		618.459	633.801	626.13	6.56747	6.73039	6.64893	-0.0339534	0.97674	0.689775	0.830828		649.571	696.605	673.088	6.89786	7.39732	7.14759	0.93501	0.533896	0.78047		598.241
ENSRNOG00000001387	Mepce	-	RGD	-	-	100910540	chr12	19848927	19853041	-	protein_coding	FALSE	2498	43			504.811	538.931	521.871	4.69968	5.01733	4.8585	-0.090609	0.939126	0.594811	0.775424		513.204	520.954	517.079	4.77782	4.84996	4.81389	-0.0201606	0.986123	0.901894	0.953976		479.401	534.098	506.75	4.46312	4.97234	4.71773	0.899494	0.138704	0.385807		510.954
ENSRNOG00000001388	Sds	Sds	RGD67376	MGC108581;RATSDHE1;SDH2;Sdh;Sdhe1;TDH	25044	25044	chr12	37281093	37286068	-	protein_coding	FALSE	1248	43			0	1.39898	0.699491	0	0.0260693	0.0130346	-0.359511	0.779429	0.244415	NA		0	1.35237	0.676186	0	0.0252007	0.0126004	-0.35454	0.782119	0.234402	NA		0	0	0	0	0	0	NA	NA	NA		0
ENSRNOG00000001389	Irs3	Irs3	RGD69317	-	84021	84021	chr12	19709140	19711279	-	protein_coding	FALSE	1969	43			4.88626	2.83989	3.86308	0.0577115	0.0335419	0.0456267	0.400289	1.31977	0.410378	NA		1.66412	2.74426	2.20419	0.0196549	0.0324124	0.0260336	-0.257471	0.836553	0.571461	NA		4.57084	0.696529	2.63368	0.053986	0.00822669	0.0311064	1.56879	0.0855905	NA		4.13829
ENSRNOG00000001391	D3ZHV7_RAT	Sdsl	RGD1309192	LOC360816	360816	360816	chr12	37297341	37307847	+	protein_coding	FALSE	1465	43			63.0655	69.3474	66.2064	1.00112	1.10084	1.05098	-0.130726	0.913371	0.527844	0.724899		66.4102	67.0436	66.7269	1.05421	1.06427	1.05924	-0.0124966	0.991375	0.948558	0.977249		61.7406	46.4886	54.1146	0.980087	0.737974	0.85903	1.30106	0.0975499	0.318615		52.6887
ENSRNOG00000001392	Lhx5	Lhx5	RGD71079	-	124451	124451	chr12	37323819	37332257	-	protein_coding	FALSE	1890	43			0.325449	3.26405	1.79475	0.00400454	0.040163	0.0220838	-0.454505	0.729761	0.218771	NA		0.600116	3.1534	1.87676	0.00738423	0.0388016	0.0230929	-0.330431	0.795299	0.338639	NA		1.87509	0	0.937545	0.0230723	0	0.0115362	1.12709	0.377898	NA		0.363221
ENSRNOG00000001396	Mospd3	Mospd3	RGD1304973	LOC288557;MGC116409	288557	288557	chr12	19663148	19666904	-	protein_coding	FALSE	1003	43			207.131	214.854	210.992	4.80258	4.98165	4.89211	-0.0503655	0.965692	0.718602	0.855589		222.885	207.708	215.296	5.16786	4.81597	4.99192	0.100777	1.07235	0.420818	0.627862		237.854	291.149	264.501	5.51493	6.75065	6.13279	0.819993	0.024713	0.133088		211.181
ENSRNOG00000001397	D3ZUN0_RAT	Rbm19	RGD1308928	LOC304512	304512	-	chr12	37619152	37704471	-	protein_coding	FALSE	4109	43			400.544	303.031	351.787	2.26697	1.71507	1.99102	0.389812	1.31022	0.014237	0.0572604		388.558	293.003	340.78	2.19913	1.65832	1.92872	0.390221	1.31059	0.0210296	0.0721222		417.618	401.113	409.365	2.3636	2.27019	2.3169	1.03862	0.751137	0.903263		436.261
ENSRNOG00000001399	Tbx5	Tbx5	RGD1305702	LOC304514	304514	304514	chr12	37956657	38004255	-	protein_coding	FALSE	1593	43			0	1.68648	0.84324	0	0.0246205	0.0123103	-0.630882	0.645781	0.100218	NA		0.701222	1.6305	1.16586	0.010237	0.0238033	0.0170201	-0.267823	0.830572	0.493814	NA		0.639896	2.03572	1.33781	0.00934168	0.029719	0.0195304	0.775515	0.304994	NA		1.39174
ENSRNOG00000001402	Lrch4	Lrch4	RGD1306145	LOC360779	360779	360779	chr12	19694433	19705423	+	protein_coding	FALSE	3059	43			368.206	322.561	345.383	2.79926	2.45224	2.62575	0.189349	1.14025	0.158835	0.348511		376.131	311.812	343.972	2.85951	2.37053	2.61502	0.267756	1.20393	0.0387287	0.116665		357.447	380.624	369.035	2.71746	2.89366	2.80556	0.9403	0.43612	0.709325		382.679
ENSRNOG00000001404	Agfg2	Agfg2	RGD1306590	Hrbl;LOC304375	304375	304375	chr12	19716014	19752171	-	protein_coding	FALSE	2998	43			373.112	209.645	291.378	2.89427	1.62624	2.26025	0.808887	1.75186	9.28076e-08	1.66461e-06		401.089	202.698	301.893	3.11129	1.57235	2.34182	0.959642	1.94483	2.83772e-11	7.06569e-10		341.826	342.144	341.985	2.65158	2.65405	2.65281	0.998255	0.983717	0.994622		312.174
ENSRNOG00000001407	Tfr2	Tfr2	RGD1310152	LOC288562;Trfr2	288562	288562	chr12	19638501	19655420	+	protein_coding	FALSE	2965	43			34.1247	24.4671	29.2959	0.267656	0.191906	0.229781	0.363784	1.2868	0.384692	0.608563		31.5934	23.6476	27.6205	0.247801	0.185479	0.21664	0.356947	1.28071	0.296623	0.506369		37.6006	30.2831	33.9419	0.294919	0.237523	0.266221	1.20799	0.337421	0.625317		32.4997
ENSRNOG00000001408	Actl6b	Actl6b	RGD1307763	Actl6;BAF53B;LOC288563	288563	288563	chr12	19621721	19638177	+	protein_coding	FALSE	1537	43			408.14	274.927	341.534	6.17543	4.15983	5.16763	0.548695	1.46276	0.00232491	0.0129944		422.4	265.794	344.097	6.39119	4.02164	5.20642	0.653313	1.57278	1.89125e-06	2.14048e-05		384.923	372.39	378.656	5.82414	5.6345	5.72932	1.03278	0.719826	0.888095		429.811
ENSRNOG00000001409	Gnb2	Gnb2	RGD69319	-	81667	81667	chr12	19597311	19602329	-	protein_coding	FALSE	1624	43			1285.32	1702.7	1494.01	18.4059	24.3828	21.3944	-0.402148	0.756731	3.10326e-06	4.08208e-05		1495	1646.12	1570.56	21.4086	23.5725	22.4905	-0.13813	0.908696	0.0933743	0.2283		1442.54	1780.42	1611.48	20.6574	25.4958	23.0766	0.81617	0.0570821	0.228504		1477.57
ENSRNOG00000001410	Gigyf1	Gigyf1	RGD1309933	LOC304378;Perq1	304378	304378	chr12	19586307	19595243	+	protein_coding	FALSE	3939	43			603.439	647.27	625.354	3.5627	3.82147	3.69209	-0.0980358	0.934304	0.43952	0.655418		685.703	625.7	655.702	4.04839	3.69413	3.87126	0.131729	1.09561	0.264367	0.468982		628.284	702.286	665.285	3.70938	4.14629	3.92783	0.895643	0.108537	0.336932		607.937
ENSRNOG00000001412	Epo	Epo	RGD2559	-	24335	24335	chr12	19551769	19555208	-	protein_coding	FALSE	1376	43			0	0	0	0	0	0	NA	NA	NA	NA		0	0	0	0	0	0	NA	NA	NA	NA		0	0	0	0	0	0	NA	NA	NA		0
ENSRNOG00000001414	Serpine1	Serpine1	RGD3249	PAI;PAI-1;PAI1A;Pai1;Pai1aa;Planh;RATPAI1A	24617	24617	chr12	20931995	20942374	-	protein_coding	FALSE	3063	43			37.7282	41.3396	39.5339	0.286452	0.313871	0.300161	-0.0980839	0.934273	0.816692	0.911021		44.0019	39.9769	41.9894	0.334084	0.303524	0.318804	0.111257	1.08017	0.750157	0.870698		22.4	22.0049	22.2025	0.170072	0.167072	0.168572	1.01177	0.966051	0.988683		29.4547
ENSRNOG00000001415	Ap1s1	Ap1s1	RGD1305911	LOC360785;MGC188494;Ube2w	360785	360785	chr12	20907854	20918301	-	protein_coding	FALSE	1302	43			1012.29	909.348	960.817	18.0811	16.2424	17.1617	0.152078	1.11117	0.145947	0.328551		996.416	879.174	937.795	17.7976	15.7035	16.7505	0.178521	1.13172	0.113141	0.262358		1168.87	1003.3	1086.09	20.8779	17.9206	19.3993	1.1619	0.0384072	0.178486		1097.24
ENSRNOG00000001416	Vgf	LOC100909521;Vgf	RGD6503411;RGD69399	-	100909521;29461	29461	chr12	20903303	20906327	+	protein_coding	FALSE	2638	43			1.01028	15.5808	8.29556	0.00890634	0.137356	0.0731312	-1.62573	0.324045	0.000818607	0.00538654		1.96418	15.0563	8.51025	0.0173156	0.132732	0.0750238	-1.42204	0.373185	0.00243451	0.0121195		1.59231	4.10305	15.3483	0.0140373	0.0361713	0.135306	1.42886	NA	NA		1.29368
ENSRNOG00000001417	Plod3	Plod3	RGD631339	LH3;MGC93055	288583	288583	chr12	20856526	20867086	+	protein_coding	FALSE	2750	43			429.893	453.92	441.907	3.63546	3.83865	3.73705	-0.0751211	0.949262	0.622136	0.792863		401.455	438.825	420.14	3.39497	3.71099	3.55298	-0.124368	0.917406	0.363794	0.575881		422.461	362.359	392.41	3.57261	3.06435	3.31848	1.16247	0.0504424	0.211267		367.066
ENSRNOG00000001418	LOC100360077	Znhit1	RGD2322870	LOC100360077;LOC360784	100360077	100360077	chr12	20850598	20856635	-	protein_coding	FALSE	677	43			228.658	221.594	225.126	7.8547	7.61205	7.73337	0.0428475	1.03015	0.766705	0.88375		236.23	214.253	225.242	8.1148	7.35988	7.73734	0.137051	1.09966	0.313991	0.525882		204.916	270.686	237.801	7.03911	9.29841	8.16876	0.761659	0.00330698	0.0322751		229.323
ENSRNOG00000001419	Cldn15	Cldn15	RGD1310678	LOC304388	304388	304388	chr12	20823333	20845172	+	protein_coding	FALSE	1928	43			30.5695	32.6627	31.6161	0.368733	0.393983	0.381358	-0.0801654	0.945949	0.815685	0.910556		33.441	31.5702	32.5056	0.403371	0.380804	0.392087	0.0805198	1.0574	0.803867	0.899103		45.3664	34.3229	39.8447	0.547217	0.414008	0.480612	1.2839	0.161487	0.421784		41.5486
ENSRNOG00000001420	Fis1	Fis1	RGD1306668	LOC288584;Ttc11;rFis1	288584	288584	chr12	20806826	20821766	+	protein_coding	FALSE	1237	43			1012.99	892.53	952.758	19.0443	16.7797	17.912	0.181151	1.13379	0.0313654	0.107192		942.641	862.883	902.762	17.7218	16.2223	16.9721	0.127928	1.09272	0.111732	0.260315		1080.38	996.506	1038.44	20.3113	18.7345	19.5229	1.08249	0.258862	0.54344		916.653
ENSRNOG00000001422	LOC685612	Col26a1	RGD1591401	LOC685612	685612	-	chr12	21036862	21048501	+	protein_coding	FALSE	925	43			4.54814	3.64493	14.8531	0.114347	0.0916388	0.373427	-0.840088	0.55861	NA	NA		3.41529	3.17332	13.8634	0.0858653	0.0797817	0.348546	-0.850919	0.554431	NA	NA		6.51573	5.90759	6.21166	0.163815	0.148525	0.15617	1.05703	0.848809	0.946031		1.74284
ENSRNOG00000001424	Cux1	Cux1	RGD620618	CDP;CDP2;Cutl1	116639	116639	chr12	21397059	21540680	+	protein_coding	FALSE	6042	43			1964.79	1822.46	1893.63	7.56253	7.0147	7.28862	0.107783	1.07757	0.14714	0.330611		1829.18	1761.96	1795.57	7.04055	6.78185	6.9112	0.0530585	1.03746	0.47432	0.675088		2052.87	1879.59	1966.23	7.90154	7.2346	7.56807	1.09024	0.255555	0.540108		1997
ENSRNOG00000001425	Sh2b2	Sh2b2	RGD69284	Aps	114203	114203	chr12	21544433	21572231	+	protein_coding	FALSE	2812	43			15.1914	22.0312	18.6113	0.125636	0.182202	0.153919	-0.397799	0.759015	0.34262	0.566678		16.6655	21.2979	18.9817	0.137827	0.176138	0.156983	-0.269571	0.829566	0.488478	0.68719		14.7338	15.92	15.3269	0.121851	0.131662	0.126756	0.947709	0.842796	0.944271		15.521
ENSRNOG00000001426	Prkrip1	Prkrip1	RGD1595708	LOC498171	498171	498171	chr12	21586182	21604466	+	protein_coding	FALSE	1373	43			334.39	344.246	339.318	5.66389	5.83082	5.74735	-0.0409059	0.972044	0.742712	0.869931		326.956	332.799	329.878	5.53796	5.63694	5.58745	-0.0258161	0.982265	0.82425	0.910397		351.739	396.329	374.034	5.95774	6.713	6.33537	0.888751	0.127962	0.369617		328.002
ENSRNOG00000001427	Orai2	Orai2	RGD1310213	LOC304592;RGD1310213	304592	-	chr12	21615678	21633402	+	protein_coding	FALSE	1651	43			2.92497	7.12949	5.02723	0.0412008	0.100425	0.0708131	-0.590134	0.664281	0.224216	0.437137		2.71595	6.88906	4.80251	0.0382566	0.0970386	0.0676476	-0.549011	0.683488	0.236516	NA		7.66625	5.16423	6.41524	0.107986	0.0727428	0.0903644	1.23327	0.472847	0.737893		2.42025
ENSRNOG00000001428	Alkbh4	Alkbh4	RGD1308608	LOC288587;RGD1308608	288587	288587	chr12	21639399	21645317	-	protein_coding	FALSE	1803	43			89.6453	86.8853	88.2653	1.15628	1.12068	1.13848	0.041514	1.02919	0.852241	0.931422		68.6365	83.9976	76.3171	0.885301	1.08343	0.984368	-0.271769	0.828303	0.176276	0.359094		77.8937	86.1619	82.0278	1.0047	1.11135	1.05803	0.908118	0.454814	0.724519		73.9612
ENSRNOG00000001429	F1MAE0_RAT	-	RGD	-	-	304396	chr12	21645472	21658440	+	protein_coding	FALSE	2097	43			383.542	295.541	339.541	4.25349	3.27757	3.76553	0.369216	1.29165	0.00895496	0.0393208		454.942	285.699	370.32	5.04533	3.16841	4.10687	0.656465	1.57622	6.16977e-06	6.29432e-05		429.677	426.916	428.296	4.76513	4.73451	4.74982	1.00567	0.959103	0.987273		404.206
ENSRNOG00000001430	Polr2j	Polr2j	RGD1310198	LOC288588	288588	288588	chr12	21658405	21663958	-	protein_coding	FALSE	728	43			351.75	341.383	346.566	11.2366	10.9054	11.071	0.0405671	1.02852	0.788773	0.896305		342.361	330.07	336.215	10.9366	10.544	10.7403	0.0489499	1.03451	0.679185	0.824189		430.679	437.691	434.185	13.758	13.982	13.87	0.984067	0.863517	0.953715		371.778
ENSRNOG00000001431	D3ZQH9_RAT	Rasa4	RGD1565457	LOC288589;RGD1565457	288589	288589	chr12	21668450	21695511	-	protein_coding	FALSE	2526	43			558.82	357.921	458.371	5.14482	3.29523	4.22002	0.607726	1.52386	0.00616879	0.0288331		659.983	345.995	502.989	6.07619	3.18543	4.63081	0.880634	1.84118	3.64767e-05	0.000305897		624.577	496.73	560.654	5.75022	4.57318	5.1617	1.2462	0.053085	0.21805		549.197
ENSRNOG00000001432	Dtx2	Dtx2	RGD1561790	-	304591	304591	chr12	21758489	21798085	-	protein_coding	FALSE	2777	43			190.831	188.724	189.778	1.5981	1.58046	1.58928	0.0177327	1.01237	0.918146	0.963832		166.82	182.45	174.635	1.39702	1.52791	1.46247	-0.121327	0.919342	0.447856	0.652558		186.209	173.932	180.071	1.5594	1.45659	1.50799	1.06317	0.703574	0.880088		148.958
ENSRNOG00000001434	Zp3	Zp3	RGD620606	Zp-3	114639	114639	chr12	21805745	21812711	-	protein_coding	FALSE	1320	43			0	0	0	0	0	0	NA	NA	NA	NA		0.350611	0	0.175305	0.00617708	0	0.00308854	0.078685	1.05606	0.60303	NA		0.327381	0	0.16369	0.00576781	0	0.0028839	1.04085	0.623659	NA		0
ENSRNOG00000001435	Srcrb4d	Ssc4d	RGD1306970	LOC304401;Srcrb4d	304401	304401	chr12	21823240	21833487	+	protein_coding	FALSE	2078	43			585.289	260.452	422.871	6.55023	2.91483	4.73253	1.1072	2.15427	4.2027e-07	6.65664e-06		461.458	251.761	356.609	5.16438	2.81756	3.99097	0.829529	1.7771	9.27806e-05	0.000702993		520.519	544.609	532.564	5.82536	6.09496	5.96016	0.959681	0.811488	0.930039		431.212
ENSRNOG00000001436	Ywhag	Ywhag	RGD62002	14-3-3G	56010	56010	chr12	21859803	21888049	+	protein_coding	FALSE	1604	43			3627.51	3480.61	3554.06	52.5939	50.4641	51.529	0.0593799	1.04202	0.484398	0.69194		3602.14	3364.98	3483.56	52.2261	48.7876	50.5069	0.0982041	1.07044	0.148982	0.321214		3403.7	4131.23	3767.46	49.349	59.8972	54.6231	0.825576	0.00162504	0.0189762		3531.57
ENSRNOG00000001439	LOC685890	RGD1307391;Srrm3	RGD1307391;RGD1587868	;LOC685890;LOC685906;RGD1307391	360791;685890	685890	chr12	21927856	22005681	-	protein_coding	FALSE	2095	43			532.438	316.733	424.585	5.9104	3.51593	4.71316	0.720194	1.6474	0.000181348	0.00147398		576.022	306.176	441.099	6.3942	3.39874	4.89647	0.861871	1.81739	6.91605e-05	0.000542271		540.768	578.148	559.458	6.00287	6.41781	6.21034	0.940725	0.716237	0.886118		452.066
ENSRNOG00000001440	Mdh2	Mdh2	RGD619719	Mor1	81829	81829	chr12	22021301	22034257	-	protein_coding	FALSE	1291	43			2051.08	2045.34	2048.21	36.9477	36.8443	36.896	0.0034717	1.00241	0.971262	0.98877		1878.76	1977.54	1928.15	33.8437	35.623	34.7334	-0.0736632	0.950222	0.470772	0.672223		2054.26	2234.81	2144.54	37.0051	40.2575	38.6313	0.920959	0.350342	0.639124		2222.88
ENSRNOG00000001441	Tmem120a	Tmem120a	RGD1311474	LOC288591;RGD1311474;Tmpit	288591	288591	chr12	22069813	22078472	+	protein_coding	FALSE	1555	43			201.175	195.567	198.371	3.00868	2.9248	2.96674	0.0368857	1.0259	0.823602	0.914881		188.284	189.087	188.686	2.81588	2.82789	2.82189	-0.00732687	0.994934	0.965033	0.986115		209.895	192.696	201.295	3.13908	2.88186	3.01047	1.08636	0.435671	0.709161		185.507
ENSRNOG00000001442	Por	Por	RGD68335	CPR;P450R	29441	29441	chr12	22078628	22154339	-	protein_coding	FALSE	2438	43			2345.21	3370.05	2857.63	22.3707	32.1466	27.2586	-0.517202	0.698726	9.04958e-07	1.33225e-05		2074.16	3258.32	2666.24	19.7852	31.0808	25.433	-0.639021	0.642149	5.53665e-07	6.96082e-06		2225.29	2126.72	2176	21.2268	20.2866	20.7567	1.04522	0.584835	0.811754		2415.33
ENSRNOG00000001443	Rhbdd2	Rhbdd2	RGD1308231	LOC360793;Rhbdl7	360793	360793	chr12	22198586	22208471	-	protein_coding	FALSE	1126	43			350.351	357.169	353.76	7.23597	7.37678	7.30638	-0.0256857	0.982354	0.868805	0.939902		352.806	345.261	349.033	7.28666	7.13085	7.20875	0.0317349	1.02224	0.838948	0.918401		339.71	331.841	335.775	7.01619	6.85367	6.93493	1.02281	0.821771	0.934954		365.44
ENSRNOG00000001444	Ccl26	Ccl26	RGD1587817	LOC685958	685958	685958	chr12	22265429	22268793	+	protein_coding	FALSE	511	43			0.31278	0	0.15639	0.0142347	0	0.00711737	0.0686599	1.04874	0.641016	NA		0	0	0	0	0	0	NA	NA	NA	NA		0	0	0	0	0	0	NA	NA	NA		0
ENSRNOG00000001445	D3ZVJ4_RAT	-	RGD	-	-	-	chr12	22279736	22280262	+	protein_coding	FALSE	526	43			0.963678	0.610198	0.786938	0.0426067	0.0269784	0.0347926	0.0778476	1.05544	0.809784	NA		0.701222	0.590923	0.646072	0.0310028	0.0261262	0.0285645	0.0140479	1.00978	0.952227	NA		0.658209	0.32485	0.491529	0.0291011	0.0143624	0.0217318	1.05796	0.730985	NA		1.02852
ENSRNOG00000001448	Hip1	Hip1	RGD620305	-	192154	192154	chr12	22287860	22422163	+	protein_coding	FALSE	7376	43			1951.9	1035.03	1493.47	6.15415	3.26336	4.70876	0.882746	1.84388	1.05486e-06	1.53103e-05		2077.51	1000.49	1539	6.55018	3.15446	4.85232	0.914972	1.88553	0.00398746	0.0183584		1874.72	1582.11	1728.41	5.91081	4.98823	5.44952	1.17064	0.29742	0.584958		1714.67
ENSRNOG00000001449	Pom121	Pom121	RGD620680	P145	113975	113975	chr12	22431379	22448734	+	protein_coding	FALSE	5506	43			221.384	261.526	241.455	0.935064	1.10461	1.01984	-0.228914	0.853277	0.225533	0.438763		217.607	252.81	235.209	0.919111	1.0678	0.993455	-0.208983	0.865147	0.190003	0.378597		233.109	233.21	233.16	0.984588	0.985015	0.984801	0.99944	0.995195	0.998182		227.997
ENSRNOG00000001450	Nsun5	Nsun5	RGD1309268	LOC288595;RGD1309268	288595	288595	chr12	22448730	22453696	-	protein_coding	FALSE	1547	43			155.111	147.886	151.499	2.33177	2.22315	2.27746	0.0670976	1.04761	0.682364	0.83398		156.395	142.971	149.683	2.35106	2.14927	2.25016	0.126486	1.09163	0.395792	0.604955		188.14	163.305	175.722	2.82827	2.45494	2.6416	1.14755	0.139629	0.38714		150.624
ENSRNOG00000001451	Fkbp6	Fkbp6	RGD1308926	FKBP-36	288597	288597	chr12	22474001	22544784	+	protein_coding	FALSE	1442	43			1.63154	1.57622	1.60388	0.0263127	0.0254205	0.0258666	0.00363493	1.00252	0.993295	NA		0	1.52548	0.762742	0	0.0246022	0.0123011	-0.382259	0.767235	0.212923	NA		0.330828	0.71291	0.521869	0.00533542	0.0114974	0.00841643	0.962605	0.768936	NA		2.96269
ENSRNOG00000001452	Fzd9	Fzd9	RGD628817	-	266608	266608	chr12	22581509	22583824	+	protein_coding	FALSE	2315	43			8.12808	6.90018	7.51413	0.0816524	0.0693172	0.0754848	0.142455	1.10378	0.766369	0.883541		2.63918	6.67036	4.65477	0.0265124	0.0670085	0.0467605	-0.690119	0.619803	0.1409	NA		14.2632	4.43494	9.34907	0.143284	0.0445521	0.093918	2.14526	0.00563164	0.0476307		6.86174
ENSRNOG00000001453	Baz1b	Baz1b	RGD1597089	-	368002	368002	chr12	22588079	22644371	-	protein_coding	FALSE	4711	43			4321.42	5181.83	4751.63	21.3327	25.5801	23.4564	-0.25742	0.836583	0.043773	0.138041		4047.24	5009.57	4528.4	19.9792	24.7297	22.3544	-0.303394	0.810344	0.00602873	0.026108		3508.56	4288.09	3898.33	17.32	21.1681	19.2441	0.819443	0.000122999	0.00255433		4146.52
ENSRNOG00000001454	Eif4h	Eif4h	RGD1359222	MGC94887;Wbscr1;eIF-4H	288599	288599	chr12	23148331	23164974	+	protein_coding	FALSE	2406	43			3397.56	3243.41	3320.49	32.84	31.35	32.095	0.0668485	1.04743	0.310913	0.535694		3314.21	3135.6	3224.91	32.0344	30.308	31.1712	0.0799026	1.05695	0.213538	0.408382		3823.92	3259.68	3541.8	36.9611	31.5073	34.2342	1.17155	0.00132331	0.0162625		3403.3
ENSRNOG00000001455	Kif13a	Kif13a	RGD1307825	LOC308173	308173	308173	chr17	23819083	24007957	+	protein_coding	FALSE	6742	43			2134.09	2786.76	2460.43	7.36132	9.61264	8.48698	-0.383801	0.766416	1.86663e-11	5.91917e-10		2089.58	2694.22	2391.9	7.20778	9.29341	8.25059	-0.365265	0.776326	7.19294e-10	1.44738e-08		1880.24	2382.93	2131.59	6.4857	8.21967	7.35268	0.792332	0.00296351	0.0299733		2209.76
ENSRNOG00000001456	Nup153	Nup153	RGD3216	NUCZINK	25281	25281	chr17	24032181	24084210	+	protein_coding	FALSE	5705	43			2456.81	2804.56	2630.68	10.0149	11.4325	10.7237	-0.188625	0.877442	0.097854	0.249929		2304.46	2711.58	2508.02	9.39389	11.0535	10.2237	-0.231754	0.851599	0.0350837	0.107836		2436.19	2532.19	2484.19	9.93087	10.3222	10.1265	0.962088	0.351442	0.640314		2449.16
ENSRNOG00000001457	Rfc2	Rfc2	RGD621198	MGC95315	116468	116468	chr12	23185551	23198655	-	protein_coding	FALSE	1526	43			246.679	224.126	235.402	3.75931	3.41562	3.58746	0.133445	1.09691	0.412826	0.632467		240.087	216.679	228.383	3.65886	3.30213	3.4805	0.144106	1.10505	0.375952	0.587216		243.235	220.473	231.854	3.70683	3.35995	3.53339	1.09999	0.35628	0.644929		265.927
ENSRNOG00000001460	Vps37c	-	RGD	-	-	100910929	chr1	213185209	213210283	+	protein_coding	FALSE	2647	43			217.555	226.099	221.827	1.91137	1.98645	1.94891	-0.0512888	0.965074	0.757407	0.878146		221.898	218.563	220.23	1.94953	1.92024	1.93488	0.0235091	1.01643	0.873097	0.937897		233.922	234.663	234.292	2.05517	2.06168	2.05843	0.997116	0.973622	0.991292		221.003
ENSRNOG00000001465	Ids	-	RGD	-	-	-	chrX	156641145	156657836	+	protein_coding	FALSE	1822	43			560.363	653.281	606.822	7.15241	8.33841	7.74541	-0.21411	0.862078	0.198694	0.4047		529.118	631.576	580.347	6.75361	8.06137	7.40749	-0.249924	0.840941	0.0453502	0.131974		603.802	545.533	574.667	7.70686	6.96312	7.33499	1.10265	0.401689	0.683637		528.448
ENSRNOG00000001466	LOC100364896	Cyp2c24	RGD1563697	LOC499353;RGD1563697	499353	100361492	chr1	244517580	245149649	-	protein_coding	FALSE	2320	43			0	0	0	0	0	0	NA	NA	NA	NA		0	0	0	0	0	0	NA	NA	NA	NA		0	0	0	0	0	0	NA	NA	NA		0
ENSRNOG00000001469	Eln	Eln	RGD67394	RATTREL11;TREL11;Trela26	25043	25043	chr12	23033656	23076086	+	protein_coding	FALSE	2803	43			187.752	199.093	193.422	1.55773	1.65182	1.60478	-0.0644326	0.956321	0.874558	0.942426		208.116	192.447	200.282	1.72669	1.59669	1.66169	0.0885151	1.06328	0.820536	0.908457		221.351	176.062	198.706	1.83649	1.46075	1.64862	1.24133	0.109165	0.338208		192.723
ENSRNOG00000001470	Limk1	Limk1	RGD62055	LIMK-1	65172	65172	chr12	23091783	23125718	+	protein_coding	FALSE	3317	43			200.614	279.925	240.269	1.40652	1.96258	1.68455	-0.459726	0.727124	0.018628	0.07096		199.899	270.625	235.262	1.40151	1.89738	1.64944	-0.414745	0.750152	0.0442066	0.129551		231.449	186.826	209.138	1.62271	1.30986	1.46628	1.22011	0.178295	0.446339		199.89
ENSRNOG00000001474	Wbscr28	Wbscr28	RGD1561903	LOC288604;RGD1561903	288604	288604	chr12	22858646	22863206	+	protein_coding	FALSE	850	43			0.325449	0.729255	0.527352	0.00890422	0.0199523	0.0144282	-0.0698411	0.952743	0.768658	NA		1.01345	0.704607	0.859028	0.0277277	0.0192779	0.0235028	0.100684	1.07228	0.780656	NA		2.22078	0.348265	1.28452	0.0607602	0.00952844	0.0351443	1.32643	0.210966	NA		0
ENSRNOG00000001475	Wbscr27	-	RGD	-	-	-	chr12	22821036	22831092	-	protein_coding	FALSE	2242	43			71.9172	48.5428	60.23	0.745983	0.503525	0.624754	0.504264	1.4184	0.0894697	0.233471		72.8373	46.9389	59.8881	0.755527	0.486888	0.621207	0.569391	1.4839	0.0461846	0.133716		79.0979	66.1827	72.6403	0.820466	0.6865	0.753483	1.17591	0.324174	0.611567		66.3711
ENSRNOG00000001476	Cldn4	Cldn4	RGD1307932	LOC304407	304407	304407	chr12	22816133	22817929	+	protein_coding	FALSE	1796	43			0.342417	0	0.171208	0.00443384	0	0.00221692	0.0732626	1.05209	0.629564	NA		0	0	0	0	0	0	NA	NA	NA	NA		0	0	0	0	0	0	NA	NA	NA		0
ENSRNOG00000001477	-	-	RGD	-	-	-	chr12	22799637	22800097	-	pseudogene	FALSE	456	43			5.88817	6.61134	6.24975	0.300294	0.337175	0.318735	-0.111552	0.925592	0.813903	0.909552		3.7659	6.39481	5.08036	0.19206	0.326133	0.259096	-0.443131	0.735537	0.341511	0.554209		6.80648	7.49907	7.15278	0.347128	0.38245	0.364789	0.944699	0.844215	0.944571		7.07731
ENSRNOG00000001478	F1M710_RAT	Gtf2ird1	RGD620856	Gtf3	246770	246770	chr12	23319372	23426094	+	protein_coding	FALSE	3683	43			1238.19	1296.6	1267.4	7.81839	8.18723	8.00281	-0.0654427	0.955652	0.583335	0.767708		1180.04	1253.47	1216.76	7.45123	7.91486	7.68305	-0.0855146	0.942448	0.518873	0.710728		1081.97	1439.65	1260.81	6.83195	9.09048	7.96122	0.755378	0.000285934	0.00513758		1315.06
ENSRNOG00000001479	Gtf2i	Gtf2i	RGD727961	GTFII-I;Gtf2ird1;MGC94055;TFII-I	353256	353256	chr12	23470016	23545620	+	protein_coding	FALSE	4243	43			4382.61	3928.97	4155.79	24.021	21.5346	22.7778	0.156091	1.11426	0.0829705	0.221235		4257.43	3798.59	4028.01	23.3349	20.82	22.0775	0.163211	1.11978	0.0150962	0.0553554		3645.69	4181.26	3913.48	19.982	22.9174	21.4497	0.872928	0.0133455	0.0894825		4007.02
ENSRNOG00000001480	F1M707_RAT	Ncf1	RGD61307	Ncf-1;p47phox	114553	114553	chr12	23578096	23587291	+	protein_coding	FALSE	2799	43			178.972	105.04	142.006	1.48701	0.872735	1.17987	0.664857	1.58541	0.0438909	0.138243		130.048	101.587	115.818	1.08052	0.844048	0.962284	0.318584	1.24711	0.243301	0.444643		183.474	73.772	128.623	1.52442	0.612943	1.06868	2.10664	0.000923742	0.0126153		140.983
ENSRNOG00000001482	Gtf2ird2	Gtf2ird2	RGD1307435	LOC288606;RGD1307435;RGD1566086	288606	288606	chr12	23650479	23681954	-	protein_coding	FALSE	2814	43			373.617	320.472	347.045	3.0877	2.64848	2.86809	0.214157	1.16003	0.216354	0.426876		388.037	309.802	348.92	3.20687	2.56031	2.88359	0.315604	1.24453	0.0437631	0.128577		360.007	425.582	392.794	2.97522	3.51715	3.24618	0.848725	0.0463365	0.200254		397.832
ENSRNOG00000001483	Wbscr16	Wbscr16	RGD1307558	LOC360796	360796	360796	chr12	23697691	23727908	+	protein_coding	FALSE	2262	43			219.103	207.531	213.317	2.25262	2.13365	2.19313	0.0757034	1.05387	0.609738	0.784486		210.059	200.632	205.346	2.15964	2.06272	2.11118	0.06661	1.04725	0.593369	0.767774		250.724	236.938	243.831	2.57772	2.43598	2.50685	1.0562	0.59696	0.820569		201.69
ENSRNOG00000001484	Gatsl2	Gatsl2	RGD1304672	Gats;LOC304410	304410	304410	chr12	23737178	23773813	-	protein_coding	FALSE	990	43			97.4981	184.042	140.77	2.2903	4.32329	3.30679	-0.882825	0.542305	9.50731e-07	1.39564e-05		88.1386	177.914	133.026	2.07044	4.17932	3.12488	-0.966314	0.511812	1.82818e-06	2.07523e-05		76.7549	80.0899	78.4224	1.80303	1.88137	1.8422	0.961676	0.831132	0.939526		105.397
ENSRNOG00000001487	Fam120b	Fam120b	RGD1310304	LOC308218;RGD1310304	308218	308218	chr1	54267140	54311423	+	protein_coding	FALSE	3119	43			1295.64	1301.33	1298.49	9.66052	9.70298	9.68175	-0.00627404	0.995661	0.932516	0.970472		1267.51	1258.11	1262.81	9.45076	9.38066	9.41571	0.0104054	1.00724	0.895385	0.950637		1214	1217.94	1215.97	9.05179	9.08121	9.0665	0.997034	0.95678	0.986765		1245.23
ENSRNOG00000001488	Psmb1	Psmb1	RGD621092	-	94198	94198	chr1	54369774	54388816	-	protein_coding	FALSE	799	43			1935.67	2144.76	2040.22	56.3399	62.4258	59.3828	-0.146666	0.903336	0.157265	0.346058		1820.92	2073.62	1947.27	53.0001	60.355	56.6775	-0.185848	0.879132	0.0460783	0.133459		2242.85	1961.49	2102.17	65.2806	57.0914	61.186	1.14097	0.0891727	0.302269		2037.56
ENSRNOG00000001489	Tbp	Tbp	RGD67398	MGC93994;TFIID	117526	117526	chr1	54390755	54407562	+	protein_coding	FALSE	1867	43			423.268	417.76	420.514	5.27233	5.20372	5.23802	0.0171432	1.01195	0.888844	0.949596		383.864	403.897	393.88	4.7815	5.03104	4.90627	-0.0728127	0.950783	0.536096	0.723161		427.929	410.569	419.249	5.33039	5.11415	5.22227	1.0417	0.5361	0.782208		369.613
ENSRNOG00000001490	Pdcd2	Pdcd2	RGD61887	-	58934	58934	chr1	54412080	54417571	-	protein_coding	FALSE	1134	43			303.75	310.058	306.904	6.22923	6.35859	6.29391	-0.0286707	0.980323	0.802065	0.904335		294.876	299.752	297.314	6.04724	6.14724	6.09724	-0.0223447	0.984631	0.835488	0.916857		354.197	322.649	338.423	7.2638	6.6168	6.9403	1.09644	0.191109	0.463954		304.495
ENSRNOG00000001492	NAC2_RAT	Slc8a2	RGD620194	Ncx2	140447	140447	chr1	76473937	76498388	+	protein_coding	FALSE	2909	43			97.3101	43.0671	70.1886	0.777939	0.344298	0.561118	0.949455	1.93114	0.0136533	0.0552828		117.396	41.6251	79.5107	0.938516	0.332769	0.635643	1.31407	2.48641	2.18673e-05	0.000194457		107.37	75.6772	91.5235	0.858361	0.604996	0.731678	1.34793	0.153595	0.408993		161.577
ENSRNOG00000001493	B2RYG4_RAT	Kptn	RGD1310341	LOC308107	308107	-	chr1	76460131	76467761	+	protein_coding	FALSE	1578	43			553.399	385.489	469.444	8.15574	5.68115	6.91845	0.512322	1.42634	6.75274e-05	0.000622676		537.117	372.674	454.896	7.91577	5.4923	6.70403	0.518305	1.43227	2.79356e-05	0.000241682		607.705	622.235	614.97	8.95607	9.1702	9.06314	0.976751	0.741632	0.899556		541.157
ENSRNOG00000001494	Napa	Napa	RGD620855	alpha-SNAP	140673	140673	chr1	76438560	76457231	+	protein_coding	FALSE	1565	43			2389.51	2271.67	2330.59	35.508	33.757	34.6325	0.0712468	1.05062	0.625396	0.794962		2396.96	2196.13	2296.55	35.6188	32.6344	34.1266	0.123408	1.08931	0.383307	0.594187		2397.64	2131.03	2264.34	35.6288	31.667	33.6479	1.12162	0.23227	0.514675		2387.86
ENSRNOG00000001499	Mia	Mia	RGD620883	CD-RAP;Cdrap;LOC100364484;Mia1	81510	81510	chr1	82255153	82257125	-	protein_coding	FALSE	701	43			7.89607	5.39974	6.6479	0.261954	0.179137	0.220546	0.326716	1.25416	0.491978	0.698187		5.25403	5.22163	5.23783	0.174303	0.173229	0.173766	0.010341	1.00719	0.982215	0.993111		2.9419	3.0255	2.9837	0.0975982	0.100371	0.0989848	0.986082	0.960185	NA		2.32219
ENSRNOG00000001500	Rab4b	Rab4b	RGD620931	-	50866	50866	chr1	82242919	82254443	-	protein_coding	FALSE	1168	43			280.175	259.248	269.712	5.57851	5.16183	5.37017	0.109983	1.07922	0.487102	0.694197		323.119	250.619	286.869	6.43357	4.99002	5.71179	0.363125	1.28621	0.00454571	0.0205456		292.252	271.525	281.889	5.81897	5.40629	5.61263	1.07413	0.463518	0.731313		313.551
ENSRNOG00000001501	Snrpa	Snrpa	RGD1307416	LOC292729;MGC105915	292729	292729	chr1	82265660	82274283	-	protein_coding	FALSE	1145	43			232.843	143.013	187.928	4.72922	2.90471	3.81696	0.682728	1.60517	8.30587e-05	0.000751421		257.667	138.253	197.96	5.2334	2.80802	4.02071	0.878569	1.83855	8.74128e-09	1.48893e-07		338.492	371.514	355.003	6.87504	7.54572	7.21038	0.912738	0.271102	0.55703		272.35
ENSRNOG00000001503	Capns1	-	RGD	-	-	-	chr1	85519567	85525920	+	protein_coding	FALSE	783	43			1164.08	1115.13	1139.61	34.5743	33.1205	33.8474	0.0605535	1.04287	0.630081	0.79855		1075.88	1078.08	1076.98	31.9546	32.02	31.9873	-0.00368405	0.99745	0.962906	0.985158		1111.13	1282.85	1196.99	33.0015	38.1017	35.5516	0.868238	0.0413407	0.186722		1178.66
ENSRNOG00000001506	Tmem35	Tmem35	RGD1303093	RSEP4	308134	308134	chrX	121773571	121784478	+	protein_coding	FALSE	1944	43			3152.02	2495.37	2823.69	37.7072	29.8518	33.7795	0.329336	1.25643	0.0206914	0.0772319		3074.96	2412.77	2743.87	36.7854	28.8636	32.8245	0.34182	1.26735	0.0121845	0.046448		3178.38	3280.62	3229.5	38.0225	39.2456	38.6341	0.969392	0.667313	0.860899		3268.54
ENSRNOG00000001510	-	-	RGD	-	-	-	chr3	55384191	55384649	+	pseudogene	FALSE	456	43			2.97157	2.35621	2.66389	0.151549	0.120166	0.135857	0.149028	1.10882	0.758682	NA		1.71467	2.27827	1.99647	0.0874475	0.116191	0.101819	-0.167205	0.890566	0.714985	NA		5.19931	1.71087	3.45509	0.265163	0.0872539	0.176208	1.60283	0.104438	NA		3.71393
ENSRNOG00000001511	D4A0Q2_RAT	-	RGD	-	-	-	chr3	66685189	66686489	-	protein_coding	FALSE	1236	43			0	0	0	0	0	0	NA	NA	NA	NA		0	0	0	0	0	0	NA	NA	NA	NA		0	0	0	0	0	0	NA	NA	NA		0
ENSRNOG00000001512	F1M9V3_RAT	-	RGD	-	-	-	chr10	44889370	44890444	-	protein_coding	FALSE	1074	43			0.325449	0	0.162725	0.0070471	0	0.00352355	0.0706627	1.0502	0.635982	NA		0.300058	0	0.150029	0.00649729	0	0.00324865	0.0708226	1.05032	0.622563	NA		0.327381	0.348265	0.337823	0.00708892	0.00754113	0.00731503	0.997412	0.982496	NA		0.314191
ENSRNOG00000001514	Cdca7	Cdca7	RGD1309363	LOC311742;MGC112656	311742	311742	chr3	54948492	54959126	+	protein_coding	FALSE	2330	43			29.4399	29.6104	29.5251	0.29384	0.295542	0.294691	-0.00194643	0.998652	0.996067	0.998277		27.4993	28.6182	28.0588	0.274472	0.285639	0.280055	-0.0436263	0.970213	0.902597	0.954284		33.6777	47.0792	40.3785	0.336138	0.4699	0.403019	0.754662	0.182903	0.453433		27.3371
ENSRNOG00000001515	Zak	Zak	RGD1561394	LOC311743;MLTK;RGD1561394	311743	-	chr3	54755050	54914353	+	protein_coding	FALSE	2913	43			307.806	359.843	333.824	2.45736	2.87279	2.66507	-0.219523	0.85885	0.119329	0.287072		339.395	347.895	343.645	2.70955	2.77741	2.74348	-0.0335497	0.977013	0.794252	0.89482		347.017	365.393	356.205	2.7704	2.9171	2.84375	0.950299	0.491257	0.752379		361.311
ENSRNOG00000001516	Rapgef4	Rapgef4	RGD621886	CAMP-GEFII;CAMPS;Cgef2;Epac2;epac 2	252857	-	chr3	54632328	54717140	+	protein_coding	FALSE	3589	43			43.9087	41.8875	78.0846	0.284517	0.27142	0.505969	-0.85212	0.55397	NA	NA		37.5444	39.7962	73.0199	0.243278	0.257869	0.47315	-0.919865	0.528558	NA	NA		64.0346	63.6629	127.032	0.414928	0.41252	0.823134	1.81378	NA	NA		62.17
ENSRNOG00000001517	Pdk1	Pdk1	RGD69427	MGC108625	116551	116551	chr3	54292075	54319240	+	protein_coding	FALSE	1579	43			347.862	296.523	322.193	5.12338	4.36725	4.74532	0.224847	1.16865	0.16619	0.358923		325.82	286.64	306.23	4.79874	4.22169	4.51021	0.180991	1.13366	0.280691	0.487681		391.965	385.393	388.679	5.77294	5.67614	5.72454	1.01616	0.912452	0.971969		352.482
ENSRNOG00000001518	Itga6	Itga6	RGD621633	-	114517	114517	chr3	54203295	54272575	+	protein_coding	FALSE	3433	43			543.3	462.469	502.884	3.68042	3.13285	3.40664	0.229398	1.17235	0.0659965	0.186664		521.992	447.07	484.531	3.53608	3.02854	3.28231	0.222002	1.16635	0.0763995	0.196851		621.472	656.891	639.182	4.20997	4.44991	4.32994	0.946613	0.51586	0.770479		526.021
ENSRNOG00000001519	Dlx2	Dlx2	RGD1304853	DLX-5;Dlx5;LOC296499	296499	296499	chr3	53852163	53854092	-	protein_coding	FALSE	1044	43			0	0	0	0	0	0	NA	NA	NA	NA		0.36278	0	0.18139	0.00808116	0	0.00404058	0.0804244	1.05733	0.598861	NA		0	0	0	0	0	0	NA	NA	NA		0
ENSRNOG00000001520	Dlx1	Dlx1	RGD1309593	LOC296500;MGC189409	296500	296500	chr3	53837051	53841642	+	protein_coding	FALSE	2757	43			2.33764	0	1.16882	0.0197185	0	0.00985923	0.47824	1.39304	0.165889	NA		0.36278	0	0.18139	0.00306011	0	0.00153006	0.0804244	1.05733	0.598861	NA		1.31642	3.48496	2.40069	0.0111042	0.0293963	0.0202503	0.757378	0.297951	NA		0.714324
ENSRNOG00000001522	Map1d	Metap1d	RGD1307413	LOC311748;Map1d;Metapl1	311748	311748	chr3	53758751	53832843	+	protein_coding	FALSE	1468	43			129.871	78.7696	104.32	2.0574	1.24786	1.65263	0.656384	1.57613	0.0140798	0.0567567		98.1547	76.1772	87.166	1.55495	1.20679	1.38087	0.326699	1.25414	0.219508	0.416315		140.032	163.346	151.689	2.21836	2.58769	2.40303	0.86326	0.190949	0.463725		117.971
ENSRNOG00000001524	Hat1	Hat1	RGD1305716	LOC296501;MGC105743	296501	296501	chr3	53696663	53744328	+	protein_coding	FALSE	1499	43			1121.41	1282.63	1202.02	17.3978	19.8989	18.6484	-0.188341	0.877614	0.2587	0.47794		1095.56	1240.11	1167.83	16.9967	19.2393	18.118	-0.173755	0.886532	0.282217	0.489199		1219.82	1325.71	1272.76	18.9246	20.5673	19.7459	0.921628	0.280526	0.568043		1141.69
ENSRNOG00000001525	Igsf11	Igsf11	RGD1308758	LOC303926;MGC94879	303926	303926	chr11	63501596	63640441	-	protein_coding	FALSE	3632	43			1851.17	1305.83	1578.5	11.8531	8.36126	10.1072	0.498362	1.41261	1.70406e-08	3.37815e-07		1731.93	1262.53	1497.23	11.0896	8.084	9.58682	0.451051	1.36704	1.34466e-06	1.57302e-05		1871.7	1723.78	1797.74	11.9845	11.0374	11.511	1.08435	0.238029	0.520368		1767.46
ENSRNOG00000001527	Cd80	Cd80	RGD2314	B7-1;LOC100360171	25408	25408	chr11	64045340	64070083	-	protein_coding	FALSE	1022	43			5.51182	2.30548	3.90865	0.125423	0.0524616	0.0889421	0.642578	1.56112	0.185669	NA		1.40244	2.23009	1.81627	0.0319129	0.0507462	0.0413295	-0.150899	0.900689	0.698165	NA		3.51199	1.39306	2.45253	0.0799161	0.0316993	0.0558077	1.12732	0.549565	NA		2.71021
ENSRNOG00000001528	Gap43	Gap43	RGD62071	Basp2;MGC156666	29423	29423	chr11	59989084	60083969	+	protein_coding	FALSE	1481	43			194.874	277.992	236.433	3.06007	4.36524	3.71266	-0.446447	0.733848	0.169233	0.362578		246.426	268.74	257.583	3.86958	4.21997	4.04477	-0.109235	0.927079	0.731946	0.859168		411.733	427.815	419.774	6.46536	6.71789	6.59162	0.969634	0.892883	0.965289		304.461
ENSRNOG00000001531	Chac2	Chac2	RGD1309120	LOC360994;RGD1309120	360994	-	chr14	112115500	112122667	-	protein_coding	FALSE	752	43			206.695	206.789	206.742	6.39212	6.395	6.39356	-0.00236431	0.998363	0.986896	0.994431		179.221	199.933	189.577	5.54247	6.183	5.86273	-0.155763	0.897657	0.236268	0.43611		187.05	204.681	195.865	5.78456	6.32981	6.05718	0.915706	0.317253	0.605373		172.126
ENSRNOG00000001544	Cyyr1	Cyyr1	RGD1359578	LOC304138	304138	-	chr11	25041700	25157303	-	protein_coding	FALSE	784	43			96.0182	91.2176	93.6179	2.84819	2.70579	2.77699	0.0702334	1.04989	0.787183	0.895241		76.972	88.1883	82.5802	2.28322	2.61593	2.44958	-0.187625	0.87805	0.330209	0.542853		65.8776	87.1265	76.502	1.95413	2.58444	2.26928	0.768693	0.0492162	0.208524		63.3946
ENSRNOG00000001547	Agps	Agps	RGD620364	Adap-s;Adps;Ads;LOC100360503	84114	-	chr3	58528668	58547726	+	protein_coding	FALSE	309	43			19.6172	27.9464	23.7818	1.47642	2.10329	1.78986	-0.435149	0.739617	0.205565	0.413406		22.8716	27.019	24.9453	1.72136	2.03349	1.87742	-0.207087	0.866285	0.521711	0.713109		20.3818	26.0254	23.2036	1.53396	1.95871	1.74634	0.812429	0.322234	0.609968		18.8945
ENSRNOG00000001548	Nfe2l2	Nfe2l2	RGD620360	nrf2	83619	83619	chr3	58366692	58394118	-	protein_coding	FALSE	2328	43			1859.4	2180.1	2019.75	18.5747	21.7783	20.1765	-0.2245	0.855892	0.132571	0.308141		1709.85	2108.02	1908.93	17.0807	21.0583	19.0695	-0.293906	0.81569	0.054902	0.153611		1769.88	1707.01	1738.45	17.6804	17.0524	17.3664	1.03627	0.484078	0.747049		1752.11
ENSRNOG00000001549	Gabpa	Gabpa	RGD1310802	Nrf-2alpha;Nrf2a	363735	363735	chr11	24323962	24352754	+	protein_coding	FALSE	4828	43			1221.85	953.448	1087.65	5.8855	4.59263	5.23907	0.352261	1.27656	0.00151175	0.00904533		1144.7	921.819	1033.26	5.51384	4.44028	4.97706	0.309802	1.23954	3.14339e-05	0.00026831		1221.87	1363.53	1292.7	5.88556	6.56796	6.22676	0.897192	0.0393517	0.180947		1197.88
ENSRNOG00000001551	Atp5j	Atp5j	RGD621376	-	94271	94271	chr11	24316745	24323800	-	protein_coding	FALSE	573	43			954.166	1240.09	1097.13	38.7258	50.3304	44.5281	-0.37261	0.772384	0.00185167	0.0107542		1080.04	1198.94	1139.49	43.8347	48.6604	46.2475	-0.150185	0.901135	0.113827	0.263496		1031.33	1166.84	1099.08	41.8576	47.3575	44.6075	0.886744	0.1754	0.443176		1221.08
ENSRNOG00000001554	RGD1563888	RGD1563888	RGD1563888	LOC360692	360692	-	chr11	17446313	17476402	-	protein_coding	FALSE	2750	43			188.327	179.833	184.08	1.59262	1.52079	1.5567	0.0649981	1.04608	0.765444	0.883165		176.97	173.831	175.401	1.49657	1.47003	1.4833	0.025615	1.01791	0.911124	0.958529		199.34	281.234	240.287	1.68575	2.3783	2.03202	0.719102	0.00362253	0.0345336		171.734
ENSRNOG00000001555	Btg3	Btg3	RGD2226	LOC360251	54230	54230	chr11	17241630	17257841	-	protein_coding	FALSE	1322	43			306.033	256.025	281.029	5.38355	4.50383	4.94369	0.254484	1.19291	0.0575427	0.168877		299.29	247.505	273.397	5.26492	4.35396	4.80944	0.271058	1.20669	0.0552206	0.154249		343.921	254.039	298.98	6.05005	4.4689	5.25947	1.32399	0.0696555	0.260953		275.174
ENSRNOG00000001556	LOC100360986	Hnrnpa3-ps1	RGD2321074	LOC100360986	100360986	-	chr3	58352020	58356801	+	protein_coding	FALSE	1199	43			909.995	1186.04	1048.02	17.6503	23.0044	20.3273	-0.373873	0.771708	0.00798882	0.0358522		931.469	1146.56	1039.01	18.0668	22.2387	20.1527	-0.292573	0.816445	0.0395463	0.118511		884.7	1154.51	1019.61	17.1597	22.393	19.7763	0.769714	0.000245555	0.00455913		1147.42
ENSRNOG00000001557	Cxadr	Cxadr	RGD619794	CAR;Car1;MGC109536;rCAR	89843	89843	chr11	17193504	17241547	+	protein_coding	FALSE	1614	43			372.679	530.557	451.618	5.36985	7.64469	6.50727	-0.47687	0.718535	0.0442791	0.139126		349.121	512.89	431.005	5.03041	7.39014	6.21027	-0.523609	0.695629	0.0152222	0.0556451		403.87	394.839	399.355	5.81929	5.68917	5.75423	1.0221	0.837029	0.942503		387.966
ENSRNOG00000001559	Mtx2	Mtx2	RGD1306473	LOC288150;MGC106000	288150	288150	chr3	57460899	57523378	+	protein_coding	FALSE	1212	43			631.514	651.713	641.613	12.1175	12.505	12.3113	-0.0453657	0.969044	0.682088	0.833807		616.2	630.062	623.131	11.8236	12.0896	11.9566	-0.0334502	0.977081	0.747366	0.869174		718.615	667.556	693.085	13.7888	12.809	13.2989	1.07391	0.519646	0.771848		658.162
ENSRNOG00000001560	-	-	RGD	-	-	-	chr11	16590409	16591471	+	pseudogene	FALSE	1056	43			2.63753	3.16932	2.90342	0.0580851	0.0697964	0.0639408	-0.0776838	0.947578	0.861888	NA		1.07617	3.0619	2.06904	0.0237	0.0674309	0.0455655	-0.432504	0.740975	0.313407	NA		2.6031	1.35442	1.97876	0.057327	0.0298278	0.0435774	1.22871	0.452538	NA		2.37122
ENSRNOG00000001566	LOC100363793	LOC100363384	RGD2323160	-	100363384	-	chr11	28744018	28744222	-	protein_coding	FALSE	204	43			0	0	0	0	0	0	NA	NA	NA	NA		0	0	0	0	0	0	NA	NA	NA	NA		0	0	0	0	0	0	NA	NA	NA		0
ENSRNOG00000001567	-	-	RGD	-	-	-	chr11	28649304	28649520	-	pseudogene	FALSE	168	43			0	0	0	0	0	0	NA	NA	NA	NA		0	0	0	0	0	0	NA	NA	NA	NA		0	0	0	0	0	0	NA	NA	NA		0
ENSRNOG00000001570	LOC100364664	LOC100363136	RGD2324754	-	100363136	100363136	chr11	28546254	28546782	-	protein_coding	FALSE	528	43			0	0	0	0	0	0	NA	NA	NA	NA		0	0	0	0	0	0	NA	NA	NA	NA		0	0	0	0	0	0	NA	NA	NA		0
ENSRNOG00000001571	Cldn8	Cldn8	RGD1308575	LOC304124;MGC124857	304124	-	chr11	28421181	28421859	-	protein_coding	FALSE	678	43			0	0	0	0	0	0	NA	NA	NA	NA		0	0	0	0	0	0	NA	NA	NA	NA		0	0	0	0	0	0	NA	NA	NA		0
ENSRNOG00000001572	Hoxd1	Hoxd1	RGD1309179	LOC288151	288151	288151	chr3	57377838	57379978	+	protein_coding	FALSE	1830	43			0	0	0	0	0	0	NA	NA	NA	NA		0	0	0	0	0	0	NA	NA	NA	NA		0.327381	0	0.16369	0.00416038	0	0.00208019	1.04085	0.623659	NA		0
ENSRNOG00000001573	Usp25	Usp25	RGD1309003	LOC304150	304150	304150	chr11	15799828	15907792	+	protein_coding	FALSE	4531	43			1684.2	1366.51	1525.35	8.64431	7.01373	7.82902	0.298463	1.22983	0.00360558	0.0186912		1569.69	1321.06	1445.38	8.05659	6.78048	7.41854	0.240954	1.18177	0.134218	0.297553		1413.84	1293.37	1353.6	7.25667	6.63834	6.94751	1.09171	0.189615	0.462214		1466.16
ENSRNOG00000001574	-	-	RGD	-	-	-	chr11	27948256	27949549	+	retrotransposed	FALSE	1293	43			11.6745	11.6193	11.6469	0.209978	0.208984	0.209481	0.0107052	1.00745	0.979329	0.992105		6.55536	11.2318	8.89356	0.117904	0.202014	0.159959	-0.537447	0.688989	0.206631	0.400516		9.08673	12.4894	10.7881	0.163433	0.224634	0.194034	0.817299	0.472363	0.737893		13.4693
ENSRNOG00000001575	Grik1	Grik1	RGD2732	GluK1;GluR-5;GluR5	29559	29559	chr11	27703874	28106265	-	protein_coding	FALSE	3373	43			5.64733	12.0821	8.86471	0.0389367	0.0833024	0.0611195	-0.467589	0.723172	0.331767	0.556437		2.57646	11.6768	7.12662	0.0177639	0.0805078	0.0491359	-0.783359	0.581013	0.0864125	0.21544		12.402	4.00005	8.20103	0.0855082	0.0275791	0.0565437	1.60751	0.101495	0.326064		5.11834
ENSRNOG00000001577	Hoxd3	Hoxd3	RGD1588601	Hox4r6;Hoxd3_mapped	288152	-	chr3	57358584	57361651	+	protein_coding	FALSE	1299	43			0	0	0	0	0	0	NA	NA	NA	NA		0	0	0	0	0	0	NA	NA	NA	NA		0	0	0	0	0	0	NA	NA	NA		0
ENSRNOG00000001578	Hoxd4	Hoxd4	RGD1309690	LOC288153	288153	288153	chr3	57326879	57343942	+	protein_coding	FALSE	2706	43			0	0	0	0	0	0	NA	NA	NA	NA		0	0	0	0	0	0	NA	NA	NA	NA		0	0	0	0	0	0	NA	NA	NA		0
ENSRNOG00000001580	D4ACE0_RAT	Hoxd9	RGD1582908	LOC366083;LOC688999;MGC189507	688999	-	chr3	57312191	57314509	+	protein_coding	FALSE	1807	43			0.342417	0	0.171208	0.00440685	0	0.00220342	0.0732626	1.05209	0.629564	NA		0	0	0	0	0	0	NA	NA	NA	NA		0	0	0	0	0	0	NA	NA	NA		0.314191
ENSRNOG00000001581	Hoxd10	Hoxd10	RGD1306511	LOC303991	303991	303991	chr3	57306063	57309273	+	protein_coding	FALSE	1848	43			0	0	0	0	0	0	NA	NA	NA	NA		0	0	0	0	0	0	NA	NA	NA	NA		0	0	0	0	0	0	NA	NA	NA		0
ENSRNOG00000001582	Bach1	Bach1;LOC100911490	RGD1306693;RGD6492873	LOC304127;	304127;100911490	-	chr11	27467206	27500173	+	protein_coding	FALSE	3232	43			551.029	812.419	681.724	3.96492	5.84575	4.90534	-0.54808	0.68393	0.000125585	0.00107804		505.727	785.49	645.609	3.63895	5.65198	4.64547	-0.627307	0.647384	1.86889e-08	3.0284e-07		507.938	567.389	537.663	3.65486	4.08264	3.86875	0.896686	0.0730204	0.268275		555.96
ENSRNOG00000001584	LOC304131	Map3k7cl	RGD1359474	LOC304131	304131	304131	chr11	27316514	27360820	+	protein_coding	FALSE	1648	43			77.5509	87.4375	82.4942	1.09436	1.23388	1.16412	-0.126434	0.916093	0.767324	0.884114		66.7519	84.5243	75.6381	0.941971	1.19277	1.06737	-0.249232	0.841344	0.547988	0.732421		110.903	87.1212	99.0119	1.565	1.22941	1.39721	1.24874	0.147435	0.3995		75.2766
ENSRNOG00000001585	Nrip1	Nrip1	RGD1311850	LOC304157;RIP140	304157	304157	chr11	15070157	15073646	-	protein_coding	FALSE	3489	43			918.208	744.665	831.437	6.12029	4.96354	5.54191	0.291599	1.224	0.101144	0.255371		883.88	719.961	801.92	5.89147	4.79888	5.34517	0.289692	1.22238	0.0163395	0.0588999		866.784	1004.12	935.451	5.77752	6.69292	6.23522	0.864902	0.0494009	0.208747		809.177
ENSRNOG00000001587	Hoxd12	Hoxd12	RGD1309797	LOC366082	366082	366082	chr3	57290418	57291383	+	protein_coding	FALSE	837	43			0	0	0	0	0	0	NA	NA	NA	NA		0	0	0	0	0	0	NA	NA	NA	NA		0	0	0	0	0	0	NA	NA	NA		0
ENSRNOG00000001588	Hoxd13	Hoxd13	RGD1308417	LOC288154	288154	288154	chr3	57283680	57286998	+	protein_coding	FALSE	2484	43			0	0	0	0	0	0	NA	NA	NA	NA		0	0	0	0	0	0	NA	NA	NA	NA		0	0	0	0	0	0	NA	NA	NA		0
ENSRNOG00000001589	D4ACC8_RAT	Evx2	RGD1305594	LOC288155	288155	288155	chr3	57271603	57274916	-	protein_coding	FALSE	1062	43			0	0	0	0	0	0	NA	NA	NA	NA		0	0	0	0	0	0	NA	NA	NA	NA		0	0	0	0	0	0	NA	NA	NA		0
ENSRNOG00000001591	D4ACC7_RAT	-	RGD	-	-	-	chr8	88843583	88844077	+	protein_coding	FALSE	399	43			0.342417	1.27112	0.80677	0.0199578	0.0740878	0.0470228	-0.236974	0.848523	0.476131	NA		0	1.23002	0.615012	0	0.0716922	0.0358461	-0.348387	0.785462	0.239662	NA		1.26837	0.696529	0.982451	0.0739274	0.0405974	0.0572624	1.06598	0.724676	NA		0.314191
ENSRNOG00000001592	Cct8	Cct8	RGD1305452	LOC288305	288305	288305	chr11	27233710	27245369	-	protein_coding	FALSE	2470	43			4193.92	6364.23	5279.08	39.4871	59.9212	49.7041	-0.595626	0.661757	1.57568e-09	3.64269e-08		4038.35	6153.24	5095.79	38.0223	57.9346	47.9785	-0.60152	0.659059	1.53354e-10	3.43321e-09		4302.84	4114.98	4208.91	40.5125	38.7438	39.6282	1.04537	0.386212	0.671782		4243.66
ENSRNOG00000001593	Lnp	Lnp	RGD1312042	LOC362151	362151	362151	chr3	57137229	57198818	-	protein_coding	FALSE	1511	43			782.065	786.955	784.51	12.0368	12.112	12.0744	-0.00961783	0.993356	0.937727	0.972553		721.339	760.859	741.099	11.1021	11.7104	11.4063	-0.0766559	0.948253	0.498296	0.694833		792.716	698.603	745.66	12.2007	10.7522	11.4765	1.1336	0.0215333	0.121855		775.821
ENSRNOG00000001595	F1LVS8_RAT	-	RGD	-	-	-	chr3	57072189	57073530	+	protein_coding	FALSE	1320	43			7.6213	10.7304	9.17586	0.134272	0.189049	0.161661	-0.334315	0.793161	0.461668	0.674848		8.10759	10.3714	9.23948	0.14284	0.182723	0.162781	-0.255884	0.837474	0.537239	0.724135		7.12589	7.3416	7.23375	0.125544	0.129345	0.127444	0.986986	0.964049	0.988219		6.51008
ENSRNOG00000001596	AT5G3_RAT	Atp5g3	RGD620052	-	114630	114630	chr3	56511749	56514124	-	protein_coding	FALSE	624	43			2140.49	2460.75	2300.62	79.7737	91.7095	85.7416	-0.19925	0.871003	0.0383917	0.124529		2099.86	2379.04	2239.45	78.2594	88.6644	83.4619	-0.179003	0.883313	0.00495741	0.0220869		2532.83	2312.95	2422.89	94.3957	86.2012	90.2985	1.09436	0.103762	0.329118		2402.69
ENSRNOG00000001597	Atf2	Atf2	RGD621862	RATF2	81647	81647	chr3	56427232	56496473	-	protein_coding	FALSE	1704	43			1090.68	1158.98	1124.83	14.8853	15.8175	15.3514	-0.0874373	0.941193	0.306086	0.530396		991.937	1120.49	1056.21	13.5377	15.2922	14.415	-0.174986	0.885776	0.0189903	0.0666511		995.821	1122.92	1059.37	13.5907	15.3253	14.458	0.888195	0.0881678	0.299935		956.408
ENSRNOG00000001598	Usp16	Usp16	RGD1307192	LOC288306	288306	288306	chr11	27204765	27233879	+	protein_coding	FALSE	2888	43			1306.51	3478.87	2392.69	10.5208	28.0139	19.2673	-1.39552	0.380108	1.69908e-38	3.40765e-36		1182.94	3363.47	2273.2	9.52568	27.0845	18.3051	-1.48048	0.358369	3.80555e-33	4.89701e-31		1223.1	1293.32	1258.21	9.84907	10.4145	10.1318	0.946674	0.383514	0.669243		1393.07
ENSRNOG00000001599	Rwdd2b	Rwdd2b	RGD1305062	LOC304132;RGD1305062	304132	304132	chr11	27189246	27197900	-	protein_coding	FALSE	2145	43			370.718	339.78	355.249	4.01928	3.68385	3.85156	0.120174	1.08687	0.529573	0.726757		346.458	328.484	337.471	3.75625	3.56138	3.65881	0.0737301	1.05243	0.691174	0.831613		379.702	346.284	362.993	4.11668	3.75436	3.93552	1.09382	0.370206	0.657089		339.828
ENSRNOG00000001601	D4ACA9_RAT	-	RGD	-	-	-	chr11	46382794	46383091	+	protein_coding	FALSE	297	43			0	0.355827	0.177914	0	0.0278621	0.0139311	-0.0763795	0.948435	0.62042	NA		0	0.343639	0.17182	0	0.0269078	0.0134539	-0.0769967	0.948029	0.608064	NA		0	0.356455	0.178227	0	0.0279113	0.0139556	0.957521	0.606462	NA		0
ENSRNOG00000001602	Rnf160	Ltn1	RGD1311238	LOC288308;Rnf160;Zfp294;Znf294	288308	288308	chr11	27126257	27184111	-	protein_coding	FALSE	6669	43			3503.29	3452.4	3477.84	12.2165	12.039	12.1278	0.020664	1.01443	0.81623	0.910901		3159.62	3337.82	3248.72	11.0181	11.6395	11.3288	-0.079012	0.946706	0.268014	0.473259		3242.26	3296.69	3269.48	11.3063	11.4961	11.4012	0.983599	0.646804	0.849938		3428.06
ENSRNOG00000001603	D4ACA2_RAT	N6amt1	RGD1311843	Hemk2;LOC288309;RGD1311843	288309	288309	chr11	27107112	27119291	+	protein_coding	FALSE	652	43			124.507	72.6453	98.5763	4.44098	2.59114	3.51606	0.748253	1.67976	5.28102e-05	0.000505923		117.54	70.2342	93.8873	4.19248	2.50514	3.34881	0.717597	1.64444	4.88356e-05	0.000397143		147.499	130.407	138.953	5.26104	4.65141	4.95623	1.12452	0.335682	0.623541		113.764
ENSRNOG00000001606	Adamts5	Adamts5	RGD735196	-	304135	304135	chr11	25503379	25548851	-	protein_coding	FALSE	2784	43			85.3863	88.965	87.1756	0.713264	0.743159	0.728211	-0.046756	0.968111	0.904045	0.95749		75.4512	86.0256	80.7384	0.630272	0.718604	0.674438	-0.173116	0.886925	0.535817	0.723092		78.7877	90.7975	84.7926	0.658144	0.758466	0.708305	0.886317	0.564345	0.800576		61.9603
ENSRNOG00000001607	Adamts1	Adamts1	RGD621241	-	79252	79252	chr11	25434264	25443144	-	protein_coding	FALSE	4368	43			2219.09	1819.16	2019.13	11.8147	9.68545	10.7501	0.257531	1.19543	0.380639	0.604319		2013.7	1759.13	1886.41	10.7212	9.36583	10.0435	0.182155	1.13458	0.431995	0.638528		2181.53	2014.53	2098.03	11.6148	10.7256	11.1702	1.07851	0.552641	0.792405		1534.24
ENSRNOG00000001608	Fam55c	Nxpe3	RGD1584648	Fam55c;LOC681096	681096	681096	chr11	45714386	45770951	+	protein_coding	FALSE	3137	43			76.4731	67.9714	72.2222	0.566925	0.503898	0.535412	0.15719	1.11511	0.600429	0.778737		52.5598	65.6982	59.129	0.389647	0.487046	0.438347	-0.281266	0.822869	0.348323	0.560897		70.9464	59.7653	65.3559	0.525954	0.443064	0.484509	1.15489	0.50921	0.765209		42.3895
ENSRNOG00000001609	Cep97	Cep97	RGD1307400	LOC304007;Lrriq2;RGD1307400	304007	304007	chr11	45658902	45687089	+	protein_coding	FALSE	2847	43			372.846	263.504	318.175	3.04561	2.15244	2.59902	0.482763	1.39742	0.00716131	0.0326809		320.58	254.735	287.658	2.61867	2.08081	2.34974	0.321258	1.24942	0.0613432	0.167104		346.792	343	344.896	2.83278	2.80181	2.81729	1.01154	0.914267	0.972734		323.033
ENSRNOG00000001611	Rpl24	Rpl24	RGD621191	L30	64307	64307	chr11	45628842	45634182	-	protein_coding	FALSE	531	43			2811.4	2700.48	2755.94	123.129	118.271	120.7	0.0568086	1.04016	0.623609	0.793736		2474.22	2433.53	2542.66	108.362	106.58	111.359	-0.076785	0.948168	NA	NA		2971.59	2316	2643.8	130.145	101.432	115.788	1.27788	0.00113251	0.0145732		2473.04
ENSRNOG00000001613	Zbtb11	Zbtb11	RGD1308275	LOC304010	304010	304010	chr11	45591190	45625950	-	protein_coding	FALSE	4883	43			1658.03	2566.59	2112.31	7.89655	12.2237	10.0601	-0.612385	0.654114	0.00017872	0.00145876		1565.17	2481.76	2023.47	7.45431	11.8197	9.63698	-0.649254	0.63761	6.78152e-06	6.89087e-05		1442.59	1465.31	1453.95	6.87051	6.9787	6.9246	0.984567	0.778336	0.915449		1709.58
ENSRNOG00000001616	Senp7	Senp7	RGD1305510	LOC288167	288167	288167	chr11	45390457	45539624	-	protein_coding	FALSE	4982	43			2053.22	1506.26	1779.74	9.58435	7.03118	8.30776	0.438709	1.35539	0.000822228	0.00540557		1957.04	1456.14	1706.59	9.13542	6.79723	7.96632	0.418209	1.33627	0.00120838	0.00659677		2073.09	2193.84	2133.47	9.67713	10.2408	9.95896	0.945416	0.200177	0.475763		2036.88
ENSRNOG00000001618	Ripk4	Ripk4	RGD1311691	LOC304053	304053	304053	chr11	37767795	37790029	-	protein_coding	FALSE	3586	43			3.62677	2.16136	2.89407	0.0235202	0.0140168	0.0187685	0.302205	1.23303	0.525033	NA		2.68973	2.08783	2.38878	0.0174434	0.0135399	0.0154916	0.145616	1.1062	0.747982	NA		2.62142	9.16367	5.89254	0.0170003	0.0594279	0.0382141	0.655083	0.130477	0.37313		5.04452
ENSRNOG00000001620	D3ZUH8_RAT	Prdm15	RGD1310055	LOC304054	304054	304054	chr11	37809829	37867635	-	protein_coding	FALSE	6292	43			324.297	251.682	287.989	1.19863	0.93024	1.06444	0.362371	1.28554	0.00224494	0.0126344		268.649	243.308	255.978	0.99295	0.89929	0.94612	0.141725	1.10322	0.252374	0.455141		302.141	288.013	295.077	1.11674	1.06452	1.09063	1.04644	0.669204	0.861628		288.14
ENSRNOG00000001621	C2cd2	C2cd2	RGD735112	MGC72630;RGD735112	304055	304055	chr11	37873369	37935054	-	protein_coding	FALSE	3754	43			310.113	269.672	289.892	1.92113	1.6706	1.79586	0.192652	1.14286	0.364551	0.588394		282.484	260.699	271.591	1.74997	1.61502	1.68249	0.110481	1.07959	0.593037	0.767736		294.184	318.807	306.496	1.82245	1.97499	1.89872	0.926601	0.539104	0.784692		211.377
ENSRNOG00000001622	Impg2	Impg2	RGD708358	Pg10.2	245919	245919	chr11	45267157	45385026	-	protein_coding	FALSE	4382	43			28912.1	16122.4	22517.3	153.44	85.5634	119.502	0.807788	1.75053	2.97703e-05	0.000306432		26256.8	15588.9	20922.8	139.348	82.7322	111.04	0.720145	1.64735	0.000145389	0.00103938		31239.2	25904.2	28571.7	165.79	137.477	151.633	1.20106	0.0315865	0.156916		30032.2
ENSRNOG00000001623	Znf295	Zfp295	RGD1310841	LOC304056;Znf295	304056	304056	chr11	37960561	37973333	-	protein_coding	FALSE	3992	43			569.814	666.58	618.197	3.31951	3.88323	3.60137	-0.221641	0.857589	0.158373	0.347852		571.247	644.538	607.892	3.32786	3.75482	3.54134	-0.170285	0.888667	0.275032	0.481235		542.238	411.209	476.723	3.15886	2.39554	2.7772	1.30939	0.00375144	0.0353947		682.644
ENSRNOG00000001627	F1M9R3_RAT	Abi3bp	RGD1562717	LOC363767;RGD1562717	363767	363767	chr11	44853486	45018660	-	protein_coding	FALSE	4480	43			1614.69	1629.06	1621.88	8.38193	8.45652	8.41923	-0.011922	0.99177	0.957607	0.981505		1542.42	1574.97	1558.7	8.00674	8.17574	8.09124	-0.0290265	0.980081	0.845346	0.9216		1531.58	1416.23	1473.91	7.95049	7.3517	7.6511	1.07844	0.465768	0.732932		1321.91
ENSRNOG00000001628	Pcp4	Pcp4	RGD3271	PEPZ19;pep-19	25510	-	chr11	36828272	36889380	+	protein_coding	FALSE	638	43			72.2326	95.3225	83.7775	2.63296	3.47461	3.05378	-0.248026	0.842048	0.599026	0.778279		47.283	92.1132	69.6981	1.72352	3.35763	2.54057	-0.606706	0.656694	0.179819	0.364187		109.9	44.5366	77.2185	4.00599	1.62341	2.8147	1.70445	0.0635141	0.244765		57.5447
ENSRNOG00000001629	Wrb	Wrb	RGD735104	-	288233	288233	chr11	36453284	36467216	+	protein_coding	FALSE	2405	43			1492.11	1724.17	1608.14	14.4284	16.6723	15.5503	-0.205537	0.867216	0.0854426	0.226047		1490.74	1666.9	1578.82	14.4151	16.1185	15.2668	-0.159745	0.895183	0.0596823	0.163637		1744.15	1858.06	1801.1	16.8655	17.967	17.4163	0.939479	0.29768	0.585155		1639.46
ENSRNOG00000001632	D4AAI9_RAT	Brwd1	RGD1309030	LOC304061;Wdr9	304061	304061	chr11	36295800	36386151	-	protein_coding	FALSE	7545	43			3339.95	3558.3	3449.12	10.2947	10.9677	10.6312	-0.090437	0.939238	0.382183	0.605897		3163.3	3440.13	3301.71	9.75017	10.6034	10.1768	-0.119842	0.920288	0.217809	0.413964		3274.08	3365.2	3319.64	10.0916	10.3725	10.2321	0.973146	0.606998	0.825852		3460.7
ENSRNOG00000001633	Tfg	LOC102546978;Tfg	RGD7530145;RGD1309751	;LOC360709	102546978;360709	-	chr11	44826797	44853091	+	protein_coding	FALSE	1938	43			1775.08	1544.96	1660.02	21.3008	18.5394	19.9201	0.196788	1.14614	0.123608	0.294177		1664.11	1493.57	1578.84	19.9692	17.9227	18.9459	0.153671	1.1124	0.194122	0.384194		1799.5	2011.92	1905.71	21.5938	24.1429	22.8683	0.894995	0.0184682	0.110526		1736.79
ENSRNOG00000001634	Gpr128	-	RGD	-	-	304014	chr11	44754924	44817439	+	protein_coding	FALSE	2736	43			4.4719	5.76437	5.11814	0.0380109	0.0489967	0.0435038	-0.173621	0.886615	0.720934	0.856744		3.74157	5.57393	4.65775	0.0318031	0.0473781	0.0395906	-0.313088	0.804917	0.503788	NA		4.55597	4.48996	4.52296	0.0387254	0.0381643	0.0384449	1.0078	0.9788	NA		4.12618
ENSRNOG00000001640	Tomm70a	Tomm70a	RGD1303049	MGC112570;TOM70	304017	304017	chr11	44302535	44341250	-	protein_coding	FALSE	2263	43			1558.22	2011.52	1784.87	16.0131	20.6715	18.3423	-0.365729	0.776077	6.00356e-05	0.000563947		1468.93	1944.82	1706.88	15.0955	19.9861	17.5408	-0.401675	0.756979	3.781e-06	3.99575e-05		1665.51	1540.24	1602.87	17.1157	15.8283	16.472	1.08041	0.233545	0.515989		1600.3
ENSRNOG00000001642	D4AAH9_RAT	Tbc1d23	RGD1307925	LOC304019;RGD1307925	304019	304019	chr11	44226742	44285320	+	protein_coding	FALSE	3619	43			1684.03	1595.31	1639.67	10.8216	10.2515	10.5366	0.0768347	1.0547	0.397807	0.619788		1570.15	1542.36	1556.25	10.0898	9.91123	10.0005	0.0255074	1.01784	0.720402	0.85228		1889.86	1569.58	1729.72	12.1443	10.0862	11.1152	1.20271	2.24003e-05	0.000667982		1605.36
ENSRNOG00000001643	D4AAH6_RAT	Psmg1	RGD1305454	Dscr2;LOC288236	288236	288236	chr11	36283569	36293003	-	protein_coding	FALSE	981	43			447.782	365.517	406.65	10.6152	8.66504	9.64013	0.288384	1.22127	0.00519257	0.0250669		414.82	353.387	384.104	9.83381	8.37749	9.10565	0.2263	1.16983	0.0202235	0.0698586		525.374	524.791	525.082	12.4546	12.4408	12.4477	1.00139	0.984144	0.994861		475.157
ENSRNOG00000001644	Tmem30c	Tmem30c	RGD1306090	LOC288175;RGD1306090	288175	288175	chr11	44077492	44094851	+	protein_coding	FALSE	1219	43			1.91899	1.44971	1.68435	0.03661	0.0276572	0.0321336	0.119218	1.08615	0.782398	NA		2.98979	1.40055	2.19517	0.0570386	0.0267194	0.041879	0.390628	1.31096	0.383682	NA		4.18852	2.02753	3.10802	0.0799076	0.0386808	0.0592942	1.32848	0.32193	NA		0.314191
ENSRNOG00000001645	RGD1565927	Filip1l	RGD1565927	LOC304020;RGD1565927	304020	-	chr11	43790256	43859932	-	protein_coding	FALSE	3390	43			273.18	409.28	341.23	1.87405	2.80771	2.34088	-0.486896	0.713559	0.176407	0.373441		272.871	395.672	334.272	1.87193	2.71436	2.29314	-0.465642	0.724149	0.140431	0.307423		239.095	250.567	244.831	1.64022	1.71892	1.67957	0.956157	0.652769	0.851505		180.216
ENSRNOG00000001647	Ets2	Ets2	RGD1584977	Ets2_mapped	304063	304063	chr11	36017638	36028857	+	protein_coding	FALSE	1413	43			233.14	189.491	211.315	3.83713	3.11873	3.47793	0.294312	1.2263	0.0459759	0.143204		219.115	183.18	201.147	3.60629	3.01486	3.31057	0.253287	1.19192	0.0784588	0.200776		258.057	244.21	251.134	4.24722	4.01933	4.13327	1.05543	0.495375	0.754627		221.157
ENSRNOG00000001651	Dcbld2	Dcbld2	RGD620543	Esdn	155696	155696	chr11	42941794	42980244	-	protein_coding	FALSE	2141	43			599.557	436.482	518.02	6.51246	4.74113	5.6268	0.45471	1.37051	4.26422e-06	5.4604e-05		538.428	421.972	480.2	5.84847	4.58351	5.21599	0.349042	1.27371	0.000973827	0.00548445		491.02	518.46	504.74	5.33352	5.63157	5.48255	0.949338	0.658247	0.855074		498.258
ENSRNOG00000001652	Erg	Erg	RGD621108	-	170909	170909	chr11	35655475	35760055	-	protein_coding	FALSE	1998	43			59.5566	81.92	70.7383	0.693212	0.953511	0.823362	-0.374009	0.771635	0.320623	0.544669		75.9932	79.1888	77.591	0.884526	0.921721	0.903124	-0.0488433	0.966711	0.881616	0.942948		66.0003	70.5697	68.285	0.768213	0.821399	0.794806	0.941435	0.731558	0.894699		77.4196
ENSRNOG00000001653	St3gal6	St3gal6	RGD1303279	Siat10	304023	304023	chr11	42893711	42937784	+	protein_coding	FALSE	2104	43			310.542	353.088	331.815	3.43247	3.90273	3.6676	-0.171428	0.887963	0.504004	0.706493		243.057	341.415	292.236	2.68654	3.77371	3.23012	-0.453793	0.730121	0.0683598	0.180825		250.197	253.372	251.785	2.76546	2.80056	2.78301	0.989024	0.946527	0.984007		248.322
ENSRNOG00000001654	Cpox	Cpox	RGD1311817	COX;LOC304024;MGC124847	304024	304024	chr11	42748708	42758686	-	protein_coding	FALSE	2748	43			299.141	311.995	305.568	2.53157	2.64036	2.58597	-0.0565661	0.96155	0.735262	0.864787		294.393	301.608	298	2.49139	2.55245	2.52192	-0.0316816	0.978279	0.812596	0.903717		300.939	265.103	283.021	2.54679	2.24352	2.39515	1.13206	0.135707	0.381143		292.369
ENSRNOG00000001656	Kcnj15	Kcnj15	RGD621662	Kir4.2	170847	170847	chr11	35577082	35594291	+	protein_coding	FALSE	1486	43			46.6304	41.0819	43.8562	0.729763	0.64293	0.686346	0.112951	1.08144	0.811408	0.908144		25.676	39.726	32.701	0.401828	0.621709	0.511769	-0.384596	0.765994	0.40139	0.61018		23.0191	28.3989	25.709	0.360248	0.444441	0.402344	0.874331	0.634525	0.841644		41.656
ENSRNOG00000001657	Cldnd1	Cldnd1	RGD1359273	MGC94479	288182	288182	chr11	42694733	42700946	-	protein_coding	FALSE	2006	43			567.929	842.333	705.131	6.58408	9.76528	8.17468	-0.560391	0.678119	3.60981e-07	5.78882e-06		513.215	814.318	663.767	5.94977	9.44049	7.69513	-0.655522	0.634846	2.96692e-09	5.45407e-08		467.414	369.648	418.531	5.41879	4.28537	4.85208	1.258	0.0107683	0.0767207		579.997
ENSRNOG00000001658	IRK6_RAT	Kcnj6	RGD2959	LOC360252	25743	-	chr11	35025115	35117042	-	protein_coding	FALSE	6022	43			0.325449	0	7.8199	0.00125682	0	0.030199	-0.111644	0.925533	NA	NA		0.36278	0	7.57976	0.00140099	0	0.0292716	-0.101458	0.93209	NA	NA		0	0	7.50036	0	0	0.028965	1.03795	NA	NA		0
ENSRNOG00000001662	Dyrk1a	Dyrk1a	RGD2528	Dyrk;PSK47	25255	-	chr11	34879732	34971000	+	protein_coding	FALSE	2838	43			2062.45	2876.81	2469.63	16.9006	23.5739	20.2373	-0.473921	0.720005	2.02161e-05	0.000216803		1915.43	2781.26	2348.34	15.6958	22.7909	19.2434	-0.531407	0.69188	3.22508e-07	4.23184e-06		2077.14	2198.83	2137.99	17.021	18.0182	17.5196	0.945057	0.30998	0.597732		2021.85
ENSRNOG00000001675	-	-	RGD	-	-	-	chr11	41893018	41893934	+	pseudogene	FALSE	915	43			0	0	0	0	0	0	NA	NA	NA	NA		0.36278	0	0.18139	0.00922048	0	0.00461024	0.0804244	1.05733	0.598861	NA		0.62503	0.348265	0.486647	0.0158859	0.00885156	0.0123687	1.02962	0.81955	NA		1.40441
ENSRNOG00000001679	Gabrr3	Gabrr3	RGD621564	Loc192258	192258	192258	chr11	41667753	41720246	-	protein_coding	FALSE	1861	43			0.980646	0.364628	0.672637	0.0122545	0.00455653	0.00840554	0.235778	1.17754	0.519265	NA		0	0.352303	0.176152	0	0.00440253	0.00220126	-0.0782475	0.947208	0.605026	NA		0	0.356455	3.13848	0	0.00445441	0.0392197	0.734397	NA	NA		1.08966
ENSRNOG00000001680	Mina	-	RGD	-	-	-	chr11	41626341	41649489	-	protein_coding	FALSE	1990	43			1041.34	336.258	688.8	12.1695	3.92963	8.04955	1.60417	3.0402	9.87438e-39	2.00645e-36		928.261	325.077	626.669	10.848	3.79896	7.32347	1.49141	2.81164	3.35226e-40	5.90037e-38		1079.32	1222.61	1150.97	12.6133	14.2878	13.4506	0.88405	0.0553475	0.223685		986.061
ENSRNOG00000001681	Dscr3	Dscr3	RGD1306879	LOC360703	360703	360703	chr11	34778322	34803060	-	protein_coding	FALSE	688	43			260.416	236.935	248.676	8.80259	8.0089	8.40575	0.133111	1.09666	0.355981	0.579774		260.002	229.057	244.529	8.78862	7.74258	8.2656	0.18033	1.13314	0.210823	0.405468		298.001	321.074	309.537	10.073	10.8529	10.463	0.929749	0.387613	0.672791		289.279
ENSRNOG00000001682	Ttc3	Ttc3	RGD1308654	LOC360702	360702	360702	chr11	34617071	34659047	+	protein_coding	FALSE	1591	43			1666.62	1897.84	1782.23	24.3612	27.741	26.0511	-0.184035	0.880238	0.172366	0.367398		1486.49	1834.82	1660.66	21.7282	26.8198	24.274	-0.302689	0.81074	4.38617e-08	6.7707e-07		1622.3	1388.57	1505.44	23.7133	20.2969	22.0051	1.16673	0.00620082	0.0508989		1533.54
ENSRNOG00000001684	Dscr6	Ripply3	RGD1308788	Dscr6;LOC288239	288239	288239	chr11	34575082	34583180	+	protein_coding	FALSE	1430	43			40.4861	25.7167	33.1014	0.658418	0.418226	0.538322	0.556248	1.47044	0.10359	0.259657		37.6816	24.8657	31.2736	0.612809	0.404385	0.508597	0.524444	1.43838	0.0986341	0.238126		49.8858	36.1532	43.0195	0.811283	0.587952	0.699617	1.3387	0.0939634	0.311778		32.4639
ENSRNOG00000001685	D4AA39_RAT	-	RGD	-	-	-	chr11	34460101	34460353	+	protein_coding	FALSE	252	43			0	0	0	0	0	0	NA	NA	NA	NA		0	0	0	0	0	0	NA	NA	NA	NA		0	0	0	0	0	0	NA	NA	NA		0
ENSRNOG00000001686	Hlcs	Hlcs	RGD1565360	LOC288240;RGD1565360	288240	-	chr11	34382009	34525999	-	protein_coding	FALSE	2273	43			255.875	266.557	261.216	2.61795	2.72723	2.67259	-0.058102	0.960527	0.764428	0.882424		251.991	257.753	254.872	2.5782	2.63715	2.60768	-0.0332153	0.97724	0.858978	0.929407		277.785	320.552	299.169	2.84211	3.27967	3.06089	0.869242	0.0646254	0.247703		288.882
ENSRNOG00000001687	Crybg3	Crybg3	RGD1305628	LOC288204;RGD1305628	288204	-	chr11	41564148	41625620	+	protein_coding	FALSE	3728	43			1135.97	311.687	723.83	7.08636	1.94435	4.51536	1.71794	3.28965	6.47816e-11	1.88759e-09		933.466	301.32	617.393	5.8231	1.87968	3.85139	1.51965	2.86722	1.61242e-10	3.59403e-09		1270.85	1231.52	1251.19	7.92777	7.68243	7.8051	1.03131	0.696847	0.877336		778.269
ENSRNOG00000001688	Sim2	Sim2	RGD1308016	LOC304071	304071	304071	chr11	34335644	34376925	+	protein_coding	FALSE	4148	43			0	0	0	0	0	0	NA	NA	NA	NA		0	0	0	0	0	0	NA	NA	NA	NA		0	1.04479	0.522397	0	0.00585765	0.00292882	0.914142	0.449651	NA		0.363221
ENSRNOG00000001689	B1WC73_RAT	Arl6	RGD1305535	LOC363760	363760	363760	chr11	41473810	41499692	+	protein_coding	FALSE	1418	43			4947.47	3374.12	4160.8	81.1407	55.337	68.2389	0.529073	1.443	0.00633311	0.0294851		4617.43	3262.68	3940.06	75.7279	53.5094	64.6186	0.480552	1.39528	0.00946171	0.0377999		5778.89	6478.66	6128.77	94.7763	106.253	100.515	0.894348	0.200687	0.476251		5139.93
ENSRNOG00000001691	Cldn14	Cldn14	RGD1309165	LOC304073;MGC109472	304073	304073	chr11	34142137	34151928	-	protein_coding	FALSE	1416	43			0	0	0	0	0	0	NA	NA	NA	NA		0	0	0	0	0	0	NA	NA	NA	NA		0	0	0	0	0	0	NA	NA	NA		0
ENSRNOG00000001692	Chaf1b	Chaf1b	RGD1307634	LOC288242	288242	288242	chr11	34110847	34130925	+	protein_coding	FALSE	1930	43			8.086	7.38252	7.73426	0.0974335	0.0889567	0.0931951	0.0886719	1.06339	0.844286	0.9274		7.34552	7.13893	7.24223	0.0885109	0.0860216	0.0872663	0.0239769	1.01676	0.9577	0.982202		9.97278	5.91578	7.94428	0.120168	0.071283	0.0957258	1.34924	0.301141	0.588071		4.016
ENSRNOG00000001694	F1LWW4_RAT	-	RGD	-	-	-	chr11	41204372	41205382	+	protein_coding	FALSE	987	43			0	0	0	0	0	0	NA	NA	NA	NA		0	0	0	0	0	0	NA	NA	NA	NA		0	0	0	0	0	0	NA	NA	NA		0.363221
ENSRNOG00000001699	Setd4	Setd4	RGD619899	Rda279	245975	245975	chr11	33765399	33785529	-	protein_coding	FALSE	1699	43			324.746	313.789	319.268	4.44511	4.29512	4.37012	0.0459781	1.03238	0.725017	0.858754		307.374	303.391	305.382	4.20731	4.1528	4.18006	0.0164002	1.01143	0.889134	0.946954		363.176	341.438	352.307	4.97114	4.67358	4.82236	1.06286	0.386526	0.671877		317.686
ENSRNOG00000001700	Dfnb31	Dfnb31	RGD631330	Cip98;Whrn	313255	313255	chr5	80382664	80464817	-	protein_coding	FALSE	3063	43			953.028	2981.3	1967.16	7.23586	22.6355	14.9357	-1.61593	0.326254	4.54814e-36	8.36153e-34		1092.15	2882.1	1987.12	8.29213	21.8823	15.0872	-1.37042	0.386777	1.40564e-24	1.10952e-22		783.897	877.337	830.617	5.95174	6.66117	6.30646	0.897499	0.353677	0.64281		1180.23
ENSRNOG00000001701	Cbr3	Cbr3	RGD1309728	LOC304078	304078	304078	chr11	33913960	33922221	+	protein_coding	FALSE	1175	43			19.7814	15.0958	17.4386	0.391516	0.298779	0.345148	0.296025	1.22776	0.48345	0.69135		15.7129	14.5929	15.1529	0.310993	0.288826	0.299909	0.0943938	1.06762	0.794436	0.89488		16.1577	19.9592	18.0585	0.319796	0.395037	0.357416	0.852011	0.518819	0.771563		13.4761
ENSRNOG00000001702	LOC100360601	-	RGD	-	-	-	chr11	33889578	33895872	+	protein_coding	FALSE	834	43			0	0	0	0	0	0	NA	NA	NA	NA		0	0	0	0	0	0	NA	NA	NA	NA		0	0	0	0	0	0	NA	NA	NA		0
ENSRNOG00000001704	Runx1	Runx1	RGD2283	Aml1;Cbfa2	50662	50662	chr11	32623460	32725409	-	protein_coding	FALSE	2405	43			36.2795	46.1418	41.2107	0.350815	0.446181	0.398498	-0.301894	0.811187	0.345055	0.569122		38.4226	44.6109	41.5168	0.371538	0.431378	0.401458	-0.197661	0.871963	0.419308	0.626493		39.4049	49.1185	44.2617	0.381036	0.474965	0.428001	0.820724	0.276385	0.563327		38.571
ENSRNOG00000001706	Kalrn	Kalrn	RGD621865	Duo;P-CIP10	84009	84009	chr11	68195339	68611336	+	protein_coding	FALSE	9716	43			2998	1738.95	2368.48	7.1759	4.16229	5.66909	0.740458	1.67071	0.00106846	0.00674029		2709.47	1681.42	2195.45	6.48529	4.02457	5.25493	0.674833	1.59641	1.03597e-07	1.49518e-06		3447.34	3563.71	3505.53	8.2514	8.52996	8.39068	0.968184	0.743712	0.90043		2550.41
ENSRNOG00000001707	Vwa5b2	Vwa5b2	RGD1564491	LOC303812;RGD1564491	303812	303812	chr11	82535710	82552800	-	protein_coding	FALSE	4679	43			1.64421	2.66131	17.4671	0.00817215	0.0132274	0.086816	-0.953455	0.516394	NA	NA		2.37751	2.57373	17.2724	0.0118168	0.0127921	0.085848	-1.02766	0.490506	NA	NA		3.53031	5.47973	17.1619	0.0175465	0.0272356	0.0852989	1.56193	NA	NA		3.07343
ENSRNOG00000001708	Dvl3	Dvl3	RGD1308834	LOC303811	303811	303811	chr11	82597653	82621890	-	protein_coding	FALSE	2192	43			199.666	205.157	202.412	2.11834	2.17659	2.14747	-0.0351391	0.975938	0.852861	0.931628		193.169	198.328	195.748	2.0494	2.10414	2.07677	-0.0320266	0.978045	0.841095	0.919391		195.237	188.95	192.093	2.07135	2.00464	2.038	1.03146	0.784093	0.917987		184.976
ENSRNOG00000001709	Ap2m1	Ap2m1	RGD620135	Ap50;Clapm1;MGC105352;mu2	116563	116563	chr11	82585473	82591836	-	protein_coding	FALSE	1803	43			13065.1	14018.5	13541.8	168.518	180.816	174.667	-0.099114	0.933606	0.512819	0.712859		12670.1	13553.4	13111.8	163.425	174.817	169.121	-0.095905	0.935685	0.388964	0.59952		14273.8	16625.7	15449.8	184.11	214.444	199.277	0.860453	0.03147	0.156557		15303.5
ENSRNOG00000001710	Abcf3	Abcf3	RGD1310468	LOC287982	287982	287982	chr11	82570495	82582228	-	protein_coding	FALSE	2521	43			1898.43	2189.31	2043.87	17.5127	20.196	18.8544	-0.202615	0.868974	0.0989221	0.251745		1752.34	2116.62	1934.48	16.1651	19.5255	17.8453	-0.268874	0.829967	0.0157124	0.0571506		1903.84	1858.04	1880.94	17.5626	17.1401	17.3513	1.02436	0.627465	0.837752		1930.51
ENSRNOG00000001711	Hrasls	Hrasls	RGD1309485	A-C1;LOC288025	288025	288025	chr11	73420970	73439334	-	protein_coding	FALSE	2976	43			401.368	246.064	323.716	3.13647	1.92285	2.52966	0.664518	1.58504	0.00317272	0.0168314		367.464	237.918	302.691	2.87153	1.8592	2.36536	0.604196	1.52013	0.000661974	0.00393357		373.289	401.768	387.528	2.91705	3.1396	3.02832	0.932894	0.585813	0.812402		381.572
ENSRNOG00000001712	Alg3	Alg3	RGD1306004	LOC287983	287983	287983	chr11	82531565	82535341	+	protein_coding	FALSE	1211	43			211.7	189.968	200.834	4.06545	3.6481	3.85678	0.153237	1.11206	0.330051	0.554441		198.394	183.643	191.019	3.80992	3.52665	3.66829	0.112068	1.08078	0.471066	0.672447		236.842	259.942	248.392	4.54827	4.99188	4.77007	0.912767	0.295584	0.583388		217.213
ENSRNOG00000001713	-	-	RGD	-	-	-	chr11	73147651	73148932	-	retrotransposed	FALSE	1281	43			7.47741	2.72083	5.09912	0.135748	0.0493952	0.0925716	0.859611	1.81455	0.0713175	0.197732		6.41726	2.63057	4.52391	0.116502	0.0477565	0.082129	0.689027	1.6122	0.140731	NA		6.15625	4.44313	5.29969	0.111763	0.0806624	0.0962128	1.17757	0.576217	0.80613		7.07675
ENSRNOG00000001714	Atp13a4	Atp13a4	RGD1306927	LOC288026;RGD1306927	288026	288026	chr11	73167331	73251065	+	protein_coding	FALSE	3906	43			17.791	28.9781	23.3845	0.105925	0.172532	0.139228	-0.385519	0.765503	0.425435	0.644048		19.631	28.0064	23.8187	0.11688	0.166747	0.141813	-0.300575	0.811929	0.514678	0.707364		21.0539	25.6286	23.3412	0.125352	0.152589	0.138971	0.880035	0.643796	0.848027		16.9054
ENSRNOG00000001715	Ece2	Ece2	RGD1303039	-	408243	408243	chr11	82492974	82529639	-	protein_coding	FALSE	4087	43			62.5721	69.712	88.5666	0.356047	0.396675	0.503961	-0.669829	0.628581	NA	NA		59.2374	65.9867	84.9833	0.337072	0.375477	0.483571	-0.704423	0.613688	NA	NA		93.497	64.2851	78.891	0.532016	0.365795	0.448905	1.34339	0.21948	0.499054		43.8071
ENSRNOG00000001717	Opa1	Opa1	RGD708423	LOC171116;MGC124921	171116	171116	chr11	73005463	73058191	-	protein_coding	FALSE	3181	43			3066.42	3251.88	3159.15	22.4181	23.774	23.0961	-0.0842283	0.943289	0.353898	0.577234		2949.86	3144	3046.93	21.566	22.9853	22.2756	-0.0914666	0.938568	0.291439	0.500202		3322.08	3405.69	3363.88	24.2872	24.8985	24.5929	0.975759	0.626451	0.837343		3297.07
ENSRNOG00000001719	Psmd2	Psmd2	RGD1305752	LOC287984;MGC116280	287984	287984	chr11	82478178	82488804	-	protein_coding	FALSE	2895	43			3997.95	4397.3	4197.63	32.116	35.324	33.72	-0.13672	0.909585	0.0866853	0.228327		4022.88	4251.47	4137.17	32.3162	34.1525	33.2343	-0.0795846	0.94633	0.280282	0.487279		4407.03	4937.56	4672.3	35.4021	39.6639	37.533	0.893552	0.0451397	0.196923		4295.56
ENSRNOG00000001720	D4ADT9_RAT	Hes1	RGD62081	RHL	29577	29577	chr11	72603850	72606212	-	protein_coding	FALSE	1581	43			111.092	108.039	109.565	1.63412	1.5892	1.61166	0.0362967	1.02548	0.889134	0.949675		116.987	104.463	110.725	1.72082	1.5366	1.62871	0.150367	1.10985	0.575333	0.755257		150.5	151.769	151.135	2.21379	2.23246	2.22312	0.992292	0.946206	0.983999		114.969
ENSRNOG00000001724	LOC678704	Atp13a3	RGD1590881	LOC360728	678704	678704	chr11	72263083	72336927	+	protein_coding	FALSE	3986	43			1536.16	1548	1542.08	8.96252	9.0316	8.99706	-0.01049	0.992755	0.939201	0.972893		1349.75	1496.47	1423.11	7.87495	8.73098	8.30296	-0.145285	0.904201	0.272519	0.478455		1593.69	1355.37	1474.53	9.2982	7.90773	8.60296	1.17381	0.0114241	0.0800044		1499.35
ENSRNOG00000001726	Tmem44	Tmem44	RGD1563737	LOC288028;RGD1563737	288028	-	chr11	72062842	72083318	+	protein_coding	FALSE	1206	43			23.3237	30.2884	26.8061	0.449762	0.584065	0.516913	-0.284498	0.821027	0.489791	0.696358		28.7651	29.2812	29.0231	0.554689	0.564641	0.559665	-0.0207864	0.985695	0.958808	0.982901		41.9164	33.4613	37.6889	0.808292	0.645249	0.72677	1.21928	0.293634	0.581318		28.0968
ENSRNOG00000001727	Lsg1	Lsg1	RGD1309089	LOC288029;RGD1309089	288029	288029	chr11	72026814	72051400	+	protein_coding	FALSE	2264	43			542.169	562.826	552.497	5.56916	5.78135	5.67525	-0.0528127	0.964055	0.61933	0.790577		515.074	544.108	529.591	5.29084	5.58908	5.43996	-0.0777711	0.94752	0.437453	0.643551		555.394	652.524	603.959	5.70501	6.70273	6.20387	0.85405	0.0781794	0.279504		555.276
ENSRNOG00000001728	Fam43a	-	RGD	-	-	288031	chr11	72011371	72012664	-	protein_coding	FALSE	1278	43			41.6306	163.823	102.727	0.757553	2.98109	1.86932	-1.78671	0.289833	3.22422e-10	8.46372e-09		57.952	158.384	108.168	1.05455	2.88213	1.96834	-1.32371	0.399505	5.14925e-07	6.52703e-06		59.7271	63.4617	61.5944	1.08686	1.15481	1.12084	0.947757	0.790167	0.920622		42.0161
ENSRNOG00000001729	RGD1308154	Xxylt1	RGD1308154	LOC363799;RGD1308154	363799	-	chr11	71532957	71658701	+	protein_coding	FALSE	1179	43			113.294	150.319	131.807	2.23473	2.96504	2.59989	-0.392082	0.762029	0.033145	0.111419		116.325	145.318	130.821	2.29452	2.86639	2.58046	-0.302354	0.810928	0.0969051	0.234796		120.99	127.303	124.147	2.38653	2.51106	2.4488	0.95318	0.737778	0.898429		129.16
ENSRNOG00000001730	Acap2	Acap2	RGD1562939	Centb2;cnt-b2	619382	619382	chr11	71411705	71524825	+	protein_coding	FALSE	3578	43			1073.76	1366.76	1220.26	6.97908	8.88349	7.93129	-0.342076	0.788906	0.00398646	0.0202376		982.525	1321.29	1151.91	6.38609	8.58796	7.48702	-0.423767	0.745476	2.43794e-08	3.86862e-07		1092.45	1221.53	1156.99	7.10054	7.93952	7.52003	0.895148	0.0342059	0.165368		1080.75
ENSRNOG00000001732	-	-	RGD	-	-	-	chr11	71328052	71328492	+	pseudogene	FALSE	438	43			17.8125	17.1293	17.4709	0.945762	0.909489	0.927625	0.0447809	1.03153	0.907011	0.959092		15.1268	16.5584	15.8426	0.803166	0.879176	0.841171	-0.10531	0.929605	0.762623	0.877323		20.7171	14.7634	17.7402	1.09998	0.783869	0.941927	1.30619	0.264197	0.548949		14.1219
ENSRNOG00000001733	Ppp1r2	Ppp1r2	RGD621099	IPP-2;MGC105260	192361	-	chr11	71319293	71342715	+	protein_coding	FALSE	2234	43			2739.25	3264.8	3002.02	28.5154	33.9864	31.2509	-0.251767	0.839867	0.00169513	0.00998393		2481.38	3156.4	2818.89	25.8311	32.858	29.3445	-0.345604	0.786979	4.67208e-07	5.99695e-06		3216.87	2837.12	3026.99	33.4874	29.5342	31.5108	1.13231	0.0448409	0.196127		2706.46
ENSRNOG00000001736	Bdh1	Bdh1	RGD620131	Bdh;MGC94818	117099	117099	chr11	71130560	71165695	-	protein_coding	FALSE	1617	43			190.282	206.789	198.535	2.73666	2.97405	2.85535	-0.116731	0.922275	0.471705	0.682713		177.542	199.918	188.73	2.55342	2.87524	2.71433	-0.165279	0.891756	0.200795	0.392041		178.689	187.489	183.089	2.56992	2.69648	2.6332	0.955619	0.695934	0.87679		188.602
ENSRNOG00000001738	LOC682402	Eif4g1;LOC100911431;LOC680559	RGD1306144;RGD6492984;RGD1590601	LOC287986;	287986;100911431;680559	287986	chr11	82452005	82471731	-	protein_coding	FALSE	4986	43			4824.47	6367.56	5596.01	22.5024	29.6997	26.101	-0.397158	0.759353	4.42548e-06	5.64349e-05		5115.73	6155.99	5635.86	23.8609	28.7129	26.2869	-0.265213	0.832076	0.000607374	0.00364877		5004.38	6658.71	5831.55	23.3416	31.0577	27.1996	0.752686	7.65302e-11	1.19357e-08		4994.26
ENSRNOG00000001739	Mfi2	Mfi2	RGD1308155	LOC288038	288038	288038	chr11	70706383	70728239	-	protein_coding	FALSE	4197	43			3.25472	0.720455	1.98759	0.0180346	0.00399208	0.0110133	0.735208	1.66464	0.115976	NA		3.41529	0.695943	2.05562	0.0189243	0.00385626	0.0113903	0.739652	1.66977	0.0990402	NA		3.86458	3.07348	3.46903	0.0214139	0.0170303	0.0192221	1.10499	0.730736	NA		3.06075
ENSRNOG00000001741	LOC100364604	-	RGD	-	-	-	chr11	82442380	82449490	-	protein_coding	FALSE	1109	43			106.882	222.442	164.662	2.24132	4.66464	3.45298	-1.02961	0.489841	1.63585e-11	5.23031e-10		92.6353	215.056	153.846	1.94257	4.50975	3.22616	-1.18718	0.439161	1.0758e-14	3.84901e-13		114.637	49.1788	81.9079	2.40395	1.03128	1.71762	2.20474	7.54839e-08	5.85695e-06		101.984
ENSRNOG00000001742	Clcn2	-	RGD	-	-	29232	chr11	82427790	82441289	+	protein_coding	FALSE	3186	43			710.373	485.963	598.168	5.18528	3.54723	4.36625	0.534167	1.44811	0.000836723	0.00548219		776.664	469.745	623.204	5.66916	3.42885	4.549	0.704697	1.6298	1.10336e-05	0.000105996		780.642	694.89	737.766	5.6982	5.07227	5.38524	1.12141	0.0757055	0.273628		805.361
ENSRNOG00000001746	Pigz	-	RGD	-	-	689116	chr11	70642906	70651744	-	protein_coding	FALSE	1587	43			1095.57	1110.77	1103.17	16.0544	16.2771	16.1657	-0.0202841	0.986039	0.826661	0.916778		1013.7	1073.93	1043.82	14.8548	15.7373	15.296	-0.0834088	0.943825	0.302086	0.512559		1109.78	1119.48	1114.63	16.2627	16.4048	16.3337	0.991637	0.897541	0.967161		1064.14
ENSRNOG00000001747	Pak2	-	RGD	-	-	-	chr11	70529960	70588515	+	protein_coding	FALSE	1802	43			1771.41	1634.77	1703.09	22.861	21.0976	21.9793	0.114026	1.08224	0.323906	0.547633		1614.65	1580.51	1597.58	20.8379	20.3974	20.6177	0.0298137	1.02088	0.763626	0.877835		1647.05	1939.37	1793.21	21.2561	25.0287	23.1424	0.850298	0.00108494	0.0141124		1733.25
ENSRNOG00000001748	Polr2h	-	RGD	-	-	100912534	chr11	82421656	82426105	-	protein_coding	FALSE	790	43			241.609	210.19	225.9	7.11243	6.18753	6.64998	0.197542	1.14674	0.163016	0.354521		216.095	203.202	209.649	6.36136	5.98181	6.17159	0.0889952	1.06363	0.497812	0.694585		228.145	250.544	239.345	6.71607	7.37545	7.04576	0.912962	0.351713	0.640584		232.316
ENSRNOG00000001749	Thpo	-	RGD	-	-	-	chr11	82412551	82417807	+	protein_coding	FALSE	1406	43			1.31876	2.81349	2.06613	0.0218129	0.0465363	0.0341746	-0.315946	0.803324	0.477421	NA		0	2.71826	1.35913	0	0.0449612	0.0224806	-0.773327	0.585067	0.0505009	NA		1.61062	1.37783	1.49423	0.0266403	0.0227899	0.0247151	1.04584	0.864425	NA		0.363221
ENSRNOG00000001750	Chrd	Chrd	RGD620181	-	117275	117275	chr11	82401719	82410380	-	protein_coding	FALSE	3293	43			23.5016	40.7841	32.1429	0.165973	0.288026	0.226999	-0.598405	0.660484	0.151925	0.338504		23.2223	39.4264	31.3243	0.164	0.278437	0.221218	-0.566043	0.675467	0.167243	0.346877		23.192	24.1952	23.6936	0.163787	0.170871	0.167329	0.966163	0.882461	0.961765		13.2721
ENSRNOG00000001752	Lrrc33	Nrros	RGD1310771	Garpl1;LOC303875;Lrrc33;MGC108848;RGD1310771	303875	303875	chr11	70449115	70466402	+	protein_coding	FALSE	2543	43			50.9882	45.5561	48.2721	0.466288	0.416612	0.44145	0.126121	1.09136	0.761925	0.881323		50.4183	44.0398	47.229	0.461077	0.402745	0.431911	0.158821	1.11637	0.673693	0.820832		63.5583	37.6633	50.6108	0.581243	0.344432	0.462837	1.55836	0.0327951	0.160551		53.0542
ENSRNOG00000001753	RGD1311861	Fbxo45	RGD1311861	LOC288042;RGD1311861	288042	-	chr11	70371624	70383636	+	protein_coding	FALSE	645	43			147.295	175.226	161.26	5.3108	6.31786	5.81433	-0.246072	0.843189	0.112998	0.275895		150.828	169.419	160.123	5.4382	6.10848	5.77334	-0.160452	0.894744	0.380079	0.591151		151.701	141.489	146.595	5.46966	5.10145	5.28555	1.06814	0.638463	0.844145		154.93
ENSRNOG00000001754	Wdr53	Wdr53	RGD1559546	LOC498097;RGD1559546	498097	498097	chr11	70362384	70370721	-	protein_coding	FALSE	1459	43			108.407	92.0956	100.251	1.72796	1.46796	1.59796	0.2267	1.17016	0.214267	0.424656		102.332	89.0362	95.6839	1.63112	1.4192	1.52516	0.187431	1.13873	0.332059	0.544355		112.984	121.745	117.365	1.80092	1.94056	1.87074	0.93249	0.600512	0.82282		99.0342
ENSRNOG00000001756	D3ZDR3_RAT	LOC100911374	RGD6493076	-	100911374	100911374	chr11	70216849	70278154	-	protein_coding	FALSE	1525	43			572.98	686.425	629.702	8.73778	10.4678	9.60278	-0.25693	0.836867	0.0288902	0.100689		588.732	663.642	626.187	8.97799	10.1204	9.54917	-0.172616	0.887233	0.0785222	0.20088		605.962	603.62	604.791	9.24074	9.20504	9.22289	1.00413	0.953695	0.986317		652.808
ENSRNOG00000001757	Tm4sf19	Tm4sf19	RGD1560486	LOC288044;RGD1560486	288044	288044	chr11	70189724	70201499	-	protein_coding	FALSE	766	43			9.24447	8.95801	9.10124	0.280663	0.271966	0.276314	0.0322851	1.02263	0.942688	0.974486		9.48382	8.65802	9.07092	0.287929	0.262858	0.275394	0.0968721	1.06945	0.817871	0.906919		8.84057	9.98607	9.41332	0.2684	0.303178	0.285789	0.937475	0.825092	0.936477		7.50224
ENSRNOG00000001758	Tctex1d2	Tctex1d2	RGD1563597	LOC498095;RGD1563597	498095	498095	chr11	70175483	70183844	-	protein_coding	FALSE	883	43			187.837	154.953	171.395	4.94711	4.08105	4.51408	0.267491	1.20371	0.117234	0.283918		217.86	149.809	183.835	5.73784	3.94556	4.8417	0.530276	1.44421	5.11633e-05	0.000413656		259.785	196.989	228.387	6.84202	5.18815	6.01509	1.30182	0.0381187	0.177568		232.136
ENSRNOG00000001762	Pcyt1a	Pcyt1a	RGD70515	CCT A;CCT-alpha;CT A;CTP;MGC93248	140544	-	chr11	70130573	70173684	-	protein_coding	FALSE	4300	43			1132.6	1644.32	1388.46	6.12545	8.89304	7.50925	-0.533325	0.69096	1.28014e-09	3.00444e-08		1105.37	1589.68	1347.52	5.97822	8.59749	7.28785	-0.519825	0.697456	2.45699e-10	5.29168e-09		1124.94	1202.01	1163.48	6.08406	6.50088	6.29247	0.936608	0.206201	0.483167		1124.52
ENSRNOG00000001764	Vps8	Vps8	RGD1309443	LOC287990;RGD1309443	287990	287990	chr11	81636024	81856715	-	protein_coding	FALSE	4169	43			2063.83	2088.73	2076.28	11.5126	11.6515	11.582	-0.0171105	0.98821	0.870472	0.941037		1926.69	2019.29	1972.99	10.7476	11.2641	11.0059	-0.0671219	0.95454	0.522354	0.713351		2178.81	2191.26	2185.03	12.154	12.2234	12.1887	0.994391	0.909392	0.970765		2061.53
ENSRNOG00000001765	Ostalpha	Slc51a	RGD1311100	LOC303879;Osta;Ostalpha;RGD1311100	303879	303879	chr11	70115429	70129828	+	protein_coding	FALSE	1603	43			0	7.61049	3.80524	0	0.110411	0.0552053	-1.66754	0.31479	0.000502868	NA		0.36278	7.36022	3.8615	0.00526309	0.10678	0.0560214	-1.4579	0.364022	0.00173749	NA		0.327381	1.37783	0.852607	0.00474953	0.0199892	0.0123694	0.815313	0.339727	NA		0
ENSRNOG00000001766	Tfrc	Tfrc	RGD70488	TR;Trfr;tfR;tfR1	64678	64678	chr11	69977855	69993632	-	protein_coding	FALSE	3056	43			475.348	809.866	642.607	3.61735	6.16299	4.89017	-0.758831	0.590975	2.75947e-13	1.09831e-11		462.552	782.929	622.741	3.51997	5.958	4.73899	-0.748541	0.595205	2.55452e-10	5.4863e-09		530.414	549.601	540.008	4.03639	4.1824	4.1094	0.967871	0.822658	0.935689		464.16
ENSRNOG00000001767	RGD1562339	RGD1562339	RGD1562339	LOC498107	498107	-	chr11	81578738	81625179	+	protein_coding	FALSE	741	43			40.0963	44.6496	42.3729	1.2584	1.4013	1.32985	-0.118768	0.920974	0.766943	0.883804		34.8552	43.162	39.0086	1.09391	1.35461	1.22426	-0.234512	0.849973	0.553519	0.737175		43.9769	32.6073	38.2921	1.38019	1.02336	1.20177	1.28372	0.256417	0.540709		25.6269
ENSRNOG00000001769	Tnk2	Tnk2	RGD1305957	ACK-1;LOC303882;MGC94214	303882	303882	chr11	69929597	69966854	-	protein_coding	FALSE	3462	43			1093.73	1220.19	1156.96	7.34708	8.1966	7.77184	-0.154297	0.89857	0.276014	0.497333		1146.03	1179.56	1162.8	7.6984	7.92367	7.81103	-0.0403967	0.972388	0.75783	0.874832		1129.02	1040.79	1084.91	7.58414	6.99148	7.28781	1.08343	0.222674	0.503162		1092.9
ENSRNOG00000001770	Ehhadh	Ehhadh	RGD621441	1;LBP;MEF;Mfe;Mfe1;PBE;PBFE;perMFE-1	171142	171142	chr11	81474171	81507660	+	protein_coding	FALSE	3105	43			104.625	80.9124	92.7689	0.783623	0.606017	0.69482	0.346648	1.2716	0.165685	0.358257		126.254	78.2105	102.232	0.945618	0.585781	0.765699	0.633382	1.5512	0.0151644	0.0555288		129.892	93.9671	111.93	0.972865	0.703794	0.83833	1.34186	0.0855783	0.294761		139.673
ENSRNOG00000001773	Senp2	Senp2	RGD708378	Axam;LOC78973	78973	-	chr11	81225719	81259934	-	protein_coding	FALSE	1827	43			996.13	1393.92	1195.02	12.6797	17.7431	15.2114	-0.479199	0.717376	9.77488e-06	0.000113159		908.095	1347.69	1127.89	11.5591	17.1547	14.3569	-0.561259	0.67771	6.67782e-07	8.27996e-06		1067.33	979.754	1023.54	13.5859	12.4713	13.0286	1.08789	0.274415	0.560616		1046.98
ENSRNOG00000001774	D3ZWD1_RAT	Lrch3	RGD1306200	LOC303883	303883	-	chr11	69595483	69692162	-	protein_coding	FALSE	2343	43			1614.93	1385.61	1500.27	16.0292	13.7531	14.8911	0.219013	1.16394	0.00899047	0.0394543		1589.37	1339.6	1464.48	15.7755	13.2964	14.5359	0.24472	1.18486	0.000986926	0.00555005		1446.95	1724.96	1585.95	14.3619	17.1213	15.7416	0.841271	0.0244379	0.132154		1511.7
ENSRNOG00000001776	Muc20	Muc20	RGD1304865	LOC303886	303886	303886	chr11	69808274	69823525	+	protein_coding	FALSE	1549	43			21.1099	6.50915	13.8095	0.316933	0.0977247	0.207329	1.12867	2.18657	0.0134435	0.0545476		27.769	6.29206	17.0306	0.416909	0.0944655	0.255687	1.50274	2.83381	0.000440222	0.00274811		37.2009	10.6978	23.9493	0.558513	0.160611	0.359562	2.3055	0.00227078	0.0243503		18.2191
ENSRNOG00000001777	F1M7W8_RAT	-	RGD	-	-	-	chr11	69830275	69858342	-	protein_coding	FALSE	7258	43			44.4339	7.89053	26.1622	0.142374	0.0252825	0.083828	1.96824	3.91291	5.16037e-07	8.0199e-06		39.0971	7.62711	23.3621	0.125274	0.0244385	0.074856	1.96987	3.91732	1.07398e-08	1.8013e-07		50.6264	95.3292	72.9778	0.162215	0.30545	0.233833	0.611014	0.0430618	0.191466		40.7225
ENSRNOG00000001781	D4AC69_RAT	Lmln	RGD1311465	LOC363795	363795	363795	chr11	69481116	69547133	-	protein_coding	FALSE	4410	43			429.694	370.732	400.213	2.26596	1.95503	2.1105	0.20181	1.15014	0.347253	0.570553		447.396	358.383	402.89	2.35931	1.88991	2.12461	0.31266	1.242	0.0327889	0.102323		394.659	400.555	397.607	2.08121	2.1123	2.09675	0.985596	0.872793	0.958193		437.966
ENSRNOG00000001782	Osbpl11	Osbpl11	RGD1307294	LOC303888	303888	303888	chr11	69356219	69418534	-	protein_coding	FALSE	3958	43			852.726	875.017	863.871	5.01032	5.14129	5.0758	-0.0368021	0.974813	0.665407	0.822702		818.639	845.931	832.285	4.81004	4.97039	4.89021	-0.0460661	0.968574	0.56203	0.74404		872.488	787.343	829.916	5.12643	4.62615	4.87629	1.10622	0.184437	0.455645		863.71
ENSRNOG00000001783	Tra2b	Tra2b	RGD619886	RA301;Sfrs10;Srsf10;TRA-2 beta;TRA2-beta	117259	117259	chr11	81026728	81044936	+	protein_coding	FALSE	1978	43			3903.48	4624.32	4263.9	45.8942	54.3693	50.1317	-0.240917	0.846207	0.0424966	0.134842		3633.82	4470.93	4052.37	42.7237	52.5658	47.6447	-0.295154	0.814985	0.00681008	0.0287994		4172.74	4094.11	4133.42	49.0599	48.1354	48.5977	1.01921	0.635749	0.841982		3971.84
ENSRNOG00000001785	Etv5	Etv5	RGD1309590	LOC303828	303828	303828	chr11	80846285	80904013	+	protein_coding	FALSE	3897	43			289.484	271.772	280.628	1.72753	1.62183	1.67468	0.073533	1.05229	0.849446	0.930354		249.735	262.757	256.246	1.49032	1.56803	1.52918	-0.0676864	0.954167	0.807035	0.900177		258.599	209.04	233.82	1.54322	1.24747	1.39535	1.20517	0.326707	0.614298		211.462
ENSRNOG00000001786	Snx4	Snx4	RGD1309763	LOC360725	360725	360725	chr11	69283046	69340448	-	protein_coding	FALSE	2396	43			985.366	992.834	989.1	9.56406	9.63655	9.6003	-0.0107155	0.9926	0.914979	0.962298		913.011	959.823	936.417	8.86177	9.31613	9.08895	-0.071194	0.95185	0.401421	0.61018		1160.11	1201.33	1180.72	11.2601	11.6602	11.4602	0.96563	0.43904	0.71127		1034.72
ENSRNOG00000001789	Zfp148	Zfp148	RGD62063	Zbp-89;Znf148	58820	58820	chr11	69103659	69213745	-	protein_coding	FALSE	2680	43			2822.38	2612.31	2717.35	24.4913	22.6685	23.5799	0.109441	1.07881	0.403699	0.625371		2575.44	2525.5	2550.47	22.3484	21.9152	22.1318	0.0275902	1.01931	0.829097	0.91296		2805.52	3009.8	2907.66	24.3451	26.1177	25.2314	0.93274	0.244328	0.527995		2794.04
ENSRNOG00000001792	Slc12a8	Slc12a8	RGD628730	Ccc9	266733	266733	chr11	68934104	69087168	-	protein_coding	FALSE	2455	43			23.6072	25.6388	24.623	0.223627	0.242873	0.23325	-0.100582	0.932656	0.771942	0.886393		26.5154	24.7851	25.6502	0.251176	0.234785	0.24298	0.0810699	1.0578	0.800729	0.897691		25.888	52.2265	39.0573	0.245233	0.494734	0.369983	0.554184	0.00564046	0.0476348		44.3194
ENSRNOG00000001793	F1M3W7_RAT	Heg1	RGD1564641	LOC303891;LOC689710;RGD1564641	689710	-	chr11	68828747	68889225	-	protein_coding	FALSE	3788	43			1401.83	2512.8	1957.32	8.6063	15.427	12.0166	-0.828033	0.563297	1.12708e-11	3.71119e-10		1424.1	2429.08	1926.59	8.74306	14.913	11.828	-0.753512	0.593158	4.41373e-08	6.79955e-07		1205.71	1907.76	1556.73	7.40226	11.7124	9.55732	0.639972	3.61294e-06	0.000149601		1465.07
ENSRNOG00000001794	Muc13	Muc13	RGD708547	LOC207126;Ly64;MUC-13;Muc-123	207126	-	chr11	68772164	68794880	-	protein_coding	FALSE	2525	43			0	0	0	0	0	0	NA	NA	NA	NA		0.36278	0	0.18139	0.00334128	0	0.00167064	0.0804244	1.05733	0.598861	NA		0	1.05298	0.526492	0	0.00969822	0.00484911	0.842113	0.280373	NA		2.06915
ENSRNOG00000001795	D4AC54_RAT	Itgb5	RGD628869	LOC498091;RGD1563276	257645	257645	chr11	68642155	68759197	-	protein_coding	FALSE	3992	43			970.503	795.266	882.884	5.65377	4.6329	5.14334	0.273461	1.2087	0.195175	0.399856		789.866	768.846	779.356	4.60145	4.479	4.54022	0.0365043	1.02563	0.857048	0.928342		857.507	1036.13	946.82	4.99549	6.03611	5.5158	0.834026	0.115175	0.348182		602.85
ENSRNOG00000001796	Dgkg	Dgkg	RGD2499	DGKIII;Dagk3	25666	25666	chr11	80623183	80814779	+	protein_coding	FALSE	3495	43			12.1899	27.5527	19.8713	0.0811121	0.183336	0.132224	-0.637349	0.642893	0.187831	0.389237		12.8383	26.6281	19.7332	0.0854261	0.177184	0.131305	-0.642706	0.64051	0.159537	0.336308		16.7233	10.2875	13.5054	0.111277	0.0684533	0.0898651	1.43323	0.161393	0.421765		8.11794
ENSRNOG00000001797	Umps	Umps	RGD1311908	LOC288051	288051	288051	chr11	68619834	68630244	+	protein_coding	FALSE	1606	43			804.127	900.25	852.188	11.6442	13.0361	12.3402	-0.160291	0.894845	0.203737	0.411156		743.077	870.344	806.711	10.7602	12.6031	11.6816	-0.224332	0.855991	0.06694	0.178053		871.255	845.247	858.251	12.6163	12.2397	12.428	1.03034	0.663694	0.858219		846.204
ENSRNOG00000001803	Dnajb11	Dnajb11	RGD1307373	ERdj3;ERj3p;LOC360734;LRRGT00084;MGC112680	360734	360734	chr11	80360406	80376870	-	protein_coding	FALSE	1874	43			1563.2	1553.05	1558.12	19.3988	19.2729	19.3359	0.00961634	1.00669	0.907976	0.959251		1330.91	1501.41	1416.16	16.5162	18.6321	17.5742	-0.172122	0.887537	0.0201498	0.0696971		1229.73	1080.96	1155.35	15.2606	13.4144	14.3375	1.13597	0.0465538	0.200762		1207.26
ENSRNOG00000001804	ITPR2_RAT	-	RGD	-	-	-	chr4	183677608	183988054	-	protein_coding	FALSE	10492	43			584.871	622.472	603.671	1.29638	1.37973	1.33805	-0.083061	0.944053	0.739677	0.86795		573.745	601.785	587.765	1.27172	1.33387	1.3028	-0.0636182	0.956861	0.793838	0.894681		605.658	617.211	611.434	1.34246	1.36806	1.35526	0.981041	0.785085	0.918337		575.696
ENSRNOG00000001806	Fetub	Fetub	RGD69293	Fet;Fet_mapped;IRL685;Pp63	83928	83928	chr11	80276849	80287446	-	protein_coding	FALSE	1435	43			0	0	0	0	0	0	NA	NA	NA	NA		0	0	0	0	0	0	NA	NA	NA	NA		0	0	0	0	0	0	NA	NA	NA		0.363221
ENSRNOG00000001807	Sspn	Sspn	RGD1559723	LOC500364;RGD1559723	500364	500364	chr4	183546151	183578667	+	protein_coding	FALSE	3552	43			235.893	292.088	263.99	1.54445	1.91237	1.72841	-0.286039	0.820151	0.249284	0.467056		249.032	282.377	265.705	1.63048	1.84879	1.73963	-0.167494	0.890388	0.48564	0.684558		162.546	163.998	163.272	1.06423	1.07374	1.06898	0.991034	0.941191	0.98218		149.096
[truncated: 28,435 more rows]
[truncated: 8 more columns]
