# Supplementary material for: Neurotranscriptomics: The Effects of Neonatal Stimulus Deprivation on the Rat Pineal Transcriptome
Source: PLoS One. 2015 Sep 14;10(9):e0137548. doi: 10.1371/journal.pone.0137548 (PMC4569390; doi:10.1371/journal.pone.0137548)
Supplement: S3 Dataset — (XLSX) [file pone.0137548.s004.xlsx]

## Sheet: InVitro
GENE INFO																DBcAMP vs Untreated Control											NE vs Untreated Control											SUMMARY STATS
Gene Ids							Locus				Misc Info					Mean Normalized Read Counts			Mean Normalized FPKM			Statistics					Mean Normalized Read Counts			Mean Normalized FPKM			Statistics
Ensembl_ID	Ensembl_geneName	RGD_SYMBOLS	RGD_ID	RGD_OLDSYMBOLS	RGD_ENTREZID	NCBI_ENTREZID	chrom	start	end	strand	geneType	drop	geneLength	M	Untreated	Untreated	DBcAMP	baseMean	Untreated	DBcAMP	baseMean	log2FC	foldChange(DBcAMP/Untreated)	pvalue	FDR		Untreated	NE	baseMean	Untreated	NE	baseMean	log2FC	foldChange(NE/Untreated)	pvalue	FDR		Testable?	Best_FC	FC_direction	Best_FDR
ENSRNOG00000000001	Arsj	Arsj	RGD1307640	LOC311013;RGD1307640	311013	311013	chr2	223574824	223666259	+	protein_coding	FALSE	1794	14.323		5.38624	2.72265	4.05444	0.209618	0.105958	0.157788	-0.502127	0.706065	0.222845	NA		5.70412	8.08148	6.8928	0.22199	0.31451	0.26825	0.291254	1.2237	0.414441	0.599222		No	1.4163	Untreated (?)	NA
ENSRNOG00000000007	Gad1	Gad1	RGD2652	Gad67	24379	24379	chr3	52789369	52830036	+	protein_coding	FALSE	3461	14.323		13.0882	37.2116	25.1499	0.264024	0.750658	0.507341	1.32374	2.50315	1.16412e-06	6.77684e-06		13.8691	22.0351	17.9521	0.279777	0.444509	0.362143	0.536852	1.4508	0.063786	0.155416		Yes	2.50315	Treated	6.77684e-06
ENSRNOG00000000008	Alx4	Alx4	RGD1310201	LOC296511	296511	296511	chr3	78057750	78094285	+	protein_coding	FALSE	1812	14.323		56.6207	91.6212	74.121	2.18164	3.53024	2.85594	0.650505	1.56972	0.00122287	0.00399687		60.0126	89.5142	74.7634	2.31233	3.44905	2.88069	0.52786	1.44179	0.00787214	0.0279814		Yes	1.56972	Treated	0.00399687
ENSRNOG00000000009	Tmco5b	Tmco5b	RGD1561237	LOC366158;RGD1561237	366158	-	chr3	99125475	99145587	+	protein_coding	FALSE	924	14.323		0	0	0	0	0	0	NA	NA	NA	NA		0	0	0	0	0	0	NA	NA	NA	NA		No	NA	NA	NA
ENSRNOG00000000010	Cbln1	Cbln1	RGD1562813	LOC498922	498922	498922	chr19	20941253	20945063	+	protein_coding	FALSE	2444	14.323		19.865	102.322	61.0934	0.567484	2.92303	1.74526	2.17957	4.53017	8.63301e-23	2.23324e-21		21.061	49.2395	35.1502	0.601649	1.40663	1.00414	0.905731	1.87349	0.00427373	0.0166665		Yes	4.53017	Treated	2.23324e-21
ENSRNOG00000000012	Tcf15	Tcf15	RGD1308464	LOC296272	296272	296272	chr3	142491726	142497097	+	protein_coding	FALSE	588	14.323		0.917411	1.54446	1.23094	0.108931	0.183386	0.146159	0.208214	1.15526	0.562614	NA		0.971639	0.699816	0.835728	0.11537	0.0830946	0.0992324	-0.0448489	0.969391	0.84389	NA		No	1.15526	Treated (?)	NA
ENSRNOG00000000014	F1LUT6_RAT	-	RGD	-	-	-	chr3	147403378	147422630	-	protein_coding	FALSE	943	14.323		48.8191	72.2675	60.5433	3.61447	5.35054	4.4825	0.418517	1.33655	0.246327	0.360328		51.7784	69.6974	60.7379	3.83357	5.16025	4.49691	0.311957	1.24139	0.332136	0.514853		Yes	1.33655	Treated	0.360328
ENSRNOG00000000017	Steap1	Steap1	RGD1311543	LOC297738	297738	297738	chr4	24962597	24973106	+	protein_coding	FALSE	1200	14.323		163.541	230.679	197.11	9.51505	13.4212	11.4681	0.462629	1.37805	0.0272183	0.0600848		173.297	190.229	181.763	10.0827	11.0678	10.5752	0.134252	1.09752	0.329111	0.511466		Yes	1.37805	Treated	0.0600848
ENSRNOG00000000021	Fbxl14	-	RGD	-	-	-	chr4	155824985	155826188	+	protein_coding	FALSE	1203	14.323		48.3334	80.3062	64.3198	2.80509	4.66068	3.73289	0.466448	1.3817	0.239867	0.353372		51.2467	72.3027	61.7747	2.97418	4.19619	3.58518	0.411021	1.32963	0.143142	0.28514		Yes	1.3817	Treated	0.28514
ENSRNOG00000000024	B4F7C7_RAT	Hebp1	RGD1304581	LOC362454	362454	-	chr4	172058448	172095009	-	protein_coding	FALSE	1006	14.323		202.868	234.219	218.543	14.0793	16.2551	15.1672	0.191517	1.14196	0.36255	0.485847		214.988	241.119	228.054	14.9205	16.734	15.8272	0.157812	1.11559	0.155423	0.303089		Yes	1.14196	Treated	0.303089
ENSRNOG00000000028	Nde1	Nde1	RGD620038	Nude	83836	83836	chr10	778994	814272	-	protein_coding	FALSE	1307	14.323		183.631	117.767	150.699	9.80924	6.29092	8.05008	-0.625247	0.648309	6.06287e-06	3.1432e-05		194.58	130.668	162.624	10.3942	6.98006	8.68711	-0.556638	0.679885	6.31022e-05	0.00040743		Yes	1.54248	Untreated	3.1432e-05
ENSRNOG00000000029	MYH11_RAT	Myh11	RGD3136	LOC497849;RGD1564935;SMMHC	24582	24582	chr10	666714	776052	+	protein_coding	FALSE	6079	14.323		2156.53	1882.24	2019.38	24.7679	21.6177	23.1928	-0.194661	0.873778	0.0109373	0.0275179		2285.42	1736.55	2010.99	26.2482	19.9444	23.0963	-0.395136	0.760418	1.00978e-15	2.5119e-14		Yes	1.31507	Untreated	2.5119e-14
ENSRNOG00000000033	Tmcc2	Tmcc2	RGD1311960	LOC305095;RGD1311960	305095	305095	chr13	45247293	45283883	-	protein_coding	FALSE	2351	14.323		363.493	379.44	371.467	10.7947	11.2683	11.0315	0.0636108	1.04508	0.498882	0.617805		385.225	481.084	433.155	11.4401	14.2868	12.8634	0.317949	1.24656	0.000246612	0.00138108		Yes	1.24656	Treated	0.00138108
ENSRNOG00000000034	Nuak2	Nuak2	RGD1359167	1200013b22rik;MGC93817;Snark;UV126	289419	289419	chr13	45205572	45222317	+	protein_coding	FALSE	2902	14.323		37.0679	61.9545	49.5112	0.891799	1.49053	1.19117	0.685732	1.60852	0.00106584	0.00354132		39.2789	39.0689	39.1739	0.944991	0.93994	0.942466	-0.0146162	0.98992	0.949812	0.973845		Yes	1.60852	Treated (?)	0.00354132
ENSRNOG00000000035	LOC100363761	Tmed11	RGD1588776	LOC689712	689712	689712	chr14	1466846	1487827	+	protein_coding	FALSE	645	14.323		0	0.397893	0.198946	0	0.0430698	0.0215349	0.119659	1.08648	0.447051	NA		0	0	0	0	0	0	NA	NA	NA	NA		No	NA	NA	NA
ENSRNOG00000000036	Klhdc8a	Klhdc8a	RGD1305132	LOC305096;RGD1305132	305096	305096	chr13	45188545	45195227	+	protein_coding	FALSE	1795	14.323		16.33	17.3749	16.8525	0.635167	0.675811	0.655489	0.062972	1.04462	0.853651	0.900772		17.3075	10.2384	13.773	0.673189	0.398228	0.535709	-0.442497	0.73586	0.214528	0.383105		Yes	1.35895	Untreated (?)	0.383105
ENSRNOG00000000039	-	-	RGD	-	-	-	chr5	18864494	18868814	+	pseudogene	FALSE	996	14.323		0.304785	0	0.152393	0.0213649	0	0.0106824	-0.0864701	0.941824	0.547037	NA		0.323692	0	0.161846	0.0226902	0	0.0113451	-0.0713551	0.951744	0.530246	NA		No	1.06177	Untreated	NA
ENSRNOG00000000040	RGD1304622	RGD1304622	RGD1304622	LOC305101	305101	-	chr13	70180757	70212991	-	protein_coding	FALSE	3736	14.323		755.843	549.813	652.828	14.1251	10.2748	12.1999	-0.448507	0.732801	0.000139051	0.0005618		801.079	556.377	678.728	14.9704	10.3975	12.684	-0.514598	0.699988	4.9459e-07	4.75476e-06		Yes	1.4286	Untreated	4.75476e-06
ENSRNOG00000000041	Slc26a1	Slc26a1	RGD620136	sat-1	64076	64076	chr14	1581266	1586873	+	protein_coding	FALSE	3711	14.323		0.304785	0.382084	0.343435	0.00573415	0.00718843	0.00646129	0.0251384	1.01758	0.902699	NA		0.323692	0	0.161846	0.00608986	0	0.00304493	-0.0713551	0.951744	0.530246	NA		No	1.0507	Untreated (?)	NA
ENSRNOG00000000042	Xpr1	Xpr1	RGD1306554	LOC289424	289424	289424	chr13	70238355	70379254	-	protein_coding	FALSE	2410	14.323		765.175	834.024	799.599	22.1671	24.1617	23.1644	0.123764	1.08957	0.136267	0.226674		810.964	824.696	817.83	23.4937	23.8915	23.6926	0.0240125	1.01678	0.758357	0.859977		Yes	1.08957	Treated	0.226674
ENSRNOG00000000043	LOC100361089	Idua	RGD1310943	LOC360904	360904	360904	chr14	1572617	1587520	-	protein_coding	FALSE	3133	14.323		468.73	416.909	442.819	10.4455	9.29066	9.86807	-0.164064	0.892507	0.218206	0.3291		496.702	489.174	492.938	11.0688	10.9011	10.9849	-0.02034	0.986	0.835172	0.908516		Yes	1.12044	Untreated	0.3291
ENSRNOG00000000044	Tmem175	Tmem175	RGD1309712	LOC305623;RGD1309712	305623	305623	chr14	1614531	1630636	-	protein_coding	FALSE	1883	14.323		702.43	692.959	697.695	26.0447	25.6935	25.8691	-0.0200539	0.986196	0.790428	0.857523		744.43	756.477	750.454	27.6019	28.0486	27.8253	0.0233986	1.01635	0.734058	0.843944		Yes	1.01635	Treated (?)	0.843944
ENSRNOG00000000045	Cd244	-	RGD	-	-	-	chr13	87513412	87531211	+	protein_coding	FALSE	1352	14.323		0.857636	1.16269	1.01016	0.0442886	0.0600419	0.0521653	0.0895296	1.06402	0.785949	NA		0.907559	1.46585	1.1867	0.0468667	0.0756971	0.0612819	0.140992	1.10266	0.627556	NA		No	1.10266	Treated	NA
ENSRNOG00000000047	Cd82	Cd82	RGD69070	Kai1	83628	83628	chr3	77831775	77875764	-	protein_coding	FALSE	1810	14.323		2445.21	6408.81	4427.01	94.3198	247.209	170.765	1.38357	2.60913	4.66045e-129	1.64297e-126		2591.24	5508.47	4049.85	99.9527	212.48	156.216	1.07767	2.11063	5.98709e-53	7.1092e-51		Yes	2.60913	Treated	1.64297e-126
ENSRNOG00000000048	Gak	Gak	RGD621589	-	81659	81659	chr14	1630889	1710373	+	protein_coding	FALSE	4453	14.323		4512.23	4206.53	4359.38	70.7465	65.9534	68.3499	-0.100613	0.932636	0.0110948	0.0278639		4782.05	4540.09	4661.07	74.9769	71.1833	73.0801	-0.0741981	0.94987	0.122243	0.254413		Yes	1.07223	Untreated	0.0278639
ENSRNOG00000000050	F1LU20_RAT	-	RGD	-	-	-	chr20	48078143	48078949	+	protein_coding	FALSE	222	14.323		0	0	0	0	0	0	NA	NA	NA	NA		0	0	0	0	0	0	NA	NA	NA	NA		No	NA	NA	NA
ENSRNOG00000000053	Crp	Crp	RGD2411	Aa1249;Ab1-341;Ab2-196;Ac1-114;Ac1262;Ac2-069;Ba2-693	25419	-	chr13	88702174	88704041	+	protein_coding	FALSE	1649	14.323		2.07963	1.54446	1.81204	0.0880503	0.0653917	0.076721	-0.13583	0.910146	0.716459	NA		2.20506	0	1.10253	0.093361	0	0.0466805	-0.406995	0.754193	0.097832	NA		No	1.32592	Untreated	NA
ENSRNOG00000000054	Abhd8	Abhd8	RGD1305693	LOC306338	306338	306338	chr16	18628137	18634875	-	protein_coding	FALSE	1982	14.323		411.134	552.008	481.571	14.4826	19.445	16.9638	0.392558	1.31272	0.0756883	0.140487		435.803	541.367	488.585	15.3516	19.0701	17.2109	0.301722	1.23262	0.0337827	0.0932044		Yes	1.31272	Treated	0.0932044
ENSRNOG00000000055	LOC305103	Fcrl6	RGD1563939	Gp42;LOC305103	305103	-	chr13	88606173	88611105	-	protein_coding	FALSE	722	14.323		0	0	0	0	0	0	NA	NA	NA	NA		0	0	0	0	0	0	NA	NA	NA	NA		No	NA	NA	NA
ENSRNOG00000000060	Cplx1	Cplx1	RGD70944	CPX I	64832	64832	chr14	1732343	1763171	+	protein_coding	FALSE	2095	14.323		12.5366	33.3256	22.9311	0.417795	1.11061	0.7642	1.2013	2.29947	2.51551e-05	0.000116756		13.2876	25.2345	19.2611	0.442823	0.840963	0.641893	0.731411	1.66026	0.0113421	0.0382066		Yes	2.29947	Treated	0.000116756
ENSRNOG00000000062	Pcgf3	Pcgf3	RGD1311479	LOC305624;Rnf3	305624	305624	chr14	1784369	1839263	-	protein_coding	FALSE	1554	14.323		454.872	928.962	691.917	20.4364	41.7362	31.0863	1.01502	2.02093	1.01892e-24	2.90334e-23		482.066	802.431	642.249	21.6581	36.0515	28.8548	0.722935	1.65054	8.70084e-14	1.88651e-12		Yes	2.02093	Treated	2.90334e-23
ENSRNOG00000000064	Atp5i	Atp5i	RGD621377	Atp5k	140608	140608	chr14	1867343	1868472	+	protein_coding	FALSE	289	14.323		1063.4	906.932	985.167	256.901	219.1	238.001	-0.228647	0.853435	0.00380975	0.0109057		1127.04	1067.34	1097.19	272.275	257.852	265.064	-0.0785262	0.947025	0.315933	0.497552		Yes	1.17174	Untreated	0.0109057
ENSRNOG00000000065	Pde6b	Pde6b	RGD1311039	LOC289878	289878	289878	chr14	1871036	1914170	-	protein_coding	FALSE	2772	14.323		253.927	200.506	227.216	6.3956	5.0501	5.72285	-0.310824	0.806181	0.188299	0.293665		269.021	172.923	220.972	6.77578	4.35538	5.56558	-0.570656	0.67331	0.0101963	0.0349906		Yes	1.4852	Untreated	0.0349906
ENSRNOG00000000066	Fbxo28	Fbxo28	RGD1304584	LOC305105	305105	305105	chr13	98317302	98342771	-	protein_coding	FALSE	1497	14.323		520.316	670.39	595.353	24.2668	31.2659	27.7664	0.362787	1.28591	1.08805e-07	7.3963e-07		551.418	714.35	632.884	25.7173	33.3162	29.5167	0.367305	1.28994	0.000230447	0.00130126		Yes	1.28994	Treated	7.3963e-07
ENSRNOG00000000068	Ppp2r5a	Ppp2r5a	RGD1308022	LOC312754	312754	312754	chr13	107413760	107458156	-	protein_coding	FALSE	2596	14.323		1831.35	2038.18	1934.76	49.2529	54.8156	52.0342	0.152849	1.11176	0.0181764	0.0426329		1940.66	1958.75	1949.71	52.1929	52.6794	52.4361	0.0127044	1.00884	0.826678	0.90364		Yes	1.11176	Treated	0.0426329
ENSRNOG00000000070	Dr1	LOC100910207	RGD6499394	-	100910207	100910207	chr14	2005938	2017291	-	protein_coding	FALSE	3007	14.323		922.807	946.491	934.649	21.4261	21.976	21.7011	0.034842	1.02444	0.73571	0.816743		977.843	1080.16	1029	22.704	25.0797	23.8918	0.139794	1.10175	0.151933	0.297697		Yes	1.10175	Treated	0.297697
ENSRNOG00000000073	TMED5_RAT	Tmed5	RGD1359437	LRRG00120;MGC95001	289883	289883	chr14	2155593	2177986	+	protein_coding	FALSE	1009	14.323		278.946	386.521	332.733	19.3017	26.7453	23.0235	0.462199	1.37764	2.79022e-07	1.77718e-06		295.618	386.478	341.048	20.4553	26.7423	23.5988	0.377865	1.29942	0.000125215	0.000755514		Yes	1.37764	Treated	1.77718e-06
ENSRNOG00000000075	Mtf2	Mtf2	RGD1304727	LOC360905;RGD1304727	360905	360905	chr14	2189595	2232660	-	protein_coding	FALSE	2555	14.323		626.335	650.742	638.538	17.1152	17.7821	17.4487	0.0541662	1.03826	0.564071	0.675415		663.703	667.028	665.366	18.1363	18.2272	18.1817	0.00717654	1.00499	0.937613	0.967138		Yes	1.03826	Treated	0.675415
ENSRNOG00000000081	LOC305633	-	RGD	-	-	-	chr14	13013955	13107467	+	protein_coding	FALSE	666	14.323		223.822	158.476	191.149	23.4636	16.6133	20.0385	-0.484251	0.714868	0.00133127	0.00431352		237.174	157.247	197.211	24.8633	16.4845	20.6739	-0.574935	0.671317	3.24413e-05	0.000223111		Yes	1.48961	Untreated	0.000223111
ENSRNOG00000000082	Hltf	Hltf	RGD1309031	LOC295568;Smarca3;Snf2l3	295568	295568	chr2	105202486	105262095	+	protein_coding	FALSE	4915	14.323		2061.09	1745.06	1903.08	29.2778	24.7887	27.0333	-0.235766	0.849234	0.0358183	0.0755593		2184.01	1893.65	2038.83	31.0239	26.8994	28.9616	-0.201944	0.869378	0.0440146	0.11568		Yes	1.17753	Untreated	0.0755593
ENSRNOG00000000084	F1M011_RAT	-	RGD	-	-	-	chr1	61816574	61894378	+	protein_coding	FALSE	6141	14.323		2.93441	1.54509	2.23975	0.0333617	0.0175663	0.025464	-0.313716	0.804567	0.427452	NA		3.10989	1.08174	2.09581	0.0353567	0.0122984	0.0238275	-0.411246	0.751974	0.212632	NA		No	1.32983	Untreated	NA
ENSRNOG00000000091	Smad9	Smad9	RGD71004	Madh9;Smad8	85435	85435	chr2	144014435	144030672	+	protein_coding	FALSE	1599	14.323		8.24427	7.00462	7.62445	0.359973	0.305845	0.332909	-0.115597	0.923	0.779005	0.849442		8.74467	12.5999	10.6723	0.381822	0.550152	0.465987	0.288754	1.22158	0.423214	0.607234		Yes	1.22158	Treated (?)	0.607234
ENSRNOG00000000093	-	-	RGD	-	-	-	chr2	107491527	107491895	+	pseudogene	FALSE	366	14.323		0	0	0	0	0	0	NA	NA	NA	NA		0	0	0	0	0	0	NA	NA	NA	NA		No	NA	NA	NA
ENSRNOG00000000095	F1LTD0_RAT	Gpr89b	RGD1304837	Gpr89;LOC362003;RGD1304837	362003	362003	chr2	191676242	191700448	-	protein_coding	FALSE	1865	14.323		485.131	477.413	481.272	18.1613	17.8723	18.0168	-0.0241607	0.983393	0.794542	0.860257		514.109	512.651	513.38	19.2461	19.1915	19.2188	-0.0058178	0.995976	0.940571	0.969005		Yes	1.01689	Untreated	0.860257
ENSRNOG00000000096	NHRF3_RAT	Pdzk1	RGD70924	Clamp	65144	65144	chr2	191659525	191675995	+	protein_coding	FALSE	1988	14.323		6.78929	9.69785	8.24357	0.238437	0.340585	0.289511	0.335492	1.26181	0.401041	0.524174		7.19198	9.19522	8.1936	0.252579	0.322933	0.287756	0.201899	1.15021	0.575358	0.73511		Yes	1.26181	Treated	0.524174
ENSRNOG00000000097	Cd160	Cd160	RGD1563598	LOC502585;RGD1563598	502585	-	chr2	191611720	191619320	-	protein_coding	FALSE	552	14.323		0.304785	0	0.152393	0.0385497	0	0.0192748	-0.0864701	0.941824	0.547037	NA		0.323692	0	0.161846	0.0409411	0	0.0204706	-0.0713551	0.951744	0.530246	NA		No	1.06177	Untreated	NA
ENSRNOG00000000098	Zfp364	Rnf115	RGD1305315	LOC362002;Zfp364	362002	362002	chr2	191528020	191596690	+	protein_coding	FALSE	1212	14.323		785.47	1296.95	1041.21	45.2473	74.7116	59.9795	0.713489	1.63977	8.21259e-15	1.27425e-13		832.349	1079.68	956.017	47.9478	62.1957	55.0718	0.369314	1.29174	4.29781e-05	0.000287258		Yes	1.63977	Treated	1.27425e-13
ENSRNOG00000000104	Thoc3	Thoc3	RGD1311669	LOC290519	290519	290519	chr17	16233850	16243042	+	protein_coding	FALSE	2115	14.323		363.827	340.263	352.045	12.0102	11.2323	11.6213	-0.0972293	0.934827	0.376118	0.499436		385.578	407.459	396.519	12.7282	13.4505	13.0894	0.076094	1.05416	0.371121	0.554912		Yes	1.06972	Untreated (?)	0.499436
ENSRNOG00000000105	Cplx2	Cplx2	RGD70945	-	116657	116657	chr17	16314591	16322938	-	protein_coding	FALSE	900	14.323		24.648	20.2522	22.4501	1.91208	1.57107	1.74157	-0.232313	0.851269	0.450554	0.572263		26.1167	38.6462	32.3814	2.02601	2.99799	2.512	0.486073	1.40063	0.0598914	0.147654		Yes	1.40063	Treated (?)	0.147654
ENSRNOG00000000108	Aga	Aga	RGD1309646	LOC290923;MGC112709	290923	290923	chr16	41383535	41395394	-	protein_coding	FALSE	1182	14.323		567.546	496.803	532.175	33.5235	29.3449	31.4342	-0.1894	0.876971	0.0203079	0.0468708		601.456	517.939	559.698	35.5265	30.5934	33.0599	-0.212647	0.862952	0.0036823	0.0146934		Yes	1.15881	Untreated	0.0146934
ENSRNOG00000000109	Fgf20	Fgf20	RGD71068	FGF-20	66017	66017	chr16	55386986	55393744	+	protein_coding	FALSE	639	14.323		0.24501	0	0.122505	0.02677	0	0.013385	-0.076273	0.948505	0.572939	NA		0.259612	0	0.129806	0.0283655	0	0.0141827	-0.0622345	0.95778	0.558765	NA		No	1.05429	Untreated	NA
ENSRNOG00000000111	RGD1565675	Coprs	RGD1565675	Copr5;LOC290925;RGD1565675	290925	290925	chr16	80557029	80562140	+	protein_coding	FALSE	552	14.323		231.758	217.478	224.618	29.3131	27.507	28.4101	-0.088582	0.940447	0.459461	0.58085		245.577	198.871	222.224	31.0609	25.1535	28.1072	-0.294513	0.815347	0.0122224	0.0406229		Yes	1.22647	Untreated	0.0406229
ENSRNOG00000000112	Zfp828	Champ1	RGD1311283	LOC306647;RGD1311283;Zfp828	306647	306647	chr16	80571254	80573660	-	protein_coding	FALSE	2406	14.323		469.154	569.808	519.481	13.614	16.5348	15.0744	0.275718	1.2106	0.000199235	0.00077981		497.19	577.432	537.311	14.4275	16.756	15.5918	0.21134	1.15776	0.0139326	0.0451133		Yes	1.2106	Treated	0.00077981
ENSRNOG00000000113	Elac1	Elac1	RGD1304757	LOC307604	307604	307604	chr18	70512718	70530066	-	protein_coding	FALSE	2836	14.323		196.155	166.256	181.206	4.82902	4.09296	4.46099	-0.233834	0.850372	0.0797599	0.146715		207.866	203.544	205.705	5.11732	5.01093	5.06413	-0.0332737	0.9772	0.769999	0.867728		Yes	1.17596	Untreated	0.146715
ENSRNOG00000000117	D3ZB88_RAT	-	RGD	-	-	-	chr18	59251132	59302720	-	protein_coding	FALSE	1551	14.323		47.9412	28.1843	38.0628	2.15806	1.26871	1.71338	-0.680237	0.624063	0.00995677	0.0253714		50.8162	46.3044	48.5603	2.28748	2.08438	2.18593	-0.128136	0.915013	0.57038	0.730962		Yes	1.6024	Untreated	0.0253714
ENSRNOG00000000119	F1M8V6_RAT	-	RGD	-	-	-	chr5	1884682	1885433	+	protein_coding	FALSE	717	14.323		0	0	0	0	0	0	NA	NA	NA	NA		0	0	0	0	0	0	NA	NA	NA	NA		No	NA	NA	NA
ENSRNOG00000000120	Tceb1	-	RGD	-	-	-	chr5	1960608	1975903	-	protein_coding	FALSE	961	14.323		410.329	394.47	402.4	29.8109	28.6587	29.2348	-0.0563881	0.961669	0.653871	0.752051		434.794	395.264	415.029	31.5883	28.7164	30.1523	-0.134839	0.910772	0.239234	0.412398		Yes	1.09797	Untreated	0.412398
ENSRNOG00000000121	Pigv	Pigv	RGD1309526	GPI-MT-II;LOC366478;PIG-V;RGD1309526	366478	366478	chr5	151404857	151416744	+	protein_coding	FALSE	2409	14.323		158.053	122.527	140.29	4.58069	3.5511	4.06589	-0.356257	0.781189	0.011249	0.0282234		167.477	146.17	156.823	4.85381	4.23629	4.54505	-0.190178	0.876498	0.168275	0.32232		Yes	1.2801	Untreated	0.0282234
ENSRNOG00000000122	KAD2_RAT	Ak2	RGD2077	-	24184	24184	chr5	148156763	148176195	+	protein_coding	FALSE	1639	14.323		392.317	487.412	439.865	16.7118	20.7627	18.7373	0.31053	1.24016	0.000490756	0.0017554		415.757	431.844	423.801	17.7103	18.3956	18.053	0.0557802	1.03942	0.501607	0.674922		Yes	1.24016	Treated	0.0017554
ENSRNOG00000000123	Rnf19b	Rnf19b	RGD1305470	Ibrdc3;LOC313806	313806	313806	chr5	148218346	148243398	+	protein_coding	FALSE	2501	14.323		2922.83	3104.37	3013.6	81.5936	86.6614	84.1275	0.0834795	1.05957	0.591397	0.698588		3097.8	2692.02	2894.91	86.4781	75.1503	80.8142	-0.196384	0.872735	0.12381	0.25683		Yes	1.14582	Untreated (?)	0.25683
ENSRNOG00000000124	F1LT60_RAT	-	RGD	-	-	-	chr9	1624966	1626196	-	protein_coding	FALSE	402	14.323		14.9856	11.5612	13.2734	2.60264	2.0079	2.30527	-0.291423	0.817096	0.383842	0.507559		15.8792	11.542	13.7106	2.75783	2.00456	2.3812	-0.313572	0.804647	0.343727	0.526963		Yes	1.24278	Untreated	0.507559
ENSRNOG00000000127	F1LT58_RAT	Kpna6	RGD1306570	LOC362607;MGC124892	362607	362607	chr5	148783561	148793601	-	protein_coding	FALSE	1246	14.323		1272.93	1223.34	1248.13	71.3266	68.5479	69.9373	-0.0581946	0.960465	0.296486	0.415158		1348.97	1356.35	1352.66	75.5877	76.0011	75.7944	0.00745742	1.00518	0.906557	0.950718		Yes	1.04116	Untreated (?)	0.415158
ENSRNOG00000000129	RGD1559864	RGD1559864	RGD1559864	LOC500446	500446	500446	chr5	59421775	59427843	+	protein_coding	FALSE	1435	14.323		5.00946	1.14657	3.07801	0.243728	0.0557846	0.149756	-0.674683	0.62647	0.0862756	NA		5.3141	2.18387	3.74899	0.25855	0.106253	0.182401	-0.451019	0.731526	0.194783	NA		No	1.59625	Untreated	NA
ENSRNOG00000000130	Dnajb5	Dnajb5	RGD1307453	LOC313811	313811	313811	chr5	59437971	59446609	+	protein_coding	FALSE	2524	14.323		114.11	137.618	125.864	3.15646	3.80673	3.48159	0.263933	1.20075	0.0557956	0.109376		120.935	140.503	130.719	3.34524	3.88654	3.61589	0.208949	1.15585	0.12715	0.261546		Yes	1.20075	Treated	0.109376
ENSRNOG00000000133	Txndc15	Txndc15	RGD1304696	LOC307180;MGC109343;RGD1304696	307180	-	chr17	14938294	14950842	-	protein_coding	FALSE	1527	14.323		1035.72	895.184	965.454	47.3556	40.9298	44.1427	-0.209007	0.865133	0.00254162	0.0076643		1097.6	1049.51	1073.56	50.1848	47.9861	49.0855	-0.0634647	0.956963	0.41709	0.601256		Yes	1.15589	Untreated	0.0076643
ENSRNOG00000000137	Ly86	Ly86	RGD1309936	LOC291359	291359	291359	chr17	33667679	33768108	-	protein_coding	FALSE	936	14.323		35.0393	21.6405	28.3399	2.61364	1.6142	2.11392	-0.596764	0.661235	0.0287188	0.0627483		37.1319	31.9346	34.5332	2.76973	2.38205	2.57589	-0.181034	0.882071	0.457793	0.637179		Yes	1.51232	Untreated	0.0627483
ENSRNOG00000000138	D4A5Q8_RAT	Glis1	RGD1308030	LOC298732	298732	298732	chr5	128666445	128739369	+	protein_coding	FALSE	2450	14.323		8.55802	25.3922	16.9751	0.243878	0.723604	0.483741	1.09397	2.1346	0.0037612	0.010785		9.07222	29.6468	19.3595	0.258531	0.844847	0.551689	1.21379	2.31946	0.000195908	0.00112532		Yes	2.31946	Treated	0.00112532
ENSRNOG00000000142	Plxdc2	Plxdc2	RGD1305962	LOC361282	361282	361282	chr17	90572390	90982073	+	protein_coding	FALSE	2735	14.323		669.501	470.197	569.849	17.0907	12.003	14.5468	-0.487855	0.713084	0.00296117	0.00876043		709.346	615.548	662.447	18.1078	15.7134	16.9106	-0.194023	0.874165	0.214677	0.383202		Yes	1.40236	Untreated	0.00876043
ENSRNOG00000000145	Pik3r3	Pik3r3	RGD621042	p55PIK	60664	60664	chr5	136497493	136566473	+	protein_coding	FALSE	1386	14.323		1930.45	1017.4	1473.93	97.2436	51.2503	74.247	-0.914299	0.530602	2.32632e-27	7.63305e-26		2045.74	1314.23	1679.99	103.051	66.2026	84.6269	-0.630212	0.646081	1.61591e-14	3.69883e-13		Yes	1.88465	Untreated	7.63305e-26
ENSRNOG00000000146	Nebl	Nebl	RGD1308315	LOC307189	307189	-	chr17	91518948	91626869	-	protein_coding	FALSE	3366	14.323		808.139	1072.33	940.236	16.7625	22.2424	19.5024	0.404921	1.32402	1.60698e-06	9.11341e-06		856.348	1198.84	1027.6	17.7624	24.8665	21.3144	0.480308	1.39504	3.84698e-09	5.02322e-08		Yes	1.39504	Treated	5.02322e-08
ENSRNOG00000000147	Mast2	Mast2	RGD1304573	LOC313819	313819	313819	chr5	136573517	136717391	-	protein_coding	FALSE	5444	14.323		1414.6	1849.46	1632.03	18.1419	23.7188	20.9303	0.381799	1.30297	1.04766e-05	5.2156e-05		1499.19	1732.17	1615.68	19.2267	22.2146	20.7206	0.206431	1.15383	0.000519079	0.002667		Yes	1.30297	Treated	5.2156e-05
ENSRNOG00000000150	LOC100364233	Dnajc1	RGD2322144	LOC100360412;LOC291369	100360412	100360412	chr17	92395863	92552165	-	protein_coding	FALSE	1595	14.323		462.5	472.839	467.67	20.245	20.6975	20.4713	0.0317782	1.02227	0.774489	0.845794		490.056	498.099	494.077	21.4512	21.8032	21.6272	0.0238229	1.01665	0.850199	0.917312		Yes	1.02227	Treated	0.845794
ENSRNOG00000000151	Ldlrap1	Ldlrap1	RGD1563417	LOC500564;RGD1563417	500564	500564	chr5	153504534	153527523	-	protein_coding	FALSE	3296	14.323		107.043	115.248	111.146	2.26746	2.44125	2.35435	0.102763	1.07383	0.525949	0.641235		113.422	142.79	128.106	2.40257	3.02467	2.71362	0.31749	1.24616	0.0338786	0.0934011		Yes	1.24616	Treated	0.0934011
ENSRNOG00000000155	Cog3	Cog3	RGD1304555	LOC361073	361073	361073	chr15	56600797	56648037	-	protein_coding	FALSE	2487	14.323		1543.2	1627.53	1585.37	43.3223	45.6899	44.5061	0.0774492	1.05515	0.150027	0.245019		1635.43	1706.1	1670.77	45.9116	47.8955	46.9036	0.0616508	1.04366	0.296201	0.476794		Yes	1.05515	Treated	0.245019
ENSRNOG00000000156	Megf6	LOC100911486;Megf6	RGD6492904;RGD621188	;Egfl3	100911486;65049	-	chr5	171017924	171050449	+	protein_coding	FALSE	4249	14.323		0.915883	0.397893	0.656888	0.0150494	0.00653801	0.0107937	-0.146457	0.903467	0.600582	NA		0.971358	1.11594	1.04365	0.015961	0.0183367	0.0171488	0.0374503	1.0263	0.886729	NA		No	1.10685	Untreated (?)	NA
ENSRNOG00000000157	Atg12	Atg12	RGD1306306	Apg12l;LOC361321;MGC125080	361321	361321	chr18	40933793	40943970	-	protein_coding	FALSE	2566	14.323		1343.09	1660.36	1501.73	36.5438	45.1765	40.8602	0.301713	1.23261	0.000235275	0.000905986		1423.25	1572.79	1498.02	38.7249	42.7938	40.7594	0.140874	1.10257	0.155495	0.303151		Yes	1.23261	Treated	0.000905986
ENSRNOG00000000158	Cdo1	Cdo1	RGD69262	CDO;CDO-I	81718	81718	chr18	40914027	40928671	-	protein_coding	FALSE	1457	14.323		521.871	411.367	466.619	25.0074	19.7122	22.3598	-0.334507	0.793055	0.00702369	0.0186957		552.974	374.392	463.683	26.4979	17.9405	22.2192	-0.547861	0.684034	1.22533e-06	1.10005e-05		Yes	1.46192	Untreated	1.10005e-05
ENSRNOG00000000161	Chm	Chm	RGD2340	REP-1	24942	24942	chrX	101753856	101927941	-	protein_coding	FALSE	3482	14.323		903.466	823.922	863.694	18.1154	16.5205	17.318	-0.13101	0.913192	0.167543	0.267374		957.367	912.011	934.689	19.1962	18.2868	18.7415	-0.0687995	0.953431	0.426216	0.609642		Yes	1.09506	Untreated	0.267374
ENSRNOG00000000164	Lamp2	Lamp2	RGD2990	LAMP-2;LGP-110;LGP-96;LGP-B	24944	24944	chrX	6908284	6951772	+	protein_coding	FALSE	1747	14.323		3477.27	4299.68	3888.47	138.967	171.834	155.4	0.303565	1.23419	0.000121239	0.000495515		3684.65	4094.55	3889.6	147.255	163.636	155.445	0.150627	1.11005	0.0506129	0.129245		Yes	1.23419	Treated	0.000495515
ENSRNOG00000000165	Pfkfb1	Pfkfb1	RGD3307	PFRX;Pfkfb01	24638	24638	chrX	39834103	39886105	+	protein_coding	FALSE	1944	14.323		4.52402	5.42917	4.9766	0.162478	0.194986	0.178732	0.159303	1.11675	0.692709	NA		4.79572	4.35173	4.57373	0.172236	0.15629	0.164263	-0.0612593	0.958427	0.865121	NA		No	1.11675	Treated (?)	NA
ENSRNOG00000000166	D3ZAQ7_RAT	Apex2	RGD1565983	LOC317628;MGC156784;RGD1565983	317628	317628	chrX	39811771	39832265	-	protein_coding	FALSE	2217	14.323		115.725	121.879	118.802	3.64443	3.83821	3.74132	0.0757104	1.05388	0.71068	0.79658		122.663	105.268	113.965	3.8629	3.3151	3.589	-0.196349	0.872757	0.319158	0.50159		Yes	1.14579	Untreated (?)	0.50159
ENSRNOG00000000167	F1LVW9_RAT	Alas2	RGD2084	ALAS-E;LOC100363476	25748	-	chrX	39800525	39810464	+	protein_coding	FALSE	936	14.323		0.856108	0.764484	0.810296	0.0638585	0.0570241	0.0604413	-0.0290663	0.980054	0.930727	NA		0.907278	0	0.453639	0.0676754	0	0.0338377	-0.280326	0.823405	0.193097	NA		No	1.21447	Untreated	NA
ENSRNOG00000000168	Gatm	Gatm	RGD71090	AT;MGC93388	81660	81660	chr3	109558048	109565432	-	protein_coding	FALSE	542	14.323		29.4679	29.7749	29.6214	3.7959	3.83546	3.81568	0.0234462	1.01638	0.936133	0.957547		31.2322	30.131	30.6816	4.02318	3.88133	3.95226	-0.0295712	0.979711	0.918248	0.957167		Yes	1.02071	Untreated (?)	0.957167
ENSRNOG00000000169	Spata5l1	Spata5l1	RGD1595990	LOC362206;LOC691729	691729	691729	chr3	109584704	109597704	+	protein_coding	FALSE	2499	14.323		62.633	64.3296	63.4813	1.74986	1.79726	1.77356	0.0322816	1.02263	0.857839	0.903431		66.3715	73.2185	69.795	1.85431	2.0456	1.94995	0.129025	1.09355	0.465255	0.64408		Yes	1.09355	Treated	0.64408
ENSRNOG00000000170	Slc30a4	Slc30a4	RGD619750	znT-4	64469	64469	chr3	109643716	109665750	-	protein_coding	FALSE	5408	14.323		1576.98	1656.23	1616.61	20.359	21.3821	20.8705	0.0702228	1.04988	0.407538	0.530563		1671.13	1660.19	1665.66	21.5745	21.4333	21.5039	-0.00895275	0.993814	0.90018	0.947151		Yes	1.04988	Treated (?)	0.530563
ENSRNOG00000000172	Sqrdl	Sqrdl	RGD1564504	Cc2-17;LOC691966	691966	691966	chr3	109566926	109752314	+	protein_coding	FALSE	1175	14.323		161.981	150.83	156.406	9.62482	8.96224	9.29353	-0.0967382	0.935145	0.593327	0.700432		171.623	161.021	166.322	10.1977	9.56779	9.88276	-0.0857507	0.942294	0.565502	0.726794		Yes	1.06935	Untreated	0.700432
ENSRNOG00000000175	Mier2	Mier2	RGD1307278	LOC362841;RGD1307278	362841	362841	chr7	11671222	11687698	+	protein_coding	FALSE	2992	14.323		199.305	272.183	235.744	4.65074	6.35133	5.50104	0.41801	1.33608	0.0553655	0.10873		211.243	270.065	240.654	4.92932	6.30191	5.61561	0.33145	1.25828	0.0781229	0.181309		Yes	1.33608	Treated	0.10873
ENSRNOG00000000177	Ppap2c	Ppap2c	RGD628893	PAP-2c;PAP2-G;PAP2-gamma;PAP2c	246115	246115	chr7	11694271	11702348	+	protein_coding	FALSE	1602	14.323		71.1861	145.28	108.233	3.10241	6.33152	4.71696	0.940119	1.91869	7.60154e-05	0.000322146		75.4296	95.0754	85.2525	3.28734	4.14354	3.71544	0.300717	1.23176	0.192474	0.354466		Yes	1.91869	Treated	0.000322146
ENSRNOG00000000184	Tmprss6	Tmprss6	RGD1307138	LOC315388	315388	315388	chr7	116391729	116419671	-	protein_coding	FALSE	2808	14.323		0.304785	1.92686	1.11582	0.00757814	0.0479092	0.0277437	0.556291	1.47048	0.111404	NA		0.323692	0.750029	0.536861	0.00804825	0.0186486	0.0133484	0.11181	1.08058	0.593837	NA		No	1.47048	Treated	NA
ENSRNOG00000000185	Mpst	Mpst	RGD620065	Mst	192172	192172	chr7	116359468	116364248	+	protein_coding	FALSE	1208	14.323		118.49	120.633	119.562	6.84824	6.97215	6.9102	0.0289585	1.02028	0.880216	0.919206		125.584	137.74	131.662	7.2583	7.96083	7.60956	0.125302	1.09074	0.522267	0.692363		Yes	1.09074	Treated	0.692363
ENSRNOG00000000186	Tst	Tst	RGD3913	-	25274	25274	chr7	116349526	116355921	-	protein_coding	FALSE	1102	14.323		114.57	130.632	122.601	7.25865	8.27625	7.76745	0.185889	1.13752	0.271709	0.388606		121.44	132.784	127.112	7.69387	8.41261	8.05324	0.121773	1.08807	0.514969	0.685978		Yes	1.13752	Treated	0.388606
ENSRNOG00000000187	Csf2rb	Csf2rb	RGD620189	Csf2rb1	171081	171081	chr7	116237278	116271993	+	protein_coding	FALSE	2894	14.323		128.91	252.411	190.661	3.10996	6.08942	4.59969	0.929102	1.90409	1.41898e-07	9.44263e-07		136.603	154.57	145.587	3.29554	3.72901	3.51228	0.167704	1.12327	0.395934	0.580366		Yes	1.90409	Treated	9.44263e-07
ENSRNOG00000000190	F1LPY5_RAT	Ep300	RGD620036	-	170915	-	chr7	119938506	120007805	+	protein_coding	FALSE	7242	14.323		1840.66	1735.2	1787.93	17.7452	16.7285	17.2369	-0.0842124	0.943299	0.113358	0.195695		1950.67	1944.18	1947.42	18.8058	18.7432	18.7745	-0.00409875	0.997163	0.943247	0.970578		Yes	1.06011	Untreated	0.195695
ENSRNOG00000000195	Vwa5a	-	RGD	-	-	301097	chr8	40850239	40874454	+	protein_coding	FALSE	3530	14.323		2657.34	1961.01	2309.18	52.5579	38.7857	45.6718	-0.436799	0.738772	3.15665e-16	5.43769e-15		2816.03	2259.86	2537.94	55.6965	44.6964	50.1965	-0.315918	0.803339	3.88395e-08	4.43517e-07		Yes	1.3536	Untreated	5.43769e-15
ENSRNOG00000000196	LOC100359906	Cyp19a1	RGD2457	Aromatase;Cyp19;Cyp19a;LOC100359906;p450arom	25147	25147	chr8	57651922	57672055	-	protein_coding	FALSE	1369	14.323		0	0	0	0	0	0	NA	NA	NA	NA		0	0.349908	0.174954	0	0.017845	0.0089225	0.0834623	1.05956	0.478543	NA		No	NA	NA	NA
ENSRNOG00000000199	Dppa5	-	RGD	-	-	-	chr8	83334203	83335056	-	protein_coding	FALSE	354	14.323		0.60957	0	0.304785	0.120223	0	0.0601114	-0.13571	0.910222	0.44053	NA		0.647385	0	0.323692	0.127681	0	0.0638404	-0.116746	0.922266	0.413895	NA		No	1.09863	Untreated	NA
ENSRNOG00000000201	Gsta2	-	RGD	-	-	24422	chr8	83299035	83315635	-	protein_coding	FALSE	1036	14.323		0	0.382084	0.191042	0	0.0257493	0.0128746	0.117328	1.08472	0.451758	NA		0	0.715822	0.357911	0	0.0482404	0.0241202	0.208595	1.15556	0.246816	NA		No	1.15556	Treated	NA
ENSRNOG00000000204	Syncrip	-	RGD	-	-	363113	chr8	93728116	93756964	-	protein_coding	FALSE	2060	14.323		1359.36	1708.71	1534.04	46.0717	57.9119	51.9918	0.328592	1.25579	4.37883e-08	3.15638e-07		1440.51	1673.21	1556.86	48.822	56.7086	52.7653	0.214383	1.16021	0.00280322	0.0116537		Yes	1.25579	Treated	3.15638e-07
ENSRNOG00000000207	LOC100365314	RGD1565766	RGD1565766	LOC500622	500622	-	chr6	26913434	26914175	+	retrotransposed	FALSE	741	14.323		8.80456	11.9904	10.3975	0.829575	1.12974	0.979659	0.347116	1.27202	0.3191	0.440269		9.33211	8.31715	8.82463	0.879281	0.78365	0.831466	-0.09508	0.93622	0.78616	0.877366		Yes	1.27202	Treated (?)	0.440269
ENSRNOG00000000216	Klf11	Klf11	RGD1306646	LOC313994;Tcfcp2l2	313994	313994	chr6	42296220	42307927	+	protein_coding	FALSE	3782	14.323		244.354	145.532	194.943	4.5109	2.6866	3.59875	-0.731033	0.602472	5.55675e-08	3.94542e-07		258.942	170.747	214.844	4.7802	3.15209	3.96615	-0.584427	0.666914	8.83566e-06	6.7928e-05		Yes	1.65983	Untreated	3.94542e-07
ENSRNOG00000000217	LOC100365881	LOC100365881;LOC100909835	RGD2318207;RGD6501756	-	100365881;100909835	100909835	chr6	90950761	90960535	+	protein_coding	FALSE	1158	14.323		60.6521	63.882	62.2671	3.65682	3.85156	3.75419	0.0782491	1.05574	0.696814	0.785529		64.2842	56.4778	60.381	3.8758	3.40514	3.64047	-0.159107	0.895579	0.468896	0.646887		Yes	1.1166	Untreated (?)	0.646887
ENSRNOG00000000219	Ano10	Ano10	RGD1308260	LOC301111;RGD1308260;Tmem16k	301111	301111	chr8	122003266	122095655	-	protein_coding	FALSE	2180	14.323		558.488	500.236	529.362	17.8864	16.0208	16.9536	-0.159894	0.895091	0.043001	0.0883073		591.882	531.291	561.587	18.9559	17.0154	17.9857	-0.154736	0.898297	0.0684242	0.163905		Yes	1.11721	Untreated	0.0883073
ENSRNOG00000000221	Abhd5	Abhd5	RGD1303237	CGI-58;LOC316122	316122	316122	chr8	122148902	122173378	+	protein_coding	FALSE	1373	14.323		307.076	360.427	333.751	15.615	18.3279	16.9714	0.225049	1.16882	0.0529422	0.104785		325.376	326.019	325.698	16.5455	16.5782	16.5619	0.00186529	1.00129	0.987206	0.992778		Yes	1.16882	Treated	0.104785
ENSRNOG00000000230	Lmf1	Lmf1	RGD1310180	Gng13;LOC360495;RGD1310180	360495	360495	chr10	14831883	14918362	+	protein_coding	FALSE	2118	14.323		190.972	165.393	178.183	6.29522	5.45203	5.87362	-0.204909	0.867593	0.129642	0.217803		202.414	186.171	194.293	6.67237	6.13696	6.40466	-0.119367	0.920591	0.386116	0.570041		Yes	1.15261	Untreated	0.217803
ENSRNOG00000000231	Kctd17	Kctd17	RGD1311154	LOC300317;RGD1311154	300317	300317	chr7	116379780	116390554	+	protein_coding	FALSE	1665	14.323		37.5547	57.5945	47.5746	1.57477	2.41509	1.99493	0.559675	1.47394	0.011913	0.0296436		39.7997	49.8094	44.8046	1.6689	2.08864	1.87877	0.271363	1.20695	0.259337	0.435297		Yes	1.47394	Treated	0.0296436
ENSRNOG00000000233	Grm6	Grm6	RGD2747	mGluR6	24419	24419	chr10	36421805	36436564	+	protein_coding	FALSE	4044	14.323		478.057	204.71	341.384	8.25343	3.53422	5.89383	-1.10472	0.464993	5.30557e-06	2.77431e-05		506.673	185.261	345.967	8.74747	3.19844	5.97295	-1.3249	0.399176	5.36845e-11	8.83089e-10		Yes	2.50516	Untreated	8.83089e-10
ENSRNOG00000000236	Zfp207	Zfp207	RGD1308121	LOC303763;MGC116398	303763	303763	chr10	68613433	68625196	+	protein_coding	FALSE	1812	14.323		3993.65	4261.96	4127.81	153.879	164.217	159.048	0.0928454	1.06647	0.102654	0.180463		4232.15	4210.69	4221.42	163.068	162.241	162.655	-0.0072851	0.994963	0.927611	0.961454		Yes	1.06647	Treated (?)	0.180463
ENSRNOG00000000237	RGD1310429	RGD1310429	RGD1310429	LOC303764	303764	303764	chr10	68586715	68600561	-	protein_coding	FALSE	2381	14.323		500.577	403.996	452.287	14.6784	11.8463	13.2623	-0.306547	0.808575	0.000507222	0.0018096		530.5	487.285	508.892	15.5558	14.2886	14.9222	-0.120734	0.91972	0.184169	0.343469		Yes	1.23674	Untreated	0.0018096
ENSRNOG00000000239	Ccl7	Ccl7	RGD1359152	MCP-3	287561	287561	chr10	70267280	70269131	+	protein_coding	FALSE	807	14.323		449.263	512.709	480.986	38.868	44.3571	41.6126	0.171629	1.12633	0.493359	0.612416		475.9	509.158	492.529	41.1726	44.0499	42.6113	0.0888662	1.06353	0.676452	0.805626		Yes	1.12633	Treated	0.612416
ENSRNOG00000000242	Synrg	Synrg	RGD620684	Ap1gbp1;Syng	84479	84479	chr10	72247719	72330036	+	protein_coding	FALSE	3684	14.323		1335	1232.62	1283.81	25.3005	23.3601	24.3303	-0.115608	0.922993	0.0387539	0.0809522		1414.81	1451.12	1432.96	26.8129	27.501	27.157	0.035567	1.02496	0.526802	0.696108		Yes	1.08343	Untreated (?)	0.0809522
ENSRNOG00000000244	Coil	Coil	RGD62031	-	50998	50998	chr10	77435824	77444876	+	protein_coding	FALSE	1482	14.323		121.414	114.69	118.052	5.71988	5.40309	5.56149	-0.0836738	0.943652	0.576637	0.685534		128.661	127.241	127.951	6.06131	5.99437	6.02784	-0.020996	0.985552	0.880442	0.935793		Yes	1.05971	Untreated	0.685534
ENSRNOG00000000245	Slc16a6	Slc16a6	RGD735117	MGC94224;Mct7B	303772	303772	chr10	98852779	98875177	+	protein_coding	FALSE	2267	14.323		1417.86	7805.5	4611.68	43.6664	240.389	142.028	2.42698	5.37765	3.95807e-143	1.71429e-140		1502.69	7547.9	4525.3	46.2791	232.456	139.368	2.24691	4.74665	3.29627e-64	4.9604e-62		Yes	5.37765	Treated	1.71429e-140
ENSRNOG00000000246	AMZ2_RAT	Amz2	RGD1304846	LOC360650;RGD1304846	360650	360650	chr10	98889303	98899839	-	protein_coding	FALSE	2947	14.323		1073.4	872.957	973.176	25.43	20.6813	23.0556	-0.296853	0.814026	1.51131e-05	7.31078e-05		1137.49	871.539	1004.51	26.9483	20.6477	23.798	-0.379867	0.768508	4.33608e-07	4.20039e-06		Yes	1.30122	Untreated	4.20039e-06
ENSRNOG00000000247	D4A9F2_RAT	Mfsd11	RGD1307394	LOC360667;RGD1307394	360667	360667	chr10	106957187	106971950	+	protein_coding	FALSE	1901	14.323		366.679	329.088	347.883	13.467	12.0864	12.7767	-0.153652	0.898972	0.194391	0.30106		388.556	351.656	370.106	14.2704	12.9152	13.5928	-0.141099	0.906828	0.212581	0.380388		Yes	1.11238	Untreated	0.30106
ENSRNOG00000000248	Sfrs2	Srsf2	RGD1359422	MGC73009;SC-35;Sfrs2	494445	494445	chr10	106954366	106956807	-	protein_coding	FALSE	1200	14.323		1241.49	1225.92	1233.71	72.2319	71.326	71.779	-0.0180119	0.987593	0.849513	0.897799		1315.7	1405.23	1360.46	76.5494	81.7583	79.1538	0.0931496	1.0667	0.265142	0.441584		Yes	1.0667	Treated (?)	0.441584
ENSRNOG00000000249	RGD1306284	Mettl23	RGD1306284	LOC287918;MGC105570;RGD1306284	287918	287918	chr10	106948771	106953447	+	protein_coding	FALSE	915	14.323		82.3064	39.4418	60.8741	6.28027	3.00955	4.64491	-0.992955	0.502448	1.05564e-06	6.19771e-06		87.238	47.5402	67.3891	6.65657	3.62749	5.14203	-0.81204	0.569576	1.87379e-05	0.000135167		Yes	1.99026	Untreated	6.19771e-06
ENSRNOG00000000250	D3ZC32_RAT	Jmjd6	RGD1305395	LOC360665;Ptdsr	360665	360665	chr10	106943142	106948652	-	protein_coding	FALSE	1654	14.323		399.083	410.313	404.698	16.8459	17.3199	17.0829	0.0403426	1.02836	0.632571	0.733563		422.956	427.223	425.089	17.8536	18.0337	17.9436	0.0146701	1.01022	0.859157	0.922784		Yes	1.02836	Treated	0.733563
ENSRNOG00000000251	St6galnac1	St6galnac1	RGD1562048	Siat7A	287920	287920	chr10	106871547	106881619	-	protein_coding	FALSE	2103	14.323		0.85458	0.397893	0.626236	0.0283713	0.0132097	0.0207905	-0.139884	0.907592	0.617197	NA		0.906997	2.53378	1.72039	0.0301115	0.0841192	0.0571153	0.359696	1.28316	0.250762	NA		No	1.28316	Treated (?)	NA
ENSRNOG00000000252	LOC100366010	LOC688424	RGD1588864	-	688424	-	chr19	3434772	3435039	+	retrotransposed	FALSE	267	14.323		0	0	0	0	0	0	NA	NA	NA	NA		0	0	0	0	0	0	NA	NA	NA	NA		No	NA	NA	NA
ENSRNOG00000000254	F1LUT1_RAT	-	RGD	-	-	-	chr6	127604903	127605785	+	protein_coding	FALSE	882	14.323		0	0	0	0	0	0	NA	NA	NA	NA		0	0	0	0	0	0	NA	NA	NA	NA		No	NA	NA	NA
ENSRNOG00000000257	Smpd3	Smpd3	RGD619754	cca1	94338	94338	chr19	36112165	36195564	-	protein_coding	FALSE	5032	14.323		109.241	52.0547	80.6479	1.51569	0.722246	1.11897	-0.966652	0.511692	7.33306e-05	0.000311552		115.77	63.4916	89.6309	1.60628	0.880931	1.24361	-0.804122	0.57271	4.11797e-05	0.000276454		Yes	1.9543	Untreated	0.000276454
ENSRNOG00000000258	Prmt7	Prmt7	RGD1304869	LOC292116;RGD1304869	361402	361402	chr19	36059836	36111354	+	protein_coding	FALSE	2303	14.323		519.872	414.496	467.184	15.7605	12.5659	14.1632	-0.324198	0.798742	2.47387e-05	0.000114992		550.963	462.927	506.945	16.703	14.0341	15.3685	-0.248145	0.841978	0.00109371	0.00516093		Yes	1.25197	Untreated	0.000114992
ENSRNOG00000000262	D3ZEI3_RAT	Zfp821	RGD1306674	LOC307834;RGD1306674;Znf821	307834	-	chr19	39585975	39604192	+	protein_coding	FALSE	1738	14.323		272.138	270.769	271.453	10.9321	10.8771	10.9046	-0.0101133	0.993015	0.93621	0.957561		288.424	287.94	288.182	11.5864	11.5669	11.5767	-0.00508467	0.996482	0.962125	0.978757		Yes	1.00703	Untreated	0.957561
ENSRNOG00000000264	Def8	Def8	RGD1309008	DEF-8;LOC307973	307973	307973	chr19	53765016	53781286	+	protein_coding	FALSE	3130	14.323		705.975	491.686	598.831	15.7475	10.9676	13.3575	-0.516181	0.69922	6.92075e-10	6.31104e-09		748.192	547.482	647.837	16.6892	12.2121	14.4507	-0.444593	0.734792	2.13456e-08	2.52673e-07		Yes	1.43016	Untreated	6.31104e-09
ENSRNOG00000000274	Phyhipl	Phyhipl	RGD1307967	LOC309901	309901	309901	chr20	18808838	18849378	+	protein_coding	FALSE	1621	14.323		318.716	246.411	282.563	13.7274	10.6131	12.1702	-0.363328	0.777369	0.00752847	0.0198477		337.756	186.537	262.146	14.5474	8.0343	11.2909	-0.83203	0.561738	7.15172e-12	1.29867e-10		Yes	1.78019	Untreated	1.29867e-10
ENSRNOG00000000275	D3ZD52_RAT	Fam13c	RGD1310149	Fam13c1;LOC294565;RGD1310149	294565	-	chr20	18850802	18977473	-	protein_coding	FALSE	1898	14.323		311.038	1368.11	839.575	11.4415	50.3259	30.8837	2.11502	4.33196	5.97801e-136	2.32361e-133		329.628	706.641	518.135	12.1253	25.9937	19.0595	1.08629	2.12328	1.26806e-36	9.31074e-35		Yes	4.33196	Treated	2.32361e-133
ENSRNOG00000000277	Tet1	Tet1	RGD1310993	Cxxc6;LOC309902	309902	309902	chr20	25131168	25159170	-	protein_coding	FALSE	2692	14.323		303.032	195.51	249.271	7.85922	5.07062	6.46492	-0.612925	0.65387	2.1218e-05	9.98275e-05		321.16	237.027	279.094	8.32937	6.14737	7.23837	-0.430412	0.74205	9.37421e-05	0.000582496		Yes	1.52936	Untreated	9.98275e-05
ENSRNOG00000000279	Rtn4ip1	Rtn4ip1	RGD1563384	LOC309912;RGD1563384	309912	309912	chr20	47818498	47857741	+	protein_coding	FALSE	2034	14.323		311.718	251.962	281.84	10.6998	8.64867	9.67425	-0.302576	0.810804	0.00952253	0.024392		330.302	246.576	288.439	11.3377	8.4638	9.90076	-0.402899	0.756337	0.00561691	0.0210171		Yes	1.32216	Untreated	0.0210171
ENSRNOG00000000281	Prodh	Prodh	RGD1590932	LOC680409;Prodh_mapped	680409	680409	chr11	84905059	84922229	+	protein_coding	FALSE	2182	14.323		55.6573	65.9384	60.7978	1.78087	2.10984	1.94536	0.220332	1.165	0.387513	0.510943		58.9794	74.0372	66.5083	1.88717	2.36898	2.12808	0.293446	1.22556	0.171127	0.326262		Yes	1.22556	Treated	0.326262
ENSRNOG00000000282	Gsc2	Gsc2	RGD1305333	Gscl;LOC363831	363831	363831	chr11	85060270	85062259	+	protein_coding	FALSE	1127	14.323		0	0.7648	0.3824	0	0.0473794	0.0236897	0.180983	1.13366	0.344573	NA		0	0	0	0	0	0	NA	NA	NA	NA		No	NA	NA	NA
ENSRNOG00000000283	Dgcr14	Dgcr14	RGD1308218	LOC360741;MGC109131	360741	360741	chr11	85064073	85072979	+	protein_coding	FALSE	1726	14.323		222.614	201.906	212.26	9.00488	8.16722	8.58605	-0.137502	0.909092	0.20465	0.313186		235.913	226.208	231.06	9.54281	9.15025	9.34653	-0.0578045	0.960725	0.583432	0.740586		Yes	1.1	Untreated	0.313186
ENSRNOG00000000288	Scarf2	Scarf2	RGD1306013	LOC287949	287949	287949	chr11	85164351	85175734	-	protein_coding	FALSE	3311	14.323		30.2046	62.0548	46.1297	0.636913	1.30852	0.972719	0.901931	1.86857	0.00167901	0.00531359		32.0092	53.0728	42.541	0.674965	1.11913	0.897046	0.619255	1.53608	0.0205059	0.0622093		Yes	1.86857	Treated	0.00531359
ENSRNOG00000000296	Aqp6	Aqp6	RGD71100	AQP-6	29170	29170	chr7	138347261	138350199	+	protein_coding	FALSE	1313	14.323		0	0	0	0	0	0	NA	NA	NA	NA		0	0	0	0	0	0	NA	NA	NA	NA		No	NA	NA	NA
ENSRNOG00000000297	Aqp2	Aqp2	RGD2142	AQP-2;AQP-CD;MGC156502;WCH-CD	25386	25386	chr7	138325854	138330891	+	protein_coding	FALSE	1397	14.323		0	0.764484	0.382242	0	0.0382066	0.0191033	0.295391	1.22722	0.210969	NA		0	0	0	0	0	0	NA	NA	NA	NA		No	NA	NA	NA
ENSRNOG00000000299	Foxo3	Foxo3	RGD1309196	Fkhrl1;Foxo3a;LOC294515	294515	294515	chr20	46171783	46262818	-	protein_coding	FALSE	2885	14.323		644.518	661.413	652.966	15.5975	16.0064	15.8019	0.0371713	1.0261	0.713674	0.799027		683.039	632.063	657.551	16.5297	15.2961	15.9129	-0.110696	0.926141	0.152317	0.298257		Yes	1.07975	Untreated (?)	0.298257
ENSRNOG00000000302	Sesn1	Sesn1	RGD1307517	LOC294518	294518	294518	chr20	45786622	45877856	+	protein_coding	FALSE	3219	14.323		1135.51	1158.76	1147.14	24.6284	25.1328	24.8806	0.0282628	1.01978	0.736548	0.817434		1203.41	1238.85	1221.13	26.1011	26.8698	26.4854	0.0406151	1.02855	0.650145	0.788066		Yes	1.02855	Treated	0.788066
ENSRNOG00000000303	RGD1311358	Cep57l1	RGD1311358	LOC294519;RGD1311358;cep57R	294519	294519	chr20	45730365	45785949	-	protein_coding	FALSE	1482	14.323		302.92	273.326	288.123	14.2707	12.8765	13.5736	-0.144831	0.904485	0.312292	0.432609		320.98	329.797	325.388	15.1215	15.5369	15.3292	0.0364255	1.02557	0.772248	0.868729		Yes	1.1056	Untreated (?)	0.432609
ENSRNOG00000000304	Cd164	Cd164	RGD70942	MGC-24;MGC-24v;MUC-24	83689	83689	chr20	45486586	45498165	+	protein_coding	FALSE	2821	14.323		2673.78	4337.14	3505.46	66.1741	107.341	86.7576	0.686725	1.60963	3.15386e-11	3.36923e-10		2833.24	3744.51	3288.87	70.1206	92.674	81.3973	0.397856	1.31755	2.66891e-07	2.68463e-06		Yes	1.60963	Treated	3.36923e-10
ENSRNOG00000000306	Smpd2	Smpd2	RGD619753	lyso-PAF-PLC	83537	83537	chr20	45448775	45451887	-	protein_coding	FALSE	1549	14.323		151.264	105.986	128.625	6.81789	4.7771	5.7975	-0.491394	0.711337	0.00173978	0.00548416		160.333	131.021	145.677	7.22667	5.90546	6.56607	-0.277697	0.824907	0.0667324	0.16079		Yes	1.4058	Untreated	0.00548416
ENSRNOG00000000307	Mical1	Mical1	RGD1309386	LOC294520;MICAL-1	294520	294520	chr20	45436684	45448634	+	protein_coding	FALSE	3540	14.323		127.533	103.851	115.692	2.51527	2.04821	2.28174	-0.277373	0.825092	0.115965	0.199287		135.177	157.383	146.28	2.66604	3.104	2.88502	0.208106	1.15517	0.250293	0.42524		Yes	1.21199	Untreated (?)	0.199287
ENSRNOG00000000308	Zbtb24	Zbtb24	RGD1306951	Bif1a;LOC365590;ZNF450	365590	365590	chr20	45409556	45426510	+	protein_coding	FALSE	3785	14.323		258.805	224.99	241.897	4.7739	4.15014	4.46202	-0.199018	0.871143	0.124265	0.210614		274.236	251.742	262.989	5.05853	4.64362	4.85108	-0.12016	0.920086	0.330015	0.512507		Yes	1.14792	Untreated	0.210614
ENSRNOG00000000311	-	-	RGD	-	-	-	chr20	45272631	45274117	+	pseudogene	FALSE	1479	14.323		0.735029	5.01578	2.87541	0.0346978	0.236775	0.135737	0.932146	1.90811	0.0202649	NA		0.778836	4.76347	2.77115	0.0367658	0.224864	0.130815	0.675259	1.59688	0.0417433	NA		No	1.90811	Treated	NA
ENSRNOG00000000312	Fig4	Fig4	RGD1311375	Kiaa0274;LOC309855;RGD1311375;Sac3	309855	309855	chr20	45123351	45248795	-	protein_coding	FALSE	3140	14.323		773.021	553.649	663.335	17.1881	12.3104	14.7492	-0.478532	0.717708	2.09496e-13	2.8104e-12		819.226	598.911	709.069	18.2155	13.3168	15.7661	-0.44778	0.73317	2.45408e-10	3.75625e-09		Yes	1.39333	Untreated	2.8104e-12
ENSRNOG00000000314	Sec63	Sec63	RGD1304984	LOC309858	309858	309858	chr20	46669124	46738077	+	protein_coding	FALSE	5954	14.323		2780.91	3243.17	3012.04	32.6095	38.03	35.3198	0.218644	1.16364	0.0278145	0.0611339		2946.62	3091.18	3018.9	34.5527	36.2477	35.4002	0.0679117	1.0482	0.495617	0.669887		Yes	1.16364	Treated	0.0611339
ENSRNOG00000000315	-	-	RGD	-	-	-	chr20	46769479	46769867	-	pseudogene	FALSE	387	14.323		0	0	0	0	0	0	NA	NA	NA	NA		0	0	0	0	0	0	NA	NA	NA	NA		No	NA	NA	NA
ENSRNOG00000000316	D3ZBN6_RAT	Sobp	RGD1560479	LOC309860;RGD1560479;Sobpl;jcx1	309860	309860	chr20	46918486	47079823	-	protein_coding	FALSE	2262	14.323		743.876	733.783	738.83	22.9601	22.6486	22.8044	-0.0198987	0.986302	0.863437	0.907372		788.429	676.084	732.257	24.3353	20.8677	22.6015	-0.212408	0.863096	0.132606	0.269918		Yes	1.15862	Untreated	0.269918
ENSRNOG00000000320	Fxc1	-	RGD	-	-	-	chr20	47476319	47476986	-	protein_coding	FALSE	495	14.323		0.85458	0.779977	0.817279	0.120535	0.110013	0.115274	-0.0237605	0.983665	0.940388	NA		0.906997	0.715822	0.811409	0.127928	0.100964	0.114446	-0.0444073	0.969688	0.860269	NA		No	1.03126	Untreated	NA
ENSRNOG00000000321	Cd24	Cd24	RGD2298	Cd24a;MGC93641	25145	25145	chr20	47502353	47507662	+	protein_coding	FALSE	1848	14.323		3131	31812	17471.5	118.29	1201.86	660.077	3.23573	9.42	2.99556e-108	7.44421e-106		3317.98	29125.6	16221.8	125.354	1100.37	612.862	3.09938	8.57051	0	0		Yes	9.42	Treated	0
ENSRNOG00000000322	Atg5	Atg5	RGD1359580	LOC365601	365601	-	chr20	48290974	48366736	+	protein_coding	FALSE	1956	14.323		519.349	610.014	564.681	18.5377	21.7739	20.1558	0.226607	1.17008	0.0101948	0.025904		550.36	649.304	599.832	19.6446	23.1764	21.4105	0.231416	1.17399	0.0482298	0.124245		Yes	1.17399	Treated	0.025904
ENSRNOG00000000323	Prdm1	Prdm1	RGD1311765	LOC309871	309871	309871	chr20	48438223	48459848	-	protein_coding	FALSE	5238	14.323		366.214	1110.5	738.358	4.8813	14.802	9.84165	1.54922	2.92659	5.77569e-27	1.85889e-25		387.999	552.365	470.182	5.17168	7.36253	6.2671	0.483151	1.39779	0.00236994	0.0100757		Yes	2.92659	Treated	1.85889e-25
ENSRNOG00000000325	Prep	-	RGD	-	-	-	chr20	49024916	49144670	+	protein_coding	FALSE	2739	14.323		479.08	662.916	570.998	12.2119	16.8979	14.5549	0.463819	1.37919	3.14414e-09	2.64789e-08		507.734	619.096	563.415	12.9423	15.7809	14.3616	0.28331	1.21698	0.000199465	0.00114403		Yes	1.37919	Treated	2.64789e-08
ENSRNOG00000000326	-	-	RGD	-	-	-	chr10	46756792	46757583	-	pseudogene	FALSE	783	14.323		0	0	0	0	0	0	NA	NA	NA	NA		0	0	0	0	0	0	NA	NA	NA	NA		No	NA	NA	NA
ENSRNOG00000000327	Hace1	Hace1	RGD1306114	LOC361866	361866	361866	chr20	49856039	49973091	+	protein_coding	FALSE	3441	14.323		650.634	503.465	577.049	13.2013	10.2153	11.7083	-0.366491	0.775667	6.90976e-07	4.17644e-06		689.528	524.646	607.087	13.9905	10.645	12.3178	-0.387972	0.764203	7.14362e-07	6.68571e-06		Yes	1.30855	Untreated	4.17644e-06
ENSRNOG00000000335	D3Z9R6_RAT	Ermap	RGD1309996	LOC298485	298485	-	chr5	139764934	139774822	-	protein_coding	FALSE	1428	14.323		2.93421	4.26774	3.60097	0.143459	0.208658	0.176059	0.208726	1.15567	0.606692	NA		3.11205	3.68393	3.39799	0.152155	0.180115	0.166135	0.0737725	1.05247	0.831272	NA		No	1.15567	Treated	NA
ENSRNOG00000000340	RGD1304704	RGD1304704	RGD1304704	LOC302247;LRRGT00192	302247	302247	chr15	4790457	4800905	+	protein_coding	FALSE	891	14.323		1226.1	1163.79	1194.94	96.076	91.1931	93.6346	-0.0739472	0.950035	0.455853	0.577396		1299.31	1225.04	1262.18	101.813	95.9929	98.9028	-0.0843303	0.943222	0.162195	0.313415		Yes	1.0602	Untreated	0.313415
ENSRNOG00000000341	Nid2	Nid2	RGD1311685	LOC302248;NID-2	302248	302248	chr15	4801182	4856895	-	protein_coding	FALSE	4754	14.323		1169.8	1376.02	1272.91	17.1798	20.2084	18.6941	0.232371	1.17476	0.0114171	0.0285833		1239.65	1336.66	1288.16	18.2056	19.6303	18.918	0.108232	1.07791	0.216662	0.385468		Yes	1.17476	Treated	0.0285833
ENSRNOG00000000345	-	LOC100909961	RGD6501115	-	100909961	-	chr6	103892156	103893017	+	retrotransposed	FALSE	861	14.323		0.24501	0.3824	0.313705	0.0198676	0.0310085	0.0254381	0.0369601	1.02595	0.855895	NA		0.259612	0	0.129806	0.0210517	0	0.0105259	-0.0622345	0.95778	0.558765	NA		No	1.04408	Untreated (?)	NA
ENSRNOG00000000368	GRIK2_RAT	Grik2	RGD2733	GluK2;GluR6	54257	54257	chr20	53229998	53713131	-	protein_coding	FALSE	4188	14.323		18.6522	27.4034	23.0278	0.310949	0.456839	0.383894	0.47411	1.38906	0.121155	0.206451		19.7651	17.8064	18.7858	0.329503	0.296849	0.313176	-0.11321	0.924529	0.716755	0.83239		Yes	1.38906	Treated (?)	0.206451
ENSRNOG00000000373	LOC100362857	-	RGD	-	-	-	chr20	24636186	24763749	-	protein_coding	FALSE	877	14.323		285.702	255.625	270.664	22.7447	20.3503	21.5475	-0.15995	0.895056	0.127074	0.214415		302.753	275.789	289.271	24.1021	21.9555	23.0288	-0.131923	0.912614	0.229641	0.401509		Yes	1.11725	Untreated	0.214415
ENSRNOG00000000376	-	-	RGD	-	-	-	chr20	25960126	25960457	-	pseudogene	FALSE	327	14.323		2.017	1.17819	1.59759	0.43065	0.251554	0.341102	-0.239733	0.846902	0.532378	NA		2.13825	2.94771	2.54298	0.456538	0.629365	0.542951	0.161118	1.11815	0.63816	NA		No	1.18077	Untreated (?)	NA
ENSRNOG00000000378	B2RYN9_RAT	-	RGD	-	-	-	chr20	25900944	25978520	+	protein_coding	FALSE	1577	14.323		548.374	659.308	603.841	24.2779	29.1892	26.7336	0.264112	1.2009	0.000968319	0.00324899		581.106	616.854	598.98	25.727	27.3097	26.5184	0.085177	1.06082	0.459579	0.638846		Yes	1.2009	Treated	0.00324899
ENSRNOG00000000379	Dnajc12	Dnajc12	RGD1591898	Jdp1;LOC619393	619393	619393	chr20	25729725	25751388	+	protein_coding	FALSE	1153	14.323		5413.72	4987.5	5200.61	327.818	302.009	314.913	-0.116371	0.922505	0.289707	0.40758		5737.61	4442.19	5089.9	347.43	268.989	308.209	-0.358645	0.779897	0.00300572	0.0123704		Yes	1.28222	Untreated	0.0123704
ENSRNOG00000000380	D4A0K3_RAT	Sirt1	RGD1308542	Sir2	309757	-	chr20	25668032	25688248	-	protein_coding	FALSE	2181	14.323		982.009	2116.7	1549.36	31.4359	67.7595	49.5977	1.09443	2.13529	7.23549e-34	3.07235e-32		1040.64	1747.71	1394.17	33.3127	55.9474	44.63	0.73919	1.66924	1.55805e-20	5.35765e-19		Yes	2.13529	Treated	3.07235e-32
ENSRNOG00000000381	Herc4	Herc4	RGD1310971	LOC309758	309758	309758	chr20	25591773	25665595	+	protein_coding	FALSE	3818	14.323		1613.33	7110.74	4362.03	29.5021	130.03	79.7662	2.12757	4.36981	2.89228e-273	4.38441e-270		1709.63	6272.04	3990.83	31.263	114.694	72.9783	1.83453	3.56654	3.12247e-68	5.21521e-66		Yes	4.36981	Treated	4.38441e-270
ENSRNOG00000000383	Mypn	Mypn	RGD1308510	LOC309760	309760	309760	chr20	25457132	25531818	-	protein_coding	FALSE	4942	14.323		43.8019	86.0477	64.9248	0.618809	1.21563	0.917221	0.739647	1.66977	0.0341694	0.0726064		46.4252	5.81099	26.1181	0.655869	0.0820944	0.368982	-1.74497	0.298341	7.36677e-07	6.87761e-06		Yes	3.35187	Untreated (?)	6.87761e-06
ENSRNOG00000000384	Atoh7	Atoh7	RGD1304957	LOC365564	365564	365564	chr20	25448295	25448745	+	protein_coding	FALSE	450	14.323		0	0	0	0	0	0	NA	NA	NA	NA		0	0.349908	0.174954	0	0.0542885	0.0271442	0.0834623	1.05956	0.478543	NA		No	NA	NA	NA
ENSRNOG00000000386	Pbld	Pbld1	RGD621263	MGC93185;Mawbp;Pbld	171564	171564	chr20	25413994	25428298	+	protein_coding	FALSE	1984	14.323		16.2078	9.60174	12.9048	0.570359	0.337889	0.454124	-0.524966	0.694976	0.162265	0.260762		17.1745	13.5353	15.3549	0.604377	0.476314	0.540346	-0.259285	0.835502	0.39507	0.579464		Yes	1.4389	Untreated	0.260762
ENSRNOG00000000387	Slc25a16	Slc25a16	RGD1311311	GDC;LOC361836	361836	361836	chr20	25259087	25287342	+	protein_coding	FALSE	3188	14.323		436.155	589.198	512.676	9.55187	12.9035	11.2277	0.423501	1.34118	4.38762e-05	0.000194821		462.218	673.451	567.834	10.1227	14.7487	12.4357	0.524224	1.43816	2.44684e-05	0.000172493		Yes	1.43816	Treated	0.000172493
ENSRNOG00000000389	Dna2	Dna2	RGD1306791	Dna2l;LOC309762	309762	-	chr20	25288333	25316851	+	protein_coding	FALSE	3237	14.323		350.09	477.569	413.83	7.55098	10.3005	8.92575	0.434666	1.3516	0.000482353	0.00172697		370.964	488.712	429.838	8.0012	10.5409	9.27103	0.383353	1.30437	0.00187643	0.0082237		Yes	1.3516	Treated	0.00172697
ENSRNOG00000000390	Rufy2	Rufy2	RGD1592188	LOC361837;LOC690777	690777	690777	chr20	25320748	25350132	+	protein_coding	FALSE	1997	14.323		572.813	535.697	554.255	20.0263	18.7287	19.3775	-0.0960805	0.935571	0.298012	0.41698		607.049	551.126	579.088	21.2232	19.2681	20.2457	-0.138364	0.908549	0.0882946	0.199174		Yes	1.10066	Untreated	0.199174
ENSRNOG00000000392	Supv3l1	Supv3l1	RGD1305565	LOC294385;MGC109049	294385	294385	chr20	29681431	29700662	-	protein_coding	FALSE	2103	14.323		614.167	431.127	522.647	20.3898	14.313	17.3514	-0.507513	0.703434	2.38356e-10	2.28831e-09		650.866	541.366	596.116	21.6082	17.9729	19.7905	-0.261195	0.834396	0.00505528	0.0192328		Yes	1.4216	Untreated	2.28831e-09
ENSRNOG00000000394	Srgn	Srgn	RGD619969	Pgsg	56782	56782	chr20	29746731	29761072	-	protein_coding	FALSE	1286	14.323		49.6017	156.862	103.232	2.69291	8.51612	5.60451	1.55687	2.94215	3.41208e-15	5.4446e-14		52.5638	68.9141	60.7389	2.85372	3.74139	3.29756	0.361773	1.285	0.0470511	0.121952		Yes	2.94215	Treated	5.4446e-14
ENSRNOG00000000395	LOC606294	LOC606294	RGD1593126	Kbp	606294	606294	chr20	29817255	29836819	-	protein_coding	FALSE	2535	14.323		1590.98	1197.66	1394.32	43.8179	32.9854	38.4016	-0.407036	0.754171	6.47964e-08	4.56011e-07		1685.99	1529.13	1607.56	46.4346	42.1146	44.2746	-0.139045	0.90812	0.111273	0.236741		Yes	1.32596	Untreated	4.56011e-07
ENSRNOG00000000396	Ddx50	Ddx50	RGD1310934	LOC361848;MGC109605	361848	361848	chr20	29867954	29897253	-	protein_coding	FALSE	2521	14.323		2140.9	1979.19	2060.04	59.2911	54.8125	57.0518	-0.113002	0.924662	0.0980529	0.173704		2268.72	2268.13	2268.42	62.831	62.8147	62.8228	-0.000506131	0.999649	0.994971	0.997475		Yes	1.08148	Untreated	0.173704
ENSRNOG00000000397	Ccar1	Ccar1	RGD1560358	LOC361849;RGD1560358	361849	361849	chr20	29996999	30039602	-	protein_coding	FALSE	4482	14.323		2447.72	2785.42	2616.57	38.1291	43.3895	40.7593	0.184866	1.13671	0.0125354	0.0309485		2593.83	2946.68	2770.26	40.4051	45.9016	43.1533	0.182777	1.13507	0.00259528	0.0109268		Yes	1.13671	Treated	0.0109268
ENSRNOG00000000398	Zufsp	Zufsp	RGD1307672	LOC294390;MGC94667;RGD1307672	294390	294390	chr20	30096106	30126201	-	protein_coding	FALSE	1991	14.323		549.552	480.709	515.13	19.271	16.8569	18.0639	-0.19013	0.876526	0.0108529	0.027347		582.393	537.158	559.775	20.4226	18.8363	19.6295	-0.113776	0.924166	0.123802	0.25683		Yes	1.14087	Untreated	0.027347
ENSRNOG00000000399	Kpna1	Kpna1	RGD735064	-	288064	-	chr11	66552625	66595967	-	protein_coding	FALSE	4946	14.323		2597.23	4403.24	3500.24	36.6626	62.1561	49.4094	0.755035	1.68767	3.19975e-23	8.49476e-22		2752.19	4540.51	3646.35	38.8499	64.0938	51.4719	0.715666	1.64224	2.61114e-25	1.14371e-23		Yes	1.68767	Treated	1.14371e-23
ENSRNOG00000000401	Gprc6a	Gprc6a	RGD735077	-	294394	294394	chr20	30235062	30256951	-	protein_coding	FALSE	3011	14.323		0	0	0	0	0	0	NA	NA	NA	NA		0	0	0	0	0	0	NA	NA	NA	NA		No	NA	NA	NA
ENSRNOG00000000402	-	-	RGD	-	-	-	chr20	30483848	30484366	-	pseudogene	FALSE	516	14.323		0.735029	0.382084	0.558557	0.0994537	0.0516982	0.0755759	-0.0748613	0.949433	0.736441	NA		0.778836	0	0.389418	0.105381	0	0.0526905	-0.136013	0.91003	0.374198	NA		No	1.09886	Untreated	NA
ENSRNOG00000000403	-	-	RGD	-	-	-	chr20	30691243	30692935	+	pseudogene	FALSE	1683	14.323		12.4114	32.1177	22.2645	0.514875	1.33237	0.923624	1.1894	2.28058	4.13259e-05	0.00018409		13.154	39.1932	26.1736	0.545683	1.6259	1.08579	1.31972	2.49618	1.16015e-06	1.04834e-05		Yes	2.49618	Treated	1.04834e-05
ENSRNOG00000000404	-	-	RGD	-	-	-	chr20	30706689	30707698	+	pseudogene	FALSE	999	14.323		8.19173	8.45707	8.3244	0.572501	0.591045	0.581773	0.020665	1.01443	0.959687	0.97421		8.68633	7.32925	8.00779	0.607067	0.512224	0.559646	-0.140719	0.907067	0.696226	0.819861		Yes	1.10245	Untreated (?)	0.819861
ENSRNOG00000000405	Vgll2	Vgll2	RGD1311903	LOC309772	309772	309772	chr20	30732015	30737872	+	protein_coding	FALSE	1595	14.323		0	0	0	0	0	0	NA	NA	NA	NA		0	0	0	0	0	0	NA	NA	NA	NA		No	NA	NA	NA
ENSRNOG00000000406	Ros1	Ros1	RGD3591	ROS1C	25346	-	chr20	30755100	30910604	-	protein_coding	FALSE	7902	14.323		1.47026	1.16238	1.31632	0.0129904	0.0102701	0.0116303	-0.0747869	0.949482	0.831781	NA		1.55551	1.11814	1.33682	0.0137436	0.00987926	0.0118114	-0.0758062	0.948812	0.776901	NA		No	1.05395	Untreated	NA
ENSRNOG00000000407	Dcbld1	Dcbld1	RGD1307211	LOC309773	309773	309773	chr20	30945775	31037959	+	protein_coding	FALSE	1515	14.323		125.262	117.495	121.378	5.77262	5.41468	5.59365	-0.0954253	0.935996	0.565256	0.6763		132.751	131.648	132.2	6.11775	6.06693	6.09234	-0.0170263	0.988268	0.922743	0.959037		Yes	1.06838	Untreated	0.6763
ENSRNOG00000000408	Gopc	Gopc	RGD1309512	LOC309774	309774	309774	chr20	31055279	31105538	-	protein_coding	FALSE	4046	14.323		1014.49	1053.17	1033.83	17.5061	18.1735	17.8398	0.0537644	1.03797	0.324689	0.445881		1075.11	1112.59	1093.85	18.5521	19.1989	18.8755	0.0491754	1.03467	0.458086	0.637353		Yes	1.03797	Treated	0.445881
ENSRNOG00000000410	Nepn	Nepn	RGD1307755	LOC309775;RGD1307755	309775	309775	chr20	31112351	31128229	+	protein_coding	FALSE	1909	14.323		1.22372	1.1472	1.18546	0.0447552	0.0419565	0.0433559	-0.00841346	0.994185	0.976425	NA		1.29561	0	0.647806	0.0473844	0	0.0236922	-0.27453	0.82672	0.192409	NA		No	1.2096	Untreated	NA
ENSRNOG00000000411	Nus1	Nus1	RGD1307879	LOC294400;RGD1307879	294400	294400	chr20	31143976	31168232	+	protein_coding	FALSE	1118	14.323		403.824	589.495	496.659	25.2183	36.8132	31.0158	0.541113	1.45509	9.37662e-09	7.3849e-08		427.933	564.384	496.159	26.7239	35.2451	30.9845	0.393278	1.31337	0.000256679	0.00142904		Yes	1.45509	Treated	7.3849e-08
ENSRNOG00000000412	Slc35f1	Slc35f1	RGD1559576	LOC502421;RGD1559576	502421	-	chr20	31621872	31770087	+	protein_coding	FALSE	4084	14.323		145.01	126.029	135.52	2.47901	2.15453	2.31677	-0.198691	0.871341	0.127868	0.215421		153.671	158.467	156.069	2.62708	2.70906	2.66807	0.0427379	1.03007	0.73762	0.846759		Yes	1.14766	Untreated (?)	0.215421
ENSRNOG00000000413	Pln	Pln	RGD619894	PLB;Plm	64672	-	chr20	32000370	32008360	+	protein_coding	FALSE	496	14.323		0	0.382084	0.191042	0	0.0537828	0.0268914	0.117328	1.08472	0.451758	NA		0	0.715822	0.357911	0	0.10076	0.0503801	0.208595	1.15556	0.246816	NA		No	1.15556	Treated	NA
ENSRNOG00000000414	LOC100361627	Cep85l	RGD2319745	LOC100361627;LOC100365935	100365935	100365935	chr20	31943469	32046986	-	protein_coding	FALSE	2568	14.323		449.932	713.1	581.516	12.2326	19.3875	15.81	0.656816	1.5766	2.88094e-15	4.63119e-14		476.775	480.838	478.807	12.9624	13.0728	13.0176	0.012439	1.00866	0.901607	0.947685		Yes	1.5766	Treated	4.63119e-14
ENSRNOG00000000415	Asf1a	Asf1a	RGD1311941	LOC294408	294408	294408	chr20	32261623	32276470	+	protein_coding	FALSE	2693	14.323		359.178	363.575	361.376	9.31192	9.42591	9.36891	0.0151662	1.01057	0.881449	0.919913		380.603	347.749	364.176	9.86737	9.01562	9.4415	-0.129659	0.914048	0.209054	0.376202		Yes	1.09403	Untreated (?)	0.376202
ENSRNOG00000000417	F1LW91_RAT	Numa1	RGD1308777	-	308870	308870	chr1	159435750	159470959	+	protein_coding	FALSE	6972	14.323		2552.36	2882.6	2717.48	25.5594	28.8665	27.2129	0.173371	1.12769	0.067929	0.128749		2704.94	3461.11	3083.03	27.0874	34.6596	30.8735	0.353017	1.27723	8.60476e-08	9.33503e-07		Yes	1.27723	Treated	9.33503e-07
ENSRNOG00000000418	Ng35	Zbtb12	RGD1302958	MGC189499;Ng35	309613	309613	chr20	4039950	4041330	-	protein_coding	FALSE	1380	14.323		45.4335	26.7375	36.0855	2.2986	1.35272	1.82566	-0.657944	0.633781	0.0191043	0.0444449		48.1498	28.9759	38.5629	2.43602	1.46597	1.95099	-0.637133	0.642989	0.0072584	0.0261237		Yes	1.57783	Untreated	0.0261237
ENSRNOG00000000419	Cfb	C2;Cfb	RGD2231;RGD2204	;Bf;Da1-24;MGC94594	24231;294257	24231;294257	chr20	4051222	4077797	+	protein_coding	FALSE	4951	14.323		353.599	338.795	346.197	4.98637	4.7776	4.88199	-0.0582439	0.960433	0.663202	0.759469		374.722	332.449	353.585	5.28423	4.68811	4.98617	-0.153284	0.899201	0.505501	0.67789		Yes	1.1121	Untreated	0.67789
ENSRNOG00000000420	Rdbp	Nelfe	RGD1303325	Rd;Rdbp	294258	294258	chr20	4077924	4249956	-	protein_coding	FALSE	1142	14.323		293.285	236.965	265.125	17.9304	14.4872	16.2088	-0.303786	0.810124	0.00566077	0.0154615		310.843	247.78	279.311	19.0038	15.1484	17.0761	-0.321314	0.80034	0.00289677	0.0119967		Yes	1.24947	Untreated	0.0119967
ENSRNOG00000000421	Skiv2l	Skiv2l	RGD1303059	-	294260	294260	chr20	4084409	4093496	+	protein_coding	FALSE	3621	14.323		663.985	521.687	592.836	12.8025	10.0588	11.4307	-0.339598	0.790262	0.00562782	0.015391		703.741	623.082	663.412	13.5691	12.0139	12.7915	-0.171188	0.888111	0.0890564	0.20041		Yes	1.2654	Untreated	0.015391
ENSRNOG00000000422	DOM3Z_RAT	Dxo	RGD1303267	Dom3z;MGC95256	361799	361799	chr20	4093666	4095822	-	protein_coding	FALSE	1469	14.323		89.2652	84.1991	86.7321	4.24254	4.00176	4.12215	-0.0744602	0.949697	0.693172	0.782518		94.6116	92.9389	93.7752	4.49664	4.41714	4.45689	-0.017861	0.987696	0.924627	0.959757		Yes	1.05297	Untreated	0.782518
ENSRNOG00000000423	Stk19	LOC100360835	RGD2321323	-	100360835	-	chr20	4095977	4105508	+	protein_coding	FALSE	1134	14.323		39.9969	41.3904	40.6936	2.46251	2.54831	2.50541	0.0444546	1.03129	0.890537	0.925457		42.3811	31.939	37.1601	2.60931	1.96641	2.28786	-0.341523	0.789208	0.181865	0.340269		Yes	1.26709	Untreated (?)	0.340269
ENSRNOG00000000428	Cyp21a1	Cyp21a1	RGD2461	21-OH;Cyp21	24298	24298	chr20	4125356	4128518	+	protein_coding	FALSE	1963	14.323		1.03981	4.68049	2.86015	0.0369829	0.166471	0.101727	0.790506	1.72968	0.0501558	NA		1.10253	1.50006	1.30129	0.0392135	0.0533524	0.0462829	0.0685869	1.04869	0.805605	NA		No	1.72968	Treated	NA
ENSRNOG00000000431	Atf6b	Atf6b	RGD1303317	Crebl1;MGC112556	406169	406169	chr20	4192191	4200027	-	protein_coding	FALSE	2491	14.323		401.553	395.383	398.468	11.2547	11.0818	11.1683	-0.0201186	0.986152	0.845247	0.894582		425.589	405.015	415.302	11.9284	11.3518	11.6401	-0.0689656	0.953321	0.587663	0.743456		Yes	1.04896	Untreated	0.743456
ENSRNOG00000000432	Fkbpl	Fkbpl	RGD1303227	WISp39	406168	406168	chr20	4201110	4202576	-	protein_coding	FALSE	1268	14.323		140.193	145.165	142.679	7.71923	7.99299	7.85611	0.044791	1.03153	0.760352	0.834988		148.558	125.775	137.167	8.17982	6.92536	7.55259	-0.233146	0.850778	0.0895865	0.201186		Yes	1.17539	Untreated (?)	0.201186
ENSRNOG00000000433	Prrt1	Prrt1	RGD1359348	DSPD1;MGC109407;Ng5;Orf31	406167	406167	chr20	4219836	4223478	-	protein_coding	FALSE	1949	14.323		226.701	189.969	208.335	8.12096	6.80513	7.46305	-0.25055	0.840576	0.048607	0.0977622		240.261	183.267	211.764	8.6067	6.56507	7.58589	-0.371223	0.773127	0.0271677	0.0779098		Yes	1.29345	Untreated	0.0779098
ENSRNOG00000000435	Ppt2	Ppt2	RGD620375	PPT-2	54398	54398	chr20	4225667	4234651	+	protein_coding	FALSE	1664	14.323		289.664	280.757	285.21	12.1537	11.7799	11.9668	-0.0425386	0.970945	0.77378	0.845264		306.989	304.397	305.693	12.8806	12.7718	12.8262	-0.00929276	0.993579	0.932772	0.964174		Yes	1.02992	Untreated	0.845264
ENSRNOG00000000436	Egfl8	Egfl8	RGD1549706	MGC156528;Ng3	406166	406166	chr20	4235507	4237859	+	protein_coding	FALSE	1380	14.323		15.2274	23.5999	19.4136	0.770391	1.19398	0.982186	0.513509	1.42752	0.0970934	0.172508		16.1404	22.1058	19.1231	0.816583	1.11839	0.967485	0.33927	1.26512	0.258624	0.434297		Yes	1.42752	Treated	0.172508
ENSRNOG00000000437	Agpat1	Agpat1	RGD1303287	MGC94573	406165	406165	chr20	4237797	4245723	-	protein_coding	FALSE	2091	14.323		458.857	448.77	453.813	15.3211	14.9843	15.1527	-0.0305582	0.979041	0.780942	0.850758		486.318	467.93	477.124	16.238	15.624	15.931	-0.0533816	0.963675	0.641816	0.782235		Yes	1.03769	Untreated	0.782235
ENSRNOG00000000438	Rnf5	Rnf5	RGD1588458	MGC109637	407784	407784	chr20	4248001	4250446	+	protein_coding	FALSE	1116	14.323		322.001	258.898	290.449	20.1446	16.1968	18.1707	-0.308877	0.80727	0.0201072	0.0464783		341.257	271.358	306.308	21.3493	16.9763	19.1628	-0.326148	0.797663	0.0033455	0.0135595		Yes	1.25366	Untreated	0.0135595
ENSRNOG00000000439	Ager	Ager	RGD69258	RAGE	81722	81722	chr20	4250612	4253540	-	protein_coding	FALSE	1420	14.323		29.5471	26.4642	28.0056	1.45275	1.30118	1.37697	-0.129726	0.914005	0.684873	0.775933		31.3043	26.9273	29.1158	1.53915	1.32395	1.43155	-0.176274	0.884985	0.500459	0.673915		Yes	1.12996	Untreated	0.673915
ENSRNOG00000000440	Pbx2	Pbx2	RGD1303084	-	406164	406164	chr20	4254009	4257811	-	protein_coding	FALSE	2507	14.323		529.203	433.69	481.447	14.7379	12.0779	13.4079	-0.283721	0.821469	0.00249138	0.00753076		560.878	510.85	535.864	15.62	14.2267	14.9234	-0.13368	0.911503	0.105772	0.228162		Yes	1.21733	Untreated	0.00753076
ENSRNOG00000000441	Gpsm3	Gpsm3	RGD1303014	AGS4;G18;MGC108946;Ng1	406163	406163	chr20	4259882	4261744	-	protein_coding	FALSE	1228	14.323		7.03257	9.69628	8.36442	0.399836	0.551281	0.475558	0.330671	1.2576	0.371553	0.494936		7.45348	13.9675	10.7105	0.423766	0.794119	0.608943	0.634139	1.55201	0.0539925	0.136137		Yes	1.55201	Treated	0.136137
ENSRNOG00000000442	Notch4	Notch4	RGD1303282	-	406162	406162	chr20	4263204	4287312	-	protein_coding	FALSE	6483	14.323		219.948	175.732	197.84	2.3687	1.89252	2.13061	-0.307183	0.808218	0.0503435	0.100548		233.098	219.351	226.224	2.51031	2.36227	2.43629	-0.0801236	0.945977	0.677194	0.806012		Yes	1.23729	Untreated	0.100548
ENSRNOG00000000443	C4b	LOC100909666	RGD6502265	-	100909666	24233	chr20	4106164	4118041	+	protein_coding	FALSE	4383	14.323		281.893	234.043	257.968	4.49033	3.72812	4.10923	-0.263921	0.832821	0.0110058	0.0276679		298.725	305.82	302.273	4.75846	4.87147	4.81497	0.0300618	1.02106	0.859008	0.922689		Yes	1.20074	Untreated (?)	0.0276679
ENSRNOG00000000446	Btnl7	LOC100911983	RGD6489601	-	100911983	-	chr20	4437292	4447525	+	protein_coding	FALSE	1823	14.323		0	4.58659	2.29329	0	0.175658	0.0878292	0.787058	1.72555	0.0213149	NA		0	2.14966	1.07483	0	0.0823283	0.0411642	0.540878	1.45486	0.0435022	NA		No	1.72555	Treated	NA
ENSRNOG00000000451	RT1-Ba	RT1-Ba	RGD1595867	BA1;MGC105667;RT1-Ba_mapped	309621	309621	chr20	4697998	4702565	+	protein_coding	FALSE	1092	14.323		12.4037	31.2125	21.8081	0.793041	1.99559	1.39432	1.02608	2.03649	0.00332933	0.00971125		13.1526	11.5865	12.3696	0.840922	0.740793	0.790857	-0.101959	0.931767	0.776672	0.871984		Yes	2.03649	Treated (?)	0.00971125
ENSRNOG00000000454	RT1-DOb	RT1-DOb	RGD1595814	DOb;H2-Ob;RT1-Bb2;RT1-DOb_mapped	365542	365542	chr20	4753939	4759648	-	protein_coding	FALSE	819	14.323		1.04134	4.66532	2.85333	0.0887719	0.397707	0.243239	0.841084	1.7914	0.0390472	NA		1.10281	2.9521	2.02745	0.0940119	0.251659	0.172836	0.356311	1.28015	0.267704	NA		No	1.7914	Treated	NA
ENSRNOG00000000455	Tap2	-	RGD	-	-	-	chr20	4770455	4784421	-	protein_coding	FALSE	2349	14.323		328.922	348.603	338.762	9.77634	10.3613	10.0688	0.0817911	1.05833	0.455263	0.576793		348.615	321	334.807	10.3617	9.54086	9.95126	-0.116371	0.922505	0.37864	0.562117		Yes	1.084	Untreated (?)	0.562117
ENSRNOG00000000456	Psmb8	Psmb8	RGD3426	Lmp7;MGC124945;Ring10	24968	-	chr20	4786263	4789173	-	protein_coding	FALSE	1032	14.323		76.4816	75.4732	75.9774	5.1742	5.10598	5.14009	-0.0125175	0.991361	0.950461	0.967502		81.0684	70.8529	75.9606	5.48451	4.7934	5.13895	-0.175724	0.885323	0.360188	0.543753		Yes	1.12953	Untreated	0.543753
ENSRNOG00000000457	Tap1	Tap1	RGD3817	APT1;Abcb2;Cim;MGC124549;Tap2	24811	24811	chr20	4790363	4800997	-	protein_coding	FALSE	2943	14.323		126.179	191.337	158.758	2.99339	4.53915	3.76627	0.584973	1.50001	8.33025e-06	4.22053e-05		133.709	147.05	140.38	3.17203	3.48852	3.33028	0.12541	1.09082	0.490777	0.665892		Yes	1.50001	Treated	4.22053e-05
ENSRNOG00000000459	Psmb9	Psmb9	RGD3427	Lmp2	24967	24967	chr20	4801198	4806570	+	protein_coding	FALSE	863	14.323		47.9913	59.5552	53.7732	3.88256	4.81809	4.35032	0.295831	1.22759	0.192636	0.299136		50.8675	41.6799	46.2737	4.11525	3.37196	3.7436	-0.24149	0.845871	0.3503	0.534022		Yes	1.22759	Treated (?)	0.299136
ENSRNOG00000000460	RT1-DMa	-	RGD	-	-	-	chr20	4843458	4846844	-	protein_coding	FALSE	1070	14.323		58.7002	74.6632	66.6817	3.8302	4.8718	4.351	0.324905	1.25258	0.0878792	0.158893		62.2198	80.3434	71.2816	4.05986	5.24243	4.65114	0.328115	1.25537	0.143282	0.285232		Yes	1.25537	Treated	0.158893
ENSRNOG00000000461	Brd2	-	RGD	-	-	294276	chr20	4864948	4871819	+	protein_coding	FALSE	3378	14.323		2415.83	3268.32	2842.08	49.9313	67.5508	58.7411	0.432443	1.34952	4.65514e-09	3.82478e-08		2560.14	3442.15	3001.14	52.9138	71.1437	62.0288	0.422605	1.34035	3.51315e-08	4.04212e-07		Yes	1.34952	Treated	3.82478e-08
ENSRNOG00000000463	Col11a2	Col11a2	RGD2373	Col11a2_mapped	294279	294279	chr20	4924451	4953310	-	protein_coding	FALSE	6308	14.323		45.9892	58.3624	52.1758	0.509015	0.645963	0.577489	0.324941	1.25261	0.12225	0.207952		48.7364	52.2371	50.4868	0.539421	0.578167	0.558794	0.0820243	1.0585	0.753366	0.857003		Yes	1.25261	Treated	0.207952
ENSRNOG00000000464	Rxrb	Rxrb	RGD3611	RXR-beta	361801	361801	chr20	4954339	4960880	-	protein_coding	FALSE	2797	14.323		439.591	383.754	411.672	10.9729	9.57913	10.276	-0.189786	0.876736	0.141301	0.233561		465.896	409.997	437.946	11.6295	10.2342	10.9319	-0.178846	0.88341	0.0814242	0.187453		Yes	1.14059	Untreated	0.187453
ENSRNOG00000000465	Slc39a7	Slc39a7	RGD1593280	Ke4;MGC94153;RT1-Ke4;RT1-Ke4_mapped;Rt1Ke4	294281	294281	chr20	4961317	4964651	+	protein_coding	FALSE	2251	14.323		811.388	977.495	894.441	25.1663	30.3183	27.7423	0.265712	1.20223	0.00684312	0.0182889		859.936	957.666	908.801	26.6721	29.7033	28.1877	0.151524	1.11074	0.18524	0.344441		Yes	1.20223	Treated	0.0182889
ENSRNOG00000000466	Hsd17b8	Hsd17b8	RGD1303158	Fabgl;Ke6;MGC109594;RING2	361802	361802	chr20	4964859	4966855	+	protein_coding	FALSE	970	14.323		328.081	308.39	318.236	23.6143	22.197	22.9057	-0.0891372	0.940085	0.443295	0.565197		347.726	340.666	344.196	25.0283	24.5201	24.7742	-0.0303446	0.979186	0.78385	0.876099		Yes	1.06373	Untreated	0.565197
ENSRNOG00000000467	Ring1	Ring1	RGD3576	MGC112563;Ring1A	309626	309626	chr20	4968250	4972149	+	protein_coding	FALSE	1696	14.323		358.077	311.075	334.576	14.7407	12.8058	13.7732	-0.194836	0.873672	0.171468	0.272775		379.507	325.121	352.314	15.6228	13.384	14.5034	-0.215187	0.861434	0.0442143	0.116071		Yes	1.16085	Untreated	0.116071
ENSRNOG00000000470	Vps52	Vps52	RGD3618	Are1;Sacm2l	25218	25218	chr20	5073754	5083339	-	protein_coding	FALSE	3167	14.323		1180.79	1023.7	1102.25	26.031	22.5679	24.2995	-0.200117	0.87048	0.139148	0.230504		1251.48	1169.08	1210.28	27.5893	25.7728	26.681	-0.0971612	0.934871	0.24192	0.415473		Yes	1.14879	Untreated	0.230504
ENSRNOG00000000471	B3galt4	B3galt4	RGD620328	GAL-T2;MGC156596;b3Gal-T4;beta3Gal-T4;beta3GalT4	171079	171079	chr20	5087883	5089425	+	protein_coding	FALSE	1542	14.323		43.8036	30.2702	37.0369	1.98331	1.37056	1.67693	-0.475113	0.71941	0.0656286	0.125235		46.4079	41.0862	43.747	2.10123	1.86028	1.98075	-0.156919	0.896938	0.491465	0.666409		Yes	1.39003	Untreated	0.125235
ENSRNOG00000000473	Pfdn6	Pfdn6	RGD1303006	Ke2	309629	309629	chr20	5097761	5099190	+	protein_coding	FALSE	651	14.323		357.236	336.689	346.963	38.3125	36.1089	37.2107	-0.0876012	0.941086	0.338675	0.460694		378.585	388.64	383.612	40.602	41.6805	41.1413	0.035092	1.02462	0.770637	0.867728		Yes	1.0626	Untreated (?)	0.460694
ENSRNOG00000000474	Rgl2	Rgl2	RGD1302985	Ke1.5;MGC124925;Rab2l	294283	294283	chr20	5100261	5107987	-	protein_coding	FALSE	2838	14.323		668.978	553.648	611.313	16.4576	13.6203	15.0389	-0.268924	0.829938	0.017745	0.0417308		709.059	635.815	672.437	17.4436	15.6417	16.5427	-0.154275	0.898584	0.20059	0.36546		Yes	1.20491	Untreated	0.0417308
ENSRNOG00000000476	Zbtb22	Zbtb22	RGD1359627	Bing1;Zfp297;Znf297	309630	309630	chr20	5118095	5121262	-	protein_coding	FALSE	2571	14.323		404.697	319.096	361.896	10.9899	8.66533	9.82762	-0.336038	0.792214	0.000904048	0.0030529		428.901	344.513	386.707	11.6472	9.35555	10.5014	-0.307253	0.808179	0.0108404	0.0368102		Yes	1.26229	Untreated	0.0030529
ENSRNOG00000000477	Daxx	Daxx	RGD621227	MGC156601	140926	140926	chr20	5121854	5127601	-	protein_coding	FALSE	2455	14.323		504.583	532.171	518.377	14.3498	15.1344	14.7421	0.0750665	1.05341	0.374764	0.498163		534.767	568.945	551.856	15.2082	16.1802	15.6942	0.0876913	1.06267	0.251799	0.426917		Yes	1.06267	Treated	0.426917
ENSRNOG00000000478	-	-	RGD	-	-	-	chr20	5133023	5133236	-	retrotransposed	FALSE	213	14.323		1.16395	0.7648	0.964374	0.381523	0.250688	0.316106	-0.0818703	0.944832	0.776271	NA		1.23153	0.734023	0.982778	0.403675	0.2406	0.322138	-0.107268	0.928344	0.678149	NA		No	1.07719	Untreated	NA
ENSRNOG00000000479	KIFC1_RAT	Kifc1	RGD1359118	MGC94918	294286	294286	chr20	5150860	5169262	+	protein_coding	FALSE	2237	14.323		37.9644	31.4626	34.7135	1.18488	0.981962	1.08342	-0.238177	0.847816	0.34871	0.471467		40.2422	36.469	38.3556	1.25598	1.13821	1.1971	-0.121558	0.919194	0.617227	0.765003		Yes	1.1795	Untreated	0.471467
ENSRNOG00000000480	Phf1	Phf1	RGD1303205	MGC94975;Tctex3	294287	-	chr20	5170049	5175028	+	protein_coding	FALSE	2155	14.323		352.817	387.115	369.966	11.4306	12.5418	11.9862	0.128842	1.09342	0.356123	0.478758		373.965	427.866	400.915	12.1157	13.862	12.9889	0.185744	1.1374	0.160274	0.310477		Yes	1.1374	Treated	0.310477
ENSRNOG00000000481	Cuta	Cuta	RGD1303306	CutA1	294288	294288	chr20	5175116	5176607	-	protein_coding	FALSE	714	14.323		209.244	211.975	210.609	20.4607	20.7277	20.5942	0.0179479	1.01252	0.903064	0.93444		221.779	206.631	214.205	21.6865	20.2052	20.9458	-0.0995078	0.933351	0.397426	0.581822		Yes	1.07141	Untreated (?)	0.581822
ENSRNOG00000000483	Syngap1	Syngap1	RGD621090	-	192117	192117	chr20	5178522	5208449	+	protein_coding	FALSE	5110	14.323		127.083	130.902	128.992	1.73633	1.78851	1.76242	0.0436887	1.03075	0.738813	0.818809		134.676	144.366	139.521	1.84008	1.97246	1.90627	0.0923899	1.06613	0.600158	0.752004		Yes	1.06613	Treated	0.752004
ENSRNOG00000000485	Bak1	Bak1	RGD621635	MGC108627	116502	116502	chr20	5255953	5264593	-	protein_coding	FALSE	1955	14.323		155.282	177.978	166.63	5.5455	6.35604	5.95077	0.183614	1.13573	0.277755	0.395277		164.574	198.312	181.443	5.87732	7.08219	6.47975	0.251859	1.19074	0.0777116	0.180602		Yes	1.19074	Treated	0.180602
ENSRNOG00000000486	Ggnbp1	Ggnbp1	RGD1359729	MGC124911	494520	494520	chr20	5265344	5271651	+	protein_coding	FALSE	1394	14.323		9.47676	3.85278	6.66477	0.474639	0.192964	0.333801	-0.734525	0.601016	0.0713871	0.133914		10.0463	8.1659	9.1061	0.503164	0.408985	0.456074	-0.191872	0.875469	0.586668	0.742872		Yes	1.66385	Untreated	0.133914
ENSRNOG00000000487	Grm4	Grm4	RGD2745	mGluR4	24417	-	chr20	5624684	5655238	-	protein_coding	FALSE	2823	14.323		20.6226	23.1391	21.8808	0.510032	0.57227	0.541151	0.123935	1.0897	0.711308	0.797126		21.8483	33.6505	27.7494	0.540348	0.832237	0.686293	0.473651	1.38862	0.116152	0.244414		Yes	1.38862	Treated	0.244414
ENSRNOG00000000488	Hmga1	Hmga1	RGD628699	HMG-I(Y);Hmgi	117062	117062	chr20	5769051	5772284	+	protein_coding	FALSE	339	14.323		200.545	307.462	254.004	41.3027	63.3225	52.3126	0.585646	1.50071	0.00157658	0.00502539		212.557	267.068	239.813	43.7766	55.0033	49.39	0.322435	1.25044	0.0153399	0.0490123		Yes	1.50071	Treated	0.00502539
ENSRNOG00000000489	Nudt3	Nudt3	RGD1310183	DIPP-1;LOC294292;MGC105578	294292	294292	chr20	5789036	5841633	-	protein_coding	FALSE	2056	14.323		1102.82	1268.66	1185.74	37.4497	43.0813	40.2655	0.199087	1.14797	0.00871162	0.022555		1168.79	1538.12	1353.45	39.6897	52.2315	45.9606	0.391516	1.31177	7.02201e-09	8.86441e-08		Yes	1.31177	Treated	8.86441e-08
ENSRNOG00000000490	Rps10	-	RGD	-	-	81773	chr20	5849320	5853895	-	protein_coding	FALSE	567	14.323		570.255	733.736	651.995	70.2186	90.3489	80.2837	0.358501	1.28209	0.000134241	0.000543672		604.369	709.579	656.974	74.4192	87.3743	80.8968	0.22856	1.17166	0.00385056	0.0152368		Yes	1.28209	Treated	0.000543672
ENSRNOG00000000491	Spdef	Spdef	RGD1594842	LOC689210	689210	689210	chr20	5927865	5942091	-	protein_coding	FALSE	1729	14.323		0.490019	1.95848	1.22425	0.0197872	0.0790842	0.0494357	0.315774	1.24468	0.315694	NA		0.519224	1.81795	1.16859	0.0209665	0.0734098	0.0471881	0.231609	1.17414	0.360761	NA		No	1.24468	Treated	NA
ENSRNOG00000000493	LOC685273	Snrpc	RGD1306065	LOC361808;Snrp1c;U1-C;U1C	361808	361808	chr20	6053263	6063839	+	protein_coding	FALSE	711	14.323		164.836	163.404	164.12	16.1863	16.0457	16.116	-0.0104293	0.992797	0.940452	0.960416		174.721	164.347	169.534	17.157	16.1383	16.6476	-0.0817838	0.944889	0.572967	0.732993		Yes	1.05833	Untreated	0.732993
ENSRNOG00000000495	RGD1307264	Uhrf1bp1	RGD1307264	LOC309637;RGD1307264	309637	309637	chr20	6067778	6108468	+	protein_coding	FALSE	4297	14.323		412.354	657.546	534.95	6.69993	10.6838	8.69188	0.659335	1.57935	9.75166e-08	6.67685e-07		436.998	600.111	518.555	7.10036	9.75063	8.42549	0.453597	1.36945	3.84911e-07	3.76053e-06		Yes	1.57935	Treated	6.67685e-07
ENSRNOG00000000498	Anks1a	Anks1a	RGD1309183	Anks1;LOC309639	309639	309639	chr20	6121315	6274822	+	protein_coding	FALSE	5809	14.323		816.295	819.088	817.691	9.81097	9.84453	9.82775	0.00513662	1.00357	0.972841	0.982302		865.176	824.887	845.031	10.3985	9.91423	10.1563	-0.0663342	0.955062	0.565994	0.727118		Yes	1.04705	Untreated (?)	0.727118
ENSRNOG00000000499	Tcp11	Tcp11	RGD1359387	MGC95257	309641	309641	chr20	6283358	6293412	-	protein_coding	FALSE	1932	14.323		0.915883	0.7648	0.840341	0.0330978	0.027638	0.0303679	-0.0294987	0.979761	0.91736	NA		0.971358	0.349908	0.660633	0.0351025	0.0126448	0.0238737	-0.135096	0.910609	0.542335	NA		No	1.09817	Untreated	NA
ENSRNOG00000000500	F1LV96_RAT	Scube3	RGD1304880	LOC294297	294297	294297	chr20	6388732	6407751	+	protein_coding	FALSE	2910	14.323		7.57951	1.94235	4.76093	0.18185	0.0466017	0.114226	-0.988132	0.50413	0.0162194	NA		8.03405	8.54059	8.28732	0.192756	0.204909	0.198832	0.0518599	1.0366	0.885556	0.938538		No	1.98361	Untreated (?)	NA
ENSRNOG00000000501	Znf76	Zfp523	RGD1306239	LOC361809;MGC188390;Znf76	361809	361809	chr20	6423715	6446497	+	protein_coding	FALSE	2489	14.323		244.031	162.892	203.461	6.8452	4.5692	5.7072	-0.566292	0.67535	2.1584e-05	0.000101423		258.646	210.116	234.381	7.25515	5.89387	6.57451	-0.289075	0.818427	0.0130125	0.0428552		Yes	1.48071	Untreated	0.000101423
ENSRNOG00000000502	Def6	Def6	RGD1307945	LOC309642	309642	309642	chr20	6448597	6469830	+	protein_coding	FALSE	1893	14.323		5.13818	5.81283	5.4755	0.189507	0.214389	0.201948	0.109779	1.07906	0.78649	0.854992		5.44395	9.34084	7.39239	0.200784	0.344509	0.272647	0.410644	1.32928	0.254972	0.430638		Yes	1.32928	Treated	0.430638
ENSRNOG00000000503	Ppard	Ppard	RGD3370	Pparb	25682	25682	chr20	6479091	6543024	+	protein_coding	FALSE	2045	14.323		396.473	542.042	469.258	13.5359	18.5057	16.0208	0.42964	1.3469	0.0168728	0.0399461		420.193	494.792	457.493	14.3457	16.8926	15.6191	0.232628	1.17497	0.0463022	0.120477		Yes	1.3469	Treated	0.0399461
ENSRNOG00000000504	Fance	Fance	RGD1561045	LOC309643;RGD1561045	309643	309643	chr20	6555896	6566913	+	protein_coding	FALSE	1813	14.323		248.364	252.59	250.477	9.56439	9.72711	9.64575	0.0217812	1.01521	0.925026	0.949878		263.256	309.885	286.571	10.1379	11.9335	11.0357	0.224501	1.16837	0.114757	0.242216		Yes	1.16837	Treated	0.242216
ENSRNOG00000000505	Rpl10a	Rpl10a	RGD620497	-	81729	81729	chr20	6569077	6571639	+	protein_coding	FALSE	713	14.323		1346.4	1892.14	1619.27	131.841	185.28	158.561	0.487986	1.40249	1.82922e-12	2.25074e-11		1426.91	1945.13	1686.02	139.725	190.47	165.097	0.441787	1.35829	1.31817e-07	1.38841e-06		Yes	1.40249	Treated	2.25074e-11
ENSRNOG00000000506	Tead3	Tead3	RGD1311583	LOC294299	294299	294299	chr20	6572335	6591723	-	protein_coding	FALSE	2621	14.323		357.565	377.723	367.644	9.52477	10.0617	9.79324	0.0809462	1.05771	0.428354	0.551504		378.935	396.821	387.878	10.094	10.5704	10.3322	0.0688753	1.0489	0.47101	0.648762		Yes	1.05771	Treated	0.551504
ENSRNOG00000000507	Tulp1	Tulp1	RGD1311062	LOC309900	309900	309900	chr20	6592447	6604349	-	protein_coding	FALSE	2073	14.323		2135.14	2064.24	2099.69	71.9107	69.5226	70.7167	-0.0472394	0.967786	0.751047	0.828371		2262.89	2550.3	2406.6	76.2132	85.893	81.0531	0.168333	1.12376	0.114233	0.24141		Yes	1.12376	Treated (?)	0.24141
ENSRNOG00000000508	RGD1306008	Armc12	RGD1306008	LOC294301;RGD1306008	294301	294301	chr20	6769883	6780374	+	protein_coding	FALSE	1213	14.323		0.612626	0	0.306313	0.0352615	0	0.0176308	-0.135981	0.910051	0.440017	NA		0.647947	1.83176	1.23986	0.0372945	0.105433	0.0713635	0.260447	1.19785	0.345019	NA		No	1.19785	Treated (?)	NA
ENSRNOG00000000510	Clps	Clps	RGD2363	COLQ	25680	25680	chr20	6802427	6804588	-	protein_coding	FALSE	462	14.323		0.549795	0	0.274897	0.0830854	0	0.0415427	-0.211109	0.863873	0.335391	NA		0.583305	0	0.291652	0.0881494	0	0.0440747	-0.167642	0.890297	0.326585	NA		No	1.15758	Untreated	NA
ENSRNOG00000000511	Srpk1	Srpk1	RGD1308272	LOC361811;MGC116186	361811	361811	chr20	6829410	6870877	-	protein_coding	FALSE	2295	14.323		692.751	927.931	810.341	21.0747	28.2292	24.6519	0.414104	1.33247	3.09931e-05	0.000141301		734.055	982.399	858.227	22.3312	29.8862	26.1087	0.411293	1.32988	2.98368e-05	0.00020679		Yes	1.33247	Treated	0.000141301
ENSRNOG00000000512	B2GUX9_RAT	Slc26a8	RGD1308898	LOC309646	309646	309646	chr20	6886487	6898565	-	protein_coding	FALSE	1878	14.323		77.0531	51.8019	64.4275	2.86458	1.92582	2.3952	-0.533044	0.691095	0.0142295	0.0344296		81.6689	46.0913	63.8801	3.03618	1.71352	2.37485	-0.749102	0.594974	0.00062751	0.00314977		Yes	1.68075	Untreated	0.00314977
ENSRNOG00000000513	Mapk14	Mapk14	RGD70496	CRK1;CSBP;CSPB1;Csbp1;Csbp2;Exip;Hog;MAPK 14;MGC105413;Mxi2;Prkm14;Prkm15;RK;Sapk2A;p38;p38Hog;p38alpha	81649	81649	chr20	6939248	7000377	+	protein_coding	FALSE	3505	14.323		964.81	1358.71	1161.76	19.2185	27.0648	23.1416	0.489526	1.40398	1.85967e-09	1.60266e-08		1022.45	1268.81	1145.63	20.3667	25.274	22.8203	0.310856	1.24044	2.70585e-07	2.71639e-06		Yes	1.40398	Treated	1.60266e-08
ENSRNOG00000000515	Mapk13	Mapk13	RGD3045	MGC124619;Prkm13	29513	29513	chr20	7055312	7064204	+	protein_coding	FALSE	1661	14.323		10.4049	17.7994	14.1021	0.437354	0.748173	0.592763	0.508987	1.42305	0.192868	0.299344		11.0199	14.871	12.9454	0.463206	0.625079	0.544143	0.25102	1.19005	0.482065	0.658657		Yes	1.42305	Treated	0.299344
ENSRNOG00000000516	LOC100360640	Pxt1	RGD2321717	LOC100360640	100360640	-	chr20	7225693	7226754	-	protein_coding	FALSE	156	14.323		0.794804	0.397893	0.596349	0.355715	0.178077	0.266896	-0.133351	0.911711	0.633797	NA		0.842917	0.365914	0.604415	0.377247	0.163765	0.270506	-0.121106	0.919482	0.583339	NA		No	1.09684	Untreated	NA
ENSRNOG00000000517	Kctd20	Kctd20	RGD1309887	LOC294307;RGD1309887	294307	-	chr20	7239235	7253138	+	protein_coding	FALSE	1298	14.323		442.173	426.953	434.563	23.7839	22.9652	23.3746	-0.0521146	0.964522	0.540621	0.654889		468.604	482.419	475.512	25.2056	25.9487	25.5772	0.0394324	1.02771	0.616526	0.764284		Yes	1.03678	Untreated (?)	0.654889
ENSRNOG00000000519	F1LUL1_RAT	Stk38	RGD1309455	LOC361813;MGC109574	361813	-	chr20	7257555	7292004	-	protein_coding	FALSE	3347	14.323		677.888	570.62	624.254	14.1406	11.903	13.0218	-0.246685	0.842831	0.00574438	0.0156561		718.34	624.084	671.212	14.9844	13.0183	14.0014	-0.201103	0.869885	0.0136132	0.0443143		Yes	1.18648	Untreated	0.0156561
ENSRNOG00000000520	Sfrs3	LOC100910660;Srsf3	RGD6497369;RGD1309233	;LOC361814;Sfrs3	100910660;361814	361814	chr20	7316648	7326580	+	protein_coding	FALSE	2903	14.323		1981.95	2535.04	2258.49	47.6663	60.9682	54.3172	0.352641	1.2769	8.54038e-09	6.7429e-08		2100.24	2790.63	2445.43	50.5112	67.1153	58.8132	0.402407	1.32171	2.91323e-05	0.000202646		Yes	1.32171	Treated	6.7429e-08
ENSRNOG00000000521	Cdkn1a	Cdkn1a	RGD69328	Cip1;UV96;Waf1	114851	114851	chr20	7379385	7385595	+	protein_coding	FALSE	736	14.323		104.736	205.638	155.187	9.93541	19.507	14.7212	0.938666	1.91675	1.46435e-08	1.11999e-07		111.007	128.632	119.819	10.5302	12.2021	11.3662	0.202152	1.15041	0.26177	0.438081		Yes	1.91675	Treated	1.11999e-07
ENSRNOG00000000522	Cpne5	Cpne5	RGD1308021	LOC309650	309650	309650	chr20	7453642	7535366	-	protein_coding	FALSE	4362	14.323		2.38615	2.34025	2.3632	0.0381924	0.0374578	0.0378251	0.00108672	1.00075	0.997826	NA		2.52686	4.73145	3.62916	0.0404448	0.0757312	0.058088	0.386461	1.30718	0.277304	NA		No	1.30718	Treated	NA
ENSRNOG00000000523	Ppil1	Ppil1	RGD1309119	LOC309651;MGC116359	309651	-	chr20	7548898	7565640	-	protein_coding	FALSE	1305	14.323		270.774	169.517	220.146	14.4865	9.06921	11.7779	-0.662188	0.631919	7.30964e-09	5.83194e-08		286.984	208.298	247.641	15.3537	11.144	13.2488	-0.446983	0.733575	0.000240261	0.00135049		Yes	1.58248	Untreated	5.83194e-08
ENSRNOG00000000524	RGD735065	RGD735065	RGD735065	MGC72991	294311	294311	chr20	7570991	7610178	+	protein_coding	FALSE	1263	14.323		686.641	572.458	629.549	37.957	31.6451	34.8011	-0.261243	0.834369	0.000341904	0.00126877		727.66	636.804	682.232	40.2246	35.2021	37.7133	-0.192311	0.875202	0.00690328	0.0250472		Yes	1.19851	Untreated	0.00126877
ENSRNOG00000000525	D3ZGM7_RAT	Pi16	RGD1304760	LOC294312	294312	294312	chr20	7636281	7644479	+	protein_coding	FALSE	734	14.323		4.89164	7.75455	6.3231	0.465291	0.73761	0.60145	0.451491	1.36745	0.246558	0.360527		5.18406	8.75148	6.96777	0.493105	0.832437	0.662771	0.457598	1.37325	0.197667	0.36136		Yes	1.37325	Treated	0.360527
ENSRNOG00000000527	Mtch1	Mtch1	RGD1309262	LOC294313	294313	294313	chr20	7649782	7673289	-	protein_coding	FALSE	1782	14.323		2917.45	4199.32	3558.39	114.304	164.527	139.416	0.52344	1.43738	2.88573e-26	8.9825e-25		3091.95	4957.21	4024.58	121.141	194.221	157.681	0.677793	1.59969	1.72212e-41	1.49568e-39		Yes	1.59969	Treated	1.49568e-39
ENSRNOG00000000528	Fgd2	Fgd2	RGD1309840	LOC309653	309653	309653	chr20	7684791	7702115	+	protein_coding	FALSE	2741	14.323		45.9069	240.502	143.204	1.16932	6.12597	3.64765	2.1863	4.55137	4.62386e-21	1.0734e-19		48.6638	287.374	168.019	1.23955	7.3199	4.27972	2.37443	5.18531	3.35865e-35	2.32037e-33		Yes	5.18531	Treated	2.32037e-33
ENSRNOG00000000529	Pim1	Pim1	RGD3330	-	24649	24649	chr20	7817153	7821800	+	protein_coding	FALSE	1551	14.323		122.252	308.384	215.318	5.50315	13.8818	9.69248	1.30854	2.4769	1.12442e-32	4.58202e-31		129.561	209.97	169.766	5.83215	9.45175	7.64195	0.671238	1.59244	1.17406e-07	1.24526e-06		Yes	2.4769	Treated	4.58202e-31
ENSRNOG00000000531	LOC689755	Ccdc167	RGD1588733	LOC689755	689755	689755	chr20	8014953	8029711	-	protein_coding	FALSE	911	14.323		70.7571	47.765	59.261	5.42272	3.66064	4.54168	-0.524506	0.695197	0.0235205	0.053224		74.9945	60.5706	67.7826	5.74748	4.64205	5.19476	-0.287179	0.819503	0.148284	0.292431		Yes	1.43844	Untreated	0.053224
ENSRNOG00000000532	Ftsjd2	Cmtr1	RGD1307801	Ftsjd2;LOC309656;LRRG00129;MTr1;RGD1307801	309656	309656	chr20	7929776	8014387	+	protein_coding	FALSE	5983	14.323		5813.01	6466.46	6139.74	67.8341	75.4595	71.6468	0.153275	1.11209	2.89472e-06	1.58702e-05		6160.48	7830.54	6995.51	71.8888	91.3774	81.6331	0.344919	1.27008	2.29191e-18	6.88299e-17		Yes	1.27008	Treated	6.88299e-17
ENSRNOG00000000534	F1LNA5_RAT	-	RGD	-	-	-	chr20	7880189	7919503	+	protein_coding	FALSE	1464	14.323		212.545	257.226	234.886	10.1362	12.2671	11.2016	0.268472	1.20453	0.0392491	0.0817837		225.275	237.857	231.566	10.7433	11.3433	11.0433	0.0772	1.05497	0.502557	0.675722		Yes	1.20453	Treated	0.0817837
ENSRNOG00000000536	MDGA1_RAT	Mdga1	RGD1307031	LOC309659;ig6M	309659	309659	chr20	8149685	8200149	-	protein_coding	FALSE	3526	14.323		82.739	150.244	116.491	1.6383	2.97495	2.30663	0.828565	1.77592	3.86856e-07	2.41034e-06		87.6847	102.095	94.8901	1.73623	2.02158	1.8789	0.214363	1.16019	0.168187	0.322234		Yes	1.77592	Treated	2.41034e-06
ENSRNOG00000000539	Zfand3	Zfand3	RGD1307113	LOC361816;Tex27	361816	361816	chr20	8383831	8523595	+	protein_coding	FALSE	2401	14.323		1123.71	1461.35	1292.53	32.6758	42.4942	37.585	0.375231	1.29705	7.15341e-06	3.66099e-05		1190.96	1451.16	1321.06	34.6314	42.1976	38.4145	0.282044	1.21592	0.000478846	0.0024865		Yes	1.29705	Treated	3.66099e-05
ENSRNOG00000000540	BTBD9_RAT	Btbd9	RGD1306975	LOC294318	294318	294318	chr20	8836805	8881312	-	protein_coding	FALSE	660	14.323		98.4365	134.057	116.247	10.4131	14.1812	12.2971	0.430494	1.34769	0.00516313	0.0142564		104.341	154.026	129.183	11.0376	16.2935	13.6656	0.53404	1.44798	0.00109628	0.00517144		Yes	1.44798	Treated	0.00517144
ENSRNOG00000000541	Glo1	Glo1	RGD2702	-	294320	294320	chr20	8900986	8919003	-	protein_coding	FALSE	1047	14.323		1463.69	1445.13	1454.41	97.6042	96.3664	96.9853	-0.0192664	0.986734	0.802185	0.865503		1551.22	1469.01	1510.11	103.441	97.9586	100.7	-0.0777364	0.947543	0.384388	0.568408		Yes	1.05536	Untreated	0.568408
ENSRNOG00000000542	Dnah8	Dnah8	RGD619986	Dlp8;Dnahc8	207117	-	chr20	8936172	9199913	+	protein_coding	FALSE	14193	14.323		25.5604	32.8679	29.2142	0.125736	0.161683	0.143709	0.319853	1.2482	0.219151	0.330074		27.0918	28.1276	27.6097	0.133269	0.138365	0.135817	0.0449459	1.03164	0.857585	0.921878		Yes	1.2482	Treated	0.330074
ENSRNOG00000000543	Frk	Frk	RGD621423	GASK;GTK	79209	79209	chr20	38882036	38908084	+	protein_coding	FALSE	2588	14.323		82.8616	73.1652	78.0134	2.2354	1.97382	2.10461	-0.165164	0.891827	0.3403	0.462519		87.8135	111.429	99.6211	2.36899	3.00607	2.68753	0.33408	1.26057	0.0329788	0.0914012		Yes	1.26057	Treated (?)	0.0914012
ENSRNOG00000000545	D3ZGL7_RAT	Col10a1	RGD2371	-	25681	-	chr20	38725163	38730482	+	protein_coding	FALSE	1965	14.323		0.490019	1.14688	0.818452	0.0174107	0.0407496	0.0290801	0.16486	1.12106	0.571255	NA		0.519224	1.41564	0.967431	0.0184484	0.0502986	0.0343735	0.164504	1.12078	0.489821	NA		No	1.12106	Treated	NA
ENSRNOG00000000546	Nt5dc1	Nt5dc1	RGD1305214	LOC294456;Nt5c2l1	294456	294456	chr20	38646200	38750613	-	protein_coding	FALSE	2765	14.323		1048.62	803.126	925.874	26.4783	20.2794	23.3788	-0.379188	0.76887	0.000175917	0.000697003		1111.2	826.445	968.82	28.0583	20.8682	24.4632	-0.422262	0.746254	1.61165e-07	1.6641e-06		Yes	1.34003	Untreated	1.6641e-06
ENSRNOG00000000547	Tspyl4	Tspyl4	RGD1306653	LOC309828	309828	309828	chr20	38639280	38641264	+	protein_coding	FALSE	1984	14.323		272.014	432.509	352.262	9.57228	15.2202	12.3962	0.649239	1.56834	3.82704e-06	2.05142e-05		288.333	538.064	413.198	10.1466	18.9347	14.5406	0.868062	1.82521	8.76801e-11	1.40872e-09		Yes	1.82521	Treated	1.40872e-09
ENSRNOG00000000549	Tspyl1	Tspyl1	RGD1307726	Tspyl	29544	29544	chr20	38622287	38624846	+	protein_coding	FALSE	2559	14.323		1238.54	1570.39	1404.47	33.7913	42.8454	38.3184	0.340178	1.26591	2.53928e-09	2.16252e-08		1312.48	1650.9	1481.69	35.8086	45.0418	40.4252	0.327921	1.2552	1.04804e-07	1.12257e-06		Yes	1.26591	Treated	2.16252e-08
ENSRNOG00000000551	RGD1305587	RGD1305587	RGD1305587	LOC294499	294499	294499	chr20	29495046	29497738	-	protein_coding	FALSE	1253	14.323		185.253	176.728	180.99	10.3224	9.84738	10.0849	-0.0701691	0.952526	0.539466	0.653855		196.323	211.568	203.946	10.9392	11.7887	11.364	0.102527	1.07365	0.351759	0.53553		Yes	1.07365	Treated (?)	0.53553
ENSRNOG00000000552	Col13a1	Col13a1	RGD1595704	LOC499431	499431	499431	chr20	29208653	29348751	-	protein_coding	FALSE	3222	14.323		16.575	24.2556	20.4153	0.359165	0.525597	0.442381	0.411175	1.32977	0.244417	0.358363		17.5672	16.982	17.2746	0.380664	0.367985	0.374324	-0.0364942	0.975021	0.911752	0.953732		Yes	1.32977	Treated (?)	0.358363
ENSRNOG00000000554	-	-	RGD	-	-	-	chr20	29590538	29591118	-	pseudogene	FALSE	579	14.323		0.490019	0.397893	0.443956	0.0590882	0.0479793	0.0535337	-0.0278408	0.980887	0.897247	NA		0.519224	0.715822	0.617523	0.0626098	0.0863162	0.074463	0.0388551	1.0273	0.857835	NA		No	1.0273	Treated (?)	NA
ENSRNOG00000000555	Eif4ebp2	Eif4ebp2	RGD1310824	LOC361845;MGC124760	361845	361845	chr20	29562640	29579090	-	protein_coding	FALSE	1631	14.323		139.948	153.11	146.529	5.99072	6.55412	6.27242	0.126737	1.09182	0.462904	0.584158		148.283	192.746	170.515	6.34752	8.25082	7.29917	0.360689	1.28404	0.0260677	0.0753634		Yes	1.28404	Treated	0.0753634
ENSRNOG00000000556	Nodal	Nodal	RGD1305994	LOC294503	294503	294503	chr20	29546981	29555419	+	protein_coding	FALSE	1955	14.323		0	0	0	0	0	0	NA	NA	NA	NA		0	0	0	0	0	0	NA	NA	NA	NA		No	NA	NA	NA
ENSRNOG00000000557	Sar1a	Sar1a	RGD1359540	MGC94305;Sara1	361842	361842	chr20	29048216	29060622	+	protein_coding	FALSE	2625	14.323		2248.75	3342.44	2795.59	59.8106	88.8996	74.3551	0.569339	1.48384	8.29012e-28	2.77417e-26		2383.04	3028.41	2705.73	63.3822	80.5475	71.9648	0.344264	1.2695	3.86293e-12	7.204e-11		Yes	1.48384	Treated	2.77417e-26
ENSRNOG00000000558	Ppa1	Ppa1	RGD1589773	Pp;Pyp;Pyp_mapped	294504	294504	chr20	29015646	29042396	+	protein_coding	FALSE	1310	14.323		570.082	443.503	506.793	30.3831	23.637	27.01	-0.35486	0.781946	0.00656374	0.0176075		604.114	480.746	542.43	32.1969	25.6219	28.9094	-0.320866	0.800589	0.00894256	0.0312311		Yes	1.27886	Untreated	0.0176075
ENSRNOG00000000559	Npffr1	Npffr1	RGD621570	Gpr147;NPFF1;OT7T022	64107	64107	chr20	28983731	28995194	+	protein_coding	FALSE	1296	14.323		0	0	0	0	0	0	NA	NA	NA	NA		0	0	0	0	0	0	NA	NA	NA	NA		No	NA	NA	NA
ENSRNOG00000000560	Lrrc20	Lrrc20	RGD1566140	LOC499430;RGD1566140	499430	499430	chr20	28889909	28951225	+	protein_coding	FALSE	2808	14.323		131.122	126.42	128.771	3.2602	3.1433	3.20175	-0.0536821	0.963474	0.743204	0.821933		138.967	174.191	156.579	3.45526	4.33107	3.89317	0.307691	1.23773	0.0419219	0.111316		Yes	1.23773	Treated (?)	0.111316
ENSRNOG00000000561	Pald	Pald1	RGD1305933	LOC294508;MGC112800;Pald	294508	294508	chr20	28682110	28718682	-	protein_coding	FALSE	4283	14.323		178.011	189.96	183.986	2.90178	3.09656	2.99917	0.0928761	1.06649	0.420145	0.543019		188.661	238.727	213.694	3.07539	3.89152	3.48345	0.332839	1.25949	0.00307153	0.0126071		Yes	1.25949	Treated	0.0126071
ENSRNOG00000000562	Prf1	Prf1	RGD708463	Cyta;MGC108712;P1	50669	50669	chr20	28658366	28663866	+	protein_coding	FALSE	1932	14.323		0.551323	1.55995	1.05564	0.0199235	0.0563729	0.0381482	0.30253	1.23331	0.369136	NA		0.583586	1.43164	1.00761	0.0210894	0.0517361	0.0364127	0.206948	1.15424	0.441142	NA		No	1.23331	Treated	NA
ENSRNOG00000000563	Adamts14	Adamts14	RGD1308899	LOC309837	309837	309837	chr20	28555683	28631824	-	protein_coding	FALSE	3639	14.323		18.5867	9.7437	14.1652	0.356604	0.186942	0.271773	-0.61261	0.654012	0.114491	0.197089		19.6956	19.1493	19.4224	0.37788	0.367397	0.372638	-0.0181689	0.987485	0.956554	0.976248		Yes	1.52902	Untreated	0.197089
ENSRNOG00000000564	Tbata	Tbata	RGD1561665	LOC499429;RGD1561665	499429	-	chr20	28529388	28546217	+	protein_coding	FALSE	1490	14.323		283.303	159.841	221.572	13.2749	7.48975	10.3823	-0.791306	0.577821	1.05246e-06	6.18382e-06		300.217	183.149	241.683	14.0674	8.58192	11.3247	-0.690911	0.619462	6.09303e-08	6.75478e-07		Yes	1.73064	Untreated	6.75478e-07
ENSRNOG00000000565	Sgpl1	Sgpl1	RGD628599	S1PL;SPL 1;Spgl1;spl	286896	286896	chr20	28459733	28503991	-	protein_coding	FALSE	1985	14.323		1972.65	2784.23	2378.44	69.3833	97.929	83.6562	0.494117	1.40846	1.67571e-21	3.99404e-20		2090.52	2911.32	2500.92	73.5292	102.399	87.9641	0.474159	1.38911	1.00616e-17	2.90734e-16		Yes	1.40846	Treated	3.99404e-20
ENSRNOG00000000566	Pcbd1	Pcbd1	RGD3263	DCOH;PCBD;PCD;PHS;TCF1	29700	29700	chr20	28366639	28454164	+	protein_coding	FALSE	806	14.323		1175.79	909.047	1042.42	101.85	78.744	90.2968	-0.367628	0.775056	1.97956e-08	1.49369e-07		1246.05	1143.07	1194.56	107.936	99.0156	103.476	-0.12195	0.918944	0.074389	0.174994		Yes	1.29023	Untreated	1.49369e-07
ENSRNOG00000000567	Unc5b	Unc5b	RGD621756	Unc5h2	60630	60630	chr20	28095242	28162204	-	protein_coding	FALSE	2841	14.323		207.313	225.867	216.59	5.09474	5.55071	5.32273	0.124726	1.0903	0.237302	0.350304		219.703	296.399	258.051	5.39923	7.28402	6.34163	0.401021	1.32044	0.0315629	0.0883309		Yes	1.32044	Treated	0.0883309
ENSRNOG00000000568	Slc29a3	Slc29a3	RGD727811	Ent3	353307	353307	chr20	28042064	28080232	-	protein_coding	FALSE	1503	14.323		95.5745	94.4709	95.0227	4.43965	4.38839	4.41402	-0.0146812	0.989875	0.949965	0.967257		101.293	107.571	104.432	4.70528	4.99693	4.85111	0.0852203	1.06085	0.588126	0.743795		Yes	1.06085	Treated (?)	0.743795
ENSRNOG00000000569	MGC112715	MGC112715	RGD1590938	-	690899	690899	chr20	27662632	27684889	+	protein_coding	FALSE	1873	14.323		312.32	433.568	372.944	11.642	16.1617	13.9018	0.461027	1.37652	0.00125422	0.00408437		330.964	460.954	395.959	12.337	17.1825	14.7597	0.456943	1.37263	0.0027916	0.0116086		Yes	1.37652	Treated	0.00408437
ENSRNOG00000000571	Psap	Psap	RGD3423	SGP-1;SGP1A	25524	25524	chr20	27595064	27621904	+	protein_coding	FALSE	2488	14.323		30921.9	34801.6	32861.7	867.724	976.596	922.16	0.169541	1.1247	0.00644268	0.0173256		32772.8	35886.5	34329.6	919.664	1007.04	963.352	0.129665	1.09404	0.0694422	0.165821		Yes	1.1247	Treated	0.0173256
ENSRNOG00000000572	Chst3	Chst3	RGD620355	C6ST-1;GST-0	84468	84468	chr20	27480447	27482990	-	protein_coding	FALSE	1425	14.323		4.6451	6.13231	5.38871	0.227586	0.300452	0.264019	0.211484	1.15788	0.607931	0.712126		4.92416	6.93352	5.92884	0.241259	0.339708	0.290483	0.291558	1.22396	0.416371	0.600534		Yes	1.22396	Treated	0.600534
ENSRNOG00000000573	Spock2	Spock2	RGD1308568	LOC361840	361840	361840	chr20	27397826	27421531	+	protein_coding	FALSE	1275	14.323		223.019	309.01	266.014	12.2123	16.9211	14.5667	0.445162	1.36147	0.0110849	0.0278436		236.392	298.671	267.531	12.9446	16.3549	14.6498	0.314215	1.24334	0.0707122	0.168351		Yes	1.36147	Treated	0.0278436
ENSRNOG00000000574	F1LTG5_RAT	-	RGD	-	-	-	chr20	27320409	27320727	-	protein_coding	FALSE	318	14.323		5.9284	7.00493	6.46666	1.3016	1.53795	1.41977	0.148279	1.10825	0.710172	0.796178		6.28602	8.72449	7.50526	1.38011	1.91549	1.6478	0.252152	1.19098	0.484795	0.660942		Yes	1.19098	Treated	0.660942
ENSRNOG00000000575	Ascc1	Ascc1	RGD1359255	Asc-1;CGI-18;MGC94577	294512	294512	chr20	27301681	27391498	+	protein_coding	FALSE	1485	14.323		328.493	208.991	268.742	15.4442	9.8258	12.635	-0.640232	0.64161	5.2346e-09	4.26162e-08		348.163	247.857	298.01	16.369	11.6531	14.011	-0.480217	0.71687	2.98429e-06	2.50736e-05		Yes	1.55858	Untreated	4.26162e-08
ENSRNOG00000000576	LOC100364587	Anapc16	RGD2321124	LOC100360936	100360936	-	chr20	27288121	27301907	-	protein_coding	FALSE	716	14.323		138.778	120.489	129.633	13.5324	11.749	12.6407	-0.202188	0.869231	0.127345	0.214832		147.066	128.011	137.539	14.3405	12.4825	13.4115	-0.197892	0.871824	0.136884	0.27623		Yes	1.15044	Untreated	0.214832
ENSRNOG00000000577	Ddit4	Ddit4	RGD621731	REDD-1;Rtp801	140942	140942	chr20	27252607	27254371	-	protein_coding	FALSE	1390	14.323		400.736	715.33	558.033	20.1284	35.93	28.0292	0.827162	1.77419	1.58531e-22	4.0254e-21		424.656	513.826	469.241	21.3299	25.8087	23.5693	0.266253	1.20268	0.0238811	0.0704932		Yes	1.77419	Treated	4.0254e-21
ENSRNOG00000000579	Marcks	Marcks	RGD3028	KINC;LOC294446;LOC681252;Macs	25603	-	chr20	41306445	41309742	-	protein_coding	FALSE	1779	14.323		857.064	995.18	926.122	33.6359	39.0564	36.3461	0.208975	1.15587	0.143123	0.235954		908.153	986.956	947.554	35.6409	38.7336	37.1873	0.117955	1.0852	0.236401	0.408953		Yes	1.15587	Treated	0.235954
ENSRNOG00000000580	Fam26d	Fam26d	RGD1595701	LOC499445	499445	499445	chr20	37780886	37783598	+	protein_coding	FALSE	948	14.323		0.24501	0.382084	0.313547	0.0180443	0.0281395	0.0230919	0.0369141	1.02592	0.856062	NA		0.259612	1.43164	0.845628	0.0191198	0.105437	0.0622783	0.271297	1.20689	0.26595	NA		No	1.20689	Treated	NA
ENSRNOG00000000581	Cdc40	Cdc40	RGD1307063	LOC361859	361859	-	chr20	44952481	44974596	-	protein_coding	FALSE	2673	14.323		797.766	1058.13	927.949	20.8374	27.638	24.2377	0.4045	1.32363	1.0374e-09	9.24512e-09		845.416	1123.02	984.219	22.082	29.3329	25.7074	0.406077	1.32508	4.50429e-10	6.65313e-09		Yes	1.32508	Treated	6.65313e-09
ENSRNOG00000000582	Ddo	Ddo;LOC100911156	RGD1595123;RGD6494712	LOC685325;	685325;100911156	685325	chr20	44766924	44786836	+	protein_coding	FALSE	1086	14.323		8.99744	6.59186	7.79465	0.578435	0.423784	0.50111	-0.299752	0.812392	0.441285	0.563226		9.52905	9.48331	9.50618	0.612612	0.609672	0.611142	-0.00460557	0.996813	0.989409	0.994426		Yes	1.23093	Untreated	0.563226
ENSRNOG00000000583	Cdc2l6	Cdk19	RGD1305435	Cdc2l6;Cdk11;LOC309804	309804	309804	chr20	44527462	44670028	+	protein_coding	FALSE	5779	14.323		1442.58	1430.35	1436.46	17.4282	17.2805	17.3543	-0.0114537	0.992092	0.872091	0.913805		1528.77	1420.85	1474.81	18.4695	17.1657	17.8176	-0.104146	0.930355	0.0471858	0.122198		Yes	1.07486	Untreated	0.122198
ENSRNOG00000000585	Amd1	Amd1	RGD2104	Amd1a;Amd1b	81640	81640	chr20	44452487	44468165	-	protein_coding	FALSE	3153	14.323		1871.43	3993.26	2932.34	41.4395	88.424	64.9317	1.08736	2.12484	8.02405e-72	9.50285e-70		1983.1	3319.99	2651.55	43.9123	73.5156	58.7139	0.731776	1.66068	5.01625e-16	1.27923e-14		Yes	2.12484	Treated	9.50285e-70
ENSRNOG00000000586	Gtf3c6	Gtf3c6	RGD1307434	LOC361858;RGD1307434	361858	361858	chr20	44415015	44424722	-	protein_coding	FALSE	1553	14.323		281.68	182.324	232.002	12.6634	8.19667	10.43	-0.616852	0.652092	3.83515e-09	3.17862e-08		298.523	227.612	263.067	13.4206	10.2327	11.8266	-0.38176	0.767501	0.000181592	0.00104946		Yes	1.53353	Untreated	3.17862e-08
ENSRNOG00000000587	Bxdc1	Rpf2	RGD1306906	Bxdc1;LOC294436	294436	294436	chr20	44388648	44410093	-	protein_coding	FALSE	1179	14.323		320.306	255.721	288.013	18.9678	15.1432	17.0555	-0.319618	0.801282	0.00115532	0.00380149		339.422	285.103	312.262	20.0998	16.8832	18.4915	-0.24338	0.844764	0.027634	0.079002		Yes	1.248	Untreated	0.00380149
ENSRNOG00000000588	Slc16a10	Slc16a10	RGD69197	MCT 10;Tat1	170566	-	chr20	44211651	44325332	-	protein_coding	FALSE	2481	14.323		22.8767	82.9747	52.9257	0.643774	2.33499	1.48938	1.61514	3.06342	1.43859e-09	1.26275e-08		24.247	37.3979	30.8224	0.682334	1.05241	0.867373	0.490838	1.40526	0.0823526	0.189018		Yes	3.06342	Treated	1.26275e-08
ENSRNOG00000000589	RGD1310495	RGD1310495	RGD1310495	LOC309809	309809	-	chr20	44189594	44201498	-	protein_coding	FALSE	1393	14.323		0.735029	0	0.367514	0.03684	0	0.01842	-0.156215	0.897376	0.403746	NA		0.778836	1.15235	0.965591	0.0390356	0.0577561	0.0483958	0.0372019	1.02612	0.843916	NA		No	1.11436	Untreated (?)	NA
ENSRNOG00000000590	Naglt1	Naglt1	RGD631438	MGC112591	337920	337920	chr20	44164007	44176308	-	protein_coding	FALSE	2187	14.323		0.304785	0.780293	0.542539	0.00972996	0.0249101	0.01732	0.165444	1.12151	0.539225	NA		0.323692	1.09994	0.711815	0.0103336	0.0351144	0.022724	0.22712	1.1705	0.356833	NA		No	1.1705	Treated	NA
ENSRNOG00000000593	Rev3l	Rev3l	RGD1307087	LOC309812	309812	309812	chr20	43870508	44042379	+	protein_coding	FALSE	10689	14.323		7825.25	5587.04	6706.15	51.1125	36.4931	43.8028	-0.48457	0.71471	2.5147e-28	8.54717e-27		8292.63	5811.79	7052.21	54.1653	37.9611	46.0632	-0.508287	0.703057	1.72652e-14	3.92248e-13		Yes	1.42236	Untreated	8.54717e-27
ENSRNOG00000000595	Traf3ip2	Traf3ip2	RGD1593240	LOC294437;MGC112844;RGD1304768	361857	361857	chr20	43747621	43792253	+	protein_coding	FALSE	2053	14.323		311.484	220.577	266.03	10.5928	7.5013	9.04707	-0.477657	0.718143	0.00238644	0.0072497		330.175	231.563	280.869	11.2285	7.87492	9.5517	-0.48706	0.713478	0.00119582	0.00558164		Yes	1.40159	Untreated	0.00558164
ENSRNOG00000000596	Fyn	Fyn	RGD2641	-	25150	25150	chr20	43501852	43695567	+	protein_coding	FALSE	2001	14.323		501.126	521.969	511.548	17.485	18.2123	17.8486	0.0596727	1.04223	0.431759	0.554335		531.059	532.743	531.901	18.5294	18.5882	18.5588	0.00405749	1.00282	0.969273	0.982582		Yes	1.04223	Treated	0.554335
ENSRNOG00000000597	D3ZDL7_RAT	Wisp3	RGD1564120	LOC499461;RGD1564120	499461	499461	chr20	43298331	43312790	-	protein_coding	FALSE	1253	14.323		0.549795	0	0.274897	0.0306348	0	0.0153174	-0.211109	0.863873	0.335391	NA		0.583305	0.365914	0.474609	0.032502	0.0203889	0.0264455	-0.0592727	0.959748	0.772593	NA		No	1.15758	Untreated	NA
ENSRNOG00000000598	Tube1	Tube1	RGD1306048	LOC361856	361856	361856	chr20	43280096	43298415	+	protein_coding	FALSE	2834	14.323		207.86	138.235	173.048	5.1208	3.40554	4.26317	-0.570028	0.673604	0.000230368	0.000889944		220.302	168.461	194.381	5.4273	4.15017	4.78873	-0.376731	0.770181	0.00222806	0.00954998		Yes	1.48455	Untreated	0.000889944
ENSRNOG00000000599	F1LTF8_RAT	Lama4	RGD1560062	LOC309816;RGD1560062	309816	309816	chr20	43180812	43260729	+	protein_coding	FALSE	4895	14.323		2755.92	3041.14	2898.53	39.3079	43.376	41.342	0.140861	1.10256	0.101355	0.178547		2920.5	2857.54	2889.02	41.6554	40.7574	41.2064	-0.0305077	0.979076	0.71859	0.833411		Yes	1.10256	Treated (?)	0.178547
ENSRNOG00000000604	Hdac2	Hdac2	RGD619976	-	84577	84577	chr20	41162092	41186492	+	protein_coding	FALSE	2178	14.323		2206.52	3203.67	2705.09	70.732	102.696	86.7142	0.53424	1.44818	1.97286e-14	2.94356e-13		2338.27	2338.72	2338.49	74.9553	74.9699	74.9626	0.000817132	1.00057	0.99112	0.995225		Yes	1.44818	Treated	2.94356e-13
ENSRNOG00000000605	Hs3st5	Hs3st5	RGD1306379	LOC294449	294449	294449	chr20	40711762	41022773	+	protein_coding	FALSE	3043	14.323		1.22372	0.764484	0.994104	0.0280768	0.0175401	0.0228085	-0.113799	0.924151	0.723355	NA		1.29561	0.699816	0.997715	0.0297262	0.0160564	0.0228913	-0.0943655	0.936684	0.684972	NA		No	1.08207	Untreated	NA
ENSRNOG00000000606	Pcdh15	Pcdh15	RGD1590969	LOC690865	690865	-	chr20	14505889	14990127	-	protein_coding	FALSE	7391	14.323		558.132	334.741	446.437	5.2723	3.16207	4.21719	-0.730581	0.602661	1.16146e-18	2.36966e-17		591.487	395.298	493.393	5.58738	3.73411	4.66075	-0.57502	0.671277	7.69746e-12	1.39261e-10		Yes	1.65931	Untreated	2.36966e-17
ENSRNOG00000000607	RGD1559903	RGD1559903	RGD1559903	LOC502418	502418	502418	chr20	17281050	17281848	+	protein_coding	FALSE	798	14.323		0	0	0	0	0	0	NA	NA	NA	NA		0	0	0	0	0	0	NA	NA	NA	NA		No	NA	NA	NA
ENSRNOG00000000609	Ipmk	Ipmk	RGD620954	Impk;Ipk2	171458	171458	chr20	17947110	17982280	-	protein_coding	FALSE	5460	14.323		501.127	788.253	644.69	6.40798	10.0795	8.24374	0.648743	1.5678	1.29988e-20	2.94543e-19		531.072	722.782	626.927	6.79089	9.24232	8.0166	0.439297	1.35594	1.09171e-08	1.34465e-07		Yes	1.5678	Treated	2.94543e-19
ENSRNOG00000000610	Cisd1	Cisd1	RGD1309529	LOC294362;RGD1309529	294362	294362	chr20	17985984	17999365	+	protein_coding	FALSE	733	14.323		603.889	591.905	597.897	57.52	56.3785	56.9493	-0.0289178	0.980155	0.723712	0.807266		639.968	658.298	649.133	60.9566	62.7024	61.8295	0.039796	1.02797	0.572979	0.732993		Yes	1.02797	Treated (?)	0.732993
ENSRNOG00000000611	Ube2d1	Ube2d1	RGD1307886	LOC361831	361831	-	chr20	18040686	18086179	+	protein_coding	FALSE	1320	14.323		144.349	122.727	133.538	7.63496	6.49131	7.06313	-0.221661	0.857578	0.215736	0.326089		152.952	125.893	139.423	8.09	6.65876	7.37438	-0.2547	0.838162	0.195554	0.358445		Yes	1.19309	Untreated	0.326089
ENSRNOG00000000613	Tfam	Tfam	RGD620682	Mttfa	83474	83474	chr20	18100613	18112681	+	protein_coding	FALSE	1483	14.323		491.087	433.312	462.2	23.1198	20.3998	21.7598	-0.177179	0.88443	0.023821	0.0537675		520.429	484.938	502.684	24.5012	22.8303	23.6657	-0.09999	0.933039	0.206787	0.373726		Yes	1.13067	Untreated	0.0537675
ENSRNOG00000000614	Bicc1	Bicc1	RGD1307459	LOC361832	361832	361832	chr20	18288078	18477016	+	protein_coding	FALSE	3226	14.323		252.371	256.126	254.248	5.46186	5.54313	5.5025	0.0205869	1.01437	0.882423	0.920306		267.417	272.565	269.991	5.78749	5.8989	5.8432	0.0274062	1.01918	0.811677	0.894806		Yes	1.01918	Treated	0.894806
ENSRNOG00000000618	Mdga2	Mdga2	RGD735131	Mamdc1	314180	314180	chr6	88155441	89020520	-	protein_coding	FALSE	3163	14.323		7.95609	5.4298	6.69295	0.175617	0.119853	0.147735	-0.348138	0.785597	0.379554	0.502915		8.42624	8.06986	8.24805	0.185995	0.178128	0.182062	-0.0357023	0.975557	0.919934	0.957994		Yes	1.27292	Untreated	0.502915
ENSRNOG00000000620	Ott	-	RGD	-	-	-	chrX	30226834	30251284	-	protein_coding	FALSE	1296	14.323		0.60957	0.397893	0.503732	0.0328386	0.0214352	0.0271369	-0.0439424	0.970001	0.839476	NA		0.647385	0.76823	0.707808	0.0348758	0.0413859	0.0381308	0.0172735	1.01205	0.924446	NA		No	1.03093	Untreated (?)	NA
ENSRNOG00000000621	-	-	RGD	-	-	-	chrX	29808963	29809488	-	pseudogene	FALSE	522	14.323		2.75509	1.52928	2.14218	0.368494	0.204542	0.286518	-0.277906	0.824787	0.474738	NA		2.91765	2.54978	2.73371	0.390237	0.341035	0.365636	-0.0775988	0.947634	0.824295	NA		No	1.21243	Untreated	NA
ENSRNOG00000000622	Hint1	Hint1;Hint1-ps1	RGD1593411;RGD620960	LOC690660;PKCI-1;Pkci;Prkci;Hint1;Hint1l;Pkci;Prkci	690660;60580	690660	chr10	40271881	40276255	+	protein_coding	FALSE	728	14.323		475.014	515.884	495.449	45.5555	49.4751	47.5153	0.118035	1.08526	0.181611	0.285408		503.45	508.136	505.793	48.2826	48.732	48.5073	0.0136622	1.00951	0.893308	0.942985		Yes	1.08526	Treated	0.285408
ENSRNOG00000000626	-	-	RGD	-	-	-	chrX	29645075	29645563	-	pseudogene	FALSE	363	14.323		0.918939	0.764168	0.841554	0.176745	0.146977	0.161861	-0.019325	0.986694	0.931352	NA		0.97192	1.83396	1.40294	0.186935	0.352736	0.269835	0.174477	1.12856	0.533837	NA		No	1.12856	Treated (?)	NA
ENSRNOG00000000630	D3ZD38_RAT	-	RGD	-	-	-	chr20	19967761	19968363	+	protein_coding	FALSE	435	14.323		0	0	0	0	0	0	NA	NA	NA	NA		0	0	0	0	0	0	NA	NA	NA	NA		No	NA	NA	NA
ENSRNOG00000000632	Cdk1	Cdk1	RGD2319	Cdc2;Cdc2a	54237	54237	chr20	20018043	20044030	+	protein_coding	FALSE	1187	14.323		76.5767	73.7547	75.1657	4.50414	4.33816	4.42115	-0.0453574	0.96905	0.839846	0.891231		81.1367	78.8785	80.0076	4.77236	4.63953	4.70594	-0.0341078	0.976636	0.878954	0.935164		Yes	1.03194	Untreated	0.891231
ENSRNOG00000000633	Rhobtb1	Rhobtb1	RGD1306871	LOC309722	309722	309722	chr20	20089810	20166069	-	protein_coding	FALSE	5114	14.323		244.162	224.704	234.433	3.33337	3.06772	3.20055	-0.112231	0.925156	0.557556	0.670155		258.767	295.087	276.927	3.53276	4.02861	3.78068	0.186414	1.13793	0.140573	0.281386		Yes	1.13793	Treated (?)	0.281386
ENSRNOG00000000634	RGD1306739	RGD1306739	RGD1306739	LOC361834	361834	361834	chr20	20871969	20981865	+	protein_coding	FALSE	1283	14.323		12.6008	12.6913	12.646	0.685704	0.69063	0.688167	0.000218195	1.00015	0.999539	0.999736		13.3547	13.9151	13.6349	0.726733	0.757224	0.741979	0.0276523	1.01935	0.931074	0.963308		Yes	1.01935	Treated	0.963308
ENSRNOG00000000635	Arid5b	-	RGD	-	-	-	chr20	21122733	21307034	+	protein_coding	FALSE	4141	14.323		602.033	1716.72	1159.38	10.1504	28.9442	19.5473	1.45836	2.74796	7.54985e-22	1.82824e-20		637.959	1287.6	962.779	10.7561	21.7091	16.2326	1.00373	2.00518	2.72603e-49	3.04654e-47		Yes	2.74796	Treated	3.04654e-47
ENSRNOG00000000636	Rtkn2	Rtkn2	RGD1304834	LOC309729;Plekhk1	309729	309729	chr20	21362490	21434160	-	protein_coding	FALSE	3541	14.323		7.21342	6.89427	7.05385	0.142227	0.135934	0.13908	-0.0252925	0.982621	0.950985	0.96797		7.646	5.53389	6.58994	0.150756	0.109112	0.129934	-0.267599	0.830701	0.452109	0.632221		Yes	1.2038	Untreated	0.632221
ENSRNOG00000000638	ZN365_RAT	Zfp365	RGD1565986	Znf365	499425	499425	chr20	21493138	21514823	+	protein_coding	FALSE	2649	14.323		23.7797	25.1564	24.468	0.626744	0.663029	0.644886	0.0746467	1.0531	0.807992	0.869288		25.2071	15.658	20.4326	0.664366	0.412687	0.538527	-0.523183	0.695835	0.0820505	0.188438		Yes	1.43712	Untreated (?)	0.188438
ENSRNOG00000000639	Ado	Ado	RGD1308233	LOC309732;RGD1308233	309732	309732	chr20	21877445	21878612	+	protein_coding	FALSE	1167	14.323		35.0924	70.0423	52.5674	2.09946	4.1904	3.14493	0.862808	1.81857	0.00191853	0.00597922		37.2013	80.5813	58.8913	2.22563	4.82091	3.52327	1.01049	2.01459	1.0258e-06	9.38098e-06		Yes	2.01459	Treated	9.38098e-06
ENSRNOG00000000640	Egr2	Egr2	RGD621608	EGR-2;Krox20	114090	114090	chr20	21883891	21888177	-	protein_coding	FALSE	2956	14.323		36.4488	33.567	35.0079	0.860884	0.792818	0.826851	-0.107405	0.928256	0.712349	0.798056		38.6341	57.3662	48.0002	0.9125	1.35493	1.13372	0.487886	1.40239	0.0429327	0.113425		Yes	1.40239	Treated (?)	0.113425
ENSRNOG00000000641	Nrbf2	LOC100363472;Nrbf2	RGD2322973;RGD61937	;NRBF-2	100363472;58839	58839	chr20	22128234	22146505	+	protein_coding	FALSE	1758	14.323		92.4772	95.9167	94.197	3.67267	3.80927	3.74097	0.0478078	1.03369	0.77399	0.845372		97.9981	98.3127	98.1554	3.89193	3.90442	3.89817	0.0018477	1.00128	0.99019	0.994838		Yes	1.03369	Treated	0.845372
ENSRNOG00000000645	Reep3	Reep3	RGD1560401	LOC294375;RGD1560401	294375	294375	chr20	22314092	22397085	+	protein_coding	FALSE	2527	14.323		657.321	769.912	713.617	18.161	21.2717	19.7163	0.227808	1.17105	0.00214121	0.00658913		696.586	694.412	695.499	19.2458	19.1857	19.2157	-0.00278584	0.998071	0.976493	0.986654		Yes	1.17105	Treated (?)	0.00658913
ENSRNOG00000000648	Jmjd1c	Jmjd1c	RGD708458	LOC171120;LOC309738;Pr2	171120	171120	chr20	22152489	22195227	-	protein_coding	FALSE	7107	14.323		10135.7	16760.6	13448.2	99.5713	164.653	132.112	0.722704	1.65027	8.3257e-43	4.89183e-41		10741.5	10304.2	10522.9	105.523	101.227	103.375	-0.0590878	0.959871	0.459742	0.639014		Yes	1.65027	Treated (?)	4.89183e-41
ENSRNOG00000000650	D3ZBF4_RAT	-	RGD	-	-	-	chr20	22562673	22563316	+	protein_coding	FALSE	381	14.323		0	0	0	0	0	0	NA	NA	NA	NA		0	0	0	0	0	0	NA	NA	NA	NA		No	NA	NA	NA
ENSRNOG00000000651	M6prbp1	-	RGD	-	-	-	chr20	23019394	23020585	-	protein_coding	FALSE	1053	14.323		14.482	20.4787	17.4804	0.960213	1.35782	1.15901	0.403641	1.32284	0.23572	0.348612		15.3552	17.0737	16.2144	1.01811	1.13205	1.07508	0.118354	1.0855	0.722271	0.836276		Yes	1.32284	Treated	0.348612
ENSRNOG00000000653	Nr5a2	Nr5a2	RGD68353	Ftf;Lrh-1	60349	-	chr13	49931591	50048756	-	protein_coding	FALSE	1931	14.323		7.94693	4.665	6.30596	0.287331	0.168669	0.228	-0.495432	0.709349	0.207738	0.316747		8.42455	8.76309	8.59382	0.3046	0.316841	0.310721	0.0417853	1.02939	0.903228	0.948221		Yes	1.40974	Untreated (?)	0.316747
ENSRNOG00000000655	Ptprc	Ptprc	RGD3451	CD45;L-CA;Lca;RT7;T200	24699	24699	chr13	51246163	51357995	-	protein_coding	FALSE	5092	14.323		284.074	330.721	307.397	3.89501	4.5346	4.21481	0.212899	1.15901	0.203731	0.312177		301.018	273.116	287.067	4.12734	3.74477	3.93605	-0.125712	0.916552	0.538451	0.705753		Yes	1.15901	Treated (?)	0.312177
ENSRNOG00000000656	F1M1I0_RAT	-	RGD	-	-	-	chr13	51648196	51649871	-	protein_coding	FALSE	1476	14.323		0.857636	1.14657	1.0021	0.0405679	0.054235	0.0474014	0.0878155	1.06276	0.790026	NA		0.907559	1.81576	1.36166	0.0429294	0.085889	0.0644092	0.225936	1.16954	0.454977	NA		No	1.16954	Treated	NA
ENSRNOG00000000657	Nek7	Nek7	RGD1311160	LOC360850	360850	360850	chr13	51679281	51942636	-	protein_coding	FALSE	4112	14.323		1755.42	1492.51	1623.97	29.8054	25.3414	27.5734	-0.23164	0.851666	0.00600973	0.0162789		1860.16	1430.78	1645.47	31.5838	24.2932	27.9385	-0.375188	0.771005	7.81474e-08	8.52665e-07		Yes	1.29701	Untreated	8.52665e-07
ENSRNOG00000000658	Acacb	Acacb	RGD620500	Acc2	116719	116719	chr12	43388630	43492993	-	protein_coding	FALSE	7595	14.323		65.0621	120.424	92.743	0.598089	1.10701	0.852549	0.851157	1.80395	1.31938e-07	8.84586e-07		68.9594	143.23	106.095	0.633916	1.31666	0.975287	1.00301	2.00418	4.9495e-11	8.1858e-10		Yes	2.00418	Treated	8.1858e-10
ENSRNOG00000000660	Asphd2	Asphd2	RGD1306020	LOC364948;MGC105590;RGD1306020	364948	364948	chr19	14362088	14373336	-	protein_coding	FALSE	1874	14.323		0	1.95785	0.978924	0	0.0729416	0.0364708	0.543062	1.45706	0.0727198	NA		0	0.750029	0.375014	0	0.0279431	0.0139715	0.21182	1.15815	0.242854	NA		No	1.45706	Treated	NA
ENSRNOG00000000661	Hps4	Hps4	RGD1308070	LOC304555	304555	304555	chr19	14326646	14355769	+	protein_coding	FALSE	2350	14.323		217.108	240.938	229.023	6.45022	7.15819	6.80421	0.143181	1.10434	0.452557	0.574133		230.065	293.281	261.673	6.83515	8.71329	7.77422	0.338155	1.26414	0.0176909	0.0549303		Yes	1.26414	Treated	0.0549303
ENSRNOG00000000662	F1LTK4_RAT	Srrd	RGD1562579	LOC288717;RGD1562579	288717	288717	chr19	14319140	14324697	-	protein_coding	FALSE	1084	14.323		103.511	118.671	111.091	6.66689	7.6433	7.1551	0.184505	1.13643	0.28143	0.399214		109.673	139.805	124.739	7.06379	9.00451	8.03415	0.328501	1.25571	0.0429491	0.113433		Yes	1.25571	Treated	0.113433
ENSRNOG00000000663	Tfip11	Tfip11	RGD1311449	LOC288718;STIP-1	288718	288718	chr19	14307575	14319807	+	protein_coding	FALSE	3499	14.323		532.667	460.817	496.742	10.6286	9.19497	9.91181	-0.204577	0.867793	0.0875842	0.158417		564.502	516.195	540.348	11.2639	10.3	10.7819	-0.12645	0.916083	0.0835668	0.19102		Yes	1.15235	Untreated	0.158417
ENSRNOG00000000664	Tpst2	Tpst2	RGD1305331	LOC288719;MGC105657;TPST-2	288719	288719	chr19	14258612	14297516	+	protein_coding	FALSE	1744	14.323		109.303	158.568	133.935	4.37573	6.34797	5.36185	0.506977	1.42107	0.00792489	0.0207879		115.817	131.756	123.787	4.63652	5.27462	4.95557	0.176143	1.12986	0.324856	0.50725		Yes	1.42107	Treated	0.0207879
ENSRNOG00000000665	Pitpnb	Pitpnb	RGD620143	-	114561	114561	chr12	45386040	45434773	-	protein_coding	FALSE	2715	14.323		1294.36	1276.06	1285.21	33.2853	32.8146	33.0499	-0.0213164	0.985333	0.696289	0.785053		1371.7	1394.45	1383.07	35.2742	35.859	35.5666	0.0236847	1.01655	0.723157	0.837137		Yes	1.01655	Treated (?)	0.785053
ENSRNOG00000000687	-	-	RGD	-	-	-	chr4	27893479	27896740	-	retrotransposed	FALSE	3261	14.323		17.8557	15.158	16.5068	0.382288	0.324532	0.35341	-0.196817	0.872474	0.522745	0.638901		18.9241	13.8146	16.3694	0.405164	0.29577	0.350467	-0.346507	0.786486	0.247128	0.42156		Yes	1.27148	Untreated	0.42156
ENSRNOG00000000691	Foxn4	Foxn4	RGD1306389	LOC288736	288736	288736	chr12	43372586	43381544	+	protein_coding	FALSE	2684	14.323		10.944	7.00525	8.97461	0.284681	0.182225	0.233453	-0.46517	0.724385	0.21108	0.320811		11.6013	6.91532	9.25829	0.301779	0.179885	0.240832	-0.493868	0.710119	0.147405	0.291209		Yes	1.40822	Untreated	0.291209
ENSRNOG00000000692	Ung	Ung	RGD1307200	LOC304577;MGC108922	304577	304577	chr12	43520628	43529526	-	protein_coding	FALSE	1951	14.323		62.4174	51.1092	56.7633	2.23364	1.82897	2.03131	-0.256135	0.837328	0.322193	0.443245		66.1682	55.9869	61.0776	2.36787	2.00353	2.1857	-0.215787	0.861076	0.324822	0.50725		Yes	1.19428	Untreated	0.443245
ENSRNOG00000000693	Svop	Svop	RGD620277	-	171442	171442	chr12	43566760	43624986	+	protein_coding	FALSE	2416	14.323		1179.71	817.365	998.535	34.0912	23.6203	28.8557	-0.515211	0.69969	8.03229e-05	0.000338414		1250.3	1021.47	1135.89	36.1314	29.5185	32.825	-0.283718	0.821471	0.0119815	0.0399531		Yes	1.4292	Untreated	0.000338414
ENSRNOG00000000694	Dao	Dao	RGD621138	DAAO;Dao1	114027	114027	chr12	43627592	43648332	-	protein_coding	FALSE	1633	14.323		3.72922	0.382084	2.05565	0.15944	0.0163357	0.0878879	-0.911263	0.531719	0.0212599	NA		3.9528	2.98191	3.46736	0.168999	0.12749	0.148245	-0.152511	0.899683	0.662926	NA		No	1.88069	Untreated	NA
ENSRNOG00000000695	F1LWM1_RAT	Ssh1	RGD1306038	LOC304580	304580	304580	chr12	43660406	43714743	+	protein_coding	FALSE	5755	14.323		617.87	897.554	757.712	7.49579	10.8888	9.19231	0.528005	1.44193	2.1226e-06	1.18383e-05		654.805	881.473	768.139	7.94388	10.6937	9.31881	0.418214	1.33627	7.6186e-05	0.000482279		Yes	1.44193	Treated	1.18383e-05
ENSRNOG00000000697	Coro1c	Coro1c	RGD1564490	LOC501841;RGD1564490	501841	501841	chr12	43747187	43819356	+	protein_coding	FALSE	3412	14.323		1306.97	2330.33	1818.65	26.7438	47.6842	37.214	0.827102	1.77412	7.0938e-25	2.03665e-23		1385.2	2379.1	1882.15	28.3446	48.6821	38.5133	0.770088	1.70537	3.38776e-19	1.06606e-17		Yes	1.77412	Treated	2.03665e-23
ENSRNOG00000000699	Selplg	Selplg	RGD1307971	LOC363930;Psgl1;Selpl	363930	-	chr12	43842267	43843560	+	protein_coding	FALSE	1263	14.323		18.3965	19.0288	18.7126	1.01695	1.0519	1.03442	0.0442549	1.03115	0.895731	0.929453		19.5036	16.1695	17.8366	1.07814	0.893841	0.985993	-0.199402	0.870912	0.517932	0.688297		Yes	1.14822	Untreated (?)	0.688297
ENSRNOG00000000700	Tmem119	Tmem119	RGD1307573	LOC304581;RGD1307573	304581	304581	chr12	43863010	43870068	+	protein_coding	FALSE	2167	14.323		39.1358	27.1171	33.1264	1.2609	0.873675	1.06729	-0.477926	0.718009	0.0436752	0.089433		41.4773	40.7407	41.109	1.33634	1.31261	1.32448	-0.0219761	0.984883	0.922355	0.958752		Yes	1.39274	Untreated	0.089433
ENSRNOG00000000701	Iscu	Iscu	RGD1309562	LOC288740;RGD1309562	288740	288740	chr12	43886418	43892329	-	protein_coding	FALSE	924	14.323		833.659	619.847	726.753	62.9916	46.8359	54.9137	-0.424251	0.745226	1.74912e-10	1.70624e-09		883.455	666.015	774.735	66.7541	50.3243	58.5392	-0.396993	0.759439	0.000266562	0.00147918		Yes	1.34188	Untreated	1.70624e-09
ENSRNOG00000000702	Sart3	Sart3	RGD1311646	LOC304582	304582	304582	chr12	43893485	43921131	+	protein_coding	FALSE	3605	14.323		606.439	486.877	546.658	11.7449	9.42932	10.5871	-0.313951	0.804436	0.000651679	0.00227675		642.687	589.893	616.29	12.4469	11.4244	11.9356	-0.122803	0.918401	0.0939779	0.208369		Yes	1.24311	Untreated	0.00227675
ENSRNOG00000000703	Ficd	Ficd	RGD1359391	LOC288741	288741	288741	chr12	43924664	43927515	-	protein_coding	FALSE	1922	14.323		206.703	234.498	220.6	7.5086	8.51828	8.01344	0.1757	1.12951	0.107538	0.18744		219.069	207.057	213.063	7.95781	7.52148	7.73965	-0.0829449	0.944129	0.484559	0.660758		Yes	1.12951	Treated (?)	0.18744
ENSRNOG00000000704	Cmklr1	Cmklr1	RGD69359	-	60669	60669	chr12	44056526	44061043	+	protein_coding	FALSE	2530	14.323		198.883	207.26	203.072	5.48837	5.71954	5.60396	0.0595997	1.04218	0.694776	0.783989		210.754	187.354	199.054	5.81597	5.17021	5.49309	-0.159534	0.895314	0.297663	0.478431		Yes	1.11693	Untreated (?)	0.478431
ENSRNOG00000000705	D3ZAS6_RAT	-	RGD	-	-	-	chr12	44092530	44107066	-	protein_coding	FALSE	774	14.323		0	0.3824	0.1912	0	0.0344939	0.017247	0.117376	1.08476	0.451661	NA		0	0	0	0	0	0	NA	NA	NA	NA		No	NA	NA	NA
ENSRNOG00000000708	F1LYU5_RAT	Sgsm1	RGD1308178	LOC288743;Rutbc2	288743	288743	chr12	44329806	44395211	+	protein_coding	FALSE	5411	14.323		199.796	215.619	207.708	2.57796	2.78212	2.68004	0.105707	1.07602	0.50981	0.627713		211.794	145.903	178.848	2.73276	1.88258	2.30767	-0.503214	0.705533	0.00424698	0.016581		Yes	1.41737	Untreated (?)	0.016581
ENSRNOG00000000711	RGD1306556	RGD1306556	RGD1306556	LOC288744	288744	-	chr12	44548302	44559584	+	protein_coding	FALSE	1005	14.323		18.1559	37.6426	27.8993	1.2613	2.61505	1.93817	0.915516	1.88624	0.00100393	0.00335579		19.247	41.6241	30.4355	1.33709	2.89164	2.11437	0.811018	1.75445	0.0112996	0.0380975		Yes	1.88624	Treated	0.00335579
ENSRNOG00000000713	-	-	RGD	-	-	-	chr11	3115600	3116890	-	pseudogene	FALSE	1284	14.323		20.1879	34.7935	27.4907	1.09772	1.89191	1.49481	0.69225	1.6158	0.00811453	0.0212193		21.3902	28.807	25.0986	1.1631	1.56639	1.36474	0.358325	1.28194	0.177743	0.334886		Yes	1.6158	Treated	0.0212193
ENSRNOG00000000715	Q6P7Q7_RAT	Pou1f1	RGD3367	GHF1;GHF1A;PIT1Z;Pit1	25517	25517	chr11	2959382	2980543	+	protein_coding	FALSE	2434	14.323		0	0	0	0	0	0	NA	NA	NA	NA		0	0	0	0	0	0	NA	NA	NA	NA		No	NA	NA	NA
ENSRNOG00000000716	Htr1f	Htr1f	RGD71083	5-HT-1F;5-HT1F;Htr1eb	60448	60448	chr11	2260586	2261687	-	protein_coding	FALSE	1101	14.323		0.24501	0.397893	0.321451	0.0155368	0.0252316	0.0203842	0.0391752	1.02753	0.847888	NA		0.259612	0	0.129806	0.0164628	0	0.0082314	-0.0622345	0.95778	0.558765	NA		No	1.04408	Untreated (?)	NA
ENSRNOG00000000718	Cggbp1	Cggbp1	RGD1308129	LOC288353	288353	288353	chr11	2182857	2190449	+	protein_coding	FALSE	4291	14.323		1800.53	1567.65	1684.09	29.2959	25.5068	27.4014	-0.196978	0.872376	0.0491549	0.0986547		1907.88	1772.04	1839.96	31.0427	28.8324	29.9375	-0.105428	0.929529	0.211523	0.379017		Yes	1.14629	Untreated	0.0986547
ENSRNOG00000000720	MGC95208	MGC95208	RGD1359320	-	304176	304176	chr11	2100191	2104839	-	protein_coding	FALSE	1321	14.323		133.066	158.221	145.644	7.03283	8.36235	7.69759	0.239647	1.1807	0.0815004	0.149319		141.032	177.334	159.183	7.45386	9.37251	8.41319	0.316587	1.24538	0.0153961	0.0491815		Yes	1.24538	Treated	0.0491815
ENSRNOG00000000723	RT1-CE5	RT1-CE5	RGD1595868	MGC112896;RT1-C/E5;rt1-E2	309607	-	chr20	3509596	3513732	-	protein_coding	FALSE	1645	14.323		708.641	811.454	760.048	30.0764	34.4401	32.2583	0.191469	1.14193	0.089461	0.161176		751	880.012	815.506	31.8743	37.3498	34.612	0.216672	1.16205	0.176915	0.334195		Yes	1.16205	Treated	0.161176
ENSRNOG00000000724	RT1-M4	-	RGD	-	-	-	chr20	1644323	1647588	+	protein_coding	FALSE	777	14.323		0	0	0	0	0	0	NA	NA	NA	NA		0	0	0	0	0	0	NA	NA	NA	NA		No	NA	NA	NA
ENSRNOG00000000726	Olr1671	Olr1671	RGD1333177	-	294138	-	chr20	177886	178934	-	protein_coding	FALSE	903	14.323		0	0	0	0	0	0	NA	NA	NA	NA		0	0	0	0	0	0	NA	NA	NA	NA		No	NA	NA	NA
ENSRNOG00000000728	Clic2	Clic2	RGD1306580	LOC294141;MGC108828	294141	294141	chr20	66517	81536	+	protein_coding	FALSE	1188	14.323		117.764	113.252	115.508	6.92088	6.65574	6.78831	-0.0524362	0.964307	0.762353	0.83658		124.823	116.972	120.898	7.33573	6.87437	7.10505	-0.0899086	0.939582	0.561917	0.723825		Yes	1.0643	Untreated	0.723825
ENSRNOG00000000729	Tmlhe	Tmlhe	RGD620629	MGC94841;TMLD;Tmlh	170898	170898	chr20	19527	56124	+	protein_coding	FALSE	1412	14.323		199.819	153.827	176.823	9.88025	7.60614	8.7432	-0.369698	0.773945	0.00316152	0.0092825		211.747	154.068	182.907	10.47	7.61805	9.04404	-0.443462	0.735368	0.000392251	0.0020831		Yes	1.35986	Untreated	0.0020831
ENSRNOG00000000730	F1M7K0_RAT	-	RGD	-	-	-	chr20	800	2533	+	protein_coding	FALSE	1104	14.323		0.24501	0	0.122505	0.0154946	0	0.0077473	-0.076273	0.948505	0.572939	NA		0.259612	0	0.129806	0.0164181	0	0.00820903	-0.0622345	0.95778	0.558765	NA		No	1.05429	Untreated	NA
ENSRNOG00000000737	-	-	RGD	-	-	-	chr20	407206	408149	+	pseudogene	FALSE	939	14.323		0	0	0	0	0	0	NA	NA	NA	NA		0	0	0	0	0	0	NA	NA	NA	NA		No	NA	NA	NA
ENSRNOG00000000740	Olr1704	-	RGD	-	-	-	chr20	783079	784040	+	pseudogene	FALSE	957	14.323		0	0	0	0	0	0	NA	NA	NA	NA		0	0	0	0	0	0	NA	NA	NA	NA		No	NA	NA	NA
ENSRNOG00000000741	-	-	RGD	-	-	-	chr20	788257	788893	-	pseudogene	FALSE	633	14.323		0.490019	0.764168	0.627094	0.0540475	0.0842852	0.0691664	0.0478291	1.03371	0.831383	NA		0.519224	0.750029	0.634627	0.0572687	0.0827257	0.0699972	0.0425526	1.02993	0.844743	NA		No	1.03371	Treated	NA
ENSRNOG00000000746	Olr1695	Olr1695	RGD1333191	ratchr20-679277-678312_ORF	294159	294159	chr20	678311	679277	-	protein_coding	FALSE	966	14.323		0	0	0	0	0	0	NA	NA	NA	NA		0	0	0	0	0	0	NA	NA	NA	NA		No	NA	NA	NA
ENSRNOG00000000747	Olr1694	Olr1694	RGD1332782	MOR256-3	406008	406008	chr20	664185	665358	-	protein_coding	FALSE	945	14.323		0	0	0	0	0	0	NA	NA	NA	NA		0	0	0	0	0	0	NA	NA	NA	NA		No	NA	NA	NA
ENSRNOG00000000748	Dstnl1	-	RGD	-	-	-	chr20	661423	661921	+	retrotransposed	FALSE	498	14.323		13.8753	19.7297	16.8025	1.94527	2.76604	2.35565	0.420317	1.33822	0.182438	0.28644		14.7106	11.4337	13.0721	2.06237	1.60296	1.83267	-0.264249	0.832632	0.415575	0.599784		Yes	1.33822	Treated (?)	0.28644
ENSRNOG00000000749	Olr1693	Olr1693	RGD1333127	-	365523	365523	chr20	646783	647746	-	protein_coding	FALSE	963	14.323		0	0	0	0	0	0	NA	NA	NA	NA		0	0	0	0	0	0	NA	NA	NA	NA		No	NA	NA	NA
ENSRNOG00000000759	Olr1730	Olr1730	RGD1334062	MOR249-2;Or30;ratchr20-1246310-1247263_ORF	294187	294187	chr20	1246309	1247263	+	protein_coding	FALSE	954	14.323		0	0	0	0	0	0	NA	NA	NA	NA		0	0	0	0	0	0	NA	NA	NA	NA		No	NA	NA	NA
ENSRNOG00000000763	RT1-M3-1	RT1-M3-1	RGD3494	4B2/3.7;H2-M3;RT1-M3;RanoM3;RanoM301;RanoM302	24747	24747	chr20	1412552	1416692	-	protein_coding	FALSE	1322	14.323		280.742	195.343	238.042	14.8266	10.3165	12.5716	-0.511731	0.70138	4.61753e-05	0.000204491		297.503	182.07	239.786	15.7118	9.61553	12.6637	-0.69238	0.618832	2.17656e-09	2.95634e-08		Yes	1.61595	Untreated	2.95634e-08
ENSRNOG00000000765	Olr1743	Olr1743	RGD1333000	MOR121-1;Or8;ratchr20-1445925-1444984_ORF	294197	294197	chr20	1444983	1445925	-	protein_coding	FALSE	942	14.323		0	0	0	0	0	0	NA	NA	NA	NA		0	0	0	0	0	0	NA	NA	NA	NA		No	NA	NA	NA
ENSRNOG00000000767	-	-	RGD	-	-	-	chr20	1474038	1475077	+	pseudogene	FALSE	1029	14.323		0	0	0	0	0	0	NA	NA	NA	NA		0	0	0	0	0	0	NA	NA	NA	NA		No	NA	NA	NA
ENSRNOG00000000768	Ubd	Ubd	RGD69418	-	29168	29168	chr20	1475949	1477895	-	protein_coding	FALSE	684	14.323		9.11087	3.88471	6.49779	0.929972	0.396523	0.663248	-0.786122	0.579901	0.045338	0.0924258		9.65609	3.40243	6.52926	0.985623	0.347296	0.66646	-0.741291	0.598204	0.0403138	0.10797		Yes	1.72443	Untreated	0.0924258
ENSRNOG00000000769	Olr1746	-	RGD	-	-	-	chr20	1489420	1490359	+	protein_coding	FALSE	939	14.323		0	0	0	0	0	0	NA	NA	NA	NA		0	0	0	0	0	0	NA	NA	NA	NA		No	NA	NA	NA
ENSRNOG00000000774	Gabbr1	Gabbr1	RGD621537	GABA-B-R1;GABA-BR1;GABABR1;gb1	81657	81657	chr20	1553312	1582398	-	protein_coding	FALSE	4448	14.323		507.436	545.957	526.697	7.96495	8.56958	8.26726	0.105056	1.07554	0.231104	0.343393		537.789	526.142	531.965	8.44137	8.25855	8.34996	-0.0305456	0.97905	0.71786	0.832882		Yes	1.07554	Treated (?)	0.343393
ENSRNOG00000000775	Mog	Mog	RGD3102	MGC105427	24558	24558	chr20	1601730	1611964	+	protein_coding	FALSE	1576	14.323		0.306313	0.3824	0.344356	0.0135699	0.0169405	0.0152552	0.0249125	1.01742	0.9036	NA		0.323973	0.699816	0.511895	0.0143522	0.0310023	0.0226773	0.0720268	1.05119	0.683225	NA		No	1.05119	Treated	NA
ENSRNOG00000000777	RT1-S3	RT1-S3	RGD735037	BM1;BM1av1;H2-T23;RT-BM1;RT1-BM1;RT1.S3;RTBM1	294228	-	chr20	2815987	2818484	+	protein_coding	FALSE	1116	14.323		147.322	142.795	145.059	9.21656	8.93337	9.07497	-0.0383605	0.973761	0.848439	0.897271		156.109	162.239	159.174	9.76631	10.1498	9.95805	0.0520356	1.03673	0.807333	0.891633		Yes	1.03673	Treated (?)	0.891633
ENSRNOG00000000778	F1LQH1_RAT	Znrd1as1	RGD1564067	LOC499401;RGD1564067;Tcte4;Tctex4;Znrd1as	499401	499401	chr20	1680874	1682756	-	protein_coding	FALSE	804	14.323		126.851	60.4588	93.6546	11.0154	5.25012	8.13278	-1.02601	0.491067	2.43343e-09	2.07471e-08		134.432	89.2678	111.85	11.6738	7.75184	9.71284	-0.557678	0.679395	0.000973311	0.00465965		Yes	2.03638	Untreated	2.07471e-08
ENSRNOG00000000779	Znrd1	Znrd1	RGD1303114	HTEX-6;Tctex6	361784	361784	chr20	1687849	1691468	+	protein_coding	FALSE	440	14.323		148.064	170.788	159.426	23.4943	27.1001	25.2972	0.200862	1.14938	0.0956287	0.170344		156.911	170.483	163.697	24.8982	27.0516	25.9749	0.116041	1.08376	0.344559	0.527706		Yes	1.14938	Treated	0.170344
ENSRNOG00000000780	Ppp1r11	Ppp1r11	RGD1303163	HcgV;MGC94346;Tctex5	294207	294207	chr20	1694116	1697584	+	protein_coding	FALSE	1558	14.323		520.23	1036.25	778.239	23.3128	46.4368	34.8748	0.98556	1.98008	1.18427e-36	5.68111e-35		551.343	748.165	649.754	24.707	33.5271	29.1171	0.43168	1.3488	1.09709e-05	8.27938e-05		Yes	1.98008	Treated	5.68111e-35
ENSRNOG00000000781	Rnf39	Rnf39	RGD628854	Hzfw1;Lirf	171387	171387	chr20	1697529	1703019	-	protein_coding	FALSE	2001	14.323		1.10112	1.16206	1.13159	0.0384196	0.040546	0.0394828	0.0145323	1.01012	0.967674	NA		1.16689	1.81795	1.49242	0.0407145	0.0634311	0.0520728	0.145075	1.10579	0.634817	NA		No	1.10579	Treated	NA
ENSRNOG00000000782	Trim10	Trim10	RGD1359438	Rfb30;Rnf9	294210	294210	chr20	1781872	1790921	-	protein_coding	FALSE	2331	14.323		3.48726	4.26774	3.8775	0.10445	0.127827	0.116138	0.162051	1.11888	0.694037	NA		3.69375	2.87929	3.28652	0.110635	0.0862402	0.0984375	-0.114831	0.923491	0.738687	NA		No	1.11888	Treated (?)	NA
ENSRNOG00000000783	Trim40	Trim40	RGD1359645	Rnf35	365528	365528	chr20	1768481	1777393	+	protein_coding	FALSE	744	14.323		0.24501	1.14657	0.695789	0.022992	0.107595	0.0652936	0.279585	1.21385	0.333941	NA		0.259612	1.46585	0.862731	0.0243623	0.137557	0.0809597	0.325294	1.25292	0.215672	NA		No	1.25292	Treated	NA
ENSRNOG00000000785	Trim39	Trim39	RGD1303115	Rnf23	309591	309591	chr20	2091968	2105824	+	protein_coding	FALSE	3063	14.323		318.419	259.112	288.765	7.25801	5.90617	6.58209	-0.28886	0.818548	0.0657641	0.125446		337.4	327.691	332.546	7.69067	7.46937	7.58002	-0.0430887	0.970575	0.767946	0.866455		Yes	1.22167	Untreated	0.125446
ENSRNOG00000000786	Rpp21	Rpp21	RGD1303090	Flj22638	406230	406230	chr20	2106818	2108749	+	protein_coding	FALSE	499	14.323		63.2785	58.5945	60.9365	8.85363	8.19827	8.52595	-0.0996248	0.933276	0.623655	0.726678		67.072	62.2542	64.6631	9.3844	8.71033	9.04736	-0.096526	0.935282	0.644629	0.784045		Yes	1.07149	Untreated	0.726678
ENSRNOG00000000787	F1LXB3_RAT	-	RGD	-	-	-	chr20	2884353	2887849	+	protein_coding	FALSE	1249	14.323		72.8776	117.464	95.1707	4.07378	6.5661	5.31994	0.64403	1.56269	0.00201591	0.00625315		77.2492	79.9593	78.6042	4.31815	4.46964	4.39389	0.0480937	1.0339	0.787773	0.878521		Yes	1.56269	Treated	0.00625315
ENSRNOG00000000790	F1LZ27_RAT	-	RGD	-	-	-	chr20	2643495	2646028	-	protein_coding	FALSE	879	14.323		1.04134	1.92686	1.4841	0.0827124	0.153048	0.11788	0.241939	1.18258	0.51923	NA		1.10281	1.84777	1.47529	0.0875947	0.146766	0.11718	0.119331	1.08623	0.662079	NA		No	1.18258	Treated	NA
ENSRNOG00000000795	RT1-N3	RT1-N3	RGD1598370	RT1-N3_mapped	24750	24750	chr20	2806609	2810442	+	protein_coding	FALSE	1776	14.323		69.3224	61.3649	65.3437	2.72519	2.41237	2.56878	-0.152283	0.899826	0.54524	0.659272		73.4788	73.655	73.5669	2.88859	2.89551	2.89205	0.0105835	1.00736	0.96234	0.978877		Yes	1.11133	Untreated (?)	0.659272
ENSRNOG00000000796	D4A054_RAT	LOC100911178;Ranbp2	RGD6494852;RGD1560047	;LOC294429;RGD1560047	100911178;294429	294429	chr20	37272071	37322651	-	protein_coding	FALSE	9501	14.323		13822.9	16425.2	15124.1	101.577	120.7	111.139	0.246933	1.18668	0.000523744	0.00186241		14647.5	17067.1	15857.3	107.637	125.417	116.527	0.217745	1.16291	0.00712994	0.0257345		Yes	1.18668	Treated	0.00186241
ENSRNOG00000000798	Gnl1	Gnl1	RGD1303051	-	309593	309593	chr20	2931792	2940683	-	protein_coding	FALSE	1958	14.323		661.87	979.024	820.447	23.6008	34.9097	29.2553	0.556031	1.47022	5.76673e-09	4.66726e-08		701.472	1219.81	960.639	25.0129	43.4955	34.2542	0.78436	1.72233	1.74135e-18	5.29337e-17		Yes	1.72233	Treated	5.29337e-17
ENSRNOG00000000799	Abcf1	Abcf1	RGD620286	Abc50	85493	85493	chr20	2953600	2962140	+	protein_coding	FALSE	2989	14.323		1461.2	4089.89	2775.55	34.1311	95.5327	64.8319	1.48008	2.78964	2.34438e-209	1.97436e-206		1548.55	4597.13	3072.84	36.1713	107.381	71.7761	1.55309	2.93445	9.49618e-96	2.88665e-93		Yes	2.93445	Treated	1.97436e-206
ENSRNOG00000000800	Man1a1	Man1a1	RGD1310891	Aa2-166;LOC294567;Man1a	294410	294410	chr20	32582506	32766761	-	protein_coding	FALSE	4526	14.323		2258.97	3009.71	2634.34	34.8468	46.4277	40.6372	0.412228	1.33074	2.32711e-21	5.48626e-20		2394	2672.07	2533.03	36.9296	41.2192	39.0744	0.157373	1.11525	0.00273952	0.0114327		Yes	1.33074	Treated	5.48626e-20
ENSRNOG00000000801	Msl3l2	Msl3l2	RGD1308699	LOC309790;RGD1308699	309790	309790	chr20	34905784	34907244	+	protein_coding	FALSE	1460	14.323		80.9638	62.5112	71.7375	3.87172	2.98931	3.43051	-0.354775	0.781992	0.0483993	0.0974672		85.8077	76.335	81.0714	4.10336	3.65037	3.87686	-0.158188	0.89615	0.36626	0.549272		Yes	1.27879	Untreated	0.0974672
ENSRNOG00000000802	D4A050_RAT	Tbc1d32	RGD2323599	LOC100359595	100359595	-	chr20	34787601	35021975	-	protein_coding	FALSE	4225	14.323		414.749	286.975	350.862	6.8537	4.74223	5.79797	-0.522953	0.695946	1.46857e-06	8.37231e-06		439.515	303.664	371.59	7.26296	5.01803	6.14049	-0.521576	0.696611	1.20638e-06	1.08496e-05		Yes	1.43689	Untreated	8.37231e-06
ENSRNOG00000000803	PP1RA_RAT	Ppp1r10	RGD620079	Fb19;Pnuts	65045	65045	chr20	2971495	2984407	-	protein_coding	FALSE	3016	14.323		665.693	737.257	701.475	15.4102	17.0669	16.2385	0.144191	1.10511	0.0532429	0.105243		705.495	945.316	825.405	16.3316	21.8832	19.1074	0.414043	1.33241	2.51551e-06	2.14552e-05		Yes	1.33241	Treated	2.14552e-05
ENSRNOG00000000804	Mrps18b	Mrps18b	RGD1302998	Ptd017	294230	294230	chr20	2985989	2992029	+	protein_coding	FALSE	1044	14.323		561.543	477.699	519.621	37.5533	31.9462	34.7498	-0.230951	0.852073	0.0188489	0.0439518		595.169	476.526	535.848	39.8021	31.8678	35.835	-0.314726	0.804004	0.00315914	0.0129005		Yes	1.24378	Untreated	0.0129005
ENSRNOG00000000805	Gja1	Gja1	RGD2690	Cx43;MGC93610	24392	24392	chr20	35409814	35422252	+	protein_coding	FALSE	3125	14.323		8670.12	5357.88	7014	193.705	119.704	156.705	-0.685594	0.62175	8.95181e-14	1.24839e-12		9187	9676.52	9431.76	205.253	216.19	210.722	0.0737199	1.05243	0.41533	0.599615		Yes	1.60836	Untreated (?)	1.24839e-12
ENSRNOG00000000808	Hsf2	Hsf2	RGD68395	-	64441	64441	chr20	36520682	36538486	+	protein_coding	FALSE	2333	14.323		857.459	1262.97	1060.22	25.6605	37.796	31.7282	0.547589	1.46164	1.23328e-06	7.15473e-06		908.53	1036.53	972.531	27.1888	31.0194	29.1041	0.184695	1.13658	0.125088	0.258668		Yes	1.46164	Treated	7.15473e-06
ENSRNOG00000000809	RGD1303066	Atat1	RGD1303066	3110080J08Rik;FLJ13158;Mec17;RGD1303066;TAT	361789	361789	chr20	2992404	3005356	+	protein_coding	FALSE	1501	14.323		122.339	124.793	123.566	5.69048	5.80465	5.74756	0.0280712	1.01965	0.876208	0.916536		129.679	117.133	123.406	6.0319	5.44835	5.74012	-0.137311	0.909212	0.398766	0.583278		Yes	1.09985	Untreated (?)	0.583278
ENSRNOG00000000811	Pkib	Pkib	RGD3335	PKINH;Prkacn2;RATPKINH	24678	24678	chr20	36655505	36750683	+	protein_coding	FALSE	1500	14.323		8.01128	12.3399	10.1756	0.372887	0.574362	0.473624	0.451831	1.36777	0.226711	0.338201		8.48948	10.7019	9.59567	0.395144	0.49812	0.446632	0.229357	1.17231	0.497156	0.671071		Yes	1.36777	Treated	0.338201
ENSRNOG00000000812	RGD1302996	RGD1302996	RGD1302996	MGC108866;MGC15854	294231	294231	chr20	3005612	3009722	+	protein_coding	FALSE	1179	14.323		127.272	100.173	113.722	7.53677	5.93202	6.73439	-0.336441	0.791992	0.0256277	0.0571897		134.881	124.229	129.555	7.98738	7.35656	7.67197	-0.11949	0.920513	0.385781	0.569723		Yes	1.26264	Untreated	0.0571897
ENSRNOG00000000814	Fabp7	Fabp7	RGD69312	B-FABP;BLBP	80841	80841	chr20	36812517	36816050	+	protein_coding	FALSE	602	14.323		3.4781	2.32475	2.90142	0.403377	0.269617	0.336497	-0.179593	0.882952	0.639888	NA		3.69207	1.50006	2.59606	0.428193	0.173971	0.301082	-0.251738	0.839884	0.386716	NA		No	1.19064	Untreated	NA
ENSRNOG00000000815	Smpdl3a	Smpdl3a	RGD1359277	MGC95161	294422	294422	chr20	36821915	36844891	+	protein_coding	FALSE	1661	14.323		425.822	357.747	391.785	17.8988	15.0374	16.4681	-0.245823	0.843334	0.00406748	0.0115315		451.269	347.51	399.389	18.9684	14.6071	16.7878	-0.367543	0.775101	0.000210528	0.00120023		Yes	1.29015	Untreated	0.00120023
ENSRNOG00000000816	RGD1309543	Ppp1r18	RGD1309543	Kiaa1949;LOC361790;RGD1309543	361790	361790	chr20	3025506	3034831	-	protein_coding	FALSE	2154	14.323		477.865	522.084	499.974	15.4891	16.9223	16.2057	0.124803	1.09036	0.235605	0.348544		506.44	504.598	505.519	16.4153	16.3556	16.3854	-0.0058026	0.995986	0.959715	0.97765		Yes	1.09036	Treated (?)	0.348544
ENSRNOG00000000818	Nrm	Nrm	RGD1302966	-	361791	361791	chr20	3035770	3039251	-	protein_coding	FALSE	1438	14.323		17.358	18.9169	18.1374	0.842766	0.918452	0.880609	0.106402	1.07654	0.742369	0.821429		18.4035	11.4243	14.9139	0.893526	0.554672	0.724099	-0.452215	0.73092	0.187063	0.347193		Yes	1.36814	Untreated (?)	0.347193
ENSRNOG00000000819	-	-	RGD	-	-	-	chr20	3039042	3039416	+	pseudogene	FALSE	369	14.323		1.4059	1.94204	1.67397	0.266008	0.367449	0.316729	0.144012	1.10497	0.706179	NA		1.49058	2.56798	2.02928	0.28203	0.485883	0.383957	0.241881	1.18253	0.470358	NA		No	1.18253	Treated	NA
ENSRNOG00000000821	Tubb5	Tubb5	RGD628596	Tubb	29214	29214	chr20	3060236	3064734	+	protein_coding	FALSE	2270	14.323		3989.42	5202.67	4596.05	122.702	160.017	141.359	0.379801	1.30116	6.3588e-07	3.85418e-06		4227.92	4752.37	4490.14	130.037	146.167	138.102	0.168136	1.12361	0.00185734	0.00815653		Yes	1.30116	Treated	3.85418e-06
ENSRNOG00000000823	Gcc2	Gcc2	RGD1305732	LOC309798;Lims1	309798	309798	chr20	37472177	37518324	-	protein_coding	FALSE	6526	14.323		2471.36	2108.15	2289.75	26.4396	22.5538	24.4967	-0.227286	0.85424	0.00633548	0.0170646		2618.75	2352.84	2485.8	28.0165	25.1717	26.5941	-0.15175	0.900158	0.113844	0.24079		Yes	1.17063	Untreated	0.0170646
ENSRNOG00000000824	Dse	Dse	RGD1305079	LOC365583;Sart2	365583	365583	chr20	37568785	37647573	+	protein_coding	FALSE	4232	14.323		386.05	318.401	352.225	6.36889	5.25285	5.81087	-0.26976	0.829458	0.0207998	0.0477734		409.079	375.54	392.31	6.74882	6.1955	6.47216	-0.119226	0.920682	0.266368	0.442753		Yes	1.20561	Untreated	0.0477734
ENSRNOG00000000825	Fam26e	Fam26e	RGD1310405	LOC294431;RGD1310405	294431	294431	chr20	37693421	37699448	+	protein_coding	FALSE	1696	14.323		2.99551	2.73814	2.86683	0.123314	0.112719	0.118016	-0.067526	0.954273	0.868182	NA		3.17642	3.2656	3.22101	0.130761	0.134432	0.132597	0.00857533	1.00596	0.980692	NA		No	1.04792	Untreated (?)	NA
ENSRNOG00000000826	Flot1	Flot1	RGD70991	REG-2	64665	64665	chr20	3065784	3076159	-	protein_coding	FALSE	2242	14.323		914.569	676.023	795.296	28.4804	21.0519	24.7662	-0.432411	0.741022	5.01365e-09	4.09052e-08		969.146	746.823	857.985	30.18	23.2567	26.7184	-0.370233	0.773657	4.74077e-05	0.000313857		Yes	1.34949	Untreated	4.09052e-08
ENSRNOG00000000827	Ier3	Ier3	RGD1303321	Dif2;Iex1;Ler3;MGC124532;Prg1	294235	294235	chr20	3076568	3077748	-	protein_coding	FALSE	1073	14.323		690.775	1773.4	1232.09	44.9472	115.391	80.1693	1.33687	2.52602	4.61034e-36	2.15704e-34		731.948	1006.61	869.282	47.6263	65.4982	56.5623	0.445451	1.36174	0.000328236	0.00178174		Yes	2.52602	Treated	2.15704e-34
ENSRNOG00000000830	Ddr1	Ddr1	RGD2252	Cak;Drd1;PTK3D	25678	25678	chr20	3196657	3214886	+	protein_coding	FALSE	3099	14.323		1070.27	1191.27	1130.77	24.1123	26.8383	25.4753	0.149911	1.1095	0.308402	0.428512		1134.23	1241.54	1187.88	25.5532	27.9707	26.762	0.126758	1.09184	0.319797	0.502076		Yes	1.1095	Treated	0.428512
ENSRNOG00000000831	Gtf2h4	Gtf2h4	RGD1303309	MGC156549	294236	294236	chr20	3222292	3227915	+	protein_coding	FALSE	1638	14.323		178.842	144.152	161.497	7.62293	6.14431	6.88362	-0.297756	0.813517	0.0378129	0.0792486		189.555	171.329	180.442	8.07954	7.30268	7.69111	-0.136058	0.910002	0.352377	0.535826		Yes	1.22923	Untreated	0.0792486
ENSRNOG00000000833	Vars2	Vars2	RGD1303122	KIAA1885;Vars2l;Varsl;valRS	309596	309596	chr20	3228062	3238909	+	protein_coding	FALSE	4099	14.323		300.293	263.518	281.906	5.11485	4.48847	4.80166	-0.184605	0.87989	0.118301	0.202293		318.223	267.536	292.879	5.42025	4.55691	4.98858	-0.244241	0.84426	0.0407564	0.108914		Yes	1.18447	Untreated	0.108914
ENSRNOG00000000836	Ltb	Ltb	RGD1303162	MGC108924	361795	361795	chr20	3666524	3668369	-	protein_coding	FALSE	1167	14.323		0.914355	1.16238	1.03837	0.0547029	0.0695412	0.062122	0.0723117	1.0514	0.821333	NA		0.971077	1.86597	1.41852	0.0580964	0.111635	0.0848657	0.125352	1.09077	0.609337	NA		No	1.09077	Treated	NA
ENSRNOG00000000837	Tnf	Tnf	RGD3876	MGC124630;RATTNF;TNF-a;TNF-alpha;Tnfa	24835	24835	chr20	3660999	3663610	+	protein_coding	FALSE	1679	14.323		12.976	2.30958	7.64281	0.539582	0.096039	0.317811	-1.3188	0.400869	0.0012496	0.00407436		13.7445	6.8491	10.2968	0.571536	0.284806	0.428171	-0.582397	0.667853	0.102046	0.221951		Yes	2.49458	Untreated	0.00407436
ENSRNOG00000000838	Lta	Lta	RGD3020	Tnfb	25008	25008	chr20	3657841	3659848	+	protein_coding	FALSE	1341	14.323		0.24501	0	0.122505	0.0127562	0	0.00637809	-0.076273	0.948505	0.572939	NA		0.259612	0	0.129806	0.0135164	0	0.00675822	-0.0622345	0.95778	0.558765	NA		No	1.05429	Untreated	NA
ENSRNOG00000000839	Nfkbil1	Nfkbil1	RGD1303310	-	361794	361794	chr20	3629240	3644222	+	protein_coding	FALSE	1463	14.323		57.0542	45.7919	51.4231	2.72276	2.1853	2.45403	-0.294326	0.815453	0.150186	0.245199		60.4661	61.1289	60.7975	2.88558	2.91721	2.9014	0.013681	1.00953	0.946642	0.972492		Yes	1.22631	Untreated (?)	0.245199
ENSRNOG00000000840	Atp6v1g2	Atp6v1g2	RGD1303186	Atp6g;Atp6g2;NG38	368044	368044	chr20	3626316	3628571	-	protein_coding	FALSE	1506	14.323		118.137	97.5361	107.837	5.47682	4.52175	4.99929	-0.252333	0.839538	0.260293	0.376004		125.212	75.2781	100.245	5.80481	3.48987	4.64734	-0.697775	0.616522	1.2996e-05	9.66368e-05		Yes	1.622	Untreated	9.66368e-05
ENSRNOG00000000841	Bat1	Ddx39b	RGD70923	Bat1;Bat1a;D17H6S81E-1;D20H6S81e;p47	114612	114612	chr20	3611133	3623527	-	protein_coding	FALSE	1867	14.323		3173.42	2645.02	2909.22	118.672	98.9124	108.792	-0.262073	0.833889	8.71354e-06	4.39562e-05		3363.19	3106.76	3234.98	125.769	116.18	120.974	-0.114078	0.923973	0.0758692	0.177351		Yes	1.1992	Untreated	4.39562e-05
ENSRNOG00000000842	Ddah2	Ddah2	RGD1302955	DDAH-2;DDAHII;MGC105993	294239	294239	chr20	3829767	3831770	-	protein_coding	FALSE	1089	14.323		261.83	233.312	247.571	16.7864	14.958	15.8722	-0.160871	0.894485	0.251188	0.366167		277.511	234.208	255.859	17.7917	15.0155	16.4036	-0.234639	0.849897	0.123656	0.256581		Yes	1.17661	Untreated	0.256581
ENSRNOG00000000843	Ly6g6c	Ly6g6c	RGD1302999	-	294241	294241	chr20	3817975	3820673	-	protein_coding	FALSE	846	14.323		1.77484	0.3824	1.07862	0.146472	0.0315583	0.0890153	-0.294616	0.815289	0.322092	NA		1.88137	2.25228	2.06682	0.155263	0.185874	0.170569	0.0427457	1.03007	0.886575	NA		No	1.22656	Untreated (?)	NA
ENSRNOG00000000844	Ly6g6d	Ly6g6d	RGD1303064	G6d;Ly6-D;Ng25	415062	415062	chr20	3813285	3816525	+	protein_coding	FALSE	405	14.323		13.9349	10.3991	12.167	2.40223	1.7927	2.09746	-0.289686	0.81808	0.449842	0.571789		14.7768	11.6832	13.23	2.54737	2.01406	2.28071	-0.231287	0.851875	0.494905	0.669236		Yes	1.22237	Untreated	0.571789
ENSRNOG00000000845	Bat5	Abhd16a	RGD1303164	Bat5;NG26	361796	361796	chr20	3782757	3797594	-	protein_coding	FALSE	1973	14.323		590.915	543.398	567.156	20.9105	19.229	20.0697	-0.115995	0.922746	0.421687	0.544489		626.28	623.809	625.045	22.1619	22.0745	22.1182	-0.00452969	0.996865	0.969805	0.982737		Yes	1.08372	Untreated	0.544489
ENSRNOG00000000846	Ly6g5c	Ly6g5c	RGD735180	re8	294245	294245	chr20	3773182	3777262	-	protein_coding	FALSE	686	14.323		0.24501	0	0.122505	0.0249359	0	0.012468	-0.076273	0.948505	0.572939	NA		0.259612	0	0.129806	0.0264221	0	0.013211	-0.0622345	0.95778	0.558765	NA		No	1.05429	Untreated	NA
ENSRNOG00000000847	Csnk2b	Csnk2b	RGD619978	Ck2	81650	81650	chr20	3764564	3768980	+	protein_coding	FALSE	859	14.323		907.651	946.586	927.118	73.772	76.9366	75.3543	0.0598891	1.04239	0.381707	0.505309		961.933	1024.87	993.4	78.1839	83.2991	80.7415	0.0912506	1.06529	0.184751	0.34391		Yes	1.06529	Treated	0.34391
ENSRNOG00000000848	Bat4	Gpank1	RGD1303304	Bat4	415064	415064	chr20	3761294	3764338	-	protein_coding	FALSE	1407	14.323		269.248	159.099	214.173	13.3606	7.89475	10.6277	-0.739582	0.598913	3.5044e-08	2.56634e-07		285.318	209.991	247.654	14.158	10.4201	12.289	-0.43387	0.740273	0.000234841	0.00132345		Yes	1.66969	Untreated	2.56634e-07
ENSRNOG00000000850	Apom	Apom	RGD620773	apo-M	55939	55939	chr20	3754626	3757204	+	protein_coding	FALSE	738	14.323		19.3318	10.0319	14.6819	1.82887	0.949056	1.38896	-0.754267	0.592848	0.0225098	0.0512197		20.4829	17.2033	18.8431	1.93777	1.6275	1.78263	-0.203414	0.868493	0.488324	0.663868		Yes	1.68677	Untreated	0.0512197
ENSRNOG00000000851	Bat3	Bag6	RGD71064	Bat3	94342	94342	chr20	3739592	3751998	-	protein_coding	FALSE	3720	14.323		2718.97	2658.23	2688.6	51.0302	49.8903	50.4602	-0.0327561	0.977551	0.684092	0.775397		2881.55	3201.9	3041.73	54.0817	60.0939	57.0878	0.149688	1.10933	0.0446206	0.116848		Yes	1.10933	Treated (?)	0.116848
ENSRNOG00000000852	Bat2	Prrc2a	RGD1303025	Bat2	294250	294250	chr20	3724277	3737617	+	protein_coding	FALSE	6486	14.323		1804.62	2395.58	2100.1	19.4257	25.7869	22.6063	0.40448	1.32361	9.50038e-07	5.61686e-06		1912.52	2670	2291.26	20.5871	28.7409	24.664	0.475051	1.38997	3.69904e-09	4.84252e-08		Yes	1.38997	Treated	4.84252e-08
ENSRNOG00000000853	Aif1	Aif1	RGD61924	AIF-1;BART-1;Bart1;iba1;mrf-1	29427	29427	chr20	3714427	3716325	+	protein_coding	FALSE	914	14.323		80.5477	64.5109	72.5293	6.1528	4.9278	5.5403	-0.288766	0.818602	0.201633	0.30965		85.3508	73.2006	79.2757	6.51969	5.59158	6.05563	-0.198833	0.871255	0.345961	0.52916		Yes	1.22159	Untreated	0.30965
ENSRNOG00000000854	Ncr3	Ncr3	RGD727881	1C7;NK-p30;Nkp30	294251	294251	chr20	3701807	3707399	-	protein_coding	FALSE	937	14.323		1.46873	0.779977	1.12436	0.109438	0.0581177	0.083778	-0.208558	0.865402	0.555458	NA		1.55523	1.86817	1.7117	0.115883	0.139201	0.127542	0.072106	1.05125	0.820241	NA		No	1.15553	Untreated (?)	NA
ENSRNOG00000000855	Lst1	Lst1	RGD620077	B144	64569	64569	chr20	3698567	3701486	+	protein_coding	FALSE	374	14.323		5.56251	8.16699	6.86475	1.0384	1.5246	1.2815	0.347765	1.27259	0.388034	0.511452		5.8958	9.097	7.4964	1.10062	1.69821	1.39942	0.396684	1.31648	0.262115	0.438455		Yes	1.31648	Treated	0.438455
ENSRNOG00000000857	Msh5	Msh5	RGD1303008	-	294252	-	chr20	3845730	3862010	+	protein_coding	FALSE	2656	14.323		13.9458	10.0951	12.0205	0.36659	0.265368	0.315979	-0.360753	0.778758	0.289633	0.407551		14.7766	13.5834	14.18	0.38843	0.357063	0.372747	-0.089661	0.939744	0.770713	0.867728		Yes	1.2841	Untreated	0.407551
ENSRNOG00000000858	Ng23	Sapcd1	RGD1359359	Ng23	406170	406170	chr20	3862653	3864396	+	protein_coding	FALSE	807	14.323		5.02015	7.75361	6.38688	0.43432	0.670805	0.552562	0.370618	1.29291	0.358913	0.481786		5.31607	9.94745	7.63176	0.459921	0.860606	0.660263	0.504279	1.41841	0.159075	0.308746		Yes	1.41841	Treated	0.308746
ENSRNOG00000000859	LOC100364959	-	RGD	-	-	-	chrX	143394455	143394930	-	pseudogene	FALSE	468	14.323		0	0	0	0	0	0	NA	NA	NA	NA		0	0	0	0	0	0	NA	NA	NA	NA		No	NA	NA	NA
ENSRNOG00000000860	G7c	Vwa7	RGD1303137	C6orf27;G7c;NG37	309611	309611	chr20	3863664	3874196	-	protein_coding	FALSE	4347	14.323		46.8222	52.7532	49.7877	0.752018	0.847277	0.799647	0.152417	1.11143	0.55168	0.665149		49.6416	40.2053	44.9235	0.797301	0.645743	0.721522	-0.25853	0.835939	0.330359	0.512673		Yes	1.19626	Untreated (?)	0.512673
ENSRNOG00000000861	Zic3	Zic3	RGD1561261	LOC367944;RGD1561261	367944	367944	chrX	143127645	143139155	+	protein_coding	FALSE	1871	14.323		17.2384	26.7356	21.987	0.643266	0.99766	0.820463	0.542524	1.45652	0.060655	0.117382		18.2753	27.4664	22.8709	0.681958	1.02493	0.853444	0.485346	1.39992	0.0774692	0.180204		Yes	1.45652	Treated	0.117382
ENSRNOG00000000866	Rbmx	Rbmx	RGD1565256	LOC302855;MGC114544;hnRNP G;hnRNP-G	302855	302855	chrX	142112808	142119269	-	protein_coding	FALSE	1997	14.323		841.346	1228.01	1034.68	29.4146	42.9327	36.1736	0.540627	1.4546	1.43373e-18	2.90561e-17		891.645	1115.48	1003.56	31.1731	38.9985	35.0858	0.317788	1.24642	0.000337326	0.00182261		Yes	1.4546	Treated	2.90561e-17
ENSRNOG00000000867	Vars	Vars	RGD3950	Bat6;G7a;TrsVal;Vars2;valRS	25009	25009	chr20	3874446	3888969	-	protein_coding	FALSE	3980	14.323		787.365	675.492	731.428	13.8121	11.8496	12.8308	-0.219777	0.858698	0.000484044	0.00173221		834.448	802.735	818.591	14.638	14.0817	14.3599	-0.0562235	0.961778	0.45161	0.631755		Yes	1.16455	Untreated	0.00173221
ENSRNOG00000000868	-	-	RGD	-	-	-	chrX	141999157	141999956	+	pseudogene	FALSE	780	14.323		0.24501	0	0.122505	0.0219308	0	0.0109654	-0.076273	0.948505	0.572939	NA		0.259612	0	0.129806	0.0232379	0	0.0116189	-0.0622345	0.95778	0.558765	NA		No	1.05429	Untreated	NA
ENSRNOG00000000869	Arhgef6	Arhgef6	RGD1359674	-	363509	363509	chrX	141946361	142068629	-	protein_coding	FALSE	2536	14.323		169.242	154.884	162.063	4.65934	4.26405	4.4617	-0.122999	0.918277	0.327271	0.4484		179.335	174.051	176.693	4.93722	4.79174	4.86448	-0.0409611	0.972007	0.737976	0.846976		Yes	1.089	Untreated	0.4484
ENSRNOG00000000871	Cd40lg	Cd40lg	RGD708418	CD40-L;Cd40l;LOC84349;Tnfsf5	84349	84349	chrX	141925018	141937187	+	protein_coding	FALSE	787	14.323		0	0	0	0	0	0	NA	NA	NA	NA		0	0	0	0	0	0	NA	NA	NA	NA		No	NA	NA	NA
ENSRNOG00000000872	-	-	RGD	-	-	-	chr20	3908011	3908634	+	pseudogene	FALSE	621	14.323		1.77199	3.88565	2.82882	0.199221	0.436856	0.318039	0.476256	1.39113	0.240876	NA		1.87864	2.16347	2.02105	0.211211	0.243235	0.227223	0.0637456	1.04518	0.841145	NA		No	1.39113	Treated	NA
ENSRNOG00000000873	Brs3	Brs3	RGD628645	BRS-3	260319	260319	chrX	141688649	141693028	+	protein_coding	FALSE	1380	14.323		0.551323	0	0.275661	0.0278929	0	0.0139464	-0.211283	0.863769	0.335161	NA		0.583586	0	0.291793	0.0295251	0	0.0147626	-0.167671	0.890279	0.326539	NA		No	1.15772	Untreated	NA
ENSRNOG00000000875	Fhl1	Fhl1	RGD2615	SLIM1	25177	25177	chrX	141315504	141329273	+	protein_coding	FALSE	2530	14.323		58.5942	67.2917	62.9429	1.61696	1.85698	1.73697	0.181523	1.13408	0.34544	0.468077		62.0963	60.8044	61.4504	1.71361	1.67796	1.69578	-0.037249	0.974511	0.858628	0.922525		Yes	1.13408	Treated (?)	0.468077
ENSRNOG00000000878	Slc44a4	Slc44a4	RGD1303167	Ng22	294255	294255	chr20	4005153	4021270	-	protein_coding	FALSE	2257	14.323		3.84571	2.34056	3.09314	0.118963	0.0724027	0.0956827	-0.264624	0.832416	0.509349	NA		4.0804	2.8953	3.48785	0.126223	0.0895628	0.107893	-0.126534	0.916029	0.693217	NA		No	1.20132	Untreated	NA
ENSRNOG00000000879	Slc9a6	Slc9a6	RGD1563582	LOC302863;RGD1563582	302863	-	chrX	141146236	141199140	+	protein_coding	FALSE	2408	14.323		647.813	654.519	651.166	18.7828	18.9772	18.88	0.0156158	1.01088	0.849768	0.8978		686.545	631.462	659.003	19.9057	18.3087	19.1072	-0.118193	0.921341	0.131539	0.268286		Yes	1.08537	Untreated (?)	0.268286
ENSRNOG00000000881	Mmgt1	Mmgt1	RGD1566339	LOC302864;RGD1566339;Tmem32	302864	-	chrX	141127269	141136208	-	protein_coding	FALSE	704	14.323		127.595	130.254	128.925	12.654	12.9177	12.7859	0.0277383	1.01941	0.856442	0.902523		135.206	150.818	143.012	13.4088	14.9571	14.1829	0.149242	1.10899	0.255507	0.431064		Yes	1.10899	Treated	0.431064
ENSRNOG00000000885	LOC100362819	Auts2	RGD2323959	LOC100362819	100362819	-	chr12	26127298	26166581	+	protein_coding	FALSE	3069	14.323		21.4014	14.7437	18.0725	0.486868	0.335409	0.411138	-0.426185	0.744227	0.184703	0.289277		22.6795	23.2603	22.9699	0.515944	0.529157	0.52255	0.0329716	1.02312	0.914705	0.955111		Yes	1.34368	Untreated (?)	0.289277
ENSRNOG00000000886	Caln1	Caln1	RGD1305843	LOC363909;caBP8	363909	363909	chr12	26860408	27287503	-	protein_coding	FALSE	786	14.323		17.5476	13.2327	15.3902	1.5587	1.17542	1.36706	-0.293643	0.815839	0.433183	0.555363		18.602	16.0669	17.3345	1.65236	1.42717	1.53976	-0.168237	0.889929	0.579305	0.737549		Yes	1.22573	Untreated	0.555363
ENSRNOG00000000887	-	-	RGD	-	-	-	chr12	330508	331252	-	pseudogene	FALSE	735	14.323		8.31739	13.8881	11.1028	0.790071	1.31924	1.05465	0.492677	1.40705	0.202503	0.310635		8.81562	7.64495	8.23029	0.837397	0.726196	0.781796	-0.133941	0.911339	0.701492	0.822937		Yes	1.40705	Treated (?)	0.310635
ENSRNOG00000000888	Sbds	Sbds	RGD1311043	LOC288615;MGC105922	288615	288615	chr12	27457312	27466470	+	protein_coding	FALSE	1394	14.323		768.611	724.48	746.546	38.4955	36.2852	37.3904	-0.0860663	0.942088	0.250984	0.365904		814.526	795.689	805.108	40.7951	39.8517	40.3234	-0.0351444	0.975934	0.610781	0.759954		Yes	1.06147	Untreated	0.365904
ENSRNOG00000000889	LOC304239	LOC304239	RGD1565198	-	304239	-	chr12	4545585	4606800	+	protein_coding	FALSE	4397	14.323		8.32656	10.0344	9.18048	0.132213	0.159331	0.145772	0.136063	1.0989	0.741275	0.820732		8.8173	10.2107	9.51402	0.140006	0.162131	0.151068	0.118511	1.08561	0.739981	0.848316		Yes	1.0989	Treated	0.820732
ENSRNOG00000000891	F1LYH2_RAT	-	RGD	-	-	-	chr12	4809846	4814029	-	protein_coding	FALSE	1401	14.323		160.426	123.208	141.817	7.99472	6.14	7.06736	-0.37051	0.773509	0.00549243	0.0150724		170.003	147.287	158.645	8.47199	7.33995	7.90597	-0.20014	0.870466	0.126438	0.260608		Yes	1.29281	Untreated	0.0150724
ENSRNOG00000000893	MGC94190	Tmem248	RGD1303319	MGC94190	288616	288616	chr12	27469775	27494475	-	protein_coding	FALSE	1672	14.323		865.652	1079.89	972.769	36.1471	45.0929	40.62	0.315188	1.24417	3.7575e-07	2.34693e-06		917.383	1020.32	968.849	38.3072	42.6053	40.4563	0.150214	1.10973	0.0203286	0.0617578		Yes	1.24417	Treated	2.34693e-06
ENSRNOG00000000894	Fry	Fry	RGD1307034	LOC304244;RGD1307034	304244	304244	chr12	4886882	5135963	-	protein_coding	FALSE	10901	14.323		6895.55	14806.2	10850.9	44.164	94.8292	69.4966	1.08386	2.11971	1.67902e-24	4.71339e-23		7308.33	19889.6	13599	46.8078	127.387	87.0976	1.428	2.69073	6.66285e-78	1.38724e-75		Yes	2.69073	Treated	1.38724e-75
ENSRNOG00000000895	Rabgef1	Rabgef1	RGD1307295	LOC360797	360797	360797	chr12	27497544	27525385	-	protein_coding	FALSE	2826	14.323		563.807	683.418	623.612	13.9291	16.8842	15.4067	0.271964	1.20745	0.00365086	0.010524		597.474	696.988	647.231	14.7609	17.2194	15.9902	0.216974	1.16229	0.00663952	0.024264		Yes	1.20745	Treated	0.010524
ENSRNOG00000000896	F1LYR7_RAT	-	RGD	-	-	-	chr8	87915866	87916373	+	protein_coding	FALSE	471	14.323		0	0	0	0	0	0	NA	NA	NA	NA		0	0.384115	0.192058	0	0.0569386	0.0284693	0.0879873	1.06289	0.466321	NA		No	NA	NA	NA
ENSRNOG00000000897	Rxfp2	Rxfp2	RGD1309449	Gpcr;LOC363866;Lgr8	363866	363866	chr12	5326996	5388674	-	protein_coding	FALSE	2257	14.323		1.95723	14.2838	8.12052	0.0605446	0.441854	0.251199	1.77857	3.43086	5.65126e-06	2.94188e-05		2.07417	41.593	21.8336	0.0641621	1.28663	0.675397	2.5421	5.82435	1.43055e-13	3.04096e-12		Yes	5.82435	Treated	3.04096e-12
ENSRNOG00000000899	F1M387_RAT	-	RGD	-	-	-	chr12	5667676	5750081	-	protein_coding	FALSE	1466	14.323		207.197	177.506	192.351	9.86767	8.45367	9.16067	-0.218659	0.859364	0.0486588	0.0978404		219.58	208.043	213.812	10.4574	9.908	10.1827	-0.0741176	0.949923	0.49907	0.67276		Yes	1.16365	Untreated	0.0978404
ENSRNOG00000000900	Tpst1	Tpst1	RGD1308473	LOC288617;MGC125193;TPST-1	288617	288617	chr12	27585391	27648585	-	protein_coding	FALSE	1686	14.323		1118.63	1441.93	1280.28	46.3228	59.7108	53.0168	0.358674	1.28225	0.0012383	0.00404209		1185.48	1602.1	1393.79	49.0912	66.3434	57.7173	0.425347	1.3429	1.60279e-05	0.000117458		Yes	1.3429	Treated	0.000117458
ENSRNOG00000000901	Crcp	Crcp	RGD620753	CGRPRCP;Cgrp-rcp	114205	114205	chr12	27666927	27693130	-	protein_coding	FALSE	1413	14.323		3207.92	1449.09	2328.51	158.507	71.6012	115.054	-1.12639	0.45806	3.19136e-25	9.32136e-24		3399.74	1963.77	2681.76	167.985	97.032	132.508	-0.775539	0.58417	4.41393e-14	9.7369e-13		Yes	2.18312	Untreated	9.32136e-24
ENSRNOG00000000902	Hsph1	Hsph1	RGD1311609	Hsp105;LOC288444	288444	288444	chr12	5798143	5811451	+	protein_coding	FALSE	2668	14.323		4741.79	9882.32	7312.06	124.086	258.606	191.346	1.03103	2.04348	8.33539e-15	1.29199e-13		5024.74	10256.3	7640.52	131.49	268.393	199.942	0.972992	1.96291	3.28491e-09	4.34529e-08		Yes	2.04348	Treated	1.29199e-13
ENSRNOG00000000903	ARLY_RAT	Asl	RGD619974	ASAL	59085	59085	chr12	27702881	27720223	+	protein_coding	FALSE	2061	14.323		1136.79	1710.03	1423.41	38.5096	57.9284	48.219	0.578047	1.49283	1.04403e-07	7.11942e-07		1204.93	1901.43	1553.18	40.8177	64.4123	52.615	0.642352	1.56087	3.66222e-09	4.79846e-08		Yes	1.56087	Treated	4.79846e-08
ENSRNOG00000000904	D3ZTT3_RAT	Wdr95	RGD1561029	LOC304252;RGD1561029	100361588	-	chr12	5830026	5867488	-	protein_coding	FALSE	1690	14.323		1.40437	0.7648	1.08459	0.0580179	0.0315956	0.0448068	-0.136684	0.909608	0.652846	NA		1.4903	0.365914	0.928108	0.0615678	0.0151167	0.0383423	-0.235051	0.849655	0.339172	NA		No	1.17695	Untreated	NA
ENSRNOG00000000905	RGD1560846	Tex26	RGD1560846	LOC498133;RGD1560846	498133	498133	chr12	6064843	6096175	-	protein_coding	FALSE	1463	14.323		45.515	54.8254	50.1702	2.17208	2.61639	2.39424	0.231775	1.17428	0.365969	0.489131		48.2311	66.7811	57.5061	2.3017	3.18695	2.74432	0.40623	1.32522	0.0787906	0.182607		Yes	1.32522	Treated	0.182607
ENSRNOG00000000906	RGD1307396	Medag	RGD1307396	LOC360757;RGD1307396	360757	-	chr12	6105288	6126331	-	protein_coding	FALSE	1156	14.323		19.0794	26.0163	22.5479	1.15232	1.57128	1.3618	0.392244	1.31243	0.161194	0.259412		20.2197	22.708	21.4639	1.22119	1.37147	1.29633	0.141412	1.10298	0.614989	0.763225		Yes	1.31243	Treated	0.259412
ENSRNOG00000000907	Alox5ap	Alox5ap	RGD2097	FLAP	29624	29624	chr12	6245810	6269796	-	protein_coding	FALSE	934	14.323		7.10019	19.3638	13.232	0.530749	1.44747	0.989109	0.903236	1.87026	0.0239638	0.0540174		7.51679	20.0665	13.7917	0.561891	1.5	1.03095	0.832684	1.781	0.0194196	0.0593522		Yes	1.87026	Treated	0.0540174
ENSRNOG00000000909	Uspl1	Uspl1	RGD1310835	LOC288447;RGD1310835	288447	288447	chr12	6318580	6345858	-	protein_coding	FALSE	3118	14.323		784.989	1385.74	1085.36	17.5774	31.0293	24.3033	0.813862	1.75791	1.93607e-42	1.12018e-40		831.887	1294.93	1063.41	18.6275	28.996	23.8117	0.631815	1.54951	6.55323e-20	2.13739e-18		Yes	1.75791	Treated	1.12018e-40
ENSRNOG00000000913	BGLR_RAT	Gusb	RGD2772	Ac2-223;Gus-s	24434	24434	chr12	27741159	27770815	+	protein_coding	FALSE	2576	14.323		112.486	131.411	121.949	3.04873	3.56165	3.30519	0.217617	1.16281	0.126276	0.213283		119.192	136.332	127.762	3.23047	3.69502	3.46275	0.188065	1.13923	0.181803	0.340251		Yes	1.16281	Treated	0.213283
ENSRNOG00000000916	Katnal1	LOC100910196	RGD6499844	-	100910196	103690050	chr12	6604615	6657791	+	protein_coding	FALSE	1632	14.323		248.932	160.545	204.738	10.6494	6.86818	8.75881	-0.599034	0.660196	0.00129268	0.00419968		263.807	183.582	223.695	11.2858	7.85375	9.56978	-0.512466	0.701023	2.67016e-05	0.000186936		Yes	1.5147	Untreated	0.000186936
ENSRNOG00000000917	RGD1560258	Nupr1l	RGD1560258	LOC360799;RGD1560258	360799	-	chr12	27850538	27850850	-	protein_coding	FALSE	312	14.323		3.97881	13.9197	8.94928	0.890358	3.11489	2.00262	1.00224	2.00311	0.0142275	0.0344296		4.21326	9.19742	6.70534	0.942822	2.05815	1.50049	0.621376	1.53834	0.0836723	0.19102		Yes	2.00311	Treated	0.0344296
ENSRNOG00000000918	Scand3	Zbed5	RGD1559988	LOC288622;RGD1559988;Scand3	288622	288622	chr12	27855831	27861887	-	protein_coding	FALSE	2487	14.323		177.584	205.317	191.451	4.98534	5.76389	5.37462	0.170934	1.12579	0.593447	0.700473		188.257	196.604	192.431	5.28496	5.51928	5.40212	0.0568427	1.04019	0.780516	0.874076		Yes	1.12579	Treated	0.700473
ENSRNOG00000000920	Phkg1	Phkg1	RGD3325	PHKIN01;Phkg	29353	29353	chr12	28029615	28043499	-	protein_coding	FALSE	1381	14.323		2.20376	0.3824	1.29308	0.111413	0.0193326	0.065373	-0.546999	0.684442	0.131355	NA		2.33406	1.81576	2.07491	0.118001	0.0917974	0.104899	-0.11883	0.920934	0.724462	NA		No	1.46104	Untreated	NA
ENSRNOG00000000921	Ubl3	Ubl3	RGD1305431	LOC363869;MGC109350;MUB	363869	363869	chr12	7019484	7063817	+	protein_coding	FALSE	2722	14.323		1701.55	2285.47	1993.51	43.6439	58.6211	51.1325	0.423779	1.34144	1.50887e-14	2.27365e-13		1803.15	2246.78	2024.97	46.2499	57.6286	51.9392	0.315312	1.24428	1.70951e-07	1.76036e-06		Yes	1.34144	Treated	2.27365e-13
ENSRNOG00000000922	D3ZTR4_RAT	Sumf2	RGD1563253	MGC108793	360800	360800	chr12	28003490	28028905	+	protein_coding	FALSE	1574	14.323		366.176	319.023	342.599	16.2424	14.1509	15.1966	-0.195661	0.873173	0.0287065	0.0627305		388.085	423.749	405.917	17.2143	18.7962	18.0052	0.125794	1.09111	0.209882	0.377247		Yes	1.14525	Untreated (?)	0.0627305
ENSRNOG00000000923	Cct6a	Cct6a	RGD1304763	LOC288620;MGC125121	288620	288620	chr12	27992347	28002576	+	protein_coding	FALSE	1984	14.323		1601.62	1731.55	1666.59	56.3616	60.934	58.6478	0.111908	1.08066	0.179114	0.282333		1697.16	1902.35	1799.76	59.7239	66.9445	63.3342	0.161971	1.11881	0.108852	0.23315		Yes	1.11881	Treated	0.23315
ENSRNOG00000000924	Slc7a1	Slc7a1	RGD3716	Atrc1;CAT1;Cat-1;ERR	25648	25648	chr12	7230518	7253858	+	protein_coding	FALSE	6463	14.323		197.365	361.307	279.336	2.13207	3.90308	3.01758	0.840164	1.79025	8.62482e-08	5.95794e-07		209.146	334.354	271.75	2.25933	3.61192	2.93563	0.636902	1.55499	0.000172086	0.00100251		Yes	1.79025	Treated	5.95794e-07
ENSRNOG00000000925	Psph	Psph	RGD1308764	LOC304429;MGC109524;PSP	304429	304429	chr12	27969749	27984318	-	protein_coding	FALSE	1140	14.323		619.537	462.416	540.976	37.9427	28.32	33.1314	-0.404828	0.755326	0.0122963	0.0304326		656.755	522.794	589.774	40.2221	32.0178	36.1199	-0.311922	0.805568	0.0490805	0.126009		Yes	1.32393	Untreated	0.0304326
ENSRNOG00000000926	Mrps17	Mrps17	RGD1307650	LOC288621	288621	288621	chr12	27920680	27924094	+	protein_coding	FALSE	1305	14.323		326.312	215.271	270.791	17.4577	11.5171	14.4874	-0.582004	0.668035	1.23935e-05	6.07611e-05		345.808	245.495	295.652	18.5008	13.134	15.8174	-0.477318	0.718312	3.65919e-05	0.000248953		Yes	1.49693	Untreated	6.07611e-05
ENSRNOG00000000929	D3ZTQ4_RAT	-	RGD	-	-	-	chr8	19373912	19386658	-	protein_coding	FALSE	2402	14.323		396.189	241.244	318.716	11.5158	7.01213	9.26398	-0.700182	0.615494	3.92577e-10	3.6933e-09		419.847	319.763	369.805	12.2035	9.29439	10.7489	-0.37732	0.769867	0.00370912	0.0147811		Yes	1.62471	Untreated	3.6933e-09
ENSRNOG00000000931	D3ZTQ1_RAT	Sfswap	RGD1305004	LOC304431;MGC125102;Sfrs8;Srsf8	304431	304431	chr12	28179091	28249425	-	protein_coding	FALSE	3606	14.323		787.292	852.798	820.045	15.2432	16.5115	15.8774	0.115366	1.08325	0.1956	0.302562		834.397	919.317	876.857	16.1552	17.7994	16.9773	0.139081	1.1012	0.129963	0.265891		Yes	1.1012	Treated	0.265891
ENSRNOG00000000934	Piwil1	Piwil1	RGD1306980	LOC363912	363912	363912	chr12	29015658	29036491	-	protein_coding	FALSE	4005	14.323		0	1.16206	0.581031	0	0.0202578	0.0101289	0.388367	1.30891	0.143434	NA		0	2.13146	1.06573	0	0.037157	0.0185785	0.441993	1.35848	0.0741669	NA		No	1.35848	Treated	NA
ENSRNOG00000000936	Stx2	Stx2	RGD2558	Epim	25130	25130	chr12	28751590	28775244	+	protein_coding	FALSE	1052	14.323		124.208	135.021	129.614	8.24329	8.96088	8.60208	0.115419	1.08329	0.418166	0.541285		131.633	116.208	123.921	8.73603	7.71236	8.2242	-0.171483	0.887929	0.213291	0.381478		Yes	1.12622	Untreated (?)	0.381478
ENSRNOG00000000937	Slc46a3	Slc46a3	RGD1307594	LOC288454;MGC108818;RGD1307594	288454	288454	chr12	7698888	7715295	+	protein_coding	FALSE	2383	14.323		97.5422	45.1569	71.3496	2.85782	1.32302	2.09042	-1.01171	0.495957	1.18494e-05	5.84525e-05		103.371	67.1404	85.2557	3.02859	1.9671	2.49785	-0.58231	0.667893	0.000437938	0.00229604		Yes	2.0163	Untreated	5.84525e-05
ENSRNOG00000000938	Ran	Ran	RGD620367	-	84509	84509	chr12	28736788	28739921	-	protein_coding	FALSE	1066	14.323		1820.11	1973.98	1897.04	119.208	129.286	124.247	0.115793	1.08357	0.0173173	0.040858		1928.85	1972.35	1950.6	126.33	129.179	127.755	0.0317672	1.02226	0.687869	0.814392		Yes	1.08357	Treated	0.040858
ENSRNOG00000000939	Pomp	-	RGD	-	-	-	chr12	7719633	7732587	-	protein_coding	FALSE	575	14.323		792.825	887.811	840.318	96.2666	107.8	102.033	0.158864	1.11641	0.201033	0.308979		840.245	859.3	849.772	102.024	104.338	103.181	0.0308756	1.02163	0.705342	0.82544		Yes	1.11641	Treated	0.308979
ENSRNOG00000000940	Flt1	Flt1;LOC100911280	RGD2621;RGD6493949	VEGFR-1;	54251;100911280	-	chr12	7858091	8035966	+	protein_coding	FALSE	4733	14.323		510.177	527.55	518.864	7.52576	7.78204	7.6539	0.0451244	1.03177	0.760905	0.835475		540.653	465.988	503.32	7.97532	6.87391	7.42462	-0.211928	0.863382	0.0670448	0.161364		Yes	1.15824	Untreated (?)	0.161364
ENSRNOG00000000942	Pan3	Pan3	RGD1590880	LOC360760	360760	360760	chr12	8048040	8146448	-	protein_coding	FALSE	2244	14.323		1324.8	989.116	1156.96	41.2186	30.7745	35.9965	-0.417417	0.748764	3.25472e-08	2.39274e-07		1403.96	1145.62	1274.79	43.6814	35.6438	39.6626	-0.291153	0.817249	1.07815e-07	1.15157e-06		Yes	1.33553	Untreated	2.39274e-07
ENSRNOG00000000943	LOC687430	LOC687430;LOC689271	RGD1585374;RGD1594781	-	687430;689271	689271	chr12	28667154	28667559	+	protein_coding	FALSE	405	14.323		0.915883	1.56059	1.23823	0.157889	0.269029	0.213459	0.177517	1.13094	0.602994	NA		0.971358	1.06573	1.01854	0.167452	0.183721	0.175586	0.0324721	1.02276	0.901755	NA		No	1.13094	Treated	NA
ENSRNOG00000000946	LOC100363736	-	RGD	-	-	-	chr3	167390574	167391288	-	protein_coding	FALSE	597	14.323		0	0	0	0	0	0	NA	NA	NA	NA		0	0	0	0	0	0	NA	NA	NA	NA		No	NA	NA	NA
ENSRNOG00000000947	F1M6F8_RAT	-	RGD	-	-	-	chr12	8186021	8186535	-	protein_coding	FALSE	495	14.323		0	0	0	0	0	0	NA	NA	NA	NA		0	0	0	0	0	0	NA	NA	NA	NA		No	NA	NA	NA
ENSRNOG00000000949	Flt3	Flt3	RGD61308	LOC304265	140635	140635	chr12	8209793	8268528	+	protein_coding	FALSE	3250	14.323		3.12097	4.28323	3.7021	0.0670459	0.0920141	0.07953	0.176824	1.13039	0.665233	NA		3.30787	4.01124	3.65955	0.0710609	0.0861711	0.078616	0.0746726	1.05312	0.822298	NA		No	1.13039	Treated	NA
ENSRNOG00000000952	Gsx1	Gsx1	RGD1310020	Gsh1;LOC288457	288457	288457	chr12	8551149	8552445	+	protein_coding	FALSE	786	14.323		0	0	0	0	0	0	NA	NA	NA	NA		0	0	0	0	0	0	NA	NA	NA	NA		No	NA	NA	NA
ENSRNOG00000000954	Rpo1-3	Rpo1-3	RGD1564358	MGC112727	360762	360762	chr12	8421462	8454845	+	protein_coding	FALSE	1197	14.323		690.558	842.488	766.523	40.2784	49.14	44.7092	0.283216	1.2169	0.000155897	0.000624537		731.809	750.321	741.065	42.6844	43.7642	43.2243	0.0358805	1.02518	0.707695	0.826899		Yes	1.2169	Treated	0.000624537
ENSRNOG00000000955	Lnx2	Lnx2	RGD1308222	LOC360761	360761	360761	chr12	8359539	8420393	-	protein_coding	FALSE	1963	14.323		213.332	591.341	402.336	7.58755	21.0321	14.3098	1.32239	2.5008	1.14411e-07	7.7496e-07		226.139	413.334	319.737	8.04305	14.701	11.372	0.808446	1.75132	2.10084e-05	0.00015005		Yes	2.5008	Treated	7.7496e-07
ENSRNOG00000000956	Rasl11a	Rasl11a	RGD1303231	-	304268	304268	chr12	8705992	8710040	-	protein_coding	FALSE	810	14.323		13.8847	15.7812	14.8329	1.19679	1.36025	1.27852	0.1494	1.10911	0.678448	0.770555		14.7101	9.89724	12.3037	1.26793	0.85309	1.06051	-0.387962	0.764209	0.242769	0.416273		Yes	1.30854	Untreated (?)	0.416273
ENSRNOG00000000957	Rpl21	-	RGD	-	-	79449	chr12	8716674	8719754	-	protein_coding	FALSE	554	14.323		4156.14	4737.43	4446.78	523.777	597.033	560.405	0.187347	1.13867	0.00672851	0.0180144		4404.09	4842.28	4623.18	555.025	610.247	582.636	0.135471	1.09845	0.0504214	0.128884		Yes	1.13867	Treated	0.0180144
ENSRNOG00000000958	Usp12	-	RGD	-	-	-	chr7	4292566	4293681	+	pseudogene	FALSE	1110	14.323		57.351	81.1418	69.2464	3.60731	5.10373	4.35552	0.463915	1.37928	0.02351	0.0532081		60.7927	57.4271	59.1099	3.8238	3.6121	3.71795	-0.0706662	0.952198	0.760156	0.861117		Yes	1.37928	Treated (?)	0.0532081
ENSRNOG00000000961	Glt1d1	Glt1d1	RGD1304896	LOC304445;RGD1304896	304445	-	chr12	30026319	30098278	-	protein_coding	FALSE	1230	14.323		43.9048	33.9513	38.928	2.49214	1.92716	2.20965	-0.330677	0.795163	0.172061	0.273433		46.5327	32.9369	39.7348	2.64131	1.86958	2.25544	-0.436975	0.738682	0.0616456	0.151072		Yes	1.35376	Untreated	0.151072
ENSRNOG00000000962	Slc15a4	Slc15a4	RGD708469	LOC246280;MGC105315;rPHT1	246280	246280	chr12	30111862	30131134	+	protein_coding	FALSE	2730	14.323		322.041	431.31	376.675	8.23596	11.0304	9.6332	0.415643	1.33389	1.99371e-06	1.11564e-05		341.3	466.044	403.672	8.7285	11.9187	10.3236	0.440278	1.35687	3.66797e-05	0.000249327		Yes	1.35687	Treated	1.11564e-05
ENSRNOG00000000963	Tmem132c	Tmem132c	RGD1583824	LOC288644;LOC363915;RGD1305669	363915	363915	chr12	30165728	30370807	-	protein_coding	FALSE	3216	14.323		40.68	84.4841	62.582	0.883142	1.83411	1.35862	0.945895	1.92638	0.000251571	0.000961321		43.0951	46.7061	44.9006	0.935574	1.01397	0.97477	0.0904746	1.06472	0.766863	0.865698		Yes	1.92638	Treated	0.000961321
ENSRNOG00000000964	Frg1	Frg1l1	RGD1592278	Frg1;LOC689484	689484	689484	chr12	31330419	31331196	-	protein_coding	FALSE	777	14.323		155.292	138.879	147.085	13.9539	12.479	13.2164	-0.160992	0.89441	0.234392	0.347089		164.567	140.709	152.638	14.7872	12.6435	13.7154	-0.216853	0.86044	0.171969	0.327416		Yes	1.1622	Untreated	0.327416
ENSRNOG00000000967	Aacs	Aacs	RGD708522	LOC65984	65984	65984	chr12	32206866	32250624	-	protein_coding	FALSE	3228	14.323		910.961	897.209	904.085	19.703	19.4056	19.5543	-0.0209973	0.985551	0.869412	0.911755		965.503	1017.71	991.606	20.8827	22.0118	21.4472	0.0762947	1.05431	0.373361	0.557323		Yes	1.05431	Treated (?)	0.557323
ENSRNOG00000000968	Rnf6	Rnf6	RGD1306092	LOC304271	304271	-	chr12	9193658	9233552	-	protein_coding	FALSE	3032	14.323		1446.11	1727.53	1586.82	33.2994	39.7798	36.5396	0.254955	1.1933	6.29326e-07	3.81598e-06		1532.55	1760.99	1646.77	35.29	40.5502	37.9201	0.198805	1.14775	0.000710781	0.0035178		Yes	1.1933	Treated	3.81598e-06
ENSRNOG00000000969	Cyp3a18	Cyp3a18	RGD628709	-	252931	252931	chr12	9086749	9136606	-	protein_coding	FALSE	1987	14.323		0	0.3824	0.1912	0	0.0134365	0.00671824	0.117376	1.08476	0.451661	NA		0	0.349908	0.174954	0	0.0122948	0.00614741	0.0834623	1.05956	0.478543	NA		No	1.08476	Treated	NA
ENSRNOG00000000973	D3Z9Q6_RAT	RGD1563425	RGD1563425	LOC498129	498129	498129	chr12	2676817	2687753	-	protein_coding	FALSE	1503	14.323		0	0	0	0	0	0	NA	NA	NA	NA		0	0	0	0	0	0	NA	NA	NA	NA		No	NA	NA	NA
ENSRNOG00000000974	Zfp358	Zfp358	RGD1310416	LOC360754	360754	360754	chr12	2658622	2662716	-	protein_coding	FALSE	2031	14.323		58.403	44.8731	51.6381	2.00767	1.54256	1.77511	-0.358628	0.779906	0.0744148	0.138452		61.8975	55.0238	58.4607	2.12779	1.8915	2.00965	-0.160738	0.894567	0.415616	0.599787		Yes	1.28221	Untreated	0.138452
ENSRNOG00000000975	Mcoln1	Mcoln1	RGD1308953	LOC288371	288371	288371	chr12	2640029	2653923	-	protein_coding	FALSE	2322	14.323		625.441	494.744	560.093	18.8057	14.8759	16.8408	-0.335014	0.792777	1.42743e-06	8.15925e-06		662.822	556.885	609.854	19.9297	16.7444	18.337	-0.246298	0.843057	0.00282052	0.0117161		Yes	1.26139	Untreated	8.15925e-06
ENSRNOG00000000977	Pnpla6	Pnpla6	RGD1564611	LOC360753;RGD1564611	360753	-	chr12	2610783	2639853	-	protein_coding	FALSE	4209	14.323		693.961	536.321	615.141	11.5112	8.89636	10.2038	-0.363797	0.777117	0.00148584	0.00475991		735.558	573.751	654.654	12.2012	9.51722	10.8592	-0.346451	0.786517	0.00685507	0.0249061		Yes	1.28681	Untreated	0.00475991
ENSRNOG00000000978	CP3A2_RAT	Cyp3a2	RGD708379	Cyp3a11;MGC108545	266682	-	chr12	9517445	9541005	-	protein_coding	FALSE	1589	14.323		0	0	0	0	0	0	NA	NA	NA	NA		0	0	0	0	0	0	NA	NA	NA	NA		No	NA	NA	NA
ENSRNOG00000000979	Bri3bp	Bri3bp	RGD1561711	LOC498176	498176	498176	chr12	32270910	32282728	-	protein_coding	FALSE	1122	14.323		252.217	261.602	256.909	15.6945	16.2785	15.9865	0.0506964	1.03576	0.612883	0.71693		267.291	239.771	253.531	16.6325	14.92	15.7763	-0.155408	0.897878	0.123285	0.25602		Yes	1.11374	Untreated (?)	0.25602
ENSRNOG00000000981	Scarb1	Scarb1	RGD2302	Cd36l1;SR-B1;SR-BI;Srb1	25073	25073	chr12	32390182	32457659	+	protein_coding	FALSE	2671	14.323		1921.53	2069.81	1995.67	50.2272	54.1032	52.1652	0.105987	1.07623	0.161921	0.260292		2036.58	2633.26	2334.92	53.2346	68.8313	61.033	0.365888	1.28867	5.87173e-06	4.6634e-05		Yes	1.28867	Treated	4.6634e-05
ENSRNOG00000000982	Zkscan5	Zkscan5	RGD1311175	LOC304275;Zfp95	304275	304275	chr12	9697740	9718773	-	protein_coding	FALSE	3809	14.323		612.014	673.432	642.723	11.218	12.3438	11.7809	0.134513	1.09772	0.111459	0.19301		648.596	710.383	679.49	11.8886	13.0211	12.4548	0.128575	1.09321	0.120497	0.251433		Yes	1.09772	Treated	0.19301
ENSRNOG00000000983	Znf394	Zfp394	RGD628654	MGC114256;Rlzf-y;Rlzfy;Zfp99;Zkscan14;Znf394;zfp-94	252860	252860	chr12	9722099	9730085	+	protein_coding	FALSE	1382	14.323		160.386	152.57	156.478	8.10258	7.70777	7.90517	-0.0731911	0.950533	0.641285	0.741231		169.952	160.599	165.275	8.58585	8.11337	8.34961	-0.0815776	0.945024	0.552679	0.717167		Yes	1.05817	Untreated	0.717167
ENSRNOG00000000985	CPSF4_RAT	Cpsf4	RGD620440	MGC108785	304277	304277	chr12	9743655	9759299	-	protein_coding	FALSE	1012	14.323		269.333	275.306	272.32	18.5813	18.9933	18.7873	0.0290537	1.02034	0.77129	0.843395		285.436	269.067	277.251	19.6922	18.5629	19.1275	-0.0825555	0.944383	0.440109	0.621559		Yes	1.05889	Untreated (?)	0.621559
ENSRNOG00000000986	D3ZXQ2_RAT	Camsap3	RGD1597412	LOC288373;LOC689074;RGD1307246	689074	689074	chr12	2546677	2572838	-	protein_coding	FALSE	4007	14.323		17.6089	12.7855	15.1972	0.306817	0.222774	0.264796	-0.378265	0.769362	0.244835	0.358764		18.6664	16.0465	17.3565	0.325242	0.279594	0.302418	-0.173846	0.886476	0.559006	0.721557		Yes	1.29978	Untreated	0.358764
ENSRNOG00000000987	Ptcd1	Ptcd1	RGD1311473	LOC304278	304278	304278	chr12	9759851	9777527	+	protein_coding	FALSE	2946	14.323		402.731	272.897	337.814	9.5444	6.46744	8.00592	-0.546744	0.684564	0.000133283	0.000540078		426.83	366.829	396.829	10.1155	8.69354	9.40453	-0.214437	0.861883	0.0978994	0.214823		Yes	1.46078	Untreated	0.000540078
ENSRNOG00000000988	Xab2	Xab2	RGD621217	Ath-55;Ath55	245976	245976	chr12	2533686	2545690	+	protein_coding	FALSE	2683	14.323		571.864	498.878	535.371	14.8812	12.982	13.9316	-0.192999	0.874786	0.0953898	0.169959		606.101	580.046	593.073	15.7721	15.0941	15.4331	-0.061414	0.958324	0.468353	0.646549		Yes	1.14314	Untreated	0.169959
ENSRNOG00000000989	Bud31	Bud31	RGD621103	EDG-2;Edg2;G10	89819	89819	chr12	9776932	9783490	-	protein_coding	FALSE	802	14.323		554.305	673.634	613.97	48.2548	58.6429	53.4489	0.279202	1.21352	7.89115e-05	0.000332931		587.448	737.395	662.422	51.14	64.1936	57.6668	0.325117	1.25277	3.53629e-05	0.000241565		Yes	1.25277	Treated	0.000241565
ENSRNOG00000000990	Pdap1	Pdap1	RGD620442	Haspp28;PAP;PAP1	64527	64527	chr12	9784729	9794968	+	protein_coding	FALSE	1232	14.323		622.165	602.747	612.456	35.2583	34.1578	34.708	-0.0456155	0.968876	0.572471	0.682078		659.346	614.999	637.172	37.3653	34.8521	36.1087	-0.100617	0.932634	0.156087	0.303994		Yes	1.07223	Untreated	0.303994
ENSRNOG00000000991	Arpc1b	Arpc1b	RGD2155	-	54227	54227	chr12	9796268	9803618	-	protein_coding	FALSE	1421	14.323		756.345	973.336	864.84	37.1614	47.8228	42.4921	0.355069	1.27905	0.00787237	0.0206609		801.521	890.562	846.041	39.381	43.7558	41.5684	0.14926	1.109	0.197164	0.360656		Yes	1.27905	Treated	0.0206609
ENSRNOG00000000993	Pcp2	Pcp2	RGD1306217	LOC304195	304195	304195	chr12	2529465	2531706	+	protein_coding	FALSE	512	14.323		0	0	0	0	0	0	NA	NA	NA	NA		0	0	0	0	0	0	NA	NA	NA	NA		No	NA	NA	NA
ENSRNOG00000000994	Stxbp2	Stxbp2	RGD619967	Munc18b;munc18-2;unc-18B;unc18-2	81804	81804	chr12	2511792	2522812	-	protein_coding	FALSE	2112	14.323		218.567	274.865	246.716	7.22533	9.08641	8.15587	0.329459	1.25654	0.0031708	0.00930432		231.623	292.74	262.181	7.6569	9.6773	8.6671	0.324589	1.25231	0.0274056	0.078444		Yes	1.25654	Treated	0.00930432
ENSRNOG00000000996	D4A992_RAT	Arpc1a	RGD620834	LOC100360680	81824	81824	chr12	9821435	9839117	-	protein_coding	FALSE	1325	14.323		1423.18	1303.97	1363.57	74.9909	68.7097	71.8503	-0.125675	0.916575	0.0684125	0.129455		1508.32	1391.41	1449.87	79.4773	73.3173	76.3973	-0.114654	0.923604	0.1718	0.327175		Yes	1.09102	Untreated	0.129455
ENSRNOG00000000999	Smurf1	Smurf1	RGD1594738	LOC690516;RGD1309707	690516	690516	chr12	9950303	10042391	+	protein_coding	FALSE	5110	14.323		653.457	900.492	776.974	8.92816	12.3034	10.6158	0.458133	1.37376	3.62217e-08	2.64619e-07		692.453	837.492	764.972	9.46097	11.4426	10.4518	0.270667	1.20637	0.00110233	0.00519535		Yes	1.37376	Treated	2.64619e-07
ENSRNOG00000001001	Retn	Retn	RGD628781	-	246250	246250	chr12	2499630	2501370	-	protein_coding	FALSE	601	14.323		0.304785	1.17819	0.741485	0.0354067	0.136869	0.0861379	0.264119	1.2009	0.361191	NA		0.323692	0	0.161846	0.0376031	0	0.0188016	-0.0713551	0.951744	0.530246	NA		No	1.2009	Treated (?)	NA
ENSRNOG00000001002	F1LR86_RAT	-	RGD	-	-	-	chr12	32925242	33017072	-	protein_coding	FALSE	9969	14.323		9.05548	12.4809	10.7682	0.0634199	0.0874098	0.0754149	0.290844	1.22336	0.458683	0.58006		9.59502	11.7152	10.6551	0.0671986	0.0820472	0.0746229	0.184683	1.13657	0.579126	0.737506		Yes	1.22336	Treated	0.58006
ENSRNOG00000001003	Trappc5	Trappc5	RGD1563971	LOC363858;RGD1563971	363858	363858	chr12	2471235	2474780	-	protein_coding	FALSE	1202	14.323		145.372	150.678	148.025	8.44386	8.75207	8.59796	0.0475203	1.03349	0.770778	0.843226		154.061	158.608	156.334	8.94856	9.21272	9.08064	0.0388425	1.02729	0.748805	0.853923		Yes	1.03349	Treated	0.843226
ENSRNOG00000001004	Ncor2	Ncor2	RGD1310293	LOC360801	360801	360801	chr12	32562792	32725753	+	protein_coding	FALSE	8681	14.323		705.701	1071.62	888.66	5.67567	8.61859	7.14713	0.570442	1.48498	0.00227546	0.00695858		748.023	1019.13	883.578	6.01604	8.19648	7.10626	0.432403	1.34948	0.000925315	0.00445902		Yes	1.48498	Treated	0.00445902
ENSRNOG00000001005	Fcer2	Fcer2	RGD619997	CD23;Fcer2a;MGC93219	171075	171075	chr12	2444053	2469672	+	protein_coding	FALSE	1995	14.323		0	0	0	0	0	0	NA	NA	NA	NA		0	0	0	0	0	0	NA	NA	NA	NA		No	NA	NA	NA
ENSRNOG00000001006	Nptx2	Nptx2	RGD1309447	LOC288475;NP-II;NP2;Narp	288475	288475	chr12	10359405	10370315	-	protein_coding	FALSE	1906	14.323		9.8457	47.2438	28.5447	0.360653	1.73056	1.04561	1.90385	3.74211	3.86899e-11	4.08426e-10		10.4371	26.4421	18.4396	0.382316	0.968588	0.675452	0.965657	1.95295	0.00243814	0.010328		Yes	3.74211	Treated	4.08426e-10
ENSRNOG00000001007	Baiap2l1	Baiap2l1	RGD1308452	LOC304282;MGC124996;RGD1308452	304282	304282	chr12	10584748	10813129	+	protein_coding	FALSE	2272	14.323		635.306	1011.75	823.527	19.5227	31.0907	25.3067	0.664481	1.585	3.83748e-16	6.55093e-15		673.214	882.461	777.837	20.6876	27.1177	23.9027	0.385348	1.30618	1.23127e-05	9.20514e-05		Yes	1.585	Treated	6.55093e-15
ENSRNOG00000001009	Bri3	Bri3	RGD1309187	LOC304284;MGC105711	304284	304284	chr12	10670022	10678705	-	protein_coding	FALSE	744	14.323		224.052	260.468	242.26	21.0253	24.4426	22.7339	0.212602	1.15878	0.0535081	0.105685		237.413	303.296	270.355	22.2791	28.4617	25.3704	0.339598	1.2654	0.00928236	0.0322401		Yes	1.2654	Treated	0.0322401
ENSRNOG00000001010	Tecpr1	Tecpr1	RGD1306873	LOC304285;MGC124730;RGD1306873	304285	304285	chr12	10719094	10747011	+	protein_coding	FALSE	4246	14.323		1938.72	2725.69	2332.21	31.8788	44.8191	38.3489	0.480296	1.39503	0.000102094	0.000421242		2054.79	3584.89	2819.84	33.7873	58.947	46.3672	0.790098	1.72919	3.26463e-18	9.65353e-17		Yes	1.72919	Treated	9.65353e-17
ENSRNOG00000001011	Fam101a	Fam101a	RGD1588777	LOC689711	689711	689711	chr12	32730784	32739680	-	protein_coding	FALSE	1609	14.323		2.44877	2.29314	2.37095	0.106257	0.0995038	0.102881	-0.0369195	0.974734	0.925082	NA		2.59367	5.49968	4.04668	0.112545	0.238642	0.175594	0.485332	1.39991	0.178484	NA		No	1.39991	Treated (?)	NA
ENSRNOG00000001017	Clec4m	Clec4m	RGD1561104	Cd209d;Dc-signr;LOC363856;RGD1561104	363856	363856	chr12	2283729	2290484	+	protein_coding	FALSE	915	14.323		0.551323	1.16238	0.85685	0.0420679	0.0886935	0.0653807	0.22208	1.16641	0.51041	NA		0.583586	1.39963	0.991609	0.0445297	0.106797	0.0756633	0.136825	1.09948	0.54795	NA		No	1.16641	Treated	NA
ENSRNOG00000001019	Tect2	Atp6v0a2;Tctn2	RGD621006;RGD1591895	Cc1-3;J6b7;LOC304467;Tj6;LOC689779;Tect2	116455;689779	116455;689779	chr12	33057195	33119921	-	protein_coding	FALSE	5831	14.323		888.912	1127.29	1008.1	10.6434	13.4977	12.0705	0.338813	1.26472	0.000225955	0.000874013		942.127	1161.07	1051.6	11.2806	13.9021	12.5914	0.29433	1.22632	0.00962898	0.033307		Yes	1.26472	Treated	0.000874013
ENSRNOG00000001023	LOC688858	LOC683102;LOC688858	RGD1590464;RGD1584108	-	683102;688858	-	chr12	1973887	1978855	-	protein_coding	FALSE	603	14.323		0	0	0	0	0	0	NA	NA	NA	NA		0	0	0	0	0	0	NA	NA	NA	NA		No	NA	NA	NA
ENSRNOG00000001024	F1M1A8_RAT	-	RGD	-	-	-	chr12	2166974	2168270	-	protein_coding	FALSE	312	14.323		0	0	0	0	0	0	NA	NA	NA	NA		0	0	0	0	0	0	NA	NA	NA	NA		No	NA	NA	NA
ENSRNOG00000001025	LOC688812	-	RGD	-	-	-	chr12	1825277	1826662	+	pseudogene	FALSE	1377	14.323		19.2587	20.3987	19.8287	0.976471	1.03427	1.00537	0.0754442	1.05369	0.822513	0.879543		20.412	21.4094	20.9107	1.03494	1.08552	1.06023	0.0688499	1.04888	0.814591	0.896068		Yes	1.05369	Treated	0.879543
ENSRNOG00000001027	LOC100363064	LOC100363064	RGD2324825	-	100363064	-	chr12	1716812	1719369	+	protein_coding	FALSE	795	14.323		0	0	0	0	0	0	NA	NA	NA	NA		0	0.349908	0.174954	0	0.0307293	0.0153647	0.0834623	1.05956	0.478543	NA		No	NA	NA	NA
ENSRNOG00000001030	Tsc22d1	Tsc22d1	RGD3850	LOC498545;MGC156831;TS22A;TSC-22;Tgfb1i4	498545	498545	chr15	57405265	57502814	+	protein_coding	FALSE	4518	14.323		2911.4	6165.24	4538.32	44.9906	95.273	70.1318	1.07669	2.10919	3.11892e-75	4.00676e-73		3085.19	4937.77	4011.48	47.6762	76.3045	61.9904	0.6726	1.59394	1.7401e-24	7.38767e-23		Yes	2.10919	Treated	4.00676e-73
ENSRNOG00000001031	Ocm	Ocm2	RGD3222	OM;Ocm	25503	-	chr12	10919772	10925595	+	protein_coding	FALSE	590	14.323		6.41842	5.79576	6.10709	0.759525	0.685843	0.722684	-0.0968441	0.935076	0.807658	0.869212		6.80525	5.9384	6.37183	0.8053	0.702722	0.754011	-0.108906	0.927291	0.763141	0.863033		Yes	1.07841	Untreated	0.863033
ENSRNOG00000001032	F1MAF6_RAT	Ccz1b	RGD1306410	Ccz1;LOC360768;RGD1306410	360768	360768	chr12	10929885	10953934	+	protein_coding	FALSE	1793	14.323		1030.85	729.317	880.083	40.1403	28.3989	34.2696	-0.493074	0.71051	2.19656e-09	1.88016e-08		1092.39	834.16	963.277	42.5368	32.4814	37.5091	-0.381712	0.767527	1.81138e-05	0.000131414		Yes	1.40744	Untreated	1.88016e-08
ENSRNOG00000001033	Nufip1	Nufip1	RGD1359440	MGC95323	364430	364430	chr15	57028108	57058834	+	protein_coding	FALSE	1636	14.323		356.276	298.068	327.172	15.2044	12.7203	13.9624	-0.255337	0.837791	0.00634075	0.0170757		377.545	373.382	375.464	16.1121	15.9344	16.0233	-0.0181373	0.987507	0.839301	0.911116		Yes	1.19361	Untreated	0.0170757
ENSRNOG00000001034	D3ZXM4_RAT	Evi5l	RGD1561962	LOC304201;RGD1561962	304201	-	chr12	1587669	1625262	-	protein_coding	FALSE	2650	14.323		690.51	1022.04	856.274	18.1924	26.9269	22.5597	0.557453	1.47167	8.93602e-08	6.14615e-07		731.869	1105.67	918.769	19.2821	29.1303	24.2062	0.585983	1.50106	4.48918e-10	6.63726e-09		Yes	1.50106	Treated	6.63726e-09
ENSRNOG00000001035	Gtf2h3	Gtf2h3	RGD1305494	LOC288651	288651	288651	chr12	33121882	33138233	-	protein_coding	FALSE	1840	14.323		224.829	154.101	189.465	8.53102	5.8473	7.18916	-0.536004	0.689679	5.26337e-06	2.75604e-05		238.26	202.863	220.561	9.04063	7.69751	8.36907	-0.229838	0.852731	0.0325953	0.0905199		Yes	1.44995	Untreated	2.75604e-05
ENSRNOG00000001036	D3ZTH2_RAT	Rsph10b	RGD1311893	LOC288478;RGD1311893	288478	288478	chr12	10956849	11002855	-	protein_coding	FALSE	2903	14.323		51.0036	40.9701	45.9869	1.22665	0.98534	1.10599	-0.278885	0.824228	0.235305	0.348202		54.047	37.3194	45.6832	1.29984	0.89754	1.09869	-0.4587	0.727642	0.0676379	0.162483		Yes	1.3743	Untreated	0.162483
ENSRNOG00000001037	RGD1307254	Gpalpp1	RGD1307254	LOC298712;MGC114554;RGD1307254	298712	298712	chr15	57010465	57027968	-	protein_coding	FALSE	1232	14.323		445.727	374.85	410.289	25.2595	21.2429	23.2512	-0.247309	0.842466	0.00454886	0.0127437		472.35	443.778	458.064	26.7682	25.149	25.9586	-0.0870065	0.941474	0.318607	0.500829		Yes	1.18699	Untreated	0.0127437
ENSRNOG00000001039	Eif2b1	Eif2b1	RGD620819	eIF-2a	64514	64514	chr12	33138322	33146596	+	protein_coding	FALSE	1494	14.323		449.607	418.733	434.17	21.0111	19.5683	20.2897	-0.103837	0.930555	0.327927	0.449056		476.468	500.095	488.281	22.2663	23.3705	22.8184	0.0656158	1.04653	0.488848	0.664311		Yes	1.07463	Untreated (?)	0.449056
ENSRNOG00000001040	Pms2	Pms2	RGD1305483	LOC288479	288479	288479	chr12	11004506	11028754	-	protein_coding	FALSE	2957	14.323		573.72	427.541	500.631	13.5461	10.0947	11.8204	-0.421778	0.746504	5.64354e-08	4.00517e-07		608.008	488.512	548.26	14.3557	11.5343	12.945	-0.313885	0.804472	1.86316e-05	0.000134645		Yes	1.33958	Untreated	4.00517e-07
ENSRNOG00000001041	Kctd4	-	RGD	-	-	-	chr15	56872897	56873677	+	protein_coding	FALSE	780	14.323		9.97615	8.56678	9.27147	0.892965	0.766812	0.829889	-0.136732	0.909577	0.731792	0.813676		10.5651	8.12008	9.34256	0.945677	0.726828	0.836253	-0.229455	0.852957	0.516384	0.687381		Yes	1.17239	Untreated	0.687381
ENSRNOG00000001043	LOC100362764	Ddx55	RGD2324094	LOC100362764;LOC304468	100362764	100362764	chr12	33147711	33162964	-	protein_coding	FALSE	1842	14.323		370.594	350.109	360.352	14.0467	13.2703	13.6585	-0.0794273	0.946433	0.38864	0.512073		392.753	370.33	381.542	14.8866	14.0367	14.4617	-0.0824085	0.94448	0.342469	0.525512		Yes	1.05878	Untreated	0.512073
ENSRNOG00000001044	Aimp2	Aimp2	RGD1560787	JTV1;MGC125271	288480	288480	chr12	11028903	11038457	+	protein_coding	FALSE	1165	14.323		218.389	294.504	256.447	13.0879	17.6495	15.3687	0.422928	1.34065	0.000234554	0.000904044		231.439	248.927	240.183	13.87	14.9181	14.3941	0.10465	1.07523	0.29732	0.478147		Yes	1.34065	Treated	0.000904044
ENSRNOG00000001047	Map2k7	Map2k7	RGD1560043	2;JNKK;JNKK 2;Jnkk2;MAPKK 7;MEK 7;Mapkk7;Mek7;Mkk7	363855	363855	chr12	1543466	1552353	-	protein_coding	FALSE	1407	14.323		431.752	326.374	379.063	21.4243	16.1952	18.8098	-0.399824	0.757951	3.6926e-06	1.98849e-05		457.575	404.186	430.88	22.7057	20.0564	21.381	-0.177645	0.884145	0.0294355	0.0831714		Yes	1.31935	Untreated	1.98849e-05
ENSRNOG00000001048	Ankrd61	Ankrd61	RGD1586393	LOC689907	689907	689907	chr12	11047108	11051465	+	protein_coding	FALSE	1537	14.323		1.09959	0.382084	0.740837	0.0499485	0.0173561	0.0336523	-0.21334	0.862538	0.472888	NA		1.16661	3.5813	2.37396	0.0529929	0.16268	0.107836	0.4524	1.36831	0.169179	NA		No	1.36831	Treated (?)	NA
ENSRNOG00000001049	Tpt1	Tpt1	RGD621623	MGC105360;TCTP	116646	116646	chr15	56752451	56755287	+	protein_coding	FALSE	804	14.323		10876.2	13217.5	12046.9	944.469	1147.78	1046.13	0.27768	1.21224	0.00288773	0.00856488		11524.4	12613.5	12069	1000.76	1095.33	1048.05	0.128177	1.09291	0.164484	0.316655		Yes	1.21224	Treated	0.00856488
ENSRNOG00000001050	Eif2ak1	Eif2ak1	RGD70883	HCR;Hri	27137	27137	chr12	11039149	11072741	-	protein_coding	FALSE	2150	14.323		901.046	1032.04	966.544	29.26	33.5139	31.387	0.192555	1.14279	0.0282288	0.0618829		954.846	1136.89	1045.87	31.0071	36.9188	33.9629	0.248706	1.18814	0.000168366	0.00098347		Yes	1.18814	Treated	0.00098347
ENSRNOG00000001052	KMCP1_RAT	Slc25a30	RGD1359702	-	361074	-	chr15	56654468	56688899	-	protein_coding	FALSE	3453	14.323		350.753	582.797	466.775	7.09204	11.7838	9.43794	0.726043	1.6541	4.96743e-21	1.14614e-19		371.699	531.066	451.383	7.51555	10.7379	9.12671	0.509099	1.42316	8.45126e-11	1.36215e-09		Yes	1.6541	Treated	1.14614e-19
ENSRNOG00000001053	Tmed2	Tmed2	RGD69243	MGC72390;Rnp24	65165	65165	chr12	33165288	33174326	-	protein_coding	FALSE	1979	14.323		3004.2	3075.84	3040.02	105.986	108.514	107.25	0.0334243	1.02344	0.705483	0.792531		3183.39	3072.56	3127.97	112.308	108.398	110.353	-0.0505719	0.965553	0.528318	0.697525		Yes	1.03568	Untreated (?)	0.697525
ENSRNOG00000001055	Rilpl1	Rilpl1	RGD1307973	LOC304469;RGD1307973	304469	304469	chr12	33184827	33221531	+	protein_coding	FALSE	1426	14.323		339.736	485.156	412.446	16.6337	23.7535	20.1936	0.500423	1.41463	0.000477047	0.00170959		360.053	458.408	409.231	17.6284	22.4439	20.0362	0.341403	1.26699	0.00520682	0.0197107		Yes	1.41463	Treated	0.00170959
ENSRNOG00000001056	Snapc2	Snapc2	RGD1304589	LOC304204	304204	304204	chr12	1535312	1538056	-	protein_coding	FALSE	1098	14.323		129.838	104.372	117.105	8.25595	6.63661	7.44628	-0.301656	0.811321	0.0467535	0.0947762		137.59	119.497	128.543	8.74882	7.59838	8.1736	-0.188584	0.877467	0.33017	0.51259		Yes	1.23256	Untreated	0.0947762
ENSRNOG00000001057	Ctxn1	Ctxn1	RGD2449	Ctxn	29145	29145	chr12	1531821	1533432	+	protein_coding	FALSE	1208	14.323		7.52412	9.36193	8.44303	0.434865	0.541084	0.487975	0.208189	1.15524	0.58369	0.691695		7.97298	8.04947	8.01122	0.460808	0.465228	0.463018	0.00225941	1.00157	0.994765	0.997475		Yes	1.15524	Treated	0.691695
ENSRNOG00000001058	Timm44	Timm44	RGD3864	-	29635	29635	chr12	1514615	1531316	+	protein_coding	FALSE	1783	14.323		705.102	468.881	586.991	27.61	18.3602	22.9851	-0.581929	0.66807	5.59781e-13	7.27139e-12		747.211	610.737	678.974	29.2589	23.9149	26.5869	-0.286777	0.819732	9.40944e-05	0.000584208		Yes	1.49685	Untreated	7.27139e-12
ENSRNOG00000001059	Usp42	Usp42	RGD1305231	LOC288482	288482	288482	chr12	11151533	11170068	+	protein_coding	FALSE	5749	14.323		419.168	439.761	429.464	5.09052	5.3406	5.21556	0.069179	1.04912	0.366046	0.48919		444.217	452.289	448.253	5.39472	5.49275	5.44373	0.027234	1.01906	0.741517	0.849285		Yes	1.04912	Treated	0.48919
ENSRNOG00000001060	Snrnp35	Snrnp35	RGD1310724	LOC360803;RGD1310724;U1snrnpbp	360803	360803	chr12	33224506	33231813	-	protein_coding	FALSE	1105	14.323		320.012	197.634	258.823	20.2195	12.4872	16.3534	-0.683805	0.622521	1.1456e-11	1.2902e-10		339.151	283.461	311.306	21.4287	17.9101	19.6694	-0.252171	0.839632	0.00699867	0.0253389		Yes	1.60637	Untreated	1.2902e-10
ENSRNOG00000001061	Rilpl2	Rilpl2	RGD1303140	MGC94142	288652	288652	chr12	33108959	33262545	+	protein_coding	FALSE	1946	14.323		238.887	322.248	280.568	8.5707	11.5615	10.0661	0.421589	1.3394	0.000834635	0.00283492		253.157	301.697	277.427	9.08265	10.8242	9.9534	0.247733	1.18734	0.0252003	0.0735161		Yes	1.3394	Treated	0.00283492
ENSRNOG00000001062	RGD1561318	LOC100909949;Setd8	RGD6501036;RGD1587560	;LOC689820;Pr-set7;RGD1305893	100909949;689820	689820	chr12	33253846	33271689	-	protein_coding	FALSE	1404	14.323		336.129	387.797	361.963	16.7149	19.2843	17.9996	0.201485	1.14988	0.0760628	0.141096		356.267	388.73	372.498	17.7163	19.3307	18.5235	0.122537	1.08865	0.232892	0.405276		Yes	1.14988	Treated	0.141096
ENSRNOG00000001064	Sbno1	Sbno1	RGD1310005	LOC304470	304470	-	chr12	33289889	33345306	+	protein_coding	FALSE	5572	14.323		3705.17	4148.43	3926.8	46.4262	51.9803	49.2032	0.162428	1.11917	0.00708957	0.0188479		3926.3	4378.67	4152.49	49.197	54.8652	52.0311	0.155294	1.11365	0.0738453	0.174012		Yes	1.11917	Treated	0.0188479
ENSRNOG00000001065	Cyth3	Cyth3	RGD620399	MGC124579;Pscd3;Sec7;Sec7C	116693	116693	chr12	11169429	11198148	-	protein_coding	FALSE	3471	14.323		841.957	1818.49	1330.22	16.9356	36.5782	26.7569	1.09968	2.14308	5.90632e-43	3.49742e-41		892.236	2013.72	1452.98	17.947	40.5053	29.2261	1.16405	2.24086	2.82915e-78	5.97225e-76		Yes	2.24086	Treated	5.97225e-76
ENSRNOG00000001066	D3ZSC9_RAT	-	RGD	-	-	-	chr17	79690014	79726712	+	protein_coding	FALSE	2863	14.323		8.00955	3.47164	5.74059	0.195323	0.0846602	0.139991	-0.71551	0.60899	0.0765126	0.141739		8.49136	3.98582	6.23859	0.207072	0.0971991	0.152136	-0.476254	0.718842	0.184916	0.344134		Yes	1.64206	Untreated	0.141739
ENSRNOG00000001068	Rac1	Rac1	RGD619755	-	363875	363875	chr12	11380313	11400531	+	protein_coding	FALSE	849	14.323		1340.33	1532.12	1436.23	110.223	125.994	118.109	0.191005	1.14156	0.0112492	0.0282234		1420.38	1598.25	1509.31	116.805	131.432	124.119	0.169278	1.1245	0.00152381	0.00688068		Yes	1.14156	Treated	0.00688068
ENSRNOG00000001069	Elavl1	Elavl1	RGD1308649	HuR;LOC363854	363854	363854	chr12	1459039	1500042	+	protein_coding	FALSE	2445	14.323		1590.06	2004.7	1797.38	45.4047	57.2449	51.3248	0.333662	1.26021	5.49961e-12	6.4179e-11		1685.04	1987.88	1836.46	48.1168	56.7645	52.4406	0.237827	1.17921	4.31332e-06	3.52085e-05		Yes	1.26021	Treated	6.4179e-11
ENSRNOG00000001070	Cdk2ap1	Cdk2ap1	RGD1308664	LOC360804	360804	360804	chr12	33365371	33374595	+	protein_coding	FALSE	1226	14.323		1016.81	1090.8	1053.8	57.9047	62.1186	60.0116	0.101597	1.07296	0.179134	0.282335		1077.54	1207.21	1142.38	61.3635	68.7476	65.0556	0.163067	1.11967	0.047666	0.123043		Yes	1.11967	Treated	0.123043
ENSRNOG00000001071	Higd2al1	Higd2al1	RGD1586494	LOC688606	688606	-	chr12	1366295	1366616	+	protein_coding	FALSE	321	14.323		2.25895	1.16238	1.71067	0.491325	0.252818	0.372071	-0.2616	0.834162	0.480765	NA		2.3973	4.44996	3.42363	0.521415	0.96787	0.744642	0.305294	1.23567	0.37535	NA		No	1.23567	Treated (?)	NA
ENSRNOG00000001072	Lass4	Cers4	RGD1309303	LOC304208;Lass4	304208	304208	chr12	1256395	1291578	-	protein_coding	FALSE	3349	14.323		2296.87	2579.01	2437.94	47.8837	53.7656	50.8246	0.166085	1.12201	0.00513489	0.0141836		2434	2281.8	2357.9	50.7425	47.5694	49.1559	-0.0929349	0.937613	0.1188	0.24878		Yes	1.12201	Treated (?)	0.0141836
ENSRNOG00000001073	RGD1563482	-	RGD	-	-	-	chr12	33374550	33391371	-	protein_coding	FALSE	3145	14.323		172.015	103.279	137.647	3.81868	2.29276	3.05572	-0.71049	0.611112	5.87309e-06	3.05211e-05		182.27	127.513	154.891	4.04631	2.83075	3.43853	-0.49695	0.708603	0.000728598	0.00359661		Yes	1.63636	Untreated	3.05211e-05
ENSRNOG00000001074	Mphosph9	Mphosph9	RGD1598368	LOC288654	288654	288654	chr12	33393998	33457830	+	protein_coding	FALSE	3505	14.323		561.949	639.432	600.691	11.1937	12.7372	11.9654	0.18205	1.13449	0.0251858	0.0563443		595.525	608.931	602.228	11.8625	12.1296	11.9961	0.0299386	1.02097	0.725441	0.838159		Yes	1.13449	Treated	0.0563443
ENSRNOG00000001079	DGLB_RAT	Daglb	RGD1310193	LOC304289;RGD1310193	304289	304289	chr12	11403011	11446506	-	protein_coding	FALSE	3018	14.323		480.638	347.699	414.168	11.119	8.04359	9.58128	-0.459212	0.727384	1.43825e-05	6.98758e-05		509.405	400.772	455.089	11.7845	9.27139	10.5279	-0.338887	0.790651	0.00151228	0.00683269		Yes	1.37479	Untreated	6.98758e-05
ENSRNOG00000001080	Arl6ip4	Arl6ip4	RGD1307657	LOC288656;MGC114409;MGC124687;aip-4	288656	288656	chr12	33603786	33605929	-	protein_coding	FALSE	1187	14.323		343.611	435.768	389.689	20.2107	25.6313	22.921	0.337186	1.26329	0.00080182	0.00273756		364.172	505.823	434.998	21.4201	29.7519	25.586	0.465359	1.38066	3.11084e-06	2.60218e-05		Yes	1.38066	Treated	2.60218e-05
ENSRNOG00000001081	Ogfod2	Ogfod2	RGD1310594	LOC288657;RGD1310594	288657	288657	chr12	33606537	33609847	-	protein_coding	FALSE	1645	14.323		91.1714	94.8462	93.0088	3.86953	4.0255	3.94752	0.054872	1.03877	0.799717	0.863763		96.6277	100.969	98.7984	4.10111	4.28538	4.19324	0.0660511	1.04685	0.692579	0.817911		Yes	1.04685	Treated	0.817911
ENSRNOG00000001082	Abcb9	Abcb9	RGD620254	Tapl	63886	63886	chr12	33623382	33656242	+	protein_coding	FALSE	3482	14.323		74.5444	83.9022	79.2233	1.49469	1.68233	1.58851	0.169051	1.12432	0.387812	0.511204		78.9957	80.897	79.9463	1.58395	1.62207	1.60301	0.0403044	1.02833	0.827396	0.904003		Yes	1.12432	Treated	0.511204
ENSRNOG00000001083	LOC100360920	Kdelr2	RGD1304618	LOC304290	304290	304290	chr12	11498111	11513554	-	protein_coding	FALSE	712	14.323		463.344	518.413	490.879	45.4349	50.8349	48.1349	0.15847	1.1161	0.127349	0.214832		490.972	513.152	502.062	48.144	50.319	49.2315	0.0614607	1.04352	0.5162	0.687256		Yes	1.1161	Treated	0.214832
ENSRNOG00000001086	Vps37b	Vps37b	RGD1304576	LOC288659;RGD1304576	288659	288659	chr12	33684357	33713075	+	protein_coding	FALSE	2520	14.323		436.92	1267.46	852.189	12.1051	35.1155	23.6103	1.48516	2.79948	4.22238e-23	1.10931e-21		463.089	1054.89	758.989	12.8301	29.2262	21.0281	1.1532	2.22407	4.58526e-20	1.51503e-18		Yes	2.79948	Treated	1.10931e-21
ENSRNOG00000001088	Rfc3	Rfc3	RGD1306832	LOC288414;MGC109141	288414	288414	chr12	3224501	3235256	-	protein_coding	FALSE	1233	14.323		159.896	101.986	130.941	9.054	5.77489	7.41445	-0.621643	0.64993	5.55398e-05	0.000241725		169.466	129.091	149.278	9.59588	7.30966	8.45277	-0.367518	0.775115	0.0244191	0.0716499		Yes	1.53863	Untreated	0.000241725
ENSRNOG00000001089	Zdhhc4	Zdhhc4	RGD1308389	DHHC-4;LOC304291;MGC108810	304291	304291	chr12	11594930	11605772	+	protein_coding	FALSE	1183	14.323		213.382	173.6	193.491	12.5933	10.2455	11.4194	-0.290751	0.817476	0.0328793	0.0702887		226.135	183.492	204.813	13.3459	10.8293	12.0876	-0.29739	0.813723	0.00885871	0.0309739		Yes	1.22892	Untreated	0.0309739
ENSRNOG00000001090	Stard13	Stard13	RGD1564816	LOC498130;RGD1564816	498130	498130	chr12	3502401	3696144	+	protein_coding	FALSE	5529	14.323		629.132	1015.95	822.542	7.94441	12.829	10.3867	0.685707	1.60849	3.09737e-24	8.58373e-23		666.73	860.275	763.503	8.41917	10.8632	9.64117	0.362442	1.2856	1.30888e-05	9.72794e-05		Yes	1.60849	Treated	8.58373e-23
ENSRNOG00000001091	Hip1r	Hip1r	RGD621615	-	81917	81917	chr12	33714225	33742792	-	protein_coding	FALSE	4368	14.323		391.18	1052.34	721.762	6.2526	16.8206	11.5366	1.36391	2.57382	8.15737e-16	1.36487e-14		414.608	805.874	610.241	6.62706	12.881	9.75405	0.939044	1.91726	3.91701e-22	1.47073e-20		Yes	2.57382	Treated	1.47073e-20
ENSRNOG00000001092	Kl	Kl	RGD620396	-	83504	83504	chr12	3732711	3772371	-	protein_coding	FALSE	3575	14.323		283.629	614.65	449.139	5.53911	12.0038	8.77144	1.08843	2.12642	7.0453e-19	1.45306e-17		300.553	347.472	324.013	5.86963	6.78594	6.32779	0.199952	1.14866	0.103035	0.223687		Yes	2.12642	Treated	1.45306e-17
ENSRNOG00000001094	Zfp316	Zfp316	RGD1311647	LOC304293	304293	304293	chr12	11660747	11672708	+	protein_coding	FALSE	4423	14.323		208.381	134.601	171.491	3.28932	2.1247	2.70701	-0.616747	0.65214	2.07051e-06	1.15563e-05		220.829	165.967	193.398	3.48582	2.61981	3.05281	-0.40393	0.755797	0.000964667	0.00462523		Yes	1.53341	Untreated	1.15563e-05
ENSRNOG00000001095	Spdye4	-	RGD	-	-	-	chr12	11708688	11716139	+	protein_coding	FALSE	1947	14.323		0	0	0	0	0	0	NA	NA	NA	NA		0	0.699816	0.349908	0	0.0250948	0.0125474	0.136703	1.09939	0.358828	NA		No	NA	NA	NA
ENSRNOG00000001098	Pds5b	Pds5b	RGD1310838	AS3;CG008;FLJ23236;KIAA0979;LOC304218	304218	304218	chr12	4038429	4128352	-	protein_coding	FALSE	7266	14.323		2255.41	1771.98	2013.69	21.6718	17.0266	19.3492	-0.343579	0.788084	0.00016203	0.000647736		2389.86	1855.25	2122.55	22.9637	17.8267	20.3952	-0.357193	0.780682	0.000610713	0.00307868		Yes	1.28093	Untreated	0.000647736
ENSRNOG00000001099	Rbak	Rbak	RGD1562875	LOC288489;RGD1562875	288489	288489	chr12	11755518	11759756	+	protein_coding	FALSE	2133	14.323		207.65	194.96	201.305	6.79685	6.38145	6.58915	-0.0934675	0.937267	0.415741	0.538795		220.051	209.621	214.836	7.20274	6.86134	7.03204	-0.0714655	0.951671	0.525031	0.694936		Yes	1.06693	Untreated	0.538795
ENSRNOG00000001101	Rnf216	Rnf216	RGD1565135	LOC304294;RGD1565135	304294	304294	chr12	11850548	11956101	+	protein_coding	FALSE	2517	14.323		769.312	907.899	838.605	21.3395	25.1837	23.2616	0.236077	1.17779	0.000813575	0.00277333		815.233	926.966	871.099	22.6133	25.7126	24.163	0.183088	1.13531	0.0118331	0.0395278		Yes	1.17779	Treated	0.00277333
ENSRNOG00000001103	RGD1560686	Sdk1	RGD1560686	LOC304297;RGD1560686	304297	-	chr12	12804043	13087706	-	protein_coding	FALSE	5932	14.323		259.272	259.416	259.344	3.05155	3.05324	3.0524	0.00200195	1.00139	0.985444	0.990738		274.789	266.917	270.853	3.23418	3.14153	3.18785	-0.0402622	0.972478	0.795676	0.883962		Yes	1.0283	Untreated (?)	0.883962
ENSRNOG00000001104	Foxk1	Foxk1	RGD1309643	LOC304298;LOC679672;RGD1309643	304298	304298	chr12	12513059	12568394	-	protein_coding	FALSE	2487	14.323		91.3978	96.5121	93.9549	2.56582	2.70939	2.63761	0.0745001	1.053	0.701283	0.788748		96.8861	104.873	100.88	2.71989	2.94412	2.83201	0.100044	1.07181	0.656139	0.792172		Yes	1.07181	Treated	0.788748
ENSRNOG00000001106	E9PTX5_RAT	-	RGD	-	-	-	chr12	33797482	33818957	-	protein_coding	FALSE	845	14.323		475.802	689.193	582.497	39.3129	56.9443	48.1286	0.529424	1.44335	1.47564e-12	1.83806e-11		504.243	692.805	598.524	41.6628	57.2427	49.4528	0.453388	1.36925	2.62541e-10	3.99436e-09		Yes	1.44335	Treated	1.83806e-11
ENSRNOG00000001107	D3ZU53_RAT	Ap5z1	RGD1593125	KIAA0415	641386	-	chr12	12492159	12505621	-	protein_coding	FALSE	2476	14.323		232.208	153.033	192.621	6.54776	4.31521	5.43149	-0.576173	0.67074	0.000456756	0.00164231		246.078	194.726	220.402	6.93885	5.49083	6.21484	-0.323405	0.799181	0.0235343	0.0696316		Yes	1.49089	Untreated	0.00164231
ENSRNOG00000001108	N4bp2l2	N4bp2l2	RGD1359603	MGC94223	288416	288416	chr12	4184416	4205549	+	protein_coding	FALSE	1983	14.323		1902.23	2105.22	2003.73	66.974	74.1211	70.5475	0.144961	1.1057	0.0308786	0.0667554		2015.73	2207.76	2111.74	70.9701	77.7311	74.3506	0.129646	1.09403	0.100938	0.219887		Yes	1.1057	Treated	0.0667554
ENSRNOG00000001110	N4bp2l1	N4bp2l1	RGD1595713	LOC498131	498131	-	chr12	4256570	4280940	+	protein_coding	FALSE	2128	14.323		57.4223	42.9298	50.1761	1.88397	1.40849	1.64623	-0.375554	0.770809	0.0973468	0.172796		60.8501	45.1941	53.0221	1.99644	1.48278	1.73961	-0.372608	0.772385	0.0958364	0.211441		Yes	1.29734	Untreated	0.172796
ENSRNOG00000001111	Brca2	Brca2	RGD2219	-	360254	360254	chr12	4282951	4323693	-	protein_coding	FALSE	10344	14.323		292.902	138.344	215.623	1.97697	0.933767	1.45537	-1.05047	0.48281	3.2718e-15	5.23177e-14		310.383	183.364	246.873	2.09496	1.23763	1.66629	-0.737323	0.599852	7.65602e-11	1.2432e-09		Yes	2.07121	Untreated	5.23177e-14
ENSRNOG00000001113	Mmd2	Mmd2	RGD1306506	LOC304301	304301	304301	chr12	12359068	12406098	+	protein_coding	FALSE	2133	14.323		426.935	1743.79	1085.36	13.9745	57.0782	35.5263	1.90068	3.73388	2.91974e-21	6.81977e-20		452.385	2432.04	1442.21	14.8075	79.606	47.2067	2.33781	5.05535	5.97815e-68	9.8763e-66		Yes	5.05535	Treated	9.8763e-66
ENSRNOG00000001114	Wipi2	Wipi2	RGD1359154	MGC94226;WIPI-2	288498	288498	chr12	12306564	12334993	-	protein_coding	FALSE	1710	14.323		957.094	1843.91	1400.5	39.0773	75.2852	57.1812	0.935843	1.91301	5.44257e-32	2.14854e-30		1014.29	2158.58	1586.44	41.4127	88.133	64.7729	1.07797	2.11107	5.72418e-56	7.19023e-54		Yes	2.11107	Treated	7.19023e-54
ENSRNOG00000001115	Slc29a4	Slc29a4	RGD1310545	LOC288499	288499	288499	chr12	12241258	12251676	-	protein_coding	FALSE	2401	14.323		15.828	33.1334	24.4807	0.460255	0.963472	0.711864	0.716065	1.6427	0.0642382	0.123052		16.7839	31.8749	24.3294	0.488053	0.926879	0.707466	0.694096	1.61787	0.0264648	0.0762538		Yes	1.6427	Treated	0.0762538
ENSRNOG00000001117	D3ZU50_RAT	Fbxl18;LOC100909844	RGD1596958;RGD6501104	LOC678726;	678726;100909844	678726	chr12	12066197	12083885	+	protein_coding	FALSE	2130	14.323		16.8771	13.5674	15.2223	0.553204	0.444716	0.49896	-0.247276	0.842485	0.446407	0.568495		17.886	13.7384	15.8122	0.586271	0.450321	0.518296	-0.2816	0.822678	0.377473	0.561025		Yes	1.21554	Untreated	0.561025
ENSRNOG00000001120	D3ZJC6_RAT	Med13l	RGD1305884	LOC360817;Thrap2	360817	360817	chr12	39136264	39181221	-	protein_coding	FALSE	8632	14.323		1234.89	1510.24	1372.57	9.9881	12.2152	11.1017	0.286228	1.21945	0.00156051	0.00497913		1308.65	1456.64	1382.65	10.5847	11.7816	11.1832	0.152132	1.11121	0.0181021	0.056024		Yes	1.21945	Treated	0.00497913
ENSRNOG00000001123	RGD1562310	RGD1562310	RGD1562310	LOC498188	498188	498188	chr12	39441307	39461715	-	protein_coding	FALSE	2546	14.323		205.323	214.454	209.888	5.63048	5.88086	5.75567	0.0605289	1.04285	0.57202	0.681596		217.581	241.186	229.383	5.96662	6.61392	6.29027	0.144986	1.10572	0.179859	0.33745		Yes	1.10572	Treated	0.33745
ENSRNOG00000001124	Rnft2	Rnft2	RGD1560195	LOC304521;RGD1560195;Tmem118	304521	304521	chr12	39464259	39520071	+	protein_coding	FALSE	3900	14.323		253.785	234.714	244.249	4.54325	4.20185	4.37255	-0.108263	0.927705	0.340234	0.462519		268.962	259.554	264.258	4.81496	4.64653	4.73074	-0.0498647	0.966027	0.626035	0.771328		Yes	1.07793	Untreated	0.462519
ENSRNOG00000001125	Hrk	-	RGD	-	-	-	chr12	39543621	39543876	-	protein_coding	FALSE	255	14.323		0	0	0	0	0	0	NA	NA	NA	NA		0	0	0	0	0	0	NA	NA	NA	NA		No	NA	NA	NA
ENSRNOG00000001126	Fbxw8	Fbxw8	RGD1306032	LOC304522	304522	-	chr12	39574279	39663173	+	protein_coding	FALSE	1834	14.323		266.818	266.581	266.7	10.1574	10.1484	10.1529	-0.00297323	0.997941	0.980745	0.987837		282.777	309.841	296.309	10.7649	11.7952	11.2801	0.126408	1.09157	0.244162	0.417767		Yes	1.09157	Treated (?)	0.417767
ENSRNOG00000001128	Tesc	Tesc	RGD1566317	LOC288689;RGD1566317	288689	288689	chr12	39669714	39703561	-	protein_coding	FALSE	800	14.323		35.0958	57.2023	46.1491	3.06289	4.99217	4.02753	0.631691	1.54938	0.0150792	0.0362258		37.1976	45.9077	41.5526	3.24631	4.00647	3.62639	0.280421	1.21455	0.214629	0.383202		Yes	1.54938	Treated	0.0362258
ENSRNOG00000001129	Fbxo21	Fbxo21	RGD1307346	LOC360818	360818	360818	chr12	39719653	39753850	-	protein_coding	FALSE	3935	14.323		1052.67	1584.92	1318.79	18.6772	28.1208	23.399	0.585541	1.5006	3.57424e-13	4.72792e-12		1115.62	1519.02	1317.32	19.7941	26.9516	23.3728	0.442014	1.3585	5.25565e-10	7.68823e-09		Yes	1.5006	Treated	4.72792e-12
ENSRNOG00000001130	Nos1	Nos1	RGD3184	N-NOS;NC-NOS;bNOS;nNOS	24598	24598	chr12	39811144	39869484	-	protein_coding	FALSE	3239	14.323		94.8152	350.702	222.759	2.04377	7.55951	4.80164	1.79669	3.47422	1.37952e-25	4.16576e-24		100.47	498.285	299.377	2.16566	10.7407	6.45319	2.04149	4.11671	7.60152e-19	2.35307e-17		Yes	4.11671	Treated	4.16576e-24
ENSRNOG00000001134	Rfc5	Rfc5	RGD1309280	LOC304528	304528	304528	chr12	40395941	40405469	+	protein_coding	FALSE	1568	14.323		181.553	117.098	149.326	8.08395	5.21399	6.64897	-0.611013	0.654737	5.79299e-05	0.000251622		192.369	151.885	172.127	8.56555	6.76293	7.66424	-0.326588	0.79742	0.0234036	0.0693394		Yes	1.52733	Untreated	0.000251622
ENSRNOG00000001135	Wsb2	Wsb2	RGD1359599	MGC93822	288692	288692	chr12	40406892	40427103	-	protein_coding	FALSE	1511	14.323		1233.59	1308.12	1270.86	56.9999	60.4435	58.7217	0.0826749	1.05898	0.244499	0.358449		1307.36	1550.91	1429.13	60.4084	71.6617	66.035	0.2426	1.18312	0.000744488	0.00366315		Yes	1.18312	Treated	0.00366315
ENSRNOG00000001136	Pebp1	Pebp1	RGD62017	HCNP;HCNPpp;P23K;PEBP-1;Pbp;Rkip	29542	29542	chr12	40491377	40495590	+	protein_coding	FALSE	1049	14.323		1624.59	1897.55	1761.07	108.127	126.294	117.211	0.222767	1.16697	1.86424e-05	8.8506e-05		1721.73	1866.07	1793.9	114.592	124.199	119.396	0.115688	1.08349	0.0555992	0.139379		Yes	1.16697	Treated	8.8506e-05
ENSRNOG00000001138	Taok3	Taok3	RGD1562861	JIK	304530	304530	chr12	40502496	40651593	-	protein_coding	FALSE	2753	14.323		104.388	163.86	134.124	2.64734	4.1556	3.40147	0.634682	1.5526	1.81445e-06	1.02098e-05		110.631	152.175	131.403	2.80567	3.85925	3.33246	0.445718	1.36199	0.00145508	0.00661555		Yes	1.5526	Treated	1.02098e-05
ENSRNOG00000001139	Suds3	Suds3	RGD1305986	LOC360819;RGD1305986	360819	360819	chr12	40668753	40689476	+	protein_coding	FALSE	999	14.323		755.367	828.302	791.835	52.7908	57.8881	55.3395	0.132269	1.09602	0.0570263	0.111385		800.54	1019.4	909.97	55.9479	71.2435	63.5957	0.345503	1.27059	1.83417e-05	0.00013294		Yes	1.27059	Treated	0.00013294
ENSRNOG00000001141	Srrm4	-	RGD	-	-	-	chr12	41330635	41373052	+	protein_coding	FALSE	1680	14.323		347.386	780.743	564.065	14.4367	32.4463	23.4415	1.11599	2.16743	1.05424e-10	1.06471e-09		368.262	707.147	537.704	15.3043	29.3878	22.346	0.891328	1.85488	6.00754e-08	6.66973e-07		Yes	2.16743	Treated	1.06471e-09
ENSRNOG00000001142	Prkab1	Prkab1	RGD71057	5'-AMP-activatedproteinkinasebetasubunit;AMPKb	83803	83803	chr12	41840865	41851241	+	protein_coding	FALSE	1974	14.323		464.113	414.213	439.163	16.4151	14.6502	15.5326	-0.16095	0.894436	0.0786497	0.145096		491.845	442.949	467.397	17.3959	15.6665	16.5312	-0.146298	0.903566	0.0817383	0.187949		Yes	1.11802	Untreated	0.145096
ENSRNOG00000001143	Cit	Cit	RGD70878	LOC288698	83620	83620	chr12	41857662	42019601	-	protein_coding	FALSE	7460	14.323		38.8936	44.8545	41.874	0.364003	0.419791	0.391897	0.189481	1.14035	0.396212	0.519431		41.2205	40.6839	40.9522	0.38578	0.380758	0.383269	-0.0191165	0.986837	0.928958	0.962185		Yes	1.14035	Treated (?)	0.519431
ENSRNOG00000001145	Ccdc64	Ccdc64	RGD1310292	LOC304537;RGD1310292	304537	304537	chr12	42139164	42226529	+	protein_coding	FALSE	2333	14.323		1347.35	2210.47	1778.91	40.3212	66.1511	53.2361	0.703431	1.62837	6.27865e-12	7.27661e-11		1428.05	2634.2	2031.12	42.7361	78.8315	60.7838	0.87183	1.82998	1.46053e-25	6.52898e-24		Yes	1.82998	Treated	6.52898e-24
ENSRNOG00000001148	Rplp0	Rplp0	RGD621247	Arbp;L10E	64205	64205	chr12	42315765	42318750	-	protein_coding	FALSE	1059	14.323		5164.53	5925.14	5544.83	340.487	390.632	365.56	0.193813	1.14378	0.11373	0.19618		5473.54	6092.05	5782.79	360.86	401.637	381.248	0.15328	1.11209	0.0307621	0.0864388		Yes	1.14378	Treated	0.0864388
ENSRNOG00000001149	Pxn	Pxn	RGD1305759	LOC360820	360820	360820	chr12	42322188	42370508	-	protein_coding	FALSE	3830	14.323		602.322	792.138	697.23	10.9798	14.44	12.7099	0.385306	1.30614	0.00139513	0.00449974		638.415	769.576	703.996	11.6378	14.0288	12.8333	0.258259	1.19603	0.0580387	0.14421		Yes	1.30614	Treated	0.00449974
ENSRNOG00000001150	F1M1Z4_RAT	-	RGD	-	-	-	chr20	9199589	9199946	-	protein_coding	FALSE	357	14.323		0	0.382084	0.191042	0	0.0747234	0.0373617	0.117328	1.08472	0.451758	NA		0	0	0	0	0	0	NA	NA	NA	NA		No	NA	NA	NA
ENSRNOG00000001151	Sirt4	Sirt4	RGD1310413	LOC304539	304539	304539	chr12	42394535	42402714	+	protein_coding	FALSE	1641	14.323		128.819	62.263	95.5409	5.48071	2.64903	4.06487	-1.00141	0.499512	8.14329e-09	6.45629e-08		136.504	90.5039	113.504	5.80769	3.85057	4.82913	-0.570047	0.673595	0.000151157	0.0008929		Yes	2.00195	Untreated	6.45629e-08
ENSRNOG00000001152	GLP1R_RAT	Glp1r	RGD2703	Glip;RATGL1RCP	25051	-	chr20	9225896	9264184	+	protein_coding	FALSE	3052	14.323		0.304785	0	0.152393	0.00697229	0	0.00348614	-0.0864701	0.941824	0.547037	NA		0.323692	1.43164	0.877668	0.00740481	0.0327504	0.0200776	0.257162	1.19513	0.291738	NA		No	1.19513	Treated (?)	NA
ENSRNOG00000001153	Pla2g1b	Pla2g1b	RGD61949	-	29526	29526	chr12	42405474	42415189	-	protein_coding	FALSE	543	14.323		23.0613	11.2246	17.1429	2.96517	1.44324	2.2042	-0.822059	0.565634	0.0129426	0.0317727		24.4336	26.3097	25.3716	3.14161	3.38284	3.26223	0.0963301	1.06905	0.715592	0.83171		Yes	1.76793	Untreated (?)	0.0317727
ENSRNOG00000001156	Msi1	Msi1	RGD628778	Msi1h	259272	259272	chr12	42425956	42447099	-	protein_coding	FALSE	1163	14.323		575.42	604.524	589.972	34.5439	36.2911	35.4175	0.0693311	1.04923	0.54819	0.661783		609.878	644.136	627.007	36.6125	38.6691	37.6408	0.077047	1.05486	0.376927	0.560615		Yes	1.05486	Treated	0.560615
ENSRNOG00000001157	F1M7D3_RAT	Umodl1	RGD1566039	LOC365544;RGD1566039	365544	-	chr20	9294801	9350087	+	protein_coding	FALSE	4396	14.323		13.3332	6.19334	9.76325	0.211759	0.0983633	0.155061	-0.793937	0.576768	0.0307549	0.0665638		14.1287	5.93401	10.0313	0.224393	0.0942447	0.159319	-0.832322	0.561624	0.0144358	0.0465049		Yes	1.78055	Untreated	0.0465049
ENSRNOG00000001158	Abcg1	Abcg1	RGD620294	Abc8	85264	85264	chr20	9390484	9459574	+	protein_coding	FALSE	3529	14.323		3086.7	3122.79	3104.74	61.0673	61.7813	61.4243	0.016386	1.01142	0.744075	0.822716		3271.27	3315.49	3293.38	64.7188	65.5936	65.1562	0.0192976	1.01347	0.713186	0.830057		Yes	1.01347	Treated	0.822716
ENSRNOG00000001159	Tff3	Tff3	RGD3847	ITF;rITF;rP1.B	25563	25563	chr20	9469887	9474605	-	protein_coding	FALSE	443	14.323		4.52861	3.48618	4.00739	0.713718	0.54943	0.631574	-0.162521	0.893463	0.690828	NA		4.79656	2.9317	3.86413	0.755949	0.462043	0.608996	-0.315742	0.803438	0.38011	NA		No	1.24465	Untreated	NA
ENSRNOG00000001160	Triap1	-	RGD	-	-	100910137	chr12	42535654	42538148	-	protein_coding	FALSE	1087	14.323		261.897	347.695	304.796	16.8216	22.3324	19.577	0.400487	1.31995	2.46655e-05	0.000114695		277.539	370.166	323.852	17.8262	23.7757	20.801	0.404051	1.32322	6.07975e-05	0.000393553		Yes	1.32322	Treated	0.000114695
ENSRNOG00000001161	Gatc	Gatc	RGD1309698	LOC360821;RGD1309698	360821	360821	chr12	42538201	42546158	+	protein_coding	FALSE	1953	14.323		278.656	220.661	249.658	9.96165	7.88841	8.92503	-0.333553	0.79358	0.0027531	0.00822512		295.303	230.31	262.806	10.5568	8.23334	9.39507	-0.352393	0.783284	0.00148055	0.00671527		Yes	1.27668	Untreated	0.00671527
ENSRNOG00000001162	Tff2	Tff2	RGD620709	-	116592	116592	chr20	9492351	9510558	-	protein_coding	FALSE	568	14.323		0	0	0	0	0	0	NA	NA	NA	NA		0	0	0	0	0	0	NA	NA	NA	NA		No	NA	NA	NA
ENSRNOG00000001163	Sfrs9	Srsf9	RGD1309495	LOC288701;MGC105562;Sfrs9	288701	288701	chr12	42546331	42552590	-	protein_coding	FALSE	1096	14.323		370.661	489.17	429.916	23.612	31.1613	27.3866	0.392921	1.31305	0.000877551	0.00297203		392.808	436.602	414.705	25.0228	27.8126	26.4177	0.153668	1.11239	0.0871067	0.197132		Yes	1.31305	Treated	0.00297203
ENSRNOG00000001164	Tff1	Tff1	RGD620707	Ps2	117270	117270	chr20	9526673	9530534	-	protein_coding	FALSE	462	14.323		0	0	0	0	0	0	NA	NA	NA	NA		0	0	0	0	0	0	NA	NA	NA	NA		No	NA	NA	NA
ENSRNOG00000001165	Tmprss3	Tmprss3	RGD1310135	LOC309665	309665	309665	chr20	9545076	9565331	-	protein_coding	FALSE	2702	14.323		1.71069	7.02011	4.3654	0.044203	0.181395	0.112799	0.836466	1.78567	0.0403675	NA		1.81428	9.63175	5.72301	0.0468796	0.248878	0.147879	1.06641	2.09422	0.00313752	0.0128398		No	2.09422	Treated	NA
ENSRNOG00000001166	-	-	RGD	-	-	-	chr1	107217401	107218060	+	protein_coding	FALSE	659	14.323		3.41985	8.87014	6.14499	0.362316	0.939747	0.651031	0.785166	1.72329	0.0541622	0.106754		3.62827	5.827	4.72763	0.384397	0.617342	0.500869	0.267411	1.20365	0.447918	NA		No	1.72329	Treated	NA
ENSRNOG00000001167	D3ZY64_RAT	Ubash3a	RGD1310305	LOC309666	309666	309666	chr20	9583658	9620767	+	protein_coding	FALSE	3200	14.323		2.93574	8.88594	5.91084	0.0640521	0.193874	0.128963	0.902776	1.86966	0.0260054	0.0578708		3.11234	8.36297	5.73765	0.0679051	0.182464	0.125184	0.698553	1.62288	0.053251	0.134669		Yes	1.86966	Treated	0.0578708
ENSRNOG00000001168	Rsph1	Rsph1	RGD1307712	LOC361818;Tsga2	361818	361818	chr20	9633456	9648414	-	protein_coding	FALSE	1015	14.323		19.7548	22.5134	21.1341	1.35886	1.54861	1.45373	0.167932	1.12345	0.566765	0.677464		20.9323	30.7298	25.8311	1.43985	2.11378	1.77682	0.479641	1.3944	0.0651204	0.157706		Yes	1.3944	Treated	0.157706
ENSRNOG00000001169	Slc37a1	Slc37a1	RGD1308587	LOC294321	294321	294321	chr20	9689660	9745104	+	protein_coding	FALSE	2931	14.323		345.8	232.579	289.189	8.23712	5.54013	6.88863	-0.554824	0.68074	7.73373e-05	0.000327145		366.435	314.673	340.554	8.72865	7.49566	8.11215	-0.213017	0.862731	0.0738414	0.174012		Yes	1.46899	Untreated	0.000327145
ENSRNOG00000001170	Cox6a1	Cox6a1	RGD2384	COX6AL	25282	25282	chr12	42530090	42533144	+	protein_coding	FALSE	549	14.323		1702.93	1787.89	1745.41	216.565	227.37	221.968	0.0696191	1.04944	0.24336	0.357159		1804.77	1973.26	1889.02	229.517	250.945	240.231	0.127446	1.09236	0.0140493	0.0454524		Yes	1.09236	Treated	0.0454524
ENSRNOG00000001171	Coq5	Coq5	RGD1310857	LOC304542;MGC112711;RGD1310857	304542	304542	chr12	42585094	42602004	-	protein_coding	FALSE	1559	14.323		259.802	224.563	242.183	11.6349	10.0567	10.8458	-0.208843	0.865231	0.0369235	0.0775884		275.329	240.99	258.159	12.3302	10.7924	11.5613	-0.190868	0.876079	0.0920087	0.20511		Yes	1.15576	Untreated	0.0775884
ENSRNOG00000001172	Rnf10	Rnf10	RGD1309282	LOC288710	288710	288710	chr12	42609867	42643661	+	protein_coding	FALSE	3085	14.323		1858.9	3138.29	2498.59	42.0694	71.0238	56.5466	0.74863	1.6802	2.0478e-25	6.07488e-24		1970.01	2905.13	2437.57	44.584	65.7471	55.1655	0.55365	1.46779	5.76015e-14	1.25788e-12		Yes	1.6802	Treated	6.07488e-24
ENSRNOG00000001173	Cabp1	Cabp1	RGD620385	-	171051	171051	chr12	42694895	42720563	+	protein_coding	FALSE	1619	14.323		542.017	1452.66	997.339	23.374	62.6445	43.0092	1.36025	2.5673	3.8368e-16	6.55093e-15		574.425	1706.42	1140.42	24.7715	73.5875	49.1795	1.52611	2.88007	1.16404e-38	9.31174e-37		Yes	2.88007	Treated	9.31174e-37
ENSRNOG00000001174	Pde9a	Pde9a	RGD621035	-	191569	191569	chr20	9815897	9901583	+	protein_coding	FALSE	1942	14.323		118.77	162.526	140.648	4.26997	5.84307	5.05652	0.440086	1.35668	0.00305539	0.00900228		125.859	159.251	142.555	4.52483	5.72532	5.12508	0.332463	1.25916	0.0115916	0.0388578		Yes	1.35668	Treated	0.00900228
ENSRNOG00000001175	Unc119b	Unc119b	RGD1309359	LOC288702;RGD1309359	288702	288702	chr12	42750443	42763067	+	protein_coding	FALSE	3957	14.323		781.836	1593.42	1187.63	13.7948	28.1144	20.9546	1.01391	2.01938	2.31717e-26	7.24246e-25		828.585	1401.16	1114.87	14.6196	24.7223	19.671	0.748475	1.68002	1.24545e-18	3.8319e-17		Yes	2.01938	Treated	7.24246e-25
ENSRNOG00000001177	Acads	Acads	RGD620514	Scad	64304	64304	chr12	42765264	42774528	+	protein_coding	FALSE	1767	14.323		220.637	236.92	228.779	8.71782	9.3612	9.03951	0.100363	1.07204	0.544636	0.658752		233.875	246.373	240.124	9.24086	9.7347	9.48778	0.0730316	1.05192	0.64253	0.782541		Yes	1.07204	Treated	0.658752
ENSRNOG00000001178	Sppl3	Sppl3	RGD1562826	LOC360822;RGD1562826;Sppl3-ps1	360822	-	chr12	42788819	42824633	-	protein_coding	FALSE	1451	14.323		586.026	674.024	630.025	28.1978	32.432	30.3149	0.19998	1.14868	0.00420994	0.0118843		621.087	776.965	699.026	29.8849	37.3852	33.635	0.319896	1.24824	2.42773e-05	0.000171384		Yes	1.24824	Treated	0.000171384
ENSRNOG00000001181	Wdr4	Wdr4	RGD1585179	LOC690032	690032	690032	chr20	9925853	9942051	-	protein_coding	FALSE	1916	14.323		93.7397	73.1842	83.462	3.41581	2.66678	3.0413	-0.337674	0.791316	0.041514	0.0857488		99.3495	99.3872	99.3684	3.62023	3.6216	3.62092	0.0032845	1.00228	0.983346	0.990763		Yes	1.26372	Untreated (?)	0.0857488
ENSRNOG00000001182	Ndufv3	Ndufv3	RGD621020	CI-9kD;MGC72817;Mipp65;Ndufv3l	64539	64539	chr20	9951108	9960265	+	protein_coding	FALSE	1536	14.323		1456.25	1053.38	1254.82	66.1928	47.8806	57.0367	-0.46345	0.72525	5.28999e-09	4.3044e-08		1543.29	1173.72	1358.51	70.1493	53.3506	61.7499	-0.392689	0.761708	2.62623e-09	3.52304e-08		Yes	1.37884	Untreated	3.52304e-08
ENSRNOG00000001183	Hnf1a	Hnf1a	RGD3828	HNF-1-alpha;HNF-1A;HNF1;LF-B1;Lfb1;TCF-1;Tcf1	24817	24817	chr12	42919573	42945670	+	protein_coding	FALSE	3538	14.323		0	0.382084	0.191042	0	0.00753993	0.00376996	0.117328	1.08472	0.451758	NA		0	0.349908	0.174954	0	0.00690498	0.00345249	0.0834623	1.05956	0.478543	NA		No	1.08472	Treated	NA
ENSRNOG00000001184	Pknox1	Pknox1	RGD1305003	LOC294322;MGC109503	294322	294322	chr20	10019506	10041679	+	protein_coding	FALSE	1543	14.323		285.21	318.031	301.621	12.9052	14.3903	13.6478	0.150586	1.11002	0.221084	0.331983		302.24	321.625	311.932	13.6758	14.5529	14.1143	0.0846486	1.06043	0.4008	0.585352		Yes	1.11002	Treated	0.331983
ENSRNOG00000001185	RGD1311899	RGD1311899	RGD1311899	LOC288704;MGC105760	288704	288704	chr12	42945685	42951259	-	protein_coding	FALSE	1414	14.323		1086.96	880.785	983.873	53.6698	43.4897	48.5798	-0.300928	0.81173	2.59692e-05	0.000120167		1152	996.637	1074.32	56.8813	49.21	53.0456	-0.205171	0.867436	0.0154042	0.0491971		Yes	1.23194	Untreated	0.000120167
ENSRNOG00000001187	Oasl	Oasl	RGD1308586	LOC304545;Oasl1	304545	304545	chr12	42956465	42969826	-	protein_coding	FALSE	1980	14.323		2397.43	2749.33	2573.38	84.537	96.9456	90.7413	0.188399	1.1395	0.283025	0.400813		2541.43	2323.54	2432.49	89.6148	81.9314	85.7731	-0.121995	0.918916	0.456821	0.636292		Yes	1.1395	Treated (?)	0.400813
ENSRNOG00000001189	Sik1	Sik1	RGD69407	SIK-1;Sik;Snf1lk	59329	59329	chr20	10280193	10291787	-	protein_coding	FALSE	4093	14.323		848.885	10043.6	5446.25	14.4802	171.322	92.9013	3.53262	11.5724	0	0		899.548	11294.9	6097.24	15.3444	192.667	104.006	3.6237	12.3266	0	0		Yes	12.3266	Treated	0
ENSRNOG00000001190	Git2	Git2	RGD1359708	MGC94099	304546	304546	chr12	43117679	43158709	+	protein_coding	FALSE	3030	14.323		1400.99	1161.18	1281.09	32.282	26.7562	29.5191	-0.267899	0.830528	3.69858e-05	0.000166271		1484.72	1251.5	1368.11	34.2112	28.8372	31.5242	-0.242564	0.845242	0.00069038	0.00342799		Yes	1.20405	Untreated	0.000166271
ENSRNOG00000001191	D3ZY42_RAT	Tchp	RGD1310813	LOC304547;RGD1310813	304547	304547	chr12	43167156	43181569	-	protein_coding	FALSE	1566	14.323		210.353	190.758	200.556	9.37827	8.50468	8.94148	-0.138504	0.908461	0.258235	0.373696		222.948	203.031	212.989	9.93979	9.05184	9.49581	-0.129325	0.914259	0.280416	0.459321		Yes	1.10076	Untreated	0.373696
ENSRNOG00000001192	Gltp	Gltp	RGD1564442	LOC288707;RGD1564442	288707	288707	chr12	43195540	43215691	+	protein_coding	FALSE	1647	14.323		172.47	195.271	183.87	7.31115	8.27769	7.79442	0.168546	1.12392	0.361328	0.484423		182.826	207.474	195.15	7.75017	8.79501	8.27259	0.172527	1.12703	0.270369	0.447689		Yes	1.12703	Treated	0.447689
ENSRNOG00000001193	Hsf2bp	Hsf2bp	RGD1565879	LOC499413;RGD1565879	499413	499413	chr20	10367673	10452266	-	protein_coding	FALSE	2031	14.323		3.73227	13.1382	8.43523	0.128301	0.451639	0.28997	1.20725	2.30897	0.00185643	0.0058048		3.95337	11.6286	7.79097	0.135901	0.399745	0.267823	0.933744	1.91023	0.00830802	0.0293523		Yes	2.30897	Treated	0.0058048
ENSRNOG00000001194	D3ZY39_RAT	Rrp1b	RGD1305633	LOC309673;RGD1305633	309673	-	chr20	10454203	10477619	+	protein_coding	FALSE	2221	14.323		528.91	621.303	575.107	16.6265	19.5308	18.0786	0.230606	1.17333	0.00565885	0.0154591		560.488	610.83	585.659	17.6191	19.2016	18.4104	0.122673	1.08875	0.149624	0.294387		Yes	1.17333	Treated	0.0154591
ENSRNOG00000001195	Trpv4	Trpv4	RGD69337	Otrpc4;Otrpc4-pending;VR-OAC	66026	66026	chr12	43226932	43265889	+	protein_coding	FALSE	3211	14.323		18.9511	34.3027	26.6269	0.412059	0.745854	0.578956	0.687056	1.60999	0.0412841	0.0853559		20.0856	23.013	21.5493	0.436726	0.500379	0.468553	0.140059	1.10195	0.67471	0.804752		Yes	1.60999	Treated	0.0853559
ENSRNOG00000001197	Pdxk	-	RGD	-	-	-	chr20	10541655	10563199	+	protein_coding	FALSE	939	14.323		58.3225	313.912	186.117	4.33647	23.3404	13.8384	2.33697	5.05242	6.17321e-48	4.1407e-46		61.823	141.375	101.599	4.59675	10.5117	7.55424	1.13126	2.19051	1.24568e-11	2.19132e-10		Yes	5.05242	Treated	4.1407e-46
ENSRNOG00000001198	RGD1565883	Fam222a	RGD1565883	LOC498193;RGD1565883	498193	498193	chr12	43276319	43295296	-	protein_coding	FALSE	1408	14.323		139.061	208.956	174.009	6.89554	10.3614	8.62848	0.456532	1.37224	0.184327	0.288778		147.415	178.174	162.794	7.30977	8.83504	8.07241	0.242875	1.18335	0.295539	0.476088		Yes	1.37224	Treated	0.288778
ENSRNOG00000001199	Pop5	Pop5	RGD1311819	Rnasep3;Rnasep3-pending	117241	-	chr12	42644911	42649407	-	protein_coding	FALSE	1033	14.323		354.056	544.527	449.291	23.9297	36.8031	30.3664	0.607951	1.52409	6.947e-07	4.19393e-06		375.244	529.376	452.31	25.3617	35.7791	30.5704	0.478292	1.39309	0.000693904	0.00344211		Yes	1.52409	Treated	4.19393e-06
ENSRNOG00000001201	Cstb	Cstb	RGD2435	CYB;EPM1;MGC105499;Stfb	25308	25308	chr20	10576664	10578706	-	protein_coding	FALSE	580	14.323		947.841	1226.19	1087.02	114.097	147.603	130.85	0.369143	1.29159	1.09316e-09	9.71914e-09		1004.52	1150.07	1077.29	120.92	138.44	129.68	0.193384	1.14344	0.0008085	0.00394491		Yes	1.29159	Treated	9.71914e-09
ENSRNOG00000001203	Rrp1	Rrp1	RGD1307286	LOC309674;Nnp1	309674	309674	chr20	10594297	10606941	+	protein_coding	FALSE	1787	14.323		528.928	556.596	542.762	20.6651	21.7461	21.2056	0.0728104	1.05176	0.487023	0.606488		560.593	596.203	578.398	21.9023	23.2936	22.5979	0.0887623	1.06346	0.317537	0.49956		Yes	1.06346	Treated	0.49956
ENSRNOG00000001204	Ankrd13a	Ankrd13a	RGD1308577	Ankrd13;LOC360823	360823	360823	chr12	43086127	43115877	-	protein_coding	FALSE	3639	14.323		1591.22	2334.52	1962.87	30.5291	44.79	37.6595	0.550698	1.46479	8.2464e-20	1.80126e-18		1686.2	2133.12	1909.66	32.3514	40.926	36.6387	0.33643	1.26263	3.29044e-06	2.74185e-05		Yes	1.46479	Treated	1.80126e-18
ENSRNOG00000001205	Agpat3	Agpat3	RGD1305787	LOC294324	294324	294324	chr20	10720043	10751589	+	protein_coding	FALSE	6003	14.323		3723.83	6093.93	4908.88	43.31	70.8753	57.0926	0.703154	1.62806	2.62092e-16	4.55625e-15		3946.8	6775.13	5360.97	45.9032	78.798	62.3506	0.769536	1.70472	1.87169e-20	6.36418e-19		Yes	1.70472	Treated	6.36418e-19
ENSRNOG00000001210	Pwp2	Pwp2	RGD1582817	LOC690297	690297	690297	chr20	10836154	10849719	+	protein_coding	FALSE	3107	14.323		378.765	301.99	340.378	8.51128	6.78605	7.64867	-0.324495	0.798578	0.000346674	0.00128453		401.389	388.708	395.048	9.01967	8.7347	8.87718	-0.0477657	0.967433	0.579924	0.738089		Yes	1.25223	Untreated	0.00128453
ENSRNOG00000001211	RGD1303003	RGD1303003	RGD1303003	C21orf33;ES1;MGC94888	294326	294326	chr20	10851554	10859651	+	protein_coding	FALSE	1276	14.323		534.237	420.394	477.315	29.2314	23.0023	26.1168	-0.333578	0.793566	0.0229183	0.0520789		566.221	487.013	526.617	30.9814	26.6475	28.8145	-0.211903	0.863398	0.0486087	0.124988		Yes	1.26013	Untreated	0.0520789
ENSRNOG00000001212	Dnmt3l	Dnmt3l	RGD1303239	-	309680	309680	chr20	10958956	10973422	-	protein_coding	FALSE	1688	14.323		0	0.382084	0.191042	0	0.0158035	0.00790174	0.117328	1.08472	0.451758	NA		0	0.349908	0.174954	0	0.0144726	0.00723632	0.0834623	1.05956	0.478543	NA		No	1.08472	Treated	NA
ENSRNOG00000001213	Aire	Aire	RGD1311139	LOC294328	294328	294328	chr20	10980030	10996102	+	protein_coding	FALSE	1903	14.323		0.304785	0	0.152393	0.011182	0	0.00559102	-0.0864701	0.941824	0.547037	NA		0.323692	0	0.161846	0.0118757	0	0.00593786	-0.0713551	0.951744	0.530246	NA		No	1.06177	Untreated	NA
ENSRNOG00000001214	Pfkl	Pfkl	RGD3311	ATP-PFK;PFK-B;PFK-L	25741	25741	chr20	11009348	11032513	+	protein_coding	FALSE	2754	14.323		2571.23	2432.44	2501.84	65.1844	61.6659	63.4251	-0.0741765	0.949884	0.727246	0.809837		2725.28	2710.51	2717.9	69.0897	68.7152	68.9025	-0.00724359	0.994992	0.955657	0.97621		Yes	1.05276	Untreated	0.809837
ENSRNOG00000001215	RGD1309594	RGD1309594	RGD1309594	LOC309681;MGC95110	309681	309681	chr20	11034058	11040919	-	protein_coding	FALSE	1751	14.323		127.299	80.983	104.141	5.07582	3.22904	4.15243	-0.623161	0.649247	0.000117191	0.000480242		134.926	102.108	118.517	5.37993	4.07135	4.72564	-0.377464	0.769789	0.0195822	0.0597891		Yes	1.54025	Untreated	0.000480242
ENSRNOG00000001216	Trpm2	Trpm2	RGD1311889	LOC294329;Trpm2-predicted	294329	294329	chr20	11053269	11099740	+	protein_coding	FALSE	4555	14.323		71.0053	129.202	100.104	1.08835	1.98038	1.53436	0.823354	1.76952	2.62704e-07	1.68102e-06		75.2525	125.296	100.274	1.15345	1.9205	1.53697	0.683317	1.60583	7.22992e-05	0.000459973		Yes	1.76952	Treated	1.68102e-06
ENSRNOG00000001217	Lrrc3	Lrrc3	RGD628861	-	246773	246773	chr20	11107144	11108095	+	protein_coding	FALSE	951	14.323		8.55976	11.3043	9.93202	0.628415	0.829906	0.729161	0.27544	1.21036	0.48225	0.602128		9.07033	13.2109	11.1406	0.6659	0.969877	0.817888	0.351431	1.27583	0.31624	0.497984		Yes	1.27583	Treated	0.497984
ENSRNOG00000001218	LOC687628	LOC100365646	RGD2318639	-	100365646	-	chr20	11213251	11214043	+	protein_coding	FALSE	756	14.323		0	0	0	0	0	0	NA	NA	NA	NA		0	0	0	0	0	0	NA	NA	NA	NA		No	NA	NA	NA
ENSRNOG00000001219	RGD1563108	Tspear	RGD1563108	LOC365546;RGD1563108	365546	-	chr20	11119605	11156030	-	protein_coding	FALSE	1242	14.323		1.22505	2.30958	1.76731	0.0688649	0.12983	0.0993477	0.177138	1.13064	0.596603	NA		1.29806	1.79975	1.54891	0.0729692	0.101171	0.0870702	0.0705754	1.05014	0.795584	NA		No	1.13064	Treated	NA
ENSRNOG00000001220	LOC100361793	LOC100361664	RGD2319709	-	100361664	-	chr20	11298981	11304063	-	protein_coding	FALSE	489	14.323		0	0	0	0	0	0	NA	NA	NA	NA		0	0	0	0	0	0	NA	NA	NA	NA		No	NA	NA	NA
ENSRNOG00000001222	Ube2g2	Ube2g2	RGD1304860	LOC294331	294331	294331	chr20	11368626	11389283	-	protein_coding	FALSE	795	14.323		293.11	356.792	324.951	25.7412	31.3339	28.5375	0.280273	1.21442	0.00183511	0.00574406		310.64	418.665	364.652	27.2807	36.7676	32.0242	0.421696	1.3395	7.79921e-05	0.000492686		Yes	1.3395	Treated	0.000492686
ENSRNOG00000001223	Pttg1ip	Pttg1ip	RGD1305983	LOC365548;PBF	365548	365548	chr20	11414677	11431939	-	protein_coding	FALSE	2239	14.323		1842.43	2197.4	2019.92	57.4518	68.5206	62.9862	0.252885	1.19159	8.09718e-08	5.61763e-07		1952.59	2443.64	2198.11	60.8868	76.1989	68.5429	0.321873	1.24995	5.35808e-12	9.88319e-11		Yes	1.24995	Treated	9.88319e-11
ENSRNOG00000001224	Itgb2	Itgb2	RGD1305581	Cd18;MGC116306	309684	309684	chr20	11446530	11485009	-	protein_coding	FALSE	3151	14.323		869.494	732.991	801.242	19.2657	16.2411	17.7534	-0.243985	0.84441	0.0202262	0.0466964		921.502	944.765	933.134	20.418	20.9335	20.6758	0.0341147	1.02393	0.765899	0.864851		Yes	1.18426	Untreated (?)	0.0466964
ENSRNOG00000001225	RGD1311257	Fam207a	RGD1311257	LOC294333;MGC94567;RGD1311257	294333	294333	chr20	11504044	11536918	+	protein_coding	FALSE	1776	14.323		122.493	123.786	123.14	4.81543	4.86626	4.84085	0.0155964	1.01087	0.921975	0.947733		129.813	150.096	139.955	5.1032	5.90053	5.50187	0.201487	1.14988	0.22898	0.400861		Yes	1.14988	Treated	0.400861
ENSRNOG00000001226	D3ZGV9_RAT	Nme2-ps1	RGD1594734	LOC690520	690520	-	chr20	11570130	11570562	-	protein_coding	FALSE	432	14.323		1.03981	2.34025	1.69003	0.16805	0.37822	0.273135	0.33458	1.26101	0.379207	NA		1.10253	4.43176	2.76714	0.178185	0.71624	0.447213	0.600038	1.51576	0.0774733	NA		No	1.51576	Treated	NA
ENSRNOG00000001227	Adarb1	Adarb1	RGD2033	Adar2;RED1	25367	25367	chr20	11616717	11747293	+	protein_coding	FALSE	6394	14.323		705.512	903.204	804.358	7.70367	9.86232	8.78299	0.352426	1.27671	1.28013e-06	7.40383e-06		747.687	907.434	827.561	8.16419	9.90852	9.03635	0.274975	1.20997	9.99114e-05	0.000616361		Yes	1.27671	Treated	7.40383e-06
ENSRNOG00000001228	Pofut2	Pofut2	RGD1307334	LOC309686	309686	309686	chr20	11763518	11774234	-	protein_coding	FALSE	2375	14.323		580.293	743.989	662.141	17.0588	21.871	19.4649	0.352036	1.27636	0.00212524	0.00654807		614.921	737.194	676.058	18.0768	21.6713	19.874	0.258105	1.19591	0.0053345	0.0201139		Yes	1.27636	Treated	0.00654807
ENSRNOG00000001229	F1LR02_RAT	Col18a1	RGD70936	-	85251	85251	chr20	11920815	11981636	+	protein_coding	FALSE	5468	14.323		487.751	711.011	599.381	6.22781	9.07849	7.65315	0.537582	1.45154	1.32933e-10	1.32313e-09		516.88	699.608	608.244	6.59975	8.93289	7.76632	0.423621	1.34129	0.000354858	0.00190785		Yes	1.45154	Treated	1.32313e-09
ENSRNOG00000001232	Slc19a1	Slc19a1	RGD3695	MGC93506;MTX1;RFC-1;RFC1	29723	29723	chr20	11984283	12001865	-	protein_coding	FALSE	2850	14.323		123.436	94.1851	108.811	3.02388	2.3073	2.66559	-0.362516	0.777807	0.0596651	0.115719		130.832	110.464	120.648	3.20505	2.70608	2.95556	-0.220871	0.858047	0.259893	0.435947		Yes	1.28567	Untreated	0.115719
ENSRNOG00000001235	Gna12	Gna12	RGD71018	-	81663	81663	chr12	14275707	14354843	+	protein_coding	FALSE	1394	14.323		387.219	676.251	531.735	19.3936	33.8697	26.6317	0.790915	1.73017	2.09392e-13	2.8104e-12		410.378	572.809	491.594	20.5536	28.6889	24.6212	0.477119	1.39196	5.53225e-10	8.05887e-09		Yes	1.73017	Treated	2.8104e-12
ENSRNOG00000001236	RGD1565146	Brat1	RGD1565146	Brat1-ps1;LOC498150;RGD1565146	498150	-	chr12	14400220	14411835	-	protein_coding	FALSE	2525	14.323		152.328	142.878	147.603	4.21195	3.95068	4.08131	-0.0916811	0.938429	0.47116	0.591832		161.447	173.879	167.663	4.4641	4.80786	4.63598	0.100699	1.07229	0.424342	0.608221		Yes	1.07229	Treated (?)	0.591832
ENSRNOG00000001237	Cabin1	Cabin1	RGD620263	Cain	94165	94165	chr20	13444800	13569455	-	protein_coding	FALSE	7262	14.323		892.311	733.021	812.666	8.57879	7.04736	7.81307	-0.278549	0.82442	0.0070124	0.0186689		945.736	836.448	891.092	9.09243	8.04171	8.56707	-0.173325	0.886797	0.0439306	0.115519		Yes	1.21297	Untreated	0.0186689
ENSRNOG00000001238	Rsrc2	Rsrc2	RGD1564882	-	360807	360807	chr12	33977382	33997326	+	protein_coding	FALSE	2065	14.323		3227.39	4182.87	3705.13	109.118	141.423	125.271	0.371081	1.29332	1.12813e-07	7.64477e-07		3419.98	4463.01	3941.49	115.63	150.895	133.262	0.377876	1.29943	2.82377e-05	0.000196874		Yes	1.29943	Treated	7.64477e-07
ENSRNOG00000001239	Ddt	Ddt	RGD61923	-	29318	29318	chr20	13591786	13594256	-	protein_coding	FALSE	608	14.323		363.895	382.262	373.079	41.7868	43.8959	42.8413	0.0713879	1.05073	0.551916	0.665327		385.669	430.363	408.016	44.287	49.4194	46.8532	0.158719	1.1163	0.0935101	0.207696		Yes	1.1163	Treated	0.207696
ENSRNOG00000001241	Iqce	Iqce	RGD1311349	LOC304318;RGD1311349	304318	304318	chr12	14414171	14451432	+	protein_coding	FALSE	2670	14.323		194.481	132.371	163.426	5.08547	3.46136	4.27342	-0.540314	0.687621	7.53049e-06	3.83971e-05		206.098	145.05	175.574	5.38925	3.79292	4.59109	-0.485736	0.714133	0.000331496	0.00179431		Yes	1.45429	Untreated	3.83971e-05
ENSRNOG00000001242	Gstt3	Gstt3	RGD1562732	LOC499422;RGD1562732	499422	499422	chr20	13595933	13621456	-	protein_coding	FALSE	2733	14.323		123.141	111.985	117.563	3.14578	2.86079	3.00328	-0.132084	0.912512	0.392339	0.515557		130.525	137.187	133.856	3.33442	3.50462	3.41952	0.0656649	1.04657	0.70742	0.826765		Yes	1.09588	Untreated (?)	0.515557
ENSRNOG00000001243	D3ZUL8_RAT	Zcchc8	RGD1309774	LOC288661	288661	-	chr12	34007553	34029866	+	protein_coding	FALSE	2613	14.323		949.506	929.086	939.296	25.3702	24.8246	25.0974	-0.0315921	0.97834	0.718554	0.803049		1006.18	950.714	978.448	26.8846	25.4025	26.1435	-0.0815889	0.945016	0.277376	0.455914		Yes	1.05818	Untreated	0.455914
ENSRNOG00000001245	Pcbp3	Pcbp3	RGD1307430	LOC294336	294336	294336	chr20	12089172	12290273	+	protein_coding	FALSE	2181	14.323		2516.48	2461.34	2488.91	80.5573	78.7921	79.6747	-0.0313177	0.978526	0.73603	0.817038		2667.07	2892.29	2779.68	85.3778	92.5874	88.9826	0.115873	1.08363	0.121171	0.252665		Yes	1.08363	Treated (?)	0.252665
ENSRNOG00000001247	Clip1	Clip1	RGD67404	CLIP-170;MGC114234;Rsn	65201	65201	chr12	34049772	34155526	+	protein_coding	FALSE	4952	14.323		2976.61	4623.72	3800.16	41.9669	65.1893	53.5781	0.630919	1.54855	1.06169e-19	2.28992e-18		3154.48	5744.31	4449.39	44.4747	80.9884	62.7316	0.859847	1.81485	2.06041e-52	2.42761e-50		Yes	1.81485	Treated	2.42761e-50
ENSRNOG00000001249	Col6a1	Col6a1	RGD1565398	LOC294337;RGD1565398	294337	294337	chr20	12320154	12337691	+	protein_coding	FALSE	3118	14.323		1284.01	1437.85	1360.93	28.7513	32.1962	30.4738	0.162215	1.119	0.0657437	0.125423		1360.88	1493.88	1427.38	30.4727	33.4508	31.9617	0.130773	1.09488	0.285696	0.465611		Yes	1.119	Treated	0.125423
ENSRNOG00000001250	Lfng	Lfng	RGD620587	-	170905	170905	chr12	14497704	14505723	-	protein_coding	FALSE	1836	14.323		47.3294	46.8155	47.0725	1.7998	1.78026	1.79003	-0.00671902	0.995354	0.974409	0.98298		50.1596	48.3254	49.2425	1.90743	1.83767	1.87255	-0.0473619	0.967704	0.834066	0.908028		Yes	1.03337	Untreated	0.908028
ENSRNOG00000001251	Grifin	Grifin	RGD71055	-	117130	117130	chr12	14547384	14549352	+	protein_coding	FALSE	568	14.323		0.24501	1.17787	0.71144	0.0301162	0.144782	0.0874492	0.281637	1.21557	0.330507	NA		0.259612	0.76823	0.513921	0.0319112	0.0944298	0.0631705	0.0892136	1.06379	0.615164	NA		No	1.21557	Treated	NA
ENSRNOG00000001252	Chst12	Chst12	RGD1308214	LOC304322;MGC112823	304322	304322	chr12	14577776	14578972	-	pseudogene	FALSE	1191	14.323		45.6936	67.6905	56.6921	2.67861	3.9681	3.32335	0.536239	1.45019	0.00732703	0.019401		48.4144	58.624	53.5192	2.83811	3.4366	3.13736	0.255364	1.19364	0.20686	0.37376		Yes	1.45019	Treated	0.019401
ENSRNOG00000001253	Eif3b	Eif3b	RGD1309018	Eif3s9;LOC288516;MGC112720	288516	288516	chr12	14666975	14692130	-	protein_coding	FALSE	2920	14.323		1999.19	1747.46	1873.32	47.8009	41.782	44.7915	-0.193951	0.874208	3.24313e-05	0.000147281		2118.71	2011.99	2065.35	50.6589	48.107	49.3829	-0.0742161	0.949858	0.145742	0.288691		Yes	1.14389	Untreated	0.000147281
ENSRNOG00000001254	Col6a2	Col6a2	RGD1305585	LOC361821	361821	361821	chr20	12444919	12464512	+	protein_coding	FALSE	3516	14.323		1675.74	1823.13	1749.44	33.2755	36.2022	34.7389	0.12123	1.08766	0.118275	0.202293		1775.94	2082.55	1929.24	35.2652	41.3535	38.3093	0.22778	1.17103	0.00314955	0.0128683		Yes	1.17103	Treated	0.0128683
ENSRNOG00000001255	Mlxip	Mlxip	RGD1560774	LOC304479;RGD1560774	304479	304479	chr12	34271249	34285735	-	protein_coding	FALSE	2408	14.323		336.196	564.728	450.462	9.74769	16.3738	13.0607	0.722791	1.65037	1.49766e-06	8.53175e-06		356.266	481.296	418.781	10.3296	13.9547	12.1422	0.425846	1.34336	4.53018e-05	0.000301595		Yes	1.65037	Treated	8.53175e-06
ENSRNOG00000001256	F1LXI6_RAT	Atxn2	RGD1306637	LOC288663;Sca2	288663	-	chr12	35959014	36000245	-	protein_coding	FALSE	3445	14.323		851.117	1153.47	1002.29	17.2491	23.3767	20.3129	0.433935	1.35091	4.70338e-08	3.3695e-07		901.996	1128.5	1015.25	18.2802	22.8707	20.5754	0.319658	1.24803	4.32141e-05	0.000288581		Yes	1.35091	Treated	3.3695e-07
ENSRNOG00000001258	Snx8	Snx8	RGD1305791	LOC288504	288504	288504	chr12	14724879	14773455	+	protein_coding	FALSE	2617	14.323		303.34	269.143	286.242	8.09268	7.18036	7.63652	-0.169006	0.889456	0.174233	0.27616		321.519	285.308	303.414	8.57767	7.61161	8.09464	-0.167714	0.890252	0.149321	0.293905		Yes	1.12428	Untreated	0.27616
ENSRNOG00000001259	F1M048_RAT	Cux2	RGD1305967	Cutl2;LOC288665	288665	288665	chr12	35850092	35910414	+	protein_coding	FALSE	4618	14.323		31.5532	43.4074	37.4803	0.477041	0.65626	0.56665	0.419412	1.33738	0.066744	0.127011		33.4427	64.3006	48.8717	0.505608	0.972137	0.738872	0.823188	1.76931	0.000548698	0.00280136		Yes	1.76931	Treated	0.00280136
ENSRNOG00000001260	Nudt1	Nudt1	RGD621080	Mth1	117260	117260	chr12	14775715	14778845	-	protein_coding	FALSE	682	14.323		28.2483	19.2841	23.7662	2.89184	1.97415	2.433	-0.471079	0.721425	0.0968881	0.172227		29.9418	19.5754	24.7586	3.0652	2.00398	2.53459	-0.495253	0.709437	0.0744773	0.175121		Yes	1.40957	Untreated	0.172227
ENSRNOG00000001261	Ftcd	Ftcd	RGD70915	-	89833	89833	chr20	12470290	12483825	-	protein_coding	FALSE	1883	14.323		1.47006	2.32412	1.89709	0.0545067	0.0861737	0.0703402	0.0932173	1.06675	0.751429	NA		1.55767	1.83396	1.69582	0.0577553	0.0679995	0.0628774	0.0303531	1.02126	0.912617	NA		No	1.06675	Treated	NA
ENSRNOG00000001262	LOC499418	Spatc1l	RGD1562578	LOC499418	499418	499418	chr20	12488956	12498060	-	protein_coding	FALSE	1277	14.323		2.38747	3.87016	3.12882	0.130531	0.211594	0.171063	0.267753	1.20393	0.508523	NA		2.52931	4.39755	3.46343	0.138286	0.240429	0.189357	0.299601	1.2308	0.39778	NA		No	1.2308	Treated	NA
ENSRNOG00000001265	Mad1l1	Mad1l1	RGD1596881	LOC680006	680006	680006	chr12	14793898	15107476	+	protein_coding	FALSE	2612	14.323		187.609	116.164	151.887	5.01472	3.10503	4.05987	-0.668598	0.629118	3.1806e-06	1.7331e-05		198.836	127.375	163.105	5.3148	3.40467	4.35974	-0.620666	0.650371	3.07194e-06	2.5746e-05		Yes	1.58953	Untreated	1.7331e-05
ENSRNOG00000001267	Lss	Lss	RGD620955	OSC	81681	-	chr20	12507573	12534635	-	protein_coding	FALSE	2666	14.323		537.945	657.529	597.737	14.0878	17.2195	15.6537	0.287626	1.22063	0.000206695	0.000805264		570.086	634.84	602.463	14.9295	16.6253	15.7774	0.153103	1.11196	0.0331893	0.0918183		Yes	1.22063	Treated	0.000805264
ENSRNOG00000001269	PP1G_RAT	Ppp1cc	RGD3377	PP-1G;Ppp1cc1	24669	24669	chr12	35580168	35598339	-	protein_coding	FALSE	2294	14.323		18080.2	15772	16926.1	550.27	480.02	515.145	-0.194872	0.87365	0.0240002	0.0540592		19161.7	16385.2	17773.4	583.185	498.682	540.934	-0.222833	0.856881	0.00700104	0.0253415		Yes	1.16702	Untreated	0.0253415
ENSRNOG00000001270	RGD1310788	Hvcn1	RGD1310788	LOC304485;RGD1310788	304485	-	chr12	35537754	35560336	-	protein_coding	FALSE	809	14.323		60.929	36.571	48.75	5.25825	3.15613	4.20719	-0.645177	0.639414	0.0172833	0.0407906		64.5519	55.8037	60.1778	5.57091	4.81593	5.19342	-0.187374	0.878203	0.383045	0.566718		Yes	1.56393	Untreated	0.0407906
ENSRNOG00000001271	Card6	Card6	RGD1305805	LOC294770	294770	294770	chr2	54282216	54293630	-	protein_coding	FALSE	4239	14.323		196.839	181.132	188.985	3.242	2.9833	3.11265	-0.119961	0.920213	0.434865	0.556949		208.589	204.957	206.773	3.43553	3.37571	3.40562	-0.0297383	0.979598	0.826659	0.90364		Yes	1.08671	Untreated	0.556949
ENSRNOG00000001272	Mcm3ap	Mcm3ap	RGD1306834	LOC294339	294339	294339	chr20	12543441	12580796	-	protein_coding	FALSE	6433	14.323		1803.96	1545.45	1674.7	19.5785	16.7728	18.1757	-0.221602	0.857613	0.000932052	0.0031349		1911.93	1743.58	1827.75	20.7503	18.9232	19.8367	-0.131898	0.91263	0.0443104	0.116236		Yes	1.16603	Untreated	0.0031349
ENSRNOG00000001273	LOC100361517	Psmg3	RGD2319950	LOC100361517	100361517	-	chr12	15287242	15290088	+	protein_coding	FALSE	729	14.323		141.821	112.422	127.121	13.5825	10.7668	12.1747	-0.321116	0.80045	0.0746693	0.138834		150.307	127.706	139.006	14.3952	12.2307	13.3129	-0.228988	0.853233	0.108897	0.233215		Yes	1.2493	Untreated	0.138834
ENSRNOG00000001274	Vps29	Vps29	RGD1308332	LOC288666	288666	288666	chr12	35403350	35412395	-	protein_coding	FALSE	1171	14.323		671.761	556.251	614.006	40.052	33.165	36.6085	-0.268018	0.83046	0.0155613	0.0372367		711.818	615.99	663.904	42.4403	36.7268	39.5835	-0.201998	0.869346	0.109994	0.235001		Yes	1.20415	Untreated	0.0372367
ENSRNOG00000001275	Tmem184a	Tmem184a	RGD1306702	LOC304325;RGD1306702	304325	304325	chr12	15301546	15309857	+	protein_coding	FALSE	1826	14.323		0	0	0	0	0	0	NA	NA	NA	NA		0	0	0	0	0	0	NA	NA	NA	NA		No	NA	NA	NA
ENSRNOG00000001276	D3ZMY8_RAT	Pcnt	RGD1595865	LOC309692	309692	-	chr20	12608649	12694357	+	protein_coding	FALSE	9162	14.323		583.965	319.958	451.962	4.45003	2.43819	3.44411	-0.848264	0.555453	1.74907e-12	2.16089e-11		618.906	415.272	517.089	4.71629	3.16453	3.94041	-0.5623	0.677222	1.30584e-08	1.59034e-07		Yes	1.80033	Untreated	2.16089e-11
ENSRNOG00000001277	Mafk	Mafk	RGD628633	-	246760	246760	chr12	15312420	15323137	-	protein_coding	FALSE	2645	14.323		206.039	340.227	273.133	5.43863	8.98068	7.20965	0.714517	1.64093	4.3933e-14	6.36084e-13		218.35	298.663	258.507	5.76359	7.88356	6.82357	0.441649	1.35816	2.29927e-05	0.000162769		Yes	1.64093	Treated	6.36084e-13
ENSRNOG00000001278	Gpn3	Gpn3	RGD1303034	Atpbd1c;LOC360810	360810	360810	chr12	35384025	35392646	-	protein_coding	FALSE	1159	14.323		362.81	266.358	314.584	21.8556	16.0453	18.9504	-0.436706	0.73882	1.74432e-05	8.30989e-05		384.511	322.269	353.39	23.1628	19.4134	21.2881	-0.246801	0.842763	0.0109025	0.0369634		Yes	1.35351	Untreated	8.30989e-05
ENSRNOG00000001283	Anapc7	Anapc7	RGD1311927	LOC304490	304490	304490	chr12	35327643	35354125	-	protein_coding	FALSE	2458	14.323		797.232	726.495	761.864	22.6448	20.6356	21.6402	-0.131743	0.912728	0.0375543	0.0787939		844.871	821.671	833.271	23.998	23.339	23.6685	-0.0382175	0.973857	0.683874	0.811362		Yes	1.09562	Untreated	0.0787939
ENSRNOG00000001284	Uncx	Uncx	RGD69361	Chx4;PHD1;Uncx4.1	29375	29375	chr12	15576545	15581062	-	protein_coding	FALSE	2383	14.323		0	0	0	0	0	0	NA	NA	NA	NA		0	0	0	0	0	0	NA	NA	NA	NA		No	NA	NA	NA
ENSRNOG00000001285	Atp2a2	Atp2a2	RGD2174	Serca2	29693	29693	chr12	35266955	35316237	+	protein_coding	FALSE	5468	14.323		5666.22	13736.4	9701.32	72.3487	175.392	123.871	1.26879	2.40959	4.97779e-77	6.79805e-75		6005.19	11133.3	8569.25	76.6769	142.155	109.416	0.881325	1.84207	9.33695e-33	6.06463e-31		Yes	2.40959	Treated	6.79805e-75
ENSRNOG00000001287	Gper	Gper1	RGD619845	GPR41;Gper;Gpr30;mER	171104	171104	chr12	15718720	15719848	-	protein_coding	FALSE	1128	14.323		3.30335	5.4611	4.38223	0.204462	0.338016	0.271239	0.388249	1.3088	0.34316	NA		3.50067	1.46585	2.48326	0.216675	0.0907291	0.153702	-0.438055	0.738129	0.206625	NA		No	1.35478	Untreated (?)	NA
ENSRNOG00000001288	Gpr146	Gpr146	RGD1560731	LOC498153;RGD1560731	498153	498153	chr12	15754814	15767922	-	protein_coding	FALSE	1815	14.323		85.4147	105.575	95.4949	3.28565	4.06117	3.67341	0.29699	1.22858	0.0890809	0.160721		90.5325	99.7566	95.1445	3.48252	3.83735	3.65993	0.138736	1.10094	0.401936	0.586668		Yes	1.22858	Treated	0.160721
ENSRNOG00000001289	LOC498154	LOC498154	RGD1566418	-	498154	498154	chr12	15686413	15789813	+	protein_coding	FALSE	1581	14.323		101.567	81.4922	91.5296	4.48525	3.59874	4.042	-0.303092	0.810514	0.0644504	0.123359		107.646	110.637	109.141	4.7537	4.88577	4.81974	0.0409112	1.02876	0.779564	0.873597		Yes	1.23379	Untreated (?)	0.123359
ENSRNOG00000001290	Cox19	-	RGD	-	-	-	chr12	15804278	15812139	+	protein_coding	FALSE	1029	14.323		202.685	176.065	189.375	13.7522	11.946	12.8491	-0.192527	0.875071	0.179878	0.283383		214.826	202.244	208.535	14.576	13.7223	14.1491	-0.0793909	0.946457	0.568661	0.729559		Yes	1.14276	Untreated	0.283383
ENSRNOG00000001291	Adap1	Adap1	RGD621418	Centa1;p42IP4	171097	171097	chr12	15825016	15877643	+	protein_coding	FALSE	2537	14.323		99.941	112.594	106.268	2.75036	3.09857	2.92446	0.170217	1.12523	0.326204	0.447406		105.896	106.303	106.099	2.91423	2.92543	2.91983	0.00977493	1.0068	0.955004	0.976049		Yes	1.12523	Treated	0.447406
ENSRNOG00000001293	Cee	Get4	RGD1311660	Cee;LOC288518;RGD1311660	288518	288518	chr12	15879381	15895468	-	protein_coding	FALSE	1133	14.323		433.143	454.494	443.818	26.6912	28.0068	27.349	0.068834	1.04887	0.504335	0.622871		459.054	554.433	506.743	28.2878	34.1653	31.2266	0.265946	1.20242	0.0137261	0.0445965		Yes	1.20242	Treated	0.0445965
ENSRNOG00000001294	Ift81	Ift81	RGD727862	Cdv-1;Cdv1	373066	373066	chr12	35141655	35211325	+	protein_coding	FALSE	2140	14.323		752.6	363.894	558.247	24.5537	11.8721	18.2129	-1.03162	0.489161	9.16301e-24	2.49824e-22		797.539	439.5	618.519	26.0198	14.3388	20.1793	-0.840505	0.558448	6.9316e-16	1.74415e-14		Yes	2.04432	Untreated	2.49824e-22
ENSRNOG00000001295	S100b	S100b	RGD3615	MGC93559;S100P	25742	25742	chr20	12791439	12824508	-	protein_coding	FALSE	1484	14.323		366.353	276.536	321.445	17.2358	13.0102	15.123	-0.387998	0.76419	0.016323	0.038802		388.193	403.191	395.692	18.2633	18.969	18.6161	0.0503789	1.03554	0.802559	0.888521		Yes	1.30858	Untreated (?)	0.038802
ENSRNOG00000001296	P2rx7	P2rx7	RGD3241	-	29665	29665	chr12	35074217	35117152	-	protein_coding	FALSE	3357	14.323		29.8503	22.2417	26.046	0.620817	0.462575	0.541696	-0.350088	0.784536	0.267097	0.383166		31.6277	28.631	30.1293	0.657782	0.595458	0.62662	-0.108898	0.927296	0.700995	0.822672		Yes	1.27464	Untreated	0.383166
ENSRNOG00000001297	Prmt2	-	RGD	-	-	499420	chr20	12800398	12817011	+	protein_coding	FALSE	1935	14.323		330.107	243.376	286.742	11.9108	8.78139	10.3461	-0.42746	0.74357	0.00114989	0.00378692		349.842	322.421	336.131	12.6228	11.6334	12.1281	-0.112118	0.925229	0.347317	0.530646		Yes	1.34486	Untreated	0.00378692
ENSRNOG00000001298	F1LQV2_RAT	-	RGD	-	-	-	chr20	12960557	13006358	+	protein_coding	FALSE	1980	14.323		0.735029	0.3824	0.558714	0.0259182	0.013484	0.0197011	-0.0748058	0.94947	0.736629	NA		0.778836	0.349908	0.564372	0.0274629	0.0123383	0.0199006	-0.0747603	0.9495	0.678188	NA		No	1.05322	Untreated	NA
ENSRNOG00000001299	Unc84a	Sun1	RGD1359142	MGC94535;Unc84a	360773	360773	chr12	15899105	15931964	-	protein_coding	FALSE	2938	14.323		1785.21	3727.57	2756.39	42.4233	88.5809	65.5021	1.05489	2.07756	2.16403e-54	1.70857e-52		1891.97	3204.18	2548.07	44.9602	76.1431	60.5517	0.751474	1.68351	4.36948e-22	1.62781e-20		Yes	2.07756	Treated	1.70857e-52
ENSRNOG00000001300	P2rx4	P2rx4	RGD62073	P2X4	29659	29659	chr12	34943902	34961492	-	protein_coding	FALSE	1911	14.323		337.313	319.17	328.241	12.3236	11.6608	11.9922	-0.0798623	0.946148	0.424428	0.547567		357.446	350.392	353.919	13.0592	12.8015	12.9303	-0.0300962	0.979355	0.753722	0.857161		Yes	1.05692	Untreated	0.547567
ENSRNOG00000001302	Adora2a	Adora2a	RGD2049	A2ar;ADENO;Adora2l1;MGC93190	25369	25369	chr20	13815718	13834131	-	protein_coding	FALSE	2485	14.323		71.4421	128.542	99.9921	2.00721	3.61148	2.80935	0.803497	1.74533	4.56806e-06	2.41869e-05		75.7045	93.1541	84.4293	2.12697	2.61723	2.3721	0.278842	1.21322	0.0909638	0.203317		Yes	1.74533	Treated	2.41869e-05
ENSRNOG00000001303	Cytsa	Specc1l	RGD1309570	LOC361828;RGD1309570	361828	361828	chr20	13840436	13945178	-	protein_coding	FALSE	4308	14.323		1517.82	1346.38	1432.1	24.5986	21.8201	23.2094	-0.171953	0.887641	0.00122557	0.00400429		1608.5	1428.48	1518.49	26.0681	23.1507	24.6094	-0.169321	0.889261	0.00257232	0.0108421		Yes	1.12658	Untreated	0.00400429
ENSRNOG00000001304	Bcr	Bcr	RGD1307993	LOC309696	309696	-	chr20	13972773	14097396	-	protein_coding	FALSE	3847	14.323		772.024	1287.02	1029.52	14.0112	23.3576	18.6844	0.727265	1.6555	5.14447e-15	8.11498e-14		818.193	1199.02	1008.61	14.8491	21.7605	18.3048	0.546279	1.46031	1.34918e-18	4.1343e-17		Yes	1.6555	Treated	4.1343e-17
ENSRNOG00000001309	Camkk2	Camkk2	RGD620092	-	83506	83506	chr12	34907374	34938479	+	protein_coding	FALSE	2303	14.323		130.587	90.3364	110.461	3.95886	2.73864	3.34875	-0.485501	0.714249	0.0326123	0.0698558		138.417	105.863	122.14	4.19626	3.20935	3.70281	-0.353541	0.782661	0.0679989	0.163144		Yes	1.40007	Untreated	0.0698558
ENSRNOG00000001311	Rab36	Rab36	RGD1596098	LOC690407	690407	690407	chr20	14111728	14127278	-	protein_coding	FALSE	1247	14.323		15.2335	10.4146	12.824	0.8529	0.583099	0.718	-0.431659	0.741408	0.209721	0.319224		16.1415	10.8487	13.4951	0.90374	0.607405	0.755572	-0.401919	0.756851	0.224753	0.395693		Yes	1.34878	Untreated	0.319224
ENSRNOG00000001312	Pdgfa	Pdgfa	RGD3282	PDGF-1;PDGFACP	25266	25266	chr12	16155487	16172446	+	protein_coding	FALSE	881	14.323		72.9693	74.6806	73.8249	5.78269	5.91831	5.8505	0.0341953	1.02399	0.840848	0.89184		77.3213	86.809	82.0652	6.12758	6.87947	6.50353	0.160096	1.11736	0.360808	0.544319		Yes	1.11736	Treated	0.544319
ENSRNOG00000001313	Gnaz	Gnaz	RGD2717	GXA	25740	25740	chr20	14148002	14174136	-	protein_coding	FALSE	1529	14.323		39.1401	55.8285	47.4843	1.78723	2.54926	2.16825	0.469876	1.38499	0.0339286	0.0721553		41.4804	68.2441	54.8622	1.89409	3.11619	2.50514	0.658799	1.57877	0.000663408	0.0033092		Yes	1.57877	Treated	0.0033092
ENSRNOG00000001314	Fam20c	Fam20c	RGD1311980	LOC304334;RGD1311980	304334	304334	chr12	16340406	16399325	-	protein_coding	FALSE	2960	14.323		227.23	184.468	205.849	5.3597	4.35106	4.85538	-0.281994	0.822454	0.143453	0.236396		240.814	208.068	224.441	5.68009	4.90772	5.29391	-0.198008	0.871754	0.143485	0.285411		Yes	1.21587	Untreated	0.236396
ENSRNOG00000001315	Rtdr1	Rtdr1	RGD1305601	LOC365552	365552	365552	chr20	14132363	14207606	+	protein_coding	FALSE	2333	14.323		7.52279	2.30958	4.91618	0.225128	0.0691168	0.147123	-0.871338	0.546639	0.0339518	NA		7.97053	4.73365	6.35209	0.238528	0.14166	0.190094	-0.410469	0.752379	0.251903	0.426917		No	1.82936	Untreated	NA
ENSRNOG00000001316	APC5_RAT	Anapc5	RGD1306125	APC5;LOC288671	288671	288671	chr12	34850484	34884725	+	protein_coding	FALSE	2402	14.323		3058.83	3018.59	3038.71	88.9096	87.7398	88.3247	-0.0191149	0.986838	0.745184	0.823702		3241.73	3279.52	3260.63	94.2258	95.3243	94.775	0.0170352	1.01188	0.713918	0.830422		Yes	1.01334	Untreated (?)	0.823702
ENSRNOG00000001317	Zfp68	Zfp68	RGD1310463	LOC304337	304337	304337	chr12	16537825	16549408	+	protein_coding	FALSE	4381	14.323		2107.65	2310.38	2209.02	33.5885	36.8194	35.204	0.130376	1.09458	0.148423	0.242975		2233.4	2386.35	2309.87	35.5925	38.03	36.8112	0.0934329	1.06691	0.358111	0.541693		Yes	1.09458	Treated	0.242975
ENSRNOG00000001318	D3ZT31_RAT	-	RGD	-	-	-	chr12	16556460	16557100	-	protein_coding	FALSE	624	14.323		2.14399	4.61915	3.38157	0.239885	0.516825	0.378355	0.391204	1.31149	0.324216	NA		2.26998	6.62002	4.445	0.253982	0.740697	0.49734	0.599971	1.51569	0.0915167	NA		No	1.51569	Treated	NA
ENSRNOG00000001323	Zfp157	Zfp157	RGD1359435	AZ61;LOC360775;RGD1359435	360775	360775	chr12	16758816	16780022	-	protein_coding	FALSE	1817	14.323		320.671	373.625	347.148	12.3217	14.3564	13.3391	0.211708	1.15806	0.117133	0.200817		339.785	442.664	391.225	13.0562	17.0093	15.0327	0.366848	1.28953	0.00478051	0.0183431		Yes	1.28953	Treated	0.0183431
ENSRNOG00000001324	Asmt	Asmt	RGD708472	LOC246281	246281	246281	chr12	16811885	16817210	-	protein_coding	FALSE	1571	14.323		1152.46	1464.92	1308.69	51.2172	65.1033	58.1602	0.326663	1.25411	0.0848276	0.154185		1221.51	1714.39	1467.95	54.2858	76.1901	65.238	0.479845	1.39459	4.3598e-07	4.21799e-06		Yes	1.39459	Treated	4.21799e-06
ENSRNOG00000001325	E9PSX4_RAT	Il3ra	RGD628728	Cyrl	246144	246144	chr12	16825702	16830035	-	protein_coding	FALSE	900	14.323		208.382	148.287	178.335	16.1653	11.5034	13.8344	-0.422698	0.746028	0.136503	0.227015		220.864	166.845	193.855	17.1336	12.9431	15.0384	-0.377195	0.769933	0.0320961	0.0894607		Yes	1.34043	Untreated	0.0894607
ENSRNOG00000001327	-	-	RGD	-	-	-	chr12	17426158	17427642	-	pseudogene	FALSE	960	14.323		0	0	0	0	0	0	NA	NA	NA	NA		0	0	0	0	0	0	NA	NA	NA	NA		No	NA	NA	NA
ENSRNOG00000001329	Gjc3	Gjc3	RGD727930	Cx29;Gje1	288529	-	chr12	17460856	17461633	-	protein_coding	FALSE	777	14.323		19.2585	15.5078	17.3832	1.73048	1.39347	1.56198	-0.258338	0.836051	0.403161	0.526039		20.4141	10.5628	15.4885	1.83432	0.94913	1.39173	-0.715003	0.609204	0.0203564	0.0618096		Yes	1.64149	Untreated	0.0618096
ENSRNOG00000001331	Rnf34	Rnf34	RGD628636	MGC93980;Momo	282845	282845	chr12	34805136	34826016	-	protein_coding	FALSE	1960	14.323		777.521	1390.04	1083.78	27.6963	49.5152	38.6058	0.830007	1.77769	4.2486e-32	1.69486e-30		823.989	1259.47	1041.73	29.3516	44.8641	37.1078	0.594914	1.51038	5.29134e-07	5.06443e-06		Yes	1.77769	Treated	1.69486e-30
ENSRNOG00000001333	Azgp1	Azgp1	RGD2187	MGC124966;ZA2GA;Zna2gp	25294	-	chr12	17492912	17498949	+	protein_coding	FALSE	1246	14.323		1.22525	0.382084	0.803668	0.0686552	0.0214095	0.0450324	-0.124319	0.917437	0.585036	NA		1.29589	0	0.647947	0.0726135	0	0.0363068	-0.172549	0.887273	0.309749	NA		No	1.12705	Untreated	NA
ENSRNOG00000001335	Zkscan1	Zkscan1	RGD1560616	MGC116363	498160	498160	chr12	17530382	17546779	+	protein_coding	FALSE	3137	14.323		1138.07	944.473	1041.27	25.3292	21.0204	23.1748	-0.26807	0.83043	0.00030297	0.00113569		1206.11	1124.45	1165.28	26.8435	25.026	25.9348	-0.101593	0.932003	0.0890748	0.200422		Yes	1.2042	Untreated	0.00113569
ENSRNOG00000001336	Orai1	Orai1	RGD1311873	LOC304496;RGD1311873	304496	304496	chr12	34631271	34672093	-	protein_coding	FALSE	917	14.323		108.713	140.432	124.573	8.27711	10.6921	9.48461	0.290327	1.22292	0.39367	0.516909		115.264	91.1529	103.208	8.77588	6.94012	7.858	-0.284349	0.821112	0.270596	0.447967		Yes	1.22292	Treated (?)	0.447967
ENSRNOG00000001337	F1LWJ1_RAT	-	RGD	-	-	-	chr12	34563883	34586573	-	protein_coding	FALSE	5812	14.323		109.443	153.195	131.319	1.31471	1.84028	1.57749	0.467557	1.38277	0.00257373	0.00775186		116.007	147.67	131.838	1.39355	1.77391	1.58373	0.330302	1.25728	0.0345755	0.0950122		Yes	1.38277	Treated	0.00775186
ENSRNOG00000001338	Hpd	Hpd	RGD61974	4HPPD	29531	29531	chr12	34548315	34558387	+	protein_coding	FALSE	1254	14.323		1573.91	1470	1521.95	87.629	81.8439	84.7364	-0.0896067	0.939779	0.707242	0.793683		1668.43	1377.18	1522.8	92.8914	76.6758	84.7836	-0.217356	0.86014	0.464099	0.643246		Yes	1.1626	Untreated	0.643246
ENSRNOG00000001339	Psmd9	Psmd9	RGD621110	-	161475	-	chr12	34472249	34500730	+	protein_coding	FALSE	1457	14.323		334.221	352.213	343.217	16.0155	16.8777	16.4466	0.0763028	1.05431	0.504819	0.623324		354.237	381.025	367.631	16.9746	18.2583	17.6165	0.104485	1.07511	0.356304	0.540196		Yes	1.07511	Treated	0.540196
ENSRNOG00000001341	D3ZI20_RAT	Zfp113	RGD6489147	LOC100912096	100912096	-	chr12	17588575	17598744	-	protein_coding	FALSE	1468	14.323		216.627	170.037	193.332	10.3027	8.08693	9.19483	-0.343083	0.788355	0.00968267	0.0247562		229.571	236.412	232.992	10.9184	11.2437	11.081	0.0374956	1.02633	0.735787	0.845357		Yes	1.26846	Untreated (?)	0.0247562
ENSRNOG00000001342	F1LY30_RAT	-	RGD	-	-	-	chr12	34412942	34479911	-	protein_coding	FALSE	2301	14.323		19.6441	10.4146	15.0293	0.596047	0.316003	0.456025	-0.697983	0.616434	0.0475223	0.0959753		20.8102	15.578	18.1941	0.63143	0.472673	0.552052	-0.307627	0.80797	0.336997	0.519896		Yes	1.62223	Untreated	0.0959753
ENSRNOG00000001343	D3ZI21_RAT	Bcl7a	RGD1585128	LOC690085	690085	-	chr12	34366492	34393577	-	protein_coding	FALSE	559	14.323		40.1119	47.306	43.709	5.00988	5.90841	5.45915	0.193598	1.14361	0.513629	0.631016		42.5239	56.5622	49.543	5.31113	7.06448	6.18781	0.327186	1.25456	0.248984	0.423929		Yes	1.25456	Treated	0.423929
ENSRNOG00000001344	ALDH2_RAT	Aldh2	RGD69219	ALDH-E2;ALDH1	29539	29539	chr12	36081802	36116445	+	protein_coding	FALSE	1887	14.323		306.628	395.554	351.091	11.345	14.6352	12.9901	0.362665	1.2858	0.00177709	0.00558783		324.947	392.372	358.66	12.0228	14.5175	13.2702	0.26511	1.20173	0.0311983	0.0874553		Yes	1.2858	Treated	0.00558783
ENSRNOG00000001345	Mapkapk5	Mapkapk5	RGD1564113	MGC116327	498183	498183	chr12	36128704	36147493	+	protein_coding	FALSE	1591	14.323		730.371	623.812	677.092	32.0508	27.3747	29.7128	-0.224124	0.856115	0.00181006	0.00567267		774.026	701.443	737.735	33.9665	30.7814	32.374	-0.138218	0.908641	0.100607	0.219356		Yes	1.16807	Untreated	0.00567267
ENSRNOG00000001346	Cops6	Cops6	RGD1309919	LOC304343	304343	304343	chr12	17604016	17606856	+	protein_coding	FALSE	1173	14.323		598.879	579.87	589.374	35.6457	34.5143	35.08	-0.0479869	0.967285	0.596302	0.702685		634.676	533.855	584.266	37.7764	31.7754	34.7759	-0.246534	0.842919	0.0122672	0.0407449		Yes	1.18635	Untreated	0.0407449
ENSRNOG00000001347	D3ZI19_RAT	-	RGD	-	-	-	chr12	36152122	36155069	+	protein_coding	FALSE	2485	14.323		45.9968	36.6897	41.3433	1.29231	1.03082	1.16157	-0.291392	0.817113	0.216452	0.326942		48.7378	38.9641	43.851	1.36932	1.09472	1.23202	-0.289071	0.818429	0.189267	0.350258		Yes	1.22382	Untreated	0.326942
ENSRNOG00000001348	Erp29	Erp29	RGD619781	ERp31	117030	-	chr12	36225081	36231357	+	protein_coding	FALSE	1114	14.323		531.108	636.76	583.934	33.2862	39.9077	36.5969	0.258876	1.19655	0.0148773	0.0358375		562.912	714.685	638.799	35.2794	44.7915	40.0355	0.337351	1.26343	0.0018174	0.00800675		Yes	1.26343	Treated	0.00800675
ENSRNOG00000001349	Mcm7	Mcm7	RGD1303018	MGC93853	288532	288532	chr12	17607249	17615101	-	protein_coding	FALSE	2925	14.323		367.312	193.865	280.588	8.76748	4.62742	6.69745	-0.907679	0.533042	2.60482e-20	5.81539e-19		389.261	240.576	314.919	9.29139	5.7424	7.5169	-0.68223	0.623201	2.78529e-11	4.71948e-10		Yes	1.87603	Untreated	5.81539e-19
ENSRNOG00000001350	Naa25	Naa25	RGD1305685	LOC360811;LRRGT00164;Mdm20;RGD1305685	360811	360811	chr12	36233483	36286678	-	protein_coding	FALSE	3036	14.323		572.995	499.742	536.369	13.177	11.4924	12.3347	-0.194027	0.874162	0.0254735	0.0568709		607.222	545.29	576.256	13.9641	12.5398	13.2519	-0.152887	0.899449	0.0326908	0.0907188		Yes	1.14395	Untreated	0.0568709
ENSRNOG00000001351	Trafd1	Trafd1	RGD620171	Fln29	114635	114635	chr12	36301823	36315741	+	protein_coding	FALSE	2466	14.323		2250	3522.55	2886.28	63.7023	99.7311	81.7167	0.639808	1.55812	8.57072e-15	1.32575e-13		2384.56	3465.09	2924.82	67.512	98.1041	82.8081	0.533567	1.4475	6.70476e-14	1.45788e-12		Yes	1.55812	Treated	1.32575e-13
ENSRNOG00000001352	RGD1309762	Hectd4	RGD1309762	LOC304503;RGD1309762	304503	-	chr12	36357043	36382850	-	protein_coding	FALSE	3621	14.323		524.512	585.668	555.09	10.1133	11.2925	10.7029	0.157001	1.11497	0.178082	0.281027		555.917	519.205	537.561	10.7188	10.011	10.3649	-0.0955741	0.9359	0.336747	0.519668		Yes	1.11497	Treated (?)	0.281027
ENSRNOG00000001353	Ap4m1	Ap4m1	RGD1310233	LOC304344;MGC156474;mu-ARP2;mu4	304344	304344	chr12	17614823	17620988	+	protein_coding	FALSE	1635	14.323		256.061	181.106	218.584	10.9343	7.73361	9.33397	-0.492875	0.710608	8.05005e-06	4.08813e-05		271.371	211.99	241.68	11.5881	9.05238	10.3202	-0.350373	0.784381	0.0013812	0.00632695		Yes	1.40725	Untreated	4.08813e-05
ENSRNOG00000001355	TAF6_RAT	Taf6	RGD1311608	LOC288533;MGC112914;TAF(II)70;TAF(II)80;TAFII-70;TAFII-80;TAFII70;TAFII80;p80	288533	288533	chr12	17621048	17629268	-	protein_coding	FALSE	2133	14.323		588.877	495.276	542.076	19.2752	16.2115	17.7433	-0.247438	0.842391	0.000388424	0.00142328		624.071	578.419	601.245	20.4272	18.9329	19.6801	-0.108673	0.927441	0.119976	0.250552		Yes	1.1871	Untreated	0.00142328
ENSRNOG00000001357	Mblac1	Mblac1	RGD1306932	LOC304346;RGD1306932	304346	304346	chr12	17636472	17637734	+	protein_coding	FALSE	1262	14.323		53.4597	48.6187	51.0392	2.95755	2.68974	2.82365	-0.121034	0.919529	0.615219	0.718735		56.6464	51.5464	54.0964	3.13386	2.85171	2.99278	-0.122828	0.918385	0.530717	0.699295		Yes	1.08887	Untreated	0.699295
ENSRNOG00000001360	Stag3	Stag3	RGD621333	-	114522	114522	chr12	17867194	17896992	+	protein_coding	FALSE	4211	14.323		23.2952	20.8273	22.0612	0.38623	0.345314	0.365772	-0.132261	0.9124	0.691978	0.781413		24.6955	19.0714	21.8835	0.409448	0.316202	0.362825	-0.294778	0.815198	0.332336	0.514985		Yes	1.2267	Untreated	0.514985
ENSRNOG00000001367	Gpc2	Gpc2	RGD621363	-	171517	171517	chr12	17858353	17864687	-	protein_coding	FALSE	2611	14.323		16.6889	25.5726	21.1307	0.446258	0.683808	0.565033	0.539645	1.45362	0.0629201	0.120919		17.6899	17.1691	17.4295	0.473024	0.459098	0.466061	-0.022116	0.984787	0.942444	0.970146		Yes	1.45362	Treated (?)	0.120919
ENSRNOG00000001368	Rph3a	Rph3a	RGD620073	-	171039	171039	chr12	36705577	36753316	+	protein_coding	FALSE	2377	14.323		2.32484	1.54478	1.93481	0.0682858	0.0453735	0.0568297	-0.205406	0.867294	0.605753	NA		2.4625	2.20207	2.33229	0.0723292	0.0646797	0.0685044	-0.043819	0.970084	0.895064	NA		No	1.15301	Untreated	NA
ENSRNOG00000001369	Oas1a	Oas1a	RGD621760	MGC93097;Oas1;Oas1g	192281	192281	chr12	36805908	36816722	+	protein_coding	FALSE	1596	14.323		93.1987	182.017	137.608	4.07702	7.96243	6.01972	0.942447	1.92179	1.53499e-13	2.07944e-12		98.7722	101.312	100.042	4.32084	4.43195	4.37639	0.0311607	1.02183	0.864339	0.925995		Yes	1.92179	Treated	2.07944e-12
ENSRNOG00000001370	Oas1h	Oas1h	RGD1359732	-	494200	494200	chr12	36819919	36829587	-	protein_coding	FALSE	1732	14.323		0	0	0	0	0	0	NA	NA	NA	NA		0	0	0	0	0	0	NA	NA	NA	NA		No	NA	NA	NA
ENSRNOG00000001372	Oas1b	Oas1b	RGD708393	LOC246268;MGC108585	246268	246268	chr12	36858395	36869582	-	protein_coding	FALSE	2372	14.323		42.3804	30.6997	36.5401	1.24743	0.903619	1.07553	-0.417963	0.748481	0.115412	0.198428		44.9186	21.4241	33.1713	1.32214	0.630601	0.97637	-0.90278	0.534855	0.000729444	0.00359962		Yes	1.86966	Untreated	0.00359962
ENSRNOG00000001374	D3ZRQ4_RAT	Rasal1	RGD1311820	LOC360814	360814	360814	chr12	37048497	37080129	-	protein_coding	FALSE	3058	14.323		20.6688	30.59	25.6294	0.471893	0.698405	0.585149	0.487239	1.40176	0.0747858	0.139033		21.9077	29.1331	25.5204	0.50018	0.665144	0.582662	0.329375	1.25647	0.229537	0.401479		Yes	1.40176	Treated	0.139033
ENSRNOG00000001375	Gal3st4	Gal3st4	RGD1561105	LOC498166;RGD1561105	498166	498166	chr12	17848555	17857313	-	protein_coding	FALSE	2207	14.323		64.272	84.5005	74.3863	2.03323	2.67315	2.35319	0.378857	1.30031	0.025993	0.0578601		68.1151	74.3818	71.2484	2.1548	2.35305	2.25392	0.121048	1.08752	0.478466	0.65539		Yes	1.30031	Treated	0.0578601
ENSRNOG00000001376	LOC100362962	Mettl7a	RGD1308407	LOC315306;MGC124657;MGC125112;RGD1308407	315306	315306	chr7	139062219	139062749	+	protein_coding	FALSE	530	14.323		53.3671	55.814	54.5905	7.03013	7.35247	7.1913	0.0619843	1.0439	0.822159	0.879355		56.5675	58.0632	57.3153	7.45173	7.64876	7.55025	0.03995	1.02808	0.864667	0.926281		Yes	1.0439	Treated	0.879355
ENSRNOG00000001377	Ddx54	Ddx54	RGD1562539	LOC360815;RGD1562539	360815	360815	chr12	37103441	37117533	-	protein_coding	FALSE	2770	14.323		504.507	393.765	449.136	12.7161	9.92482	11.3204	-0.350332	0.784404	0.00199223	0.00618475		534.735	458.548	496.641	13.478	11.5577	12.5178	-0.21637	0.860728	0.0328412	0.0910863		Yes	1.27485	Untreated	0.00618475
ENSRNOG00000001378	IQCD_RAT	Iqcd	RGD1560757	LOC498184	498184	498184	chr12	37123443	37134576	-	protein_coding	FALSE	1747	14.323		25.1289	23.9364	24.5327	1.00426	0.956605	0.980432	-0.0514998	0.964933	0.870833	0.912929		26.6342	26.1408	26.3875	1.06442	1.0447	1.05456	-0.0109657	0.992428	0.967776	0.98179		Yes	1.03634	Untreated	0.912929
ENSRNOG00000001379	Cyp3a9	Cyp3a62;Cyp3a9	RGD1595919;RGD708392	CYP3;Cyp3a;Cyp3a_mapped;3AH15;CYPIIIA9;Cyp3a13;MGC93139;P450olf3	170509;171352	170509	chr12	17164377	17204604	+	protein_coding	FALSE	1920	14.323		0.306313	2.32475	1.31553	0.0111386	0.084536	0.0478373	0.677574	1.59945	0.0631997	NA		0.323973	1.08393	0.703952	0.0117808	0.0394155	0.0255981	0.184413	1.13635	0.41632	NA		No	1.59945	Treated	NA
ENSRNOG00000001380	Tpcn1	Tpcn1	RGD708494	LOC246215	246215	-	chr12	37211424	37227711	+	protein_coding	FALSE	3540	14.323		1164.43	3160.69	2162.56	22.9655	62.3369	42.6512	1.42909	2.69277	5.94907e-77	8.05195e-75		1234.08	3773.24	2503.66	24.3391	74.4179	49.3785	1.58883	3.00806	1.15376e-72	2.16494e-70		Yes	3.00806	Treated	8.05195e-75
ENSRNOG00000001383	Slc24a6	Slc24a6	RGD1565818	LOC498185;Slc8b1	498185	498185	chr12	37227844	37250698	-	protein_coding	FALSE	2672	14.323		201.92	228.376	215.148	5.27606	5.96733	5.6217	0.17347	1.12777	0.137916	0.228888		214.005	272.706	243.355	5.59181	7.12565	6.35873	0.334038	1.26054	0.0182857	0.0564771		Yes	1.26054	Treated	0.0564771
ENSRNOG00000001385	Plbd2	Plbd2	RGD708461	LOC246120;P76	246120	246120	chr12	37260665	37279848	+	protein_coding	FALSE	2190	14.323		743.778	820.7	782.239	23.7118	26.1641	24.938	0.13837	1.10066	0.295654	0.414393		788.325	820.603	804.464	25.132	26.161	25.6465	0.0573766	1.04057	0.540489	0.707205		Yes	1.10066	Treated	0.414393
ENSRNOG00000001387	Mepce	-	RGD	-	-	100910540	chr12	19848927	19853041	-	protein_coding	FALSE	2498	14.323		404.811	248.97	326.891	11.3143	6.95859	9.13643	-0.693042	0.618548	4.94293e-13	6.46504e-12		428.995	335.779	382.387	11.9902	9.38485	10.6875	-0.347705	0.785833	0.00101866	0.00485803		Yes	1.61669	Untreated	6.46504e-12
ENSRNOG00000001388	Sds	Sds	RGD67376	MGC108581;RATSDHE1;SDH2;Sdh;Sdhe1;TDH	25044	25044	chr12	37281093	37286068	-	protein_coding	FALSE	1248	14.323		0	0	0	0	0	0	NA	NA	NA	NA		0	0	0	0	0	0	NA	NA	NA	NA		No	NA	NA	NA
ENSRNOG00000001389	Irs3	Irs3	RGD69317	-	84021	84021	chr12	19709140	19711279	-	protein_coding	FALSE	1969	14.323		2.99266	2.70747	2.85006	0.106115	0.0960028	0.101059	-0.0427821	0.970781	0.91522	NA		3.17369	2.26829	2.72099	0.112534	0.0804301	0.0964821	-0.127755	0.915255	0.690783	NA		No	1.09259	Untreated	NA
ENSRNOG00000001391	D3ZHV7_RAT	Sdsl	RGD1309192	LOC360816	360816	360816	chr12	37297341	37307847	+	protein_coding	FALSE	1465	14.323		42.8532	32.929	37.8911	2.04226	1.5693	1.80578	-0.33075	0.795123	0.192305	0.298807		45.4236	37.2814	41.3525	2.16476	1.77673	1.97074	-0.2384	0.847685	0.32442	0.506716		Yes	1.25767	Untreated	0.298807
ENSRNOG00000001392	Lhx5	Lhx5	RGD71079	-	124451	124451	chr12	37323819	37332257	-	protein_coding	FALSE	1890	14.323		0.304785	0.3824	0.343592	0.011259	0.0141261	0.0126925	0.0251839	1.01761	0.90253	NA		0.323692	0.349908	0.3368	0.0119574	0.0129258	0.0124416	0.00960626	1.00668	0.952146	NA		No	1.01761	Treated	NA
ENSRNOG00000001396	Mospd3	Mospd3	RGD1304973	LOC288557;MGC116409	288557	288557	chr12	19663148	19666904	-	protein_coding	FALSE	1003	14.323		161.157	141.344	151.25	11.218	9.83878	10.5284	-0.185099	0.879589	0.198331	0.305767		170.781	159.991	165.386	11.8879	11.1368	11.5124	-0.0917363	0.938393	0.581578	0.739451		Yes	1.13689	Untreated	0.305767
ENSRNOG00000001397	D3ZUN0_RAT	Rbm19	RGD1308928	LOC304512	304512	-	chr12	37619152	37704471	-	protein_coding	FALSE	4109	14.323		349.915	273.333	311.624	5.94556	4.64432	5.29494	-0.351707	0.783657	0.000276097	0.00104269		370.852	328.345	349.598	6.30131	5.57904	5.94018	-0.172021	0.887598	0.107873	0.231576		Yes	1.27607	Untreated	0.00104269
ENSRNOG00000001399	Tbx5	Tbx5	RGD1305702	LOC304514	304514	304514	chr12	37956657	38004255	-	protein_coding	FALSE	1593	14.323		1.46721	0	0.733603	0.0643045	0	0.0321523	-0.522122	0.696347	0.0990114	NA		1.55494	2.9113	2.23312	0.0681499	0.127596	0.097873	0.204576	1.15235	0.497344	NA		No	1.43607	Untreated (?)	NA
ENSRNOG00000001402	Lrch4	Lrch4	RGD1306145	LOC360779	360779	360779	chr12	19694433	19705423	+	protein_coding	FALSE	3059	14.323		220.064	262.17	241.117	5.02268	5.98369	5.50319	0.246337	1.18619	0.047226	0.0955679		233.249	275.304	254.277	5.32362	6.28346	5.80354	0.229517	1.17244	0.110809	0.236066		Yes	1.18619	Treated	0.0955679
ENSRNOG00000001404	Agfg2	Agfg2	RGD1306590	Hrbl;LOC304375	304375	304375	chr12	19716014	19752171	-	protein_coding	FALSE	2998	14.323		333.769	241.122	287.446	7.77285	5.61529	6.69407	-0.462896	0.725528	4.78075e-06	2.52162e-05		353.74	272.013	312.876	8.23794	6.33466	7.2863	-0.373069	0.772138	0.000306314	0.00167651		Yes	1.37831	Untreated	2.52162e-05
ENSRNOG00000001407	Tfr2	Tfr2	RGD1310152	LOC288562;Trfr2	288562	288562	chr12	19638501	19655420	+	protein_coding	FALSE	2965	14.323		16.8833	14.3015	15.5924	0.397555	0.336762	0.367159	-0.172815	0.88711	0.630194	0.73187		17.8871	9.113	13.5	0.421192	0.214587	0.31789	-0.691094	0.619384	0.0325749	0.0904946		Yes	1.61451	Untreated	0.0904946
ENSRNOG00000001408	Actl6b	Actl6b	RGD1307763	Actl6;BAF53B;LOC288563	288563	288563	chr12	19621721	19638177	+	protein_coding	FALSE	1537	14.323		185.941	139.882	162.911	8.44632	6.35408	7.4002	-0.386212	0.765136	0.0431257	0.0884872		197.085	133.299	165.192	8.95251	6.05509	7.5038	-0.539984	0.687779	0.000112561	0.000685423		Yes	1.45396	Untreated	0.000685423
ENSRNOG00000001409	Gnb2	Gnb2	RGD69319	-	81667	81667	chr12	19597311	19602329	-	protein_coding	FALSE	1624	14.323		1565.54	1022.08	1293.81	67.3047	43.9406	55.6226	-0.601326	0.659148	5.55001e-07	3.39108e-06		1659.24	1213.24	1436.24	71.3326	52.1588	61.7457	-0.441062	0.736592	4.30297e-05	0.000287476		Yes	1.51711	Untreated	3.39108e-06
ENSRNOG00000001410	Gigyf1	Gigyf1	RGD1309933	LOC304378;Perq1	304378	304378	chr12	19586307	19595243	+	protein_coding	FALSE	3939	14.323		535.199	558.019	546.609	9.48627	9.89074	9.68851	0.0605943	1.0429	0.584384	0.692301		567.197	606.336	586.766	10.0534	10.7472	10.4003	0.0937104	1.06711	0.44548	0.626292		Yes	1.06711	Treated	0.626292
ENSRNOG00000001412	Epo	Epo	RGD2559	-	24335	24335	chr12	19551769	19555208	-	protein_coding	FALSE	1376	14.323		0	0.397893	0.198946	0	0.020189	0.0100945	0.119659	1.08648	0.447051	NA		0	0	0	0	0	0	NA	NA	NA	NA		No	NA	NA	NA
ENSRNOG00000001414	Serpine1	Serpine1	RGD3249	PAI;PAI-1;PAI1A;Pai1;Pai1aa;Planh;RATPAI1A	24617	24617	chr12	20931995	20942374	-	protein_coding	FALSE	3063	14.323		1721.98	1818.23	1770.1	39.2507	41.4445	40.3476	0.0762166	1.05425	0.554082	0.667142		1824.86	2938.08	2381.47	41.5957	66.9704	54.283	0.676586	1.59835	1.80457e-15	4.4096e-14		Yes	1.59835	Treated	4.4096e-14
ENSRNOG00000001415	Ap1s1	Ap1s1	RGD1305911	LOC360785;MGC188494;Ube2w	360785	360785	chr12	20907854	20918301	-	protein_coding	FALSE	1302	14.323		488.396	440.471	464.433	26.1895	23.6196	24.9045	-0.148639	0.902101	0.173921	0.275839		517.618	541.546	529.582	27.7565	29.0396	28.398	0.0618752	1.04382	0.539627	0.706686		Yes	1.10852	Untreated (?)	0.275839
ENSRNOG00000001416	Vgf	LOC100909521;Vgf	RGD6503411;RGD69399	-	100909521;29461	29461	chr12	20903303	20906327	+	protein_coding	FALSE	2638	14.323		8.6235	117.91	63.2667	0.228231	3.12062	1.67443	3.2153	9.28754	1.29663e-31	5.01419e-30		9.14176	47.1212	28.1315	0.241947	1.24712	0.744533	1.64564	3.12888	4.61231e-07	4.44813e-06		Yes	9.28754	Treated	5.01419e-30
ENSRNOG00000001417	Plod3	Plod3	RGD631339	LH3;MGC93055	288583	288583	chr12	20856526	20867086	+	protein_coding	FALSE	2750	14.323		580.378	723.499	651.939	14.7348	18.3684	16.5516	0.313718	1.24291	0.00119313	0.0039081		615.054	792.083	703.568	15.6152	20.1096	17.8624	0.361488	1.28475	9.23888e-07	8.51557e-06		Yes	1.28475	Treated	8.51557e-06
ENSRNOG00000001418	LOC100360077	Znhit1	RGD2322870	LOC100360077;LOC360784	100360077	100360077	chr12	20850598	20856635	-	protein_coding	FALSE	677	14.323		131.273	99.1566	115.215	13.538	10.2258	11.8819	-0.386645	0.764906	0.0200034	0.0463008		139.143	135.126	137.134	14.3496	13.9353	14.1424	-0.0393503	0.973093	0.782848	0.87534		Yes	1.30735	Untreated	0.0463008
ENSRNOG00000001419	Cldn15	Cldn15	RGD1310678	LOC304388	304388	304388	chr12	20823333	20845172	+	protein_coding	FALSE	1928	14.323		18.4085	23.6461	21.0273	0.666619	0.856284	0.761451	0.315514	1.24446	0.257634	0.373123		19.508	23.8553	21.6816	0.706434	0.863861	0.785147	0.238375	1.17966	0.390781	0.575309		Yes	1.24446	Treated	0.373123
ENSRNOG00000001420	Fis1	Fis1	RGD1306668	LOC288584;Ttc11;rFis1	288584	288584	chr12	20806826	20821766	+	protein_coding	FALSE	1237	14.323		598.709	564.473	581.591	33.7918	31.8596	32.8257	-0.0840609	0.943398	0.443355	0.565202		634.561	624.229	629.395	35.8154	35.2323	35.5238	-0.0231932	0.984052	0.799747	0.886789		Yes	1.06	Untreated	0.565202
ENSRNOG00000001422	LOC685612	Col26a1	RGD1591401	LOC685612	685612	-	chr12	21036862	21048501	+	protein_coding	FALSE	925	14.323		0	0	0	0	0	0	NA	NA	NA	NA		0	0	0	0	0	0	NA	NA	NA	NA		No	NA	NA	NA
ENSRNOG00000001424	Cux1	Cux1	RGD620618	CDP;CDP2;Cutl1	116639	116639	chr12	21397059	21540680	+	protein_coding	FALSE	6042	14.323		1542.82	1381.83	1462.32	17.8279	15.9676	16.8978	-0.157386	0.896648	0.00691748	0.0184519		1635.03	1535.66	1585.35	18.8934	17.7452	18.3193	-0.0889785	0.940188	0.168692	0.322989		Yes	1.11526	Untreated	0.0184519
ENSRNOG00000001425	Sh2b2	Sh2b2	RGD69284	Aps	114203	114203	chr12	21544433	21572231	+	protein_coding	FALSE	2812	14.323		38.1454	93.6274	65.8864	0.947094	2.32463	1.63586	1.14177	2.20651	2.6063e-05	0.000120491		40.4326	53.2937	46.8632	1.00388	1.3232	1.16354	0.360093	1.28351	0.135912	0.274734		Yes	2.20651	Treated	0.000120491
ENSRNOG00000001426	Prkrip1	Prkrip1	RGD1595708	LOC498171	498171	498171	chr12	21586182	21604466	+	protein_coding	FALSE	1373	14.323		331.19	329.009	330.1	16.8412	16.7303	16.7857	-0.00832104	0.994249	0.928794	0.952368		350.959	337.283	344.121	17.8464	17.151	17.4987	-0.0552531	0.962426	0.546176	0.711644		Yes	1.03904	Untreated	0.711644
ENSRNOG00000001427	Orai2	Orai2	RGD1310213	LOC304592;RGD1310213	304592	-	chr12	21615678	21633402	+	protein_coding	FALSE	1651	14.323		4.52535	5.47628	5.00081	0.191369	0.231582	0.211475	0.110808	1.07983	0.787181	0.85514		4.79817	11.8564	8.32729	0.202906	0.501386	0.352146	0.634093	1.55196	0.0794137	0.183779		Yes	1.55196	Treated	0.183779
ENSRNOG00000001428	Alkbh4	Alkbh4	RGD1308608	LOC288587;RGD1308608	288587	288587	chr12	21639399	21645317	-	protein_coding	FALSE	1803	14.323		62.6807	60.0119	61.3463	2.42719	2.32385	2.37552	-0.0588472	0.960031	0.755667	0.831679		66.4312	77.5074	71.9693	2.57242	3.00133	2.78688	0.208851	1.15577	0.281693	0.460966		Yes	1.15577	Treated (?)	0.460966
ENSRNOG00000001429	F1MAE0_RAT	-	RGD	-	-	304396	chr12	21645472	21658440	+	protein_coding	FALSE	2097	14.323		321.715	242.247	281.981	10.7112	8.0654	9.38831	-0.389525	0.763381	0.0250584	0.0560928		341.008	267.254	304.131	11.3536	8.89799	10.1258	-0.337551	0.791384	0.0134494	0.0439267		Yes	1.30996	Untreated	0.0439267
ENSRNOG00000001430	Polr2j	Polr2j	RGD1310198	LOC288588	288588	288588	chr12	21658405	21663958	-	protein_coding	FALSE	728	14.323		202.487	179.118	190.803	19.4192	17.1781	18.2987	-0.172039	0.887588	0.144899	0.238261		214.591	191.749	203.17	20.58	18.3894	19.4847	-0.160026	0.895009	0.175504	0.332356		Yes	1.12665	Untreated	0.238261
ENSRNOG00000001431	D3ZQH9_RAT	Rasa4	RGD1565457	LOC288589;RGD1565457	288589	288589	chr12	21668450	21695511	-	protein_coding	FALSE	2526	14.323		282.69	292.424	287.557	7.81345	8.08251	7.94798	0.0471224	1.0332	0.794683	0.860287		299.562	278.22	288.891	8.27979	7.68991	7.98485	-0.103473	0.930789	0.343829	0.527012		Yes	1.07436	Untreated (?)	0.527012
ENSRNOG00000001432	Dtx2	Dtx2	RGD1561790	-	304591	304591	chr12	21758489	21798085	-	protein_coding	FALSE	2777	14.323		158.863	210.453	184.658	3.99404	5.29108	4.64256	0.388125	1.30869	0.0192135	0.0446714		168.375	209.868	189.122	4.2332	5.27638	4.75479	0.300981	1.23198	0.0559876	0.140237		Yes	1.30869	Treated	0.0446714
ENSRNOG00000001434	Zp3	Zp3	RGD620606	Zp-3	114639	114639	chr12	21805745	21812711	-	protein_coding	FALSE	1320	14.323		0	1.52928	0.764642	0	0.0808873	0.0404436	0.446375	1.36261	0.111917	NA		0	0.715822	0.357911	0	0.0378614	0.0189307	0.208595	1.15556	0.246816	NA		No	1.36261	Treated	NA
ENSRNOG00000001435	Srcrb4d	Ssc4d	RGD1306970	LOC304401;Srcrb4d	304401	304401	chr12	21823240	21833487	+	protein_coding	FALSE	2078	14.323		106.387	116.433	111.41	3.57443	3.91199	3.74321	0.111046	1.08001	0.686365	0.777107		112.781	109.923	111.352	3.78929	3.69326	3.74127	-0.0371046	0.974609	0.866179	0.927443		Yes	1.08001	Treated (?)	0.777107
ENSRNOG00000001436	Ywhag	Ywhag	RGD62002	14-3-3G	56010	56010	chr12	21859803	21888049	+	protein_coding	FALSE	1604	14.323		3040.28	4221.54	3630.91	132.335	183.752	158.044	0.469477	1.38461	7.48535e-10	6.7784e-09		3222.2	3811.14	3516.67	140.254	165.889	153.071	0.239509	1.18059	0.00220733	0.00947184		Yes	1.38461	Treated	6.7784e-09
ENSRNOG00000001439	LOC685890	RGD1307391;Srrm3	RGD1307391;RGD1587868	;LOC685890;LOC685906;RGD1307391	360791;685890	685890	chr12	21927856	22005681	-	protein_coding	FALSE	2095	14.323		204.058	167.826	185.942	6.80042	5.59294	6.19668	-0.267583	0.83071	0.0996126	0.176055		216.26	175.499	195.88	7.20707	5.84868	6.52787	-0.28699	0.81961	0.0206823	0.0626696		Yes	1.22009	Untreated	0.0626696
ENSRNOG00000001440	Mdh2	Mdh2	RGD619719	Mor1	81829	81829	chr12	22021301	22034257	-	protein_coding	FALSE	1291	14.323		1440.77	1635.21	1537.99	77.9176	88.4327	83.1752	0.180898	1.13359	0.00609511	0.0164934		1526.87	1709.51	1618.19	82.5738	92.4512	87.5125	0.161324	1.11831	0.0330497	0.0915644		Yes	1.13359	Treated	0.0164934
ENSRNOG00000001441	Tmem120a	Tmem120a	RGD1311474	LOC288591;RGD1311474;Tmpit	288591	288591	chr12	22069813	22078472	+	protein_coding	FALSE	1555	14.323		222.585	247.246	234.916	9.99383	11.1011	10.5475	0.149033	1.10883	0.23909	0.352496		235.852	205.337	220.594	10.5895	9.21939	9.90444	-0.192705	0.874964	0.139794	0.280197		Yes	1.1429	Untreated (?)	0.280197
ENSRNOG00000001442	Por	Por	RGD68335	CPR;P450R	29441	29441	chr12	22078628	22154339	-	protein_coding	FALSE	2438	14.323		2005.1	4340.12	3172.61	57.4207	124.289	90.855	1.09585	2.1374	1.5003e-25	4.51252e-24		2125.1	3994.93	3060.02	60.8573	114.404	87.6307	0.90391	1.87113	4.18057e-45	3.92225e-43		Yes	2.1374	Treated	3.92225e-43
ENSRNOG00000001443	Rhbdd2	Rhbdd2	RGD1308231	LOC360793;Rhbdl7	360793	360793	chr12	22198586	22208471	-	protein_coding	FALSE	1126	14.323		215.571	213.875	214.723	13.3665	13.2613	13.3139	-0.0142358	0.990181	0.89831	0.931182		228.468	244.403	236.436	14.1662	15.1542	14.6602	0.0909097	1.06504	0.423446	0.607414		Yes	1.06504	Treated (?)	0.607414
ENSRNOG00000001444	Ccl26	Ccl26	RGD1587817	LOC685958	685958	685958	chr12	22265429	22268793	+	protein_coding	FALSE	511	14.323		0	0	0	0	0	0	NA	NA	NA	NA		0	0	0	0	0	0	NA	NA	NA	NA		No	NA	NA	NA
ENSRNOG00000001445	D3ZVJ4_RAT	-	RGD	-	-	-	chr12	22279736	22280262	+	protein_coding	FALSE	526	14.323		1.46415	0.382084	0.923117	0.194342	0.0507153	0.122528	-0.245239	0.843676	0.399462	NA		1.55438	0.76823	1.16131	0.206318	0.10197	0.154144	-0.118352	0.921239	0.614594	NA		No	1.18529	Untreated	NA
ENSRNOG00000001448	Hip1	Hip1	RGD620305	-	192154	192154	chr12	22287860	22422163	+	protein_coding	FALSE	7376	14.323		998.479	889.982	944.23	9.45113	8.42416	8.93764	-0.163473	0.892873	0.105426	0.184378		1058.11	823.458	940.783	10.0156	7.79447	8.90501	-0.357458	0.780539	5.97404e-07	5.67564e-06		Yes	1.28117	Untreated	5.67564e-06
ENSRNOG00000001449	Pom121	Pom121	RGD620680	P145	113975	113975	chr12	22431379	22448734	+	protein_coding	FALSE	5506	14.323		273.167	333.548	303.358	3.46385	4.2295	3.84667	0.284923	1.21835	0.00798438	0.0209221		289.503	391.122	340.312	3.67099	4.95955	4.31527	0.421475	1.3393	0.000666057	0.00332024		Yes	1.3393	Treated	0.00332024
ENSRNOG00000001450	Nsun5	Nsun5	RGD1309268	LOC288595;RGD1309268	288595	288595	chr12	22448730	22453696	-	protein_coding	FALSE	1547	14.323		106.99	123.567	115.278	4.82856	5.57669	5.20263	0.197229	1.14649	0.275174	0.392636		113.414	132.425	122.92	5.11851	5.97649	5.5475	0.211441	1.15784	0.205635	0.372476		Yes	1.15784	Treated	0.372476
ENSRNOG00000001451	Fkbp6	Fkbp6	RGD1308926	FKBP-36	288597	288597	chr12	22474001	22544784	+	protein_coding	FALSE	1442	14.323		0.611098	0.382084	0.496591	0.0295877	0.0184995	0.0240436	-0.0688818	0.953377	0.793796	NA		0.647666	0.699816	0.673741	0.0313583	0.0338832	0.0326207	0.0188635	1.01316	0.930882	NA		No	1.0489	Untreated (?)	NA
ENSRNOG00000001452	Fzd9	Fzd9	RGD628817	-	266608	266608	chr12	22581509	22583824	+	protein_coding	FALSE	2315	14.323		0.796332	2.73877	1.76755	0.0240165	0.0825982	0.0533074	0.420712	1.33859	0.241029	NA		0.843198	1.83176	1.33748	0.0254299	0.0552439	0.0403369	0.227042	1.17043	0.445655	NA		No	1.33859	Treated	NA
ENSRNOG00000001453	Baz1b	Baz1b	RGD1597089	-	368002	368002	chr12	22588079	22644371	-	protein_coding	FALSE	4711	14.323		3824.78	3827.44	3826.11	56.6839	56.7232	56.7036	0.000674011	1.00047	0.985612	0.99083		4053.27	4448.82	4251.04	60.0702	65.9322	63.0012	0.133757	1.09715	0.00528861	0.0199756		Yes	1.09715	Treated	0.0199756
ENSRNOG00000001454	Eif4h	Eif4h	RGD1359222	MGC94887;Wbscr1;eIF-4H	288599	288599	chr12	23148331	23164974	+	protein_coding	FALSE	2406	14.323		2495.02	3093.32	2794.17	72.4009	89.7627	81.0818	0.306697	1.23687	0.000727065	0.00251004		2644.28	3188.21	2916.25	76.7323	92.5162	84.6242	0.266266	1.20269	0.00230125	0.00981665		Yes	1.23687	Treated	0.00251004
ENSRNOG00000001455	Kif13a	Kif13a	RGD1307825	LOC308173	308173	308173	chr17	23819083	24007957	+	protein_coding	FALSE	6742	14.323		1719.27	1654.94	1687.11	17.8042	17.138	17.4711	-0.0542384	0.963103	0.531727	0.646595		1822.12	1937.85	1879.98	18.8692	20.0677	19.4685	0.0884067	1.0632	0.135885	0.274734		Yes	1.0632	Treated (?)	0.274734
ENSRNOG00000001456	Nup153	Nup153	RGD3216	NUCZINK	25281	25281	chr17	24032181	24084210	+	protein_coding	FALSE	5705	14.323		2506.02	2516.48	2511.25	30.6686	30.7967	30.7327	0.005228	1.00363	0.920129	0.946636		2655.7	2700.68	2678.19	32.5004	33.0509	32.7757	0.0235962	1.01649	0.66041	0.794111		Yes	1.01649	Treated	0.794111
ENSRNOG00000001457	Rfc2	Rfc2	RGD621198	MGC95315	116468	116468	chr12	23185551	23198655	-	protein_coding	FALSE	1526	14.323		142.797	100.507	121.652	6.53328	4.5984	5.56584	-0.489642	0.712202	0.0015881	0.00505756		151.335	125.182	138.259	6.92392	5.72733	6.32562	-0.262111	0.833867	0.0713765	0.169519		Yes	1.4041	Untreated	0.00505756
ENSRNOG00000001460	Vps37c	-	RGD	-	-	100910929	chr1	213185209	213210283	+	protein_coding	FALSE	2647	14.323		260.236	229.438	244.837	6.86404	6.0517	6.45787	-0.177964	0.88395	0.184577	0.28911		275.778	255.885	265.831	7.27397	6.74927	7.01162	-0.107004	0.928514	0.382493	0.566232		Yes	1.13129	Untreated	0.28911
ENSRNOG00000001465	Ids	-	RGD	-	-	-	chrX	156641145	156657836	+	protein_coding	FALSE	1822	14.323		664.877	734.384	699.63	25.4776	28.1411	26.8094	0.140777	1.1025	0.0971044	0.172508		704.589	711.529	708.059	26.9994	27.2653	27.1323	0.0131545	1.00916	0.853435	0.919172		Yes	1.1025	Treated	0.172508
ENSRNOG00000001466	LOC100364896	Cyp2c24	RGD1563697	LOC499353;RGD1563697	499353	100361492	chr1	244517580	245149649	-	protein_coding	FALSE	2320	14.323		0	0	0	0	0	0	NA	NA	NA	NA		0	0	0	0	0	0	NA	NA	NA	NA		No	NA	NA	NA
ENSRNOG00000001469	Eln	Eln	RGD67394	RATTREL11;TREL11;Trela26	25043	25043	chr12	23033656	23076086	+	protein_coding	FALSE	2803	14.323		5.19642	7.35603	6.27623	0.129434	0.183226	0.15633	0.340664	1.26634	0.385131	0.508776		5.50775	5.96383	5.73579	0.137188	0.148548	0.142868	0.0438522	1.03086	0.900556	0.947301		Yes	1.26634	Treated	0.508776
ENSRNOG00000001470	Limk1	Limk1	RGD62055	LIMK-1	65172	65172	chr12	23091783	23125718	+	protein_coding	FALSE	3317	14.323		340.131	700.55	520.34	7.15924	14.7455	10.9524	1.02045	2.02856	5.12186e-18	1.00313e-16		360.533	629.493	495.013	7.58866	13.2499	10.4193	0.770447	1.7058	8.0056e-08	8.70989e-07		Yes	2.02856	Treated	1.00313e-16
ENSRNOG00000001474	Wbscr28	Wbscr28	RGD1561903	LOC288604;RGD1561903	288604	288604	chr12	22858646	22863206	+	protein_coding	FALSE	850	14.323		0.304785	0	0.152393	0.0250346	0	0.0125173	-0.0864701	0.941824	0.547037	NA		0.323692	0.349908	0.3368	0.0265876	0.0287409	0.0276643	0.00960626	1.00668	0.952146	NA		No	1.06177	Untreated (?)	NA
ENSRNOG00000001475	Wbscr27	-	RGD	-	-	-	chr12	22821036	22831092	-	protein_coding	FALSE	2242	14.323		35.4037	28.1862	31.7949	1.1025	0.877741	0.990121	-0.284069	0.821272	0.26832	0.384631		37.5218	30.2955	33.9087	1.16846	0.943427	1.05594	-0.261111	0.834445	0.271209	0.448738		Yes	1.21762	Untreated	0.384631
ENSRNOG00000001476	Cldn4	Cldn4	RGD1307932	LOC304407	304407	304407	chr12	22816133	22817929	+	protein_coding	FALSE	1796	14.323		0.796332	2.70684	1.75159	0.0309567	0.105226	0.0680912	0.552934	1.46707	0.155805	NA		0.843198	4.38155	2.61237	0.0327785	0.170328	0.101553	0.737054	1.66677	0.0323833	NA		No	1.66677	Treated	NA
ENSRNOG00000001477	-	-	RGD	-	-	-	chr12	22799637	22800097	-	pseudogene	FALSE	456	14.323		3.66791	3.08892	3.37842	0.561591	0.472942	0.517267	-0.12499	0.91701	0.761678	NA		3.88844	3.91301	3.90073	0.595356	0.599118	0.597237	0.0101332	1.00705	0.976911	NA		No	1.0905	Untreated (?)	NA
ENSRNOG00000001478	F1M710_RAT	Gtf2ird1	RGD620856	Gtf3	246770	246770	chr12	23319372	23426094	+	protein_coding	FALSE	3683	14.323		1232.16	2096.99	1664.57	23.3578	39.7521	31.5549	0.763895	1.69807	4.31331e-51	3.0554e-49		1305.77	1927.44	1616.61	24.7533	36.538	30.6457	0.558254	1.47249	5.70404e-22	2.11453e-20		Yes	1.69807	Treated	3.0554e-49
ENSRNOG00000001479	Gtf2i	Gtf2i	RGD727961	GTFII-I;Gtf2ird1;MGC94055;TFII-I	353256	353256	chr12	23470016	23545620	+	protein_coding	FALSE	4243	14.323		3839.3	2775.44	3307.37	63.1749	45.6693	54.4221	-0.467015	0.72346	1.39745e-23	3.76939e-22		4068.71	3441.57	3755.14	66.9498	56.6304	61.7901	-0.240143	0.846661	2.06477e-05	0.000147891		Yes	1.38225	Untreated	3.76939e-22
ENSRNOG00000001480	F1M707_RAT	Ncf1	RGD61307	Ncf-1;p47phox	114553	114553	chr12	23578096	23587291	+	protein_coding	FALSE	2799	14.323		703.938	354.949	529.443	17.5589	8.85378	13.2063	-0.93412	0.523362	4.23677e-07	2.6214e-06		746.066	755.83	750.948	18.6097	18.8533	18.7315	0.0179425	1.01251	0.929203	0.962185		Yes	1.91072	Untreated (?)	2.6214e-06
ENSRNOG00000001482	Gtf2ird2	Gtf2ird2	RGD1307435	LOC288606;RGD1307435;RGD1566086	288606	288606	chr12	23650479	23681954	-	protein_coding	FALSE	2814	14.323		187.249	113.517	150.383	4.6458	2.81646	3.73113	-0.704706	0.613567	5.11765e-08	3.64903e-07		198.453	136.686	167.569	4.92379	3.3913	4.15754	-0.520716	0.697026	2.72477e-05	0.000190584		Yes	1.62981	Untreated	3.64903e-07
ENSRNOG00000001483	Wbscr16	Wbscr16	RGD1307558	LOC360796	360796	360796	chr12	23697691	23727908	+	protein_coding	FALSE	2262	14.323		211.287	191.093	201.19	6.52148	5.89819	6.20983	-0.142495	0.905951	0.198174	0.305638		223.922	246.68	235.301	6.91148	7.61389	7.26268	0.137545	1.10003	0.176829	0.334108		Yes	1.10381	Untreated (?)	0.305638
ENSRNOG00000001484	Gatsl2	Gatsl2	RGD1304672	Gats;LOC304410	304410	304410	chr12	23737178	23773813	-	protein_coding	FALSE	990	14.323		128.468	216.794	172.631	9.05991	15.289	12.1744	0.739965	1.67013	1.57966e-09	1.37859e-08		136.163	242.114	189.139	9.60263	17.0746	13.3386	0.804711	1.7468	1.90731e-10	2.9611e-09		Yes	1.7468	Treated	2.9611e-09
ENSRNOG00000001487	Fam120b	Fam120b	RGD1310304	LOC308218;RGD1310304	308218	308218	chr1	54267140	54311423	+	protein_coding	FALSE	3119	14.323		1132.4	994.459	1063.43	25.3484	22.2606	23.8045	-0.187555	0.878092	0.00209784	0.00647416		1200.04	1105.7	1152.87	26.8624	24.7506	25.8065	-0.118444	0.92118	0.0577941	0.143766		Yes	1.13883	Untreated	0.00647416
ENSRNOG00000001488	Psmb1	Psmb1	RGD621092	-	94198	94198	chr1	54369774	54388816	-	protein_coding	FALSE	799	14.323		1616.39	1928.48	1772.44	141.243	168.514	154.878	0.253545	1.19213	1.15837e-06	6.75116e-06		1713.04	1978.41	1845.73	149.688	172.876	161.282	0.2062	1.15365	0.00120725	0.00562682		Yes	1.19213	Treated	6.75116e-06
ENSRNOG00000001489	Tbp	Tbp	RGD67398	MGC93994;TFIID	117526	117526	chr1	54390755	54407562	+	protein_coding	FALSE	1867	14.323		388.396	377.965	383.18	14.5244	14.1343	14.3293	-0.0403433	0.972424	0.652408	0.750824		411.575	433.996	422.785	15.3911	16.2296	15.8104	0.0746362	1.0531	0.487301	0.66307		Yes	1.0531	Treated (?)	0.66307
ENSRNOG00000001490	Pdcd2	Pdcd2	RGD61887	-	58934	58934	chr1	54412080	54417571	-	protein_coding	FALSE	1134	14.323		292.941	236.989	264.965	18.0357	14.5909	16.3133	-0.298162	0.813288	0.0201752	0.0465902		310.397	248.515	279.456	19.1104	15.3005	17.2055	-0.310231	0.806513	0.0127063	0.0419832		Yes	1.23991	Untreated	0.0419832
ENSRNOG00000001492	NAC2_RAT	Slc8a2	RGD620194	Ncx2	140447	140447	chr1	76473937	76498388	+	protein_coding	FALSE	2909	14.323		26.7135	31.2918	29.0027	0.64114	0.751023	0.696082	0.182433	1.1348	0.568215	0.678555		28.3235	29.242	28.7828	0.679782	0.701826	0.690804	0.0335229	1.02351	0.918221	0.957167		Yes	1.1348	Treated	0.678555
ENSRNOG00000001493	B2RYG4_RAT	Kptn	RGD1310341	LOC308107	308107	-	chr1	76460131	76467761	+	protein_coding	FALSE	1578	14.323		309.992	165.367	237.679	13.7154	7.31657	10.516	-0.871317	0.546648	4.0173e-08	2.92078e-07		328.527	228.409	278.468	14.5355	10.1058	12.3207	-0.512153	0.701175	2.89036e-07	2.88827e-06		Yes	1.82933	Untreated	2.92078e-07
ENSRNOG00000001494	Napa	Napa	RGD620855	alpha-SNAP	140673	140673	chr1	76438560	76457231	+	protein_coding	FALSE	1565	14.323		1576.9	1725.42	1651.16	70.3485	76.9746	73.6616	0.128957	1.0935	0.038744	0.0809428		1671.23	1858.84	1765.03	74.5568	82.9265	78.7416	0.152323	1.11136	0.0217273	0.0652828		Yes	1.11136	Treated	0.0652828
ENSRNOG00000001499	Mia	Mia	RGD620883	CD-RAP;Cdrap;LOC100364484;Mia1	81510	81510	chr1	82255153	82257125	-	protein_coding	FALSE	701	14.323		5.19927	1.94235	3.57081	0.517834	0.193453	0.355644	-0.695249	0.617603	0.0916889	NA		5.51048	2.6342	4.07234	0.548829	0.26236	0.405594	-0.439736	0.73727	0.216096	NA		No	1.61916	Untreated	NA
ENSRNOG00000001500	Rab4b	Rab4b	RGD620931	-	50866	50866	chr1	82242919	82254443	-	protein_coding	FALSE	1168	14.323		176.377	158.582	167.48	10.543	9.47935	10.0112	-0.145268	0.904211	0.389539	0.512989		186.967	175.889	181.428	11.176	10.5139	10.845	-0.0829462	0.944128	0.648152	0.786779		Yes	1.10594	Untreated	0.512989
ENSRNOG00000001501	Snrpa	Snrpa	RGD1307416	LOC292729;MGC105915	292729	292729	chr1	82265660	82274283	-	protein_coding	FALSE	1145	14.323		144.981	130.263	137.622	8.84041	7.94295	8.39168	-0.142698	0.905824	0.392316	0.515557		153.648	149.007	151.328	9.36889	9.08587	9.22738	-0.0387916	0.97347	0.825306	0.903075		Yes	1.10397	Untreated	0.515557
ENSRNOG00000001503	Capns1	-	RGD	-	-	-	chr1	85519567	85525920	+	protein_coding	FALSE	783	14.323		1029.71	1036.49	1033.1	91.8164	92.421	92.1187	0.00851319	1.00592	0.890918	0.925707		1091.26	992.536	1041.9	97.3046	88.5014	92.903	-0.136166	0.909934	0.0685549	0.164167		Yes	1.09898	Untreated (?)	0.164167
ENSRNOG00000001506	Tmem35	Tmem35	RGD1303093	RSEP4	308134	308134	chrX	121773571	121784478	+	protein_coding	FALSE	1944	14.323		1268.99	971.372	1120.18	45.5753	34.8863	40.2308	-0.383	0.766841	6.7701e-09	5.41958e-08		1344.74	1013.76	1179.25	48.2958	36.4088	42.3523	-0.397381	0.759235	0.000292827	0.00161114		Yes	1.31711	Untreated	5.41958e-08
ENSRNOG00000001510	-	-	RGD	-	-	-	chr3	55384191	55384649	+	pseudogene	FALSE	456	14.323		1.03981	1.54446	1.29214	0.159205	0.236471	0.197838	0.135823	1.09872	0.709278	NA		1.10253	1.44985	1.27619	0.168807	0.221985	0.195396	0.0722402	1.05135	0.806694	NA		No	1.09872	Treated	NA
ENSRNOG00000001511	D4A0Q2_RAT	-	RGD	-	-	-	chr3	66685189	66686489	-	protein_coding	FALSE	1236	14.323		0	0	0	0	0	0	NA	NA	NA	NA		0	0	0	0	0	0	NA	NA	NA	NA		No	NA	NA	NA
ENSRNOG00000001512	F1M9V3_RAT	-	RGD	-	-	-	chr10	44889370	44890444	-	protein_coding	FALSE	1074	14.323		0	0.397893	0.198946	0	0.0258659	0.012933	0.119659	1.08648	0.447051	NA		0	0	0	0	0	0	NA	NA	NA	NA		No	NA	NA	NA
ENSRNOG00000001514	Cdca7	Cdca7	RGD1309363	LOC311742;MGC112656	311742	311742	chr3	54948492	54959126	+	protein_coding	FALSE	2330	14.323		23.1924	14.4561	18.8243	0.694954	0.433174	0.564064	-0.50874	0.702836	0.162396	0.26089		24.5705	21.3149	22.9427	0.736247	0.638696	0.687471	-0.174392	0.886141	0.552342	0.716913		Yes	1.42281	Untreated	0.26089
ENSRNOG00000001515	Zak	Zak	RGD1561394	LOC311743;MLTK;RGD1561394	311743	-	chr3	54755050	54914353	+	protein_coding	FALSE	2913	14.323		311.923	309.496	310.71	7.47606	7.4179	7.44698	-0.012049	0.991683	0.911052	0.940074		330.554	371.918	351.236	7.92261	8.914	8.41831	0.165208	1.12133	0.0642569	0.156388		Yes	1.12133	Treated (?)	0.156388
ENSRNOG00000001516	Rapgef4	Rapgef4	RGD621886	CAMP-GEFII;CAMPS;Cgef2;Epac2;epac 2	252857	-	chr3	54632328	54717140	+	protein_coding	FALSE	3589	14.323		87.1409	81.9012	84.5211	1.69518	1.59325	1.64421	-0.0873464	0.941252	0.686899	0.777473		92.3628	85.2478	88.8053	1.79676	1.65835	1.72755	-0.106886	0.928591	0.622594	0.769084		Yes	1.0769	Untreated	0.769084
ENSRNOG00000001517	Pdk1	Pdk1	RGD69427	MGC108625	116551	116551	chr3	54292075	54319240	+	protein_coding	FALSE	1579	14.323		838.738	672.025	755.381	37.086	29.7146	33.4003	-0.31412	0.804341	0.000519957	0.00185111		888.797	811.31	850.054	39.2995	35.8732	37.5863	-0.12832	0.914896	0.12909	0.264604		Yes	1.24325	Untreated	0.00185111
ENSRNOG00000001518	Itga6	Itga6	RGD621633	-	114517	114517	chr3	54203295	54272575	+	protein_coding	FALSE	3433	14.323		273.166	478.948	376.057	5.55545	9.74048	7.64797	0.781482	1.7189	8.10444e-07	4.84636e-06		289.481	460.737	375.109	5.88724	9.37012	7.62868	0.642369	1.56089	2.03347e-05	0.000145855		Yes	1.7189	Treated	4.84636e-06
ENSRNOG00000001519	Dlx2	Dlx2	RGD1304853	DLX-5;Dlx5;LOC296499	296499	296499	chr3	53852163	53854092	-	protein_coding	FALSE	1044	14.323		1.15937	0.3824	0.770882	0.0775328	0.0255731	0.051553	-0.202068	0.869304	0.481876	NA		1.23069	0.384115	0.807402	0.0823027	0.0256878	0.0539952	-0.174848	0.885861	0.447781	NA		No	1.15035	Untreated	NA
ENSRNOG00000001520	Dlx1	Dlx1	RGD1309593	LOC296500;MGC189409	296500	296500	chr3	53837051	53841642	+	protein_coding	FALSE	2757	14.323		1.52851	0.382084	0.955297	0.0387077	0.00967583	0.0241918	-0.275493	0.826168	0.363799	NA		1.61931	1.06573	1.34252	0.041007	0.0269884	0.0339977	-0.0956449	0.935854	0.730445	NA		No	1.21041	Untreated	NA
ENSRNOG00000001522	Map1d	Metap1d	RGD1307413	LOC311748;Map1d;Metapl1	311748	311748	chr3	53758751	53832843	+	protein_coding	FALSE	1468	14.323		82.7079	45.2862	63.997	3.93357	2.1538	3.04369	-0.811257	0.569885	6.98858e-05	0.000298086		87.6303	53.6662	70.6483	4.16768	2.55236	3.36002	-0.645021	0.639483	0.00142471	0.00649691		Yes	1.75474	Untreated	0.000298086
ENSRNOG00000001524	Hat1	Hat1	RGD1305716	LOC296501;MGC105743	296501	296501	chr3	53696663	53744328	+	protein_coding	FALSE	1499	14.323		792.535	624.734	708.634	36.9133	29.0977	33.0055	-0.335131	0.792712	0.00587845	0.0159812		839.791	687.178	763.484	39.1143	32.0062	35.5602	-0.279709	0.823757	0.0253551	0.073857		Yes	1.26149	Untreated	0.0159812
ENSRNOG00000001525	Igsf11	Igsf11	RGD1308758	LOC303926;MGC94879	303926	303926	chr11	63501596	63640441	-	protein_coding	FALSE	3632	14.323		703.877	1042.48	873.179	13.5306	20.0396	16.7851	0.536571	1.45052	0.00360325	0.0104022		746.134	871.189	808.662	14.3429	16.7468	15.5449	0.214894	1.16062	0.125755	0.25973		Yes	1.45052	Treated	0.0104022
ENSRNOG00000001527	Cd80	Cd80	RGD2314	B7-1;LOC100360171	25408	25408	chr11	64045340	64070083	-	protein_coding	FALSE	1022	14.323		4.39703	7.67772	6.03738	0.300383	0.524502	0.412443	0.36383	1.28684	0.374507	0.497952		4.66399	2.9521	3.80804	0.31862	0.201672	0.260146	-0.247283	0.842482	0.482769	NA		No	1.28684	Treated (?)	NA
ENSRNOG00000001528	Gap43	Gap43	RGD62071	Basp2;MGC156666	29423	29423	chr11	59989084	60083969	+	protein_coding	FALSE	1481	14.323		766.977	569.397	668.187	36.1571	26.8427	31.4999	-0.413727	0.750681	0.00665069	0.0178267		812.751	649.934	731.343	38.315	30.6394	34.4772	-0.311728	0.805676	0.0141707	0.0457673		Yes	1.33212	Untreated	0.0178267
ENSRNOG00000001531	Chac2	Chac2	RGD1309120	LOC360994;RGD1309120	360994	-	chr14	112115500	112122667	-	protein_coding	FALSE	752	14.323		133.568	99.7246	116.646	12.4008	9.25871	10.8297	-0.406036	0.754694	0.00659497	0.0176881		141.545	103.382	122.463	13.1414	9.59823	11.3698	-0.430575	0.741966	0.00227824	0.0097486		Yes	1.34777	Untreated	0.0097486
ENSRNOG00000001544	Cyyr1	Cyyr1	RGD1359578	LOC304138	304138	-	chr11	25041700	25157303	-	protein_coding	FALSE	784	14.323		46.6062	49.095	47.8506	4.15044	4.37207	4.26126	0.0710785	1.0505	0.745942	0.824295		49.3874	47.603	48.4952	4.39811	4.2392	4.31865	-0.0520342	0.964575	0.81615	0.897004		Yes	1.0505	Treated (?)	0.824295
ENSRNOG00000001547	Agps	Agps	RGD620364	Adap-s;Adps;Ads;LOC100360503	84114	-	chr3	58528668	58547726	+	protein_coding	FALSE	309	14.323		11.6148	21.5636	16.5892	2.62434	4.87225	3.7483	0.678354	1.60031	0.0552864	0.108617		12.313	13.9813	13.1471	2.78209	3.15904	2.97056	0.133853	1.09722	0.675046	0.80485		Yes	1.60031	Treated	0.108617
ENSRNOG00000001548	Nfe2l2	Nfe2l2	RGD620360	nrf2	83619	83619	chr3	58366692	58394118	-	protein_coding	FALSE	2328	14.323		2254.4	2593.78	2424.09	67.6105	77.7887	72.6996	0.199973	1.14868	0.0102728	0.0260775		2388.91	2573.74	2481.32	71.6445	77.1875	74.416	0.105821	1.07611	0.141488	0.282585		Yes	1.14868	Treated	0.0260775
ENSRNOG00000001549	Gabpa	Gabpa	RGD1310802	Nrf-2alpha;Nrf2a	363735	363735	chr11	24323962	24352754	+	protein_coding	FALSE	4828	14.323		1149.84	967.499	1058.67	16.6279	13.991	15.3094	-0.247147	0.842561	0.000496577	0.00177454		1218.53	927.543	1073.04	17.6212	13.4132	15.5172	-0.391413	0.762383	9.4705e-12	1.69344e-10		Yes	1.31168	Untreated	1.69344e-10
ENSRNOG00000001551	Atp5j	Atp5j	RGD621376	-	94271	94271	chr11	24316745	24323800	-	protein_coding	FALSE	573	14.323		946.387	812.871	879.629	115.314	99.0451	107.179	-0.217828	0.859859	0.0129158	0.0317223		1002.95	859.05	931.001	122.206	104.672	113.439	-0.221617	0.857604	0.0058415	0.0217503		Yes	1.16604	Untreated	0.0217503
ENSRNOG00000001554	RGD1563888	RGD1563888	RGD1563888	LOC360692	360692	-	chr11	17446313	17476402	-	protein_coding	FALSE	2750	14.323		132.206	282.661	207.434	3.35648	7.17628	5.26638	1.04958	2.06993	2.34317e-11	2.54624e-10		140.08	175.722	157.901	3.55639	4.46129	4.00884	0.304166	1.2347	0.0592479	0.146472		Yes	2.06993	Treated	2.54624e-10
ENSRNOG00000001555	Btg3	Btg3	RGD2226	LOC360251	54230	54230	chr11	17241630	17257841	-	protein_coding	FALSE	1322	14.323		400.429	576.507	488.468	21.1476	30.4466	25.7971	0.516481	1.43046	7.50915e-07	4.51029e-06		424.34	455.802	440.071	22.4104	24.0719	23.2412	0.10122	1.07268	0.280367	0.45929		Yes	1.43046	Treated	4.51029e-06
ENSRNOG00000001556	LOC100360986	Hnrnpa3-ps1	RGD2321074	LOC100360986	100360986	-	chr3	58352020	58356801	+	protein_coding	FALSE	1199	14.323		1183.17	1556.61	1369.89	68.8959	90.6416	79.7687	0.386908	1.30759	0.0013841	0.004467		1253.67	1489.01	1371.34	73.0015	86.7052	79.8534	0.242685	1.18319	0.0178071	0.0552389		Yes	1.30759	Treated	0.004467
ENSRNOG00000001557	Cxadr	Cxadr	RGD619794	CAR;Car1;MGC109536;rCAR	89843	89843	chr11	17193504	17241547	+	protein_coding	FALSE	1614	14.323		306.148	681.57	493.859	13.2432	29.4831	21.3632	1.14027	2.20423	3.19984e-39	1.66118e-37		324.451	464.266	394.359	14.035	20.083	17.059	0.508209	1.42228	2.29003e-09	3.09663e-08		Yes	2.20423	Treated	1.66118e-37
ENSRNOG00000001559	Mtx2	Mtx2	RGD1306473	LOC288150;MGC106000	288150	288150	chr3	57460899	57523378	+	protein_coding	FALSE	1212	14.323		559.786	491.361	525.574	32.2467	28.3051	30.2759	-0.187017	0.87842	0.0367034	0.0771794		593.242	615.945	604.593	34.174	35.4817	34.8279	0.0515651	1.03639	0.482583	0.658951		Yes	1.13841	Untreated (?)	0.0771794
ENSRNOG00000001560	-	-	RGD	-	-	-	chr11	16590409	16591471	+	pseudogene	FALSE	1056	14.323		1.46721	1.56059	1.5139	0.0970048	0.103179	0.100092	0.0333239	1.02337	0.929562	NA		1.55494	1.48405	1.5195	0.102806	0.0981186	0.100462	-0.0123233	0.991495	0.968948	NA		No	1.02337	Treated (?)	NA
ENSRNOG00000001566	LOC100363793	LOC100363384	RGD2323160	-	100363384	-	chr11	28744018	28744222	-	protein_coding	FALSE	204	14.323		0	0	0	0	0	0	NA	NA	NA	NA		0	0	0	0	0	0	NA	NA	NA	NA		No	NA	NA	NA
ENSRNOG00000001567	-	-	RGD	-	-	-	chr11	28649304	28649520	-	pseudogene	FALSE	168	14.323		0	0	0	0	0	0	NA	NA	NA	NA		0	0	0	0	0	0	NA	NA	NA	NA		No	NA	NA	NA
ENSRNOG00000001570	LOC100364664	LOC100363136	RGD2324754	-	100363136	100363136	chr11	28546254	28546782	-	protein_coding	FALSE	528	14.323		0	0	0	0	0	0	NA	NA	NA	NA		0	0	0	0	0	0	NA	NA	NA	NA		No	NA	NA	NA
ENSRNOG00000001571	Cldn8	Cldn8	RGD1308575	LOC304124;MGC124857	304124	-	chr11	28421181	28421859	-	protein_coding	FALSE	678	14.323		0	0	0	0	0	0	NA	NA	NA	NA		0	0	0	0	0	0	NA	NA	NA	NA		No	NA	NA	NA
ENSRNOG00000001572	Hoxd1	Hoxd1	RGD1309179	LOC288151	288151	288151	chr3	57377838	57379978	+	protein_coding	FALSE	1830	14.323		0	0	0	0	0	0	NA	NA	NA	NA		0	0	0	0	0	0	NA	NA	NA	NA		No	NA	NA	NA
ENSRNOG00000001573	Usp25	Usp25	RGD1309003	LOC304150	304150	304150	chr11	15799828	15907792	+	protein_coding	FALSE	4531	14.323		1313.26	2303.73	1808.5	20.2359	35.498	27.8669	0.805655	1.74794	6.56978e-32	2.57342e-30		1391.69	1678.51	1535.1	21.4444	25.864	23.6542	0.269017	1.20499	4.40015e-05	0.000293324		Yes	1.74794	Treated	2.57342e-30
ENSRNOG00000001574	-	-	RGD	-	-	-	chr11	27948256	27949549	+	retrotransposed	FALSE	1293	14.323		9.6622	10.4443	10.0533	0.521727	0.563959	0.542843	0.0851927	1.06083	0.817548	0.876036		10.2397	11.7334	10.9865	0.552909	0.633565	0.593237	0.144674	1.10548	0.655686	0.791877		Yes	1.10548	Treated	0.791877
ENSRNOG00000001575	Grik1	Grik1	RGD2732	GluK1;GluR-5;GluR5	29559	29559	chr11	27703874	28106265	-	protein_coding	FALSE	3373	14.323		0.306313	0	0.153157	0.00634038	0	0.00317019	-0.086707	0.94167	0.546457	NA		0.323973	0.699816	0.511895	0.00670593	0.0144855	0.0105957	0.0720268	1.05119	0.683225	NA		No	1.06194	Untreated (?)	NA
ENSRNOG00000001577	Hoxd3	Hoxd3	RGD1588601	Hox4r6;Hoxd3_mapped	288152	-	chr3	57358584	57361651	+	protein_coding	FALSE	1299	14.323		0	0	0	0	0	0	NA	NA	NA	NA		0	0	0	0	0	0	NA	NA	NA	NA		No	NA	NA	NA
ENSRNOG00000001578	Hoxd4	Hoxd4	RGD1309690	LOC288153	288153	288153	chr3	57326879	57343942	+	protein_coding	FALSE	2706	14.323		0	0	0	0	0	0	NA	NA	NA	NA		0	0.715822	0.357911	0	0.018469	0.0092345	0.208595	1.15556	0.246816	NA		No	NA	NA	NA
ENSRNOG00000001580	D4ACE0_RAT	Hoxd9	RGD1582908	LOC366083;LOC688999;MGC189507	688999	-	chr3	57312191	57314509	+	protein_coding	FALSE	1807	14.323		0.306313	0	0.153157	0.0118351	0	0.00591757	-0.086707	0.94167	0.546457	NA		0.323973	0	0.161987	0.0125175	0	0.00625875	-0.0713919	0.951719	0.530136	NA		No	1.06194	Untreated	NA
ENSRNOG00000001581	Hoxd10	Hoxd10	RGD1306511	LOC303991	303991	303991	chr3	57306063	57309273	+	protein_coding	FALSE	1848	14.323		0	0	0	0	0	0	NA	NA	NA	NA		0	0	0	0	0	0	NA	NA	NA	NA		No	NA	NA	NA
ENSRNOG00000001582	Bach1	Bach1;LOC100911490	RGD1306693;RGD6492873	LOC304127;	304127;100911490	-	chr11	27467206	27500173	+	protein_coding	FALSE	3232	14.323		1065.8	1880.8	1473.3	23.0234	40.6291	31.8262	0.805961	1.74831	3.19996e-14	4.69586e-13		1129.66	1452.65	1291.15	24.403	31.3801	27.8916	0.355697	1.2796	0.00062067	0.0031175		Yes	1.74831	Treated	4.69586e-13
ENSRNOG00000001584	LOC304131	Map3k7cl	RGD1359474	LOC304131	304131	304131	chr11	27316514	27360820	+	protein_coding	FALSE	1648	14.323		13.8904	26.017	19.9537	0.588469	1.10221	0.845341	0.744118	1.67495	0.0148084	0.0356943		14.7156	21.5826	18.1491	0.623427	0.914351	0.768889	0.425333	1.34288	0.150477	0.295499		Yes	1.67495	Treated	0.0356943
ENSRNOG00000001585	Nrip1	Nrip1	RGD1311850	LOC304157;RIP140	304157	304157	chr11	15070157	15073646	-	protein_coding	FALSE	3489	14.323		1811.55	1238.91	1525.23	36.2505	24.7916	30.5211	-0.543883	0.685922	4.06302e-17	7.40281e-16		1919.74	1181.23	1550.49	38.4155	23.6375	31.0265	-0.693488	0.618357	1.03912e-25	4.70046e-24		Yes	1.61719	Untreated	4.70046e-24
ENSRNOG00000001587	Hoxd12	Hoxd12	RGD1309797	LOC366082	366082	366082	chr3	57290418	57291383	+	protein_coding	FALSE	837	14.323		0	0	0	0	0	0	NA	NA	NA	NA		0	0	0	0	0	0	NA	NA	NA	NA		No	NA	NA	NA
ENSRNOG00000001588	Hoxd13	Hoxd13	RGD1308417	LOC288154	288154	288154	chr3	57283680	57286998	+	protein_coding	FALSE	2484	14.323		0	0	0	0	0	0	NA	NA	NA	NA		0	0	0	0	0	0	NA	NA	NA	NA		No	NA	NA	NA
ENSRNOG00000001589	D4ACC8_RAT	Evx2	RGD1305594	LOC288155	288155	288155	chr3	57271603	57274916	-	protein_coding	FALSE	1062	14.323		0	0	0	0	0	0	NA	NA	NA	NA		0	0	0	0	0	0	NA	NA	NA	NA		No	NA	NA	NA
ENSRNOG00000001591	D4ACC7_RAT	-	RGD	-	-	-	chr8	88843583	88844077	+	protein_coding	FALSE	399	14.323		0.24501	1.16206	0.703536	0.0428723	0.20334	0.123106	0.280589	1.21469	0.332251	NA		0.259612	0.349908	0.30476	0.0454274	0.0612276	0.0533275	0.0186862	1.01304	0.905429	NA		No	1.21469	Treated	NA
ENSRNOG00000001592	Cct8	Cct8	RGD1305452	LOC288305	288305	288305	chr11	27233710	27245369	-	protein_coding	FALSE	2470	14.323		3247.79	3647.2	3447.5	91.803	103.093	97.448	0.165928	1.12189	0.0106708	0.0269328		3441.72	4068.41	3755.06	97.2847	114.999	106.142	0.238917	1.18011	0.000604205	0.00304992		Yes	1.18011	Treated	0.00304992
ENSRNOG00000001593	Lnp	Lnp	RGD1312042	LOC362151	362151	362151	chr3	57137229	57198818	-	protein_coding	FALSE	1511	14.323		539.368	500.974	520.171	24.9222	23.1482	24.0352	-0.107223	0.928373	0.154308	0.250312		571.595	603.531	587.563	26.4113	27.887	27.1491	0.0770107	1.05483	0.357711	0.541358		Yes	1.07715	Untreated (?)	0.250312
ENSRNOG00000001595	F1LVS8_RAT	-	RGD	-	-	-	chr3	57072189	57073530	+	protein_coding	FALSE	1320	14.323		1.46721	1.92686	1.69703	0.0776038	0.101916	0.0897599	0.150229	1.10975	0.701867	NA		1.55494	5.09737	3.32616	0.0822445	0.269611	0.175928	0.689734	1.61299	0.0525413	NA		No	1.61299	Treated	NA
ENSRNOG00000001596	AT5G3_RAT	Atp5g3	RGD620052	-	114630	114630	chr3	56511749	56514124	-	protein_coding	FALSE	624	14.323		1364.24	1572.42	1468.33	152.641	175.934	164.287	0.20231	1.15054	0.0278082	0.0611289		1445.67	1523.69	1484.68	161.752	170.482	166.117	0.0744703	1.05297	0.279578	0.458344		Yes	1.15054	Treated	0.0611289
ENSRNOG00000001597	Atf2	Atf2	RGD621862	RATF2	81647	81647	chr3	56427232	56496473	-	protein_coding	FALSE	1704	14.323		1080.33	1031.85	1056.09	44.2641	42.278	43.2711	-0.0671893	0.954496	0.275898	0.39341		1144.88	1117.67	1131.27	46.909	45.7942	46.3516	-0.0340632	0.976666	0.717063	0.832441		Yes	1.04767	Untreated	0.39341
ENSRNOG00000001598	Usp16	Usp16	RGD1307192	LOC288306	288306	288306	chr11	27204765	27233879	+	protein_coding	FALSE	2888	14.323		1270.93	1926.92	1598.92	30.7249	46.5835	38.6542	0.594955	1.51043	5.58361e-14	7.99264e-13		1346.75	2089.84	1718.3	32.5579	50.5222	41.5401	0.62392	1.54106	9.78423e-12	1.74543e-10		Yes	1.54106	Treated	7.99264e-13
ENSRNOG00000001599	Rwdd2b	Rwdd2b	RGD1305062	LOC304132;RGD1305062	304132	304132	chr11	27189246	27197900	-	protein_coding	FALSE	2145	14.323		182.845	108.708	145.777	5.95143	3.53836	4.74489	-0.7267	0.604285	3.73415e-08	2.72275e-07		193.779	165.875	179.827	6.30733	5.39907	5.8532	-0.214246	0.861996	0.112888	0.239267		Yes	1.65485	Untreated	2.72275e-07
ENSRNOG00000001601	D4ACA9_RAT	-	RGD	-	-	-	chr11	46382794	46383091	+	protein_coding	FALSE	297	14.323		0	0	0	0	0	0	NA	NA	NA	NA		0	0	0	0	0	0	NA	NA	NA	NA		No	NA	NA	NA
ENSRNOG00000001602	Rnf160	Ltn1	RGD1311238	LOC288308;Rnf160;Zfp294;Znf294	288308	288308	chr11	27126257	27184111	-	protein_coding	FALSE	6669	14.323		2804.67	2575.29	2689.98	29.362	26.9607	28.1614	-0.121777	0.919055	0.104521	0.183171		2972.09	2767.09	2869.59	31.1148	28.9687	30.0418	-0.101777	0.931884	0.134803	0.273147		Yes	1.08807	Untreated	0.183171
ENSRNOG00000001603	D4ACA2_RAT	N6amt1	RGD1311843	Hemk2;LOC288309;RGD1311843	288309	288309	chr11	27107112	27119291	+	protein_coding	FALSE	652	14.323		71.6596	44.6609	58.1602	7.67349	4.7824	6.22794	-0.631264	0.645611	0.00475301	0.0132666		75.959	57.5517	66.7553	8.13388	6.16277	7.14833	-0.366944	0.775423	0.0761119	0.177809		Yes	1.54892	Untreated	0.0132666
ENSRNOG00000001606	Adamts5	Adamts5	RGD735196	-	304135	304135	chr11	25503379	25548851	-	protein_coding	FALSE	2784	14.323		266.064	202.816	234.44	6.67241	5.08625	5.87933	-0.376582	0.77026	0.0121529	0.0301416		281.974	288.673	285.324	7.07142	7.23941	7.15542	0.0344955	1.0242	0.778326	0.872982		Yes	1.29826	Untreated (?)	0.0301416
ENSRNOG00000001607	Adamts1	Adamts1	RGD621241	-	79252	79252	chr11	25434264	25443144	-	protein_coding	FALSE	4368	14.323		4824.07	3254.26	4039.16	77.1076	52.0158	64.5617	-0.559436	0.678567	1.811e-08	1.37059e-07		5111.69	4738.9	4925.3	81.7049	75.7462	78.7256	-0.105916	0.929215	0.398852	0.583349		Yes	1.47369	Untreated	1.37059e-07
ENSRNOG00000001608	Fam55c	Nxpe3	RGD1584648	Fam55c;LOC681096	681096	681096	chr11	45714386	45770951	+	protein_coding	FALSE	3137	14.323		40.8526	43.6915	42.272	0.909224	0.972408	0.940816	0.092762	1.06641	0.689345	0.779236		43.2927	42.9842	43.1385	0.963533	0.956665	0.960099	-0.00860856	0.994051	0.9677	0.98179		Yes	1.06641	Treated (?)	0.779236
ENSRNOG00000001609	Cep97	Cep97	RGD1307400	LOC304007;Lrriq2;RGD1307400	304007	304007	chr11	45658902	45687089	+	protein_coding	FALSE	2847	14.323		301.893	198.211	250.052	7.4034	4.86079	6.13209	-0.596897	0.661174	4.58238e-09	3.77035e-08		319.915	232.358	276.137	7.84537	5.69819	6.77178	-0.451387	0.731339	9.19116e-06	7.04826e-05		Yes	1.51246	Untreated	3.77035e-08
ENSRNOG00000001611	Rpl24	Rpl24	RGD621191	L30	64307	64307	chr11	45628842	45634182	-	protein_coding	FALSE	531	14.323		2742.57	2969.2	2855.89	360.603	390.402	375.502	0.110783	1.07981	0.432894	0.555181		2906.33	3105.3	3005.82	382.135	408.296	395.215	0.0930206	1.0666	0.365349	0.548547		Yes	1.07981	Treated	0.548547
ENSRNOG00000001613	Zbtb11	Zbtb11	RGD1308275	LOC304010	304010	304010	chr11	45591190	45625950	-	protein_coding	FALSE	4883	14.323		1571.88	1515.55	1543.71	22.4749	21.6695	22.0722	-0.0523376	0.964372	0.316924	0.437723		1665.75	1896.2	1780.97	23.817	27.1122	25.4646	0.184359	1.13631	0.0443968	0.116383		Yes	1.13631	Treated (?)	0.116383
ENSRNOG00000001616	Senp7	Senp7	RGD1305510	LOC288167	288167	288167	chr11	45390457	45539624	-	protein_coding	FALSE	4982	14.323		2034.65	993.864	1514.26	28.5136	13.928	21.2208	-1.01749	0.493975	1.07222e-23	2.90765e-22		2156.03	1389.37	1772.7	30.2146	19.4707	24.8426	-0.616188	0.652392	1.80109e-07	1.84342e-06		Yes	2.02439	Untreated	2.90765e-22
ENSRNOG00000001618	Ripk4	Ripk4	RGD1311691	LOC304053	304053	304053	chr11	37767795	37790029	-	protein_coding	FALSE	3586	14.323		5.62229	8.18375	6.90302	0.109463	0.159334	0.134399	0.341883	1.26741	0.396575	0.519862		5.95988	3.96762	4.96375	0.116036	0.0772477	0.0966419	-0.231477	0.851762	0.516539	NA		No	1.26741	Treated (?)	NA
ENSRNOG00000001620	D3ZUH8_RAT	Prdm15	RGD1310055	LOC304054	304054	304054	chr11	37809829	37867635	-	protein_coding	FALSE	6292	14.323		353.027	228.862	290.944	3.91729	2.53951	3.2284	-0.61735	0.651867	9.45234e-11	9.6102e-10		374.103	284.59	329.347	4.15115	3.15789	3.65452	-0.384186	0.766211	0.000597402	0.00302261		Yes	1.53405	Untreated	9.6102e-10
ENSRNOG00000001621	C2cd2	C2cd2	RGD735112	MGC72630;RGD735112	304055	304055	chr11	37873369	37935054	-	protein_coding	FALSE	3754	14.323		239.49	378.633	309.062	4.4541	7.0419	5.748	0.644505	1.5632	2.06114e-07	1.34386e-06		253.807	263.579	258.693	4.72037	4.90211	4.81124	0.0522283	1.03687	0.597853	0.750538		Yes	1.5632	Treated	1.34386e-06
ENSRNOG00000001622	Impg2	Impg2	RGD708358	Pg10.2	245919	245919	chr11	45267157	45385026	-	protein_coding	FALSE	4382	14.323		18675.4	11891.1	15283.2	297.553	189.459	243.506	-0.646489	0.638833	4.50471e-20	9.95437e-19		19790.8	11583.6	15687.2	315.324	184.56	249.942	-0.762987	0.589275	2.6525e-21	9.59888e-20		Yes	1.697	Untreated	9.59888e-20
ENSRNOG00000001623	Znf295	Zfp295	RGD1310841	LOC304056;Znf295	304056	304056	chr11	37960561	37973333	-	protein_coding	FALSE	3992	14.323		597.268	770.47	683.869	10.4459	13.4751	11.9605	0.362562	1.28571	1.30406e-06	7.52214e-06		632.969	863.115	748.042	11.0703	15.0954	13.0828	0.441023	1.35757	6.66412e-09	8.45475e-08		Yes	1.35757	Treated	8.45475e-08
ENSRNOG00000001627	F1M9R3_RAT	Abi3bp	RGD1562717	LOC363767;RGD1562717	363767	363767	chr11	44853486	45018660	-	protein_coding	FALSE	4480	14.323		829.11	831.989	830.549	12.9211	12.966	12.9436	0.00427936	1.00297	0.97338	0.982682		878.475	918.58	898.527	13.6904	14.3154	14.0029	0.0613677	1.04345	0.676918	0.805928		Yes	1.04345	Treated	0.805928
ENSRNOG00000001628	Pcp4	Pcp4	RGD3271	PEPZ19;pep-19	25510	-	chr11	36828272	36889380	+	protein_coding	FALSE	638	14.323		24.3487	13.8856	19.1172	2.66454	1.51953	2.09203	-0.668019	0.62937	0.0356712	0.0752829		25.8006	26.2457	26.0231	2.82342	2.87212	2.84777	0.0119649	1.00833	0.964561	0.980016		Yes	1.58889	Untreated (?)	0.0752829
ENSRNOG00000001629	Wrb	Wrb	RGD735104	-	288233	288233	chr11	36453284	36467216	+	protein_coding	FALSE	2405	14.323		846.312	726.633	786.473	24.5687	21.0944	22.8315	-0.219962	0.858588	0.00341839	0.00992147		896.901	844.14	870.52	26.0373	24.5056	25.2714	-0.087253	0.941313	0.25754	0.433242		Yes	1.1647	Untreated	0.00992147
ENSRNOG00000001632	D4AAI9_RAT	Brwd1	RGD1309030	LOC304061;Wdr9	304061	304061	chr11	36295800	36386151	-	protein_coding	FALSE	7545	14.323		2924.4	2907.81	2916.1	27.061	26.9075	26.9842	-0.00817611	0.994349	0.8893	0.924806		3098.99	3199.64	3149.31	28.6765	29.6079	29.1422	0.0456431	1.03214	0.59352	0.747879		Yes	1.03214	Treated (?)	0.747879
ENSRNOG00000001633	Tfg	LOC102546978;Tfg	RGD7530145;RGD1309751	;LOC360709	102546978;360709	-	chr11	44826797	44853091	+	protein_coding	FALSE	1938	14.323		1559.07	1731.22	1645.15	56.1664	62.3685	59.2675	0.149225	1.10897	0.0248568	0.0556908		1652.14	1708.13	1680.13	59.5195	61.5365	60.528	0.0472309	1.03328	0.563361	0.724839		Yes	1.10897	Treated	0.0556908
ENSRNOG00000001634	Gpr128	-	RGD	-	-	304014	chr11	44754924	44817439	+	protein_coding	FALSE	2736	14.323		6.7234	5.00061	5.86201	0.171569	0.127606	0.149588	-0.236422	0.848848	0.559258	0.671455		7.12677	3.70213	5.41445	0.181862	0.0944716	0.138167	-0.462665	0.725644	0.200608	0.36546		Yes	1.37809	Untreated	0.36546
ENSRNOG00000001640	Tomm70a	Tomm70a	RGD1303049	MGC112570;TOM70	304017	304017	chr11	44302535	44341250	-	protein_coding	FALSE	2263	14.323		1356.91	1278.39	1317.65	41.8633	39.4407	40.652	-0.0863764	0.941886	0.113841	0.196204		1438.01	1301.65	1369.83	44.3654	40.1583	42.2618	-0.142418	0.905999	0.0353645	0.0968827		Yes	1.10375	Untreated	0.0968827
ENSRNOG00000001642	D4AAH9_RAT	Tbc1d23	RGD1307925	LOC304019;RGD1307925	304019	304019	chr11	44226742	44285320	+	protein_coding	FALSE	3619	14.323		1600.87	1428.53	1514.7	30.884	27.5592	29.2216	-0.163268	0.893	0.0253001	0.0565337		1696.38	1522.45	1609.42	32.7266	29.3712	31.0489	-0.153418	0.899118	0.0856134	0.194855		Yes	1.11982	Untreated	0.0565337
ENSRNOG00000001643	D4AAH6_RAT	Psmg1	RGD1305454	Dscr2;LOC288236	288236	288236	chr11	36283569	36293003	-	protein_coding	FALSE	981	14.323		393.947	278.649	336.298	28.0372	19.8314	23.9343	-0.490543	0.711757	1.21416e-05	5.97194e-05		417.468	335.119	376.294	29.7112	23.8504	26.7808	-0.310295	0.806477	0.00281492	0.011696		Yes	1.40497	Untreated	5.97194e-05
ENSRNOG00000001644	Tmem30c	Tmem30c	RGD1306090	LOC288175;RGD1306090	288175	288175	chr11	44077492	44094851	+	protein_coding	FALSE	1219	14.323		4.83339	0.795786	2.81459	0.276831	0.0455783	0.161205	-0.922444	0.527615	0.0227877	NA		5.12026	0.699816	2.91004	0.293261	0.0400817	0.166671	-0.82867	0.563048	0.0162938	NA		No	1.89532	Untreated	NA
ENSRNOG00000001645	RGD1565927	Filip1l	RGD1565927	LOC304020;RGD1565927	304020	-	chr11	43790256	43859932	-	protein_coding	FALSE	3390	14.323		130.028	126.806	128.417	2.67795	2.61159	2.64477	-0.0366572	0.974911	0.792121	0.858802		137.793	140.397	139.095	2.83787	2.89151	2.86469	0.0229129	1.01601	0.873984	0.931535		Yes	1.02573	Untreated (?)	0.858802
ENSRNOG00000001647	Ets2	Ets2	RGD1584977	Ets2_mapped	304063	304063	chr11	36017638	36028857	+	protein_coding	FALSE	1413	14.323		319.537	496.465	408.001	15.7886	24.5308	20.1597	0.608058	1.52421	0.000196634	0.000770823		338.659	411.771	375.215	16.7335	20.346	18.5398	0.271487	1.20705	0.0204147	0.0619576		Yes	1.52421	Treated	0.000770823
ENSRNOG00000001651	Dcbld2	Dcbld2	RGD620543	Esdn	155696	155696	chr11	42941794	42980244	-	protein_coding	FALSE	2141	14.323		428.786	385.555	407.17	13.9827	12.5729	13.2778	-0.148941	0.901913	0.150983	0.246253		454.437	401.359	427.898	14.8191	13.0883	13.9537	-0.173212	0.886866	0.0595772	0.147071		Yes	1.12757	Untreated	0.147071
ENSRNOG00000001652	Erg	Erg	RGD621108	-	170909	170909	chr11	35655475	35760055	-	protein_coding	FALSE	1998	14.323		120.682	114.13	117.406	4.2171	3.98813	4.10262	-0.0735222	0.950315	0.701279	0.788748		127.921	119.808	123.864	4.47005	4.18655	4.3283	-0.08613	0.942046	0.632236	0.775323		Yes	1.06152	Untreated	0.775323
ENSRNOG00000001653	St3gal6	St3gal6	RGD1303279	Siat10	304023	304023	chr11	42893711	42937784	+	protein_coding	FALSE	2104	14.323		360.997	314.602	337.799	11.9791	10.4395	11.2093	-0.193887	0.874247	0.0784029	0.144711		382.521	339.322	360.921	12.6933	11.2598	11.9766	-0.168035	0.890054	0.0998214	0.218237		Yes	1.14384	Untreated	0.144711
ENSRNOG00000001654	Cpox	Cpox	RGD1311817	COX;LOC304024;MGC124847	304024	304024	chr11	42748708	42758686	-	protein_coding	FALSE	2748	14.323		240.377	223.526	231.952	6.10721	5.67907	5.89314	-0.103227	0.930948	0.487702	0.606985		254.733	249.264	251.999	6.47195	6.333	6.40247	-0.0334285	0.977096	0.781526	0.874312		Yes	1.07417	Untreated	0.606985
ENSRNOG00000001656	Kcnj15	Kcnj15	RGD621662	Kir4.2	170847	170847	chr11	35577082	35594291	+	protein_coding	FALSE	1486	14.323		24.1497	18.6132	21.3815	1.13464	0.874517	1.00458	-0.316925	0.802779	0.314502	0.435074		25.6025	27.945	26.7738	1.2029	1.31296	1.25793	0.0962397	1.06898	0.747605	0.853071		Yes	1.24567	Untreated (?)	0.435074
ENSRNOG00000001657	Cldnd1	Cldnd1	RGD1359273	MGC94479	288182	288182	chr11	42694733	42700946	-	protein_coding	FALSE	2006	14.323		662.717	1078.01	870.363	23.0655	37.5195	30.2925	0.694773	1.61863	2.54915e-18	5.07786e-17		702.311	911.13	806.721	24.4436	31.7114	28.0775	0.369919	1.29228	4.62231e-06	3.7469e-05		Yes	1.61863	Treated	5.07786e-17
ENSRNOG00000001658	IRK6_RAT	Kcnj6	RGD2959	LOC360252	25743	-	chr11	35025115	35117042	-	protein_coding	FALSE	6022	14.323		1.22525	0.3824	0.803826	0.0142053	0.00443346	0.00931939	-0.124258	0.917476	0.585209	NA		1.29589	0.365914	0.830904	0.0150243	0.00424233	0.00963332	-0.117362	0.921872	0.533081	NA		No	1.08995	Untreated	NA
ENSRNOG00000001662	Dyrk1a	Dyrk1a	RGD2528	Dyrk;PSK47	25255	-	chr11	34879732	34971000	+	protein_coding	FALSE	2838	14.323		1867.35	2299.07	2083.21	45.9388	56.5595	51.2491	0.299193	1.23046	8.51536e-09	6.72664e-08		1978.84	2598.53	2288.69	48.6816	63.9266	56.3041	0.390644	1.31098	4.02206e-10	5.98154e-09		Yes	1.31098	Treated	5.98154e-09
ENSRNOG00000001675	-	-	RGD	-	-	-	chr11	41893018	41893934	+	pseudogene	FALSE	915	14.323		0	0.3824	0.1912	0	0.0291785	0.0145892	0.117376	1.08476	0.451661	NA		0	0	0	0	0	0	NA	NA	NA	NA		No	NA	NA	NA
ENSRNOG00000001679	Gabrr3	Gabrr3	RGD621564	Loc192258	192258	192258	chr11	41667753	41720246	-	protein_coding	FALSE	1861	14.323		0	0	0	0	0	0	NA	NA	NA	NA		0	0	0	0	0	0	NA	NA	NA	NA		No	NA	NA	NA
ENSRNOG00000001680	Mina	-	RGD	-	-	-	chr11	41626341	41649489	-	protein_coding	FALSE	1990	14.323		484.921	244.739	364.83	17.0131	8.5865	12.7998	-0.975632	0.508517	2.80843e-25	8.25057e-24		513.913	284.84	399.377	18.0303	9.99341	14.0119	-0.838714	0.559142	4.98239e-19	1.55497e-17		Yes	1.9665	Untreated	8.25057e-24
ENSRNOG00000001681	Dscr3	Dscr3	RGD1306879	LOC360703	360703	360703	chr11	34778322	34803060	-	protein_coding	FALSE	688	14.323		251.377	184.514	217.945	25.5096	18.7244	22.117	-0.437111	0.738612	0.000215547	0.000837601		266.433	229.751	248.092	27.0375	23.315	25.1762	-0.207644	0.86595	0.0627571	0.153253		Yes	1.35389	Untreated	0.000837601
ENSRNOG00000001682	Ttc3	Ttc3	RGD1308654	LOC360702	360702	360702	chr11	34617071	34659047	+	protein_coding	FALSE	1591	14.323		1503.69	1404.22	1453.96	65.9864	61.6215	63.8039	-0.0975838	0.934597	0.286936	0.404959		1593.34	1409.88	1501.61	69.9206	61.8699	65.8953	-0.174021	0.886369	0.0442091	0.116071		Yes	1.1282	Untreated	0.116071
ENSRNOG00000001684	Dscr6	Ripply3	RGD1308788	Dscr6;LOC288239	288239	288239	chr11	34575082	34583180	+	protein_coding	FALSE	1430	14.323		10.5229	11.2897	10.9063	0.513766	0.551206	0.532486	0.071319	1.05068	0.850584	0.898537		11.1478	11.3675	11.2576	0.544276	0.555001	0.549639	0.022945	1.01603	0.944196	0.971094		Yes	1.05068	Treated	0.898537
ENSRNOG00000001685	D4AA39_RAT	-	RGD	-	-	-	chr11	34460101	34460353	+	protein_coding	FALSE	252	14.323		0	0	0	0	0	0	NA	NA	NA	NA		0	0	0	0	0	0	NA	NA	NA	NA		No	NA	NA	NA
ENSRNOG00000001686	Hlcs	Hlcs	RGD1565360	LOC288240;RGD1565360	288240	-	chr11	34382009	34525999	-	protein_coding	FALSE	2273	14.323		200.796	181.36	191.078	6.16769	5.57067	5.86918	-0.14306	0.905596	0.284288	0.402007		212.834	191.626	202.23	6.53742	5.88601	6.21172	-0.14552	0.904054	0.258044	0.433754		Yes	1.10613	Untreated	0.402007
ENSRNOG00000001687	Crybg3	Crybg3	RGD1305628	LOC288204;RGD1305628	288204	-	chr11	41564148	41625620	+	protein_coding	FALSE	3728	14.323		871.94	630.789	751.365	16.3296	11.8134	14.0715	-0.459756	0.727109	4.73341e-05	0.000209012		924.034	558.566	741.3	17.3052	10.4608	13.883	-0.715336	0.609063	3.59145e-14	8.00388e-13		Yes	1.64187	Untreated	8.00388e-13
ENSRNOG00000001688	Sim2	Sim2	RGD1308016	LOC304071	304071	304071	chr11	34335644	34376925	+	protein_coding	FALSE	4148	14.323		0	0	0	0	0	0	NA	NA	NA	NA		0	0	0	0	0	0	NA	NA	NA	NA		No	NA	NA	NA
ENSRNOG00000001689	B1WC73_RAT	Arl6	RGD1305535	LOC363760	363760	363760	chr11	41473810	41499692	+	protein_coding	FALSE	1418	14.323		2818.57	1264.36	2041.47	138.777	62.2532	100.515	-1.1288	0.457295	2.80134e-19	5.90618e-18		2986.52	1318.65	2152.59	147.047	64.9262	105.986	-1.15436	0.449267	8.73205e-29	4.6405e-27		Yes	2.22585	Untreated	4.6405e-27
ENSRNOG00000001691	Cldn14	Cldn14	RGD1309165	LOC304073;MGC109472	304073	304073	chr11	34142137	34151928	-	protein_coding	FALSE	1416	14.323		0	0.764168	0.382084	0	0.0376783	0.0188392	0.180934	1.13362	0.344644	NA		0	0.365914	0.182957	0	0.0180419	0.00902093	0.0856405	1.06116	0.472602	NA		No	1.13362	Treated	NA
ENSRNOG00000001692	Chaf1b	Chaf1b	RGD1307634	LOC288242	288242	288242	chr11	34110847	34130925	+	protein_coding	FALSE	1930	14.323		8.80456	7.76973	8.28715	0.318505	0.28107	0.299788	-0.128158	0.914999	0.729465	0.811892		9.33211	10.2129	9.77252	0.337589	0.369453	0.353521	0.0957728	1.06864	0.774463	0.870255		Yes	1.0929	Untreated (?)	0.811892
ENSRNOG00000001694	F1LWW4_RAT	-	RGD	-	-	-	chr11	41204372	41205382	+	protein_coding	FALSE	987	14.323		0	0	0	0	0	0	NA	NA	NA	NA		0	0	0	0	0	0	NA	NA	NA	NA		No	NA	NA	NA
ENSRNOG00000001699	Setd4	Setd4	RGD619899	Rda279	245975	245975	chr11	33765399	33785529	-	protein_coding	FALSE	1699	14.323		391.057	374.961	383.009	16.0699	15.4084	15.7392	-0.0577146	0.960785	0.535458	0.649776		414.455	391.012	402.734	17.0314	16.068	16.5497	-0.0821689	0.944636	0.450993	0.631298		Yes	1.05861	Untreated	0.631298
ENSRNOG00000001700	Dfnb31	Dfnb31	RGD631330	Cip98;Whrn	313255	313255	chr5	80382664	80464817	-	protein_coding	FALSE	3063	14.323		693.855	1861.88	1277.87	15.8157	42.4396	29.1276	1.37791	2.59891	5.73524e-21	1.31928e-19		735.43	2331.69	1533.56	16.7633	53.1484	34.9559	1.61424	3.0615	2.06061e-38	1.63975e-36		Yes	3.0615	Treated	1.63975e-36
ENSRNOG00000001701	Cbr3	Cbr3	RGD1309728	LOC304078	304078	304078	chr11	33913960	33922221	+	protein_coding	FALSE	1175	14.323		16.9306	41.7036	29.3171	1.00601	2.478	1.742	1.10533	2.15147	0.000173092	0.000687426		17.9511	26.9194	22.4353	1.06664	1.59954	1.33309	0.45616	1.37189	0.123617	0.256534		Yes	2.15147	Treated	0.000687426
ENSRNOG00000001702	LOC100360601	-	RGD	-	-	-	chr11	33889578	33895872	+	protein_coding	FALSE	834	14.323		0	0	0	0	0	0	NA	NA	NA	NA		0	0	0	0	0	0	NA	NA	NA	NA		No	NA	NA	NA
ENSRNOG00000001704	Runx1	Runx1	RGD2283	Aml1;Cbfa2	50662	50662	chr11	32623460	32725409	-	protein_coding	FALSE	2405	14.323		204.643	437.42	321.032	5.94085	12.6984	9.31963	1.07676	2.10929	3.5849e-24	9.91671e-23		216.863	255.375	236.119	6.2956	7.4136	6.8546	0.226345	1.16987	0.0779038	0.180938		Yes	2.10929	Treated	9.91671e-23
ENSRNOG00000001706	Kalrn	Kalrn	RGD621865	Duo;P-CIP10	84009	84009	chr11	68195339	68611336	+	protein_coding	FALSE	9716	14.323		2329.75	3747.32	3038.54	16.7413	26.9277	21.8345	0.682228	1.60462	5.24615e-39	2.67766e-37		2469	3033.18	2751.09	17.7419	21.796	19.7689	0.295028	1.22691	4.5936e-11	7.63039e-10		Yes	1.60462	Treated	2.67766e-37
ENSRNOG00000001707	Vwa5b2	Vwa5b2	RGD1564491	LOC303812;RGD1564491	303812	303812	chr11	82535710	82552800	-	protein_coding	FALSE	4679	14.323		2.93574	2.32444	2.63009	0.0438056	0.0346841	0.0392449	-0.150478	0.900952	0.709985	NA		3.11234	3.66572	3.38903	0.0464408	0.0546982	0.0505695	0.0792648	1.05648	0.82341	NA		No	1.10994	Untreated (?)	NA
ENSRNOG00000001708	Dvl3	Dvl3	RGD1308834	LOC303811	303811	303811	chr11	82597653	82621890	-	protein_coding	FALSE	2192	14.323		146.465	183.895	165.18	4.66507	5.85728	5.26118	0.319496	1.24789	0.0387791	0.0809937		155.213	180.779	167.996	4.94371	5.75803	5.35087	0.212918	1.15903	0.147547	0.291431		Yes	1.24789	Treated	0.0809937
ENSRNOG00000001709	Ap2m1	Ap2m1	RGD620135	Ap50;Clapm1;MGC105352;mu2	116563	116563	chr11	82585473	82591836	-	protein_coding	FALSE	1803	14.323		6380.17	6443.19	6411.68	247.06	249.5	248.28	0.0139416	1.00971	0.815603	0.874937		6761.89	6818.2	6790.04	261.841	264.022	262.932	0.0118031	1.00821	0.844297	0.914367		Yes	1.00971	Treated	0.874937
ENSRNOG00000001710	Abcf3	Abcf3	RGD1310468	LOC287982	287982	287982	chr11	82570495	82582228	-	protein_coding	FALSE	2521	14.323		1442.95	1785.15	1614.05	39.9618	49.4389	44.7003	0.30556	1.2359	3.39315e-08	2.48968e-07		1529.23	1847.23	1688.23	42.3511	51.1582	46.7546	0.271176	1.20679	5.24209e-08	5.88004e-07		Yes	1.2359	Treated	2.48968e-07
ENSRNOG00000001711	Hrasls	Hrasls	RGD1309485	A-C1;LOC288025	288025	288025	chr11	73420970	73439334	-	protein_coding	FALSE	2976	14.323		174.983	97.8959	136.44	4.10516	2.29666	3.20091	-0.813045	0.569179	5.74796e-08	4.07165e-07		185.443	148.835	167.139	4.35054	3.49171	3.92113	-0.30035	0.812056	0.092428	0.205788		Yes	1.75692	Untreated	4.07165e-07
ENSRNOG00000001712	Alg3	Alg3	RGD1306004	LOC287983	287983	287983	chr11	82531565	82535341	+	protein_coding	FALSE	1211	14.323		185.275	173.126	179.2	10.6816	9.98122	10.3314	-0.0956972	0.93582	0.510595	0.628205		196.32	197.997	197.159	11.3185	11.4151	11.3668	0.011162	1.00777	0.934268	0.964735		Yes	1.06858	Untreated (?)	0.628205
ENSRNOG00000001713	-	-	RGD	-	-	-	chr11	73147651	73148932	-	retrotransposed	FALSE	1281	14.323		6.90864	7.35603	7.13233	0.376538	0.400922	0.38873	0.0731612	1.05202	0.848697	0.897481		7.32231	5.09737	6.20984	0.399084	0.27782	0.338452	-0.288293	0.81887	0.419744	0.603849		Yes	1.22119	Untreated (?)	0.603849
ENSRNOG00000001714	Atp13a4	Atp13a4	RGD1306927	LOC288026;RGD1306927	288026	288026	chr11	73167331	73251065	+	protein_coding	FALSE	3906	14.323		1.89439	3.10505	2.49972	0.0338613	0.0555011	0.0446812	0.268733	1.20475	0.505061	NA		2.00953	4.03603	3.02278	0.0359193	0.072142	0.0540306	0.308507	1.23843	0.359867	NA		No	1.23843	Treated	NA
ENSRNOG00000001715	Ece2	Ece2	RGD1303039	-	408243	408243	chr11	82492974	82529639	-	protein_coding	FALSE	4087	14.323		41.3779	39.9013	40.6396	0.706854	0.68163	0.694242	-0.0443033	0.969758	0.87323	0.914493		43.8716	38.6651	41.2683	0.749453	0.660511	0.704982	-0.149584	0.90151	0.574429	0.734293		Yes	1.10925	Untreated	0.734293
ENSRNOG00000001717	Opa1	Opa1	RGD708423	LOC171116;MGC124921	171116	171116	chr11	73005463	73058191	-	protein_coding	FALSE	3181	14.323		2288.18	1946.67	2117.43	50.2219	42.7263	46.4741	-0.231833	0.851552	0.00177577	0.00558485		2424.87	2292	2358.44	53.222	50.3057	51.7639	-0.0797726	0.946207	0.429231	0.612514		Yes	1.17433	Untreated	0.00558485
ENSRNOG00000001719	Psmd2	Psmd2	RGD1305752	LOC287984;MGC116280	287984	287984	chr11	82478178	82488804	-	protein_coding	FALSE	2895	14.323		4099.17	3982.02	4040.6	98.8584	96.033	97.4457	-0.0418707	0.971395	0.285532	0.403241		4344.28	4236.4	4290.34	104.77	102.168	103.469	-0.0362226	0.975205	0.384148	0.568237		Yes	1.02945	Untreated	0.403241
ENSRNOG00000001720	D4ADT9_RAT	Hes1	RGD62081	RHL	29577	29577	chr11	72603850	72606212	-	protein_coding	FALSE	1581	14.323		130.74	115.655	123.197	5.77355	5.10738	5.44046	-0.17003	0.888824	0.373548	0.496852		138.525	154.769	146.647	6.11734	6.83468	6.47601	0.146237	1.10668	0.440421	0.621826		Yes	1.12508	Untreated (?)	0.496852
ENSRNOG00000001724	LOC678704	Atp13a3	RGD1590881	LOC360728	678704	678704	chr11	72263083	72336927	+	protein_coding	FALSE	3986	14.323		1442.92	1653.29	1548.11	25.2739	28.9586	27.1163	0.195131	1.14483	0.00104056	0.00346677		1529.08	1576.96	1553.02	26.783	27.6216	27.2023	0.0441245	1.03106	0.583286	0.740586		Yes	1.14483	Treated	0.00346677
ENSRNOG00000001726	Tmem44	Tmem44	RGD1563737	LOC288028;RGD1563737	288028	-	chr11	72062842	72083318	+	protein_coding	FALSE	1206	14.323		9.65608	8.88468	9.27038	0.55901	0.514352	0.536681	-0.0798698	0.946143	0.832489	0.886395		10.2385	12.383	11.3108	0.59273	0.716877	0.654803	0.194475	1.14431	0.561754	0.723813		Yes	1.14431	Treated (?)	0.723813
ENSRNOG00000001727	Lsg1	Lsg1	RGD1309089	LOC288029;RGD1309089	288029	288029	chr11	72026814	72051400	+	protein_coding	FALSE	2264	14.323		470.88	422.204	446.542	14.5211	13.02	13.7706	-0.155944	0.897545	0.0518262	0.103007		498.993	483.186	491.09	15.3881	14.9006	15.1443	-0.0457241	0.968803	0.588869	0.744178		Yes	1.11415	Untreated	0.103007
ENSRNOG00000001728	Fam43a	-	RGD	-	-	288031	chr11	72011371	72012664	-	protein_coding	FALSE	1278	14.323		67.5504	142.253	104.902	3.69031	7.77136	5.73083	0.92388	1.89721	0.00137827	0.00445295		71.6002	124.19	97.8949	3.91155	6.78454	5.34805	0.723302	1.65096	0.000776637	0.0038041		Yes	1.89721	Treated	0.0038041
ENSRNOG00000001729	RGD1308154	Xxylt1	RGD1308154	LOC363799;RGD1308154	363799	-	chr11	71532957	71658701	+	protein_coding	FALSE	1179	14.323		121.559	113.961	117.76	7.19846	6.74852	6.97349	-0.0883684	0.940586	0.538104	0.652465		128.839	136.332	132.585	7.62954	8.07326	7.8514	0.0822395	1.05866	0.550885	0.715511		Yes	1.06317	Untreated (?)	0.652465
ENSRNOG00000001730	Acap2	Acap2	RGD1562939	Centb2;cnt-b2	619382	619382	chr11	71411705	71524825	+	protein_coding	FALSE	3578	14.323		1863.96	1875.82	1869.89	36.3717	36.6031	36.4874	0.00966222	1.00672	0.913701	0.941994		1975.21	1950.29	1962.75	38.5424	38.0561	38.2993	-0.0174233	0.987996	0.820477	0.899937		Yes	1.01215	Untreated (?)	0.899937
ENSRNOG00000001732	-	-	RGD	-	-	-	chr11	71328052	71328492	+	pseudogene	FALSE	438	14.323		7.82717	13.8398	10.8335	1.24766	2.20608	1.72687	0.478977	1.39375	0.236748	0.349861		8.29856	15.3671	11.8328	1.3228	2.44954	1.88617	0.554856	1.46902	0.108595	0.23283		Yes	1.46902	Treated	0.23283
ENSRNOG00000001733	Ppp1r2	Ppp1r2	RGD621099	IPP-2;MGC105260	192361	-	chr11	71319293	71342715	+	protein_coding	FALSE	2234	14.323		2277.93	2897.68	2587.81	71.1906	90.5594	80.875	0.342695	1.26812	0.000214596	0.000834118		2413.81	2961.55	2687.68	75.4373	92.5554	83.9963	0.291791	1.22416	6.95996e-05	0.000444902		Yes	1.26812	Treated	0.000444902
ENSRNOG00000001736	Bdh1	Bdh1	RGD620131	Bdh;MGC94818	117099	117099	chr11	71130560	71165695	-	protein_coding	FALSE	1617	14.323		108.189	158.254	133.222	4.67133	6.83299	5.75216	0.534474	1.44841	0.000328148	0.00122101		114.646	150.665	132.655	4.9501	6.50532	5.72771	0.37662	1.2983	0.0203515	0.0618096		Yes	1.44841	Treated	0.00122101
ENSRNOG00000001738	LOC682402	Eif4g1;LOC100911431;LOC680559	RGD1306144;RGD6492984;RGD1590601	LOC287986;	287986;100911431;680559	287986	chr11	82452005	82471731	-	protein_coding	FALSE	4986	14.323		4610.44	4637.9	4624.17	64.5589	64.9434	64.7511	0.00834276	1.0058	0.80244	0.865717		4885.89	4934.61	4910.25	68.416	69.0981	68.757	0.0140444	1.00978	0.750678	0.854968		Yes	1.00978	Treated	0.854968
ENSRNOG00000001739	Mfi2	Mfi2	RGD1308155	LOC288038	288038	288038	chr11	70706383	70728239	-	protein_coding	FALSE	4197	14.323		2.63248	3.51875	3.07561	0.0437917	0.0585349	0.0511633	0.149024	1.10882	0.71231	NA		2.78892	0.715822	1.75237	0.0463942	0.0119078	0.029151	-0.431829	0.741321	0.164207	NA		No	1.34894	Untreated (?)	NA
ENSRNOG00000001741	LOC100364604	-	RGD	-	-	-	chr11	82442380	82449490	-	protein_coding	FALSE	1109	14.323		54.564	92.6843	73.6242	3.43511	5.835	4.63505	0.723741	1.65146	0.000168321	0.000670058		57.8117	71.8756	64.8437	3.63957	4.52497	4.08227	0.292905	1.2251	0.12913	0.264632		Yes	1.65146	Treated	0.000670058
ENSRNOG00000001742	Clcn2	-	RGD	-	-	29232	chr11	82427790	82441289	+	protein_coding	FALSE	3186	14.323		423.108	303.495	363.302	9.27195	6.65078	7.96136	-0.459349	0.727314	0.00534602	0.0147052		448.491	319.496	383.994	9.8282	7.00141	8.41481	-0.471562	0.721183	0.000641322	0.00320851		Yes	1.38661	Untreated	0.00320851
ENSRNOG00000001746	Pigz	-	RGD	-	-	689116	chr11	70642906	70651744	-	protein_coding	FALSE	1587	14.323		964.673	847.84	906.257	42.4394	37.2995	39.8695	-0.186792	0.878557	0.00737141	0.0195014		1022.33	961.369	991.848	44.9758	42.294	43.6349	-0.0867182	0.941662	0.416763	0.600984		Yes	1.13823	Untreated	0.0195014
ENSRNOG00000001747	Pak2	-	RGD	-	-	-	chr11	70529960	70588515	+	protein_coding	FALSE	1802	14.323		1631.77	1692.7	1662.24	63.2223	65.5831	64.4027	0.0517185	1.0365	0.631226	0.732713		1729.03	1757.9	1743.46	66.9907	68.109	67.5499	0.0232264	1.01623	0.803514	0.88916		Yes	1.0365	Treated	0.732713
ENSRNOG00000001748	Polr2h	-	RGD	-	-	100912534	chr11	82421656	82426105	-	protein_coding	FALSE	790	14.323		221.978	197.943	209.96	19.6177	17.4936	18.5556	-0.158899	0.895708	0.165818	0.26532		235.254	210.633	222.943	20.791	18.6151	19.703	-0.150346	0.901034	0.224868	0.395804		Yes	1.11643	Untreated	0.26532
ENSRNOG00000001749	Thpo	-	RGD	-	-	-	chr11	82412551	82417807	+	protein_coding	FALSE	1406	14.323		3.42596	0.764168	2.09506	0.170123	0.0379463	0.104035	-0.669674	0.628649	0.0890014	NA		3.62939	0.699816	2.1646	0.180225	0.0347508	0.107488	-0.596293	0.661451	0.0706198	NA		No	1.59071	Untreated	NA
ENSRNOG00000001750	Chrd	Chrd	RGD620181	-	117275	117275	chr11	82401719	82410380	-	protein_coding	FALSE	3293	14.323		26.3513	24.8069	25.5791	0.558696	0.525952	0.542324	-0.0622053	0.957799	0.831907	0.886155		27.9274	24.3835	26.1554	0.592112	0.516975	0.554544	-0.148626	0.902109	0.616511	0.764284		Yes	1.10851	Untreated	0.764284
ENSRNOG00000001752	Lrrc33	Nrros	RGD1310771	Garpl1;LOC303875;Lrrc33;MGC108848;RGD1310771	303875	303875	chr11	70449115	70466402	+	protein_coding	FALSE	2543	14.323		87.7374	93.5449	90.6411	2.40882	2.56826	2.48854	0.0859956	1.06142	0.639422	0.739641		93.0012	86.9154	89.9583	2.55334	2.38625	2.4698	-0.0930857	0.937515	0.589477	0.744512		Yes	1.06665	Untreated (?)	0.739641
ENSRNOG00000001753	RGD1311861	Fbxo45	RGD1311861	LOC288042;RGD1311861	288042	-	chr11	70371624	70383636	+	protein_coding	FALSE	645	14.323		132.925	158.603	145.764	14.3884	17.1679	15.7781	0.243462	1.18383	0.128982	0.216887		140.847	155.682	148.264	15.2459	16.8517	16.0488	0.135951	1.09882	0.320623	0.502749		Yes	1.18383	Treated	0.216887
ENSRNOG00000001754	Wdr53	Wdr53	RGD1559546	LOC498097;RGD1559546	498097	498097	chr11	70362384	70370721	-	protein_coding	FALSE	1459	14.323		103.961	67.1917	85.5765	4.97488	3.21533	4.0951	-0.590047	0.664321	0.00222141	0.00680979		110.17	79.9455	95.0577	5.27198	3.82565	4.54881	-0.431056	0.741719	0.0103981	0.0355708		Yes	1.5053	Untreated	0.00680979
ENSRNOG00000001756	D3ZDR3_RAT	LOC100911374	RGD6493076	-	100911374	100911374	chr11	70216849	70278154	-	protein_coding	FALSE	1525	14.323		724.367	878.971	801.669	33.1631	40.2412	36.7021	0.27565	1.21054	0.000346554	0.00128445		767.595	872.452	820.024	35.1422	39.9427	37.5424	0.182104	1.13454	0.0219478	0.0658478		Yes	1.21054	Treated	0.00128445
ENSRNOG00000001757	Tm4sf19	Tm4sf19	RGD1560486	LOC288044;RGD1560486	288044	288044	chr11	70189724	70201499	-	protein_coding	FALSE	766	14.323		18.2248	11.1939	14.7094	1.66112	1.02028	1.3407	-0.557782	0.679346	0.0871105	0.157767		19.3127	11.7952	15.554	1.76028	1.07509	1.41768	-0.520528	0.697117	0.103477	0.224294		Yes	1.472	Untreated	0.157767
ENSRNOG00000001758	Tctex1d2	Tctex1d2	RGD1563597	LOC498095;RGD1563597	498095	498095	chr11	70175483	70183844	-	protein_coding	FALSE	883	14.323		173.941	133.744	153.842	13.7533	10.575	12.1641	-0.364486	0.776746	0.00985448	0.0251531		184.322	162.906	173.614	14.5742	12.8808	13.7275	-0.166883	0.890765	0.244985	0.418654		Yes	1.28742	Untreated	0.0251531
ENSRNOG00000001762	Pcyt1a	Pcyt1a	RGD70515	CCT A;CCT-alpha;CT A;CTP;MGC93248	140544	-	chr11	70130573	70173684	-	protein_coding	FALSE	4300	14.323		1348.49	2112.09	1730.29	21.895	34.2934	28.0942	0.642965	1.56153	3.32855e-31	1.26778e-29		1429.03	2029.82	1729.42	23.2027	32.9575	28.0801	0.50176	1.41594	6.94264e-16	1.74415e-14		Yes	1.56153	Treated	1.26778e-29
ENSRNOG00000001764	Vps8	Vps8	RGD1309443	LOC287990;RGD1309443	287990	287990	chr11	81636024	81856715	-	protein_coding	FALSE	4169	14.323		1722.31	1372.11	1547.21	28.8433	22.9786	25.911	-0.32654	0.797447	6.38454e-12	7.39367e-11		1825.28	1567.99	1696.64	30.5678	26.259	28.4134	-0.216808	0.860467	0.00103627	0.00493363		Yes	1.254	Untreated	7.39367e-11
ENSRNOG00000001765	Ostalpha	Slc51a	RGD1311100	LOC303879;Osta;Ostalpha;RGD1311100	303879	303879	chr11	70115429	70129828	+	protein_coding	FALSE	1603	14.323		0	0	0	0	0	0	NA	NA	NA	NA		0	0.365914	0.182957	0	0.0159372	0.00796858	0.0856405	1.06116	0.472602	NA		No	NA	NA	NA
ENSRNOG00000001766	Tfrc	Tfrc	RGD70488	TR;Trfr;tfR;tfR1	64678	64678	chr11	69977855	69993632	-	protein_coding	FALSE	3056	14.323		780.813	1155.42	968.114	17.8386	26.3968	22.1177	0.553344	1.46748	2.05855e-06	1.14938e-05		827.438	1148.21	987.822	18.9038	26.232	22.5679	0.464741	1.38007	2.29295e-08	2.69741e-07		Yes	1.46748	Treated	2.69741e-07
ENSRNOG00000001767	RGD1562339	RGD1562339	RGD1562339	LOC498107	498107	-	chr11	81578738	81625179	+	protein_coding	FALSE	741	14.323		53.0802	38.7238	45.902	5.00127	3.64859	4.32493	-0.413634	0.75073	0.0572062	0.111665		56.2515	51.7924	54.022	5.30008	4.87994	5.09001	-0.104097	0.930387	0.623791	0.770081		Yes	1.33204	Untreated	0.111665
ENSRNOG00000001769	Tnk2	Tnk2	RGD1305957	ACK-1;LOC303882;MGC94214	303882	303882	chr11	69929597	69966854	-	protein_coding	FALSE	3462	14.323		860.525	870.638	865.581	17.3541	17.5581	17.4561	0.0172757	1.01205	0.888896	0.924537		912.034	1046.73	979.382	18.3929	21.1093	19.7511	0.195837	1.14539	0.045879	0.119481		Yes	1.14539	Treated	0.119481
ENSRNOG00000001770	Ehhadh	Ehhadh	RGD621441	1;LBP;MEF;Mfe;Mfe1;PBE;PBFE;perMFE-1	171142	171142	chr11	81474171	81507660	+	protein_coding	FALSE	3105	14.323		103.911	90.4718	97.1912	2.33649	2.03431	2.1854	-0.1964	0.872725	0.272321	0.389224		110.125	98.5186	104.322	2.47623	2.21525	2.34574	-0.158187	0.89615	0.328878	0.511263		Yes	1.14584	Untreated	0.389224
ENSRNOG00000001773	Senp2	Senp2	RGD708378	Axam;LOC78973	78973	-	chr11	81225719	81259934	-	protein_coding	FALSE	1827	14.323		928.984	1508.54	1218.76	35.5006	57.6481	46.5743	0.6966	1.62068	1.52492e-43	9.13688e-42		984.498	1331.47	1157.98	37.622	50.8814	44.2517	0.430164	1.34739	2.6719e-07	2.68586e-06		Yes	1.62068	Treated	9.13688e-42
ENSRNOG00000001774	D3ZWD1_RAT	Lrch3	RGD1306200	LOC303883	303883	-	chr11	69595483	69692162	-	protein_coding	FALSE	2343	14.323		1205.12	1258.42	1231.77	35.9107	37.4989	36.7048	0.0608816	1.0431	0.252792	0.368114		1277.15	1220.07	1248.61	38.057	36.3562	37.2066	-0.0662111	0.955143	0.25201	0.427001		Yes	1.04696	Untreated (?)	0.368114
ENSRNOG00000001776	Muc20	Muc20	RGD1304865	LOC303886	303886	303886	chr11	69808274	69823525	+	protein_coding	FALSE	1549	14.323		2.02006	1.17819	1.59912	0.0910496	0.0531041	0.0720769	-0.222283	0.857208	0.554037	NA		2.13881	1.44985	1.79433	0.0964022	0.0653486	0.0808754	-0.148145	0.90241	0.648068	NA		No	1.16658	Untreated	NA
ENSRNOG00000001777	F1M7W8_RAT	-	RGD	-	-	-	chr11	69830275	69858342	-	protein_coding	FALSE	7258	14.323		5.44581	6.17848	5.81214	0.0523856	0.0594334	0.0559095	0.0981572	1.07041	0.805572	0.867883		5.77037	4.76786	5.26911	0.0555076	0.045864	0.0506858	-0.15909	0.89559	0.659465	0.793917		Yes	1.11658	Untreated (?)	0.793917
ENSRNOG00000001781	D4AC69_RAT	Lmln	RGD1311465	LOC363795	363795	363795	chr11	69481116	69547133	-	protein_coding	FALSE	4410	14.323		243.353	158.662	201.007	3.85269	2.51188	3.18228	-0.598317	0.660524	5.74521e-06	2.98668e-05		257.933	171.588	214.76	4.08351	2.71652	3.40002	-0.564031	0.67641	2.08453e-05	0.000149095		Yes	1.51395	Untreated	2.98668e-05
ENSRNOG00000001782	Osbpl11	Osbpl11	RGD1307294	LOC303888	303888	303888	chr11	69356219	69418534	-	protein_coding	FALSE	3958	14.323		1116.01	1237.61	1176.81	19.6861	21.831	20.7585	0.147452	1.10761	0.102006	0.1795		1182.58	1284.17	1233.37	20.8603	22.6523	21.7563	0.117818	1.08509	0.126343	0.260529		Yes	1.10761	Treated	0.1795
ENSRNOG00000001783	Tra2b	Tra2b	RGD619886	RA301;Sfrs10;Srsf10;TRA-2 beta;TRA2-beta	117259	117259	chr11	81026728	81044936	+	protein_coding	FALSE	1978	14.323		3156.78	4178.34	3667.56	111.425	147.483	129.454	0.401859	1.32121	3.92174e-10	3.69253e-09		3345.16	4294.86	3820.01	118.075	151.596	134.836	0.357605	1.2813	4.1059e-08	4.67108e-07		Yes	1.32121	Treated	3.69253e-09
ENSRNOG00000001785	Etv5	Etv5	RGD1309590	LOC303828	303828	303828	chr11	80846285	80904013	+	protein_coding	FALSE	3897	14.323		198.966	228.991	213.978	3.56462	4.10255	3.83359	0.196736	1.1461	0.071375	0.133908		210.842	228.624	219.733	3.7774	4.09598	3.93669	0.110356	1.07949	0.330721	0.513027		Yes	1.1461	Treated	0.133908
ENSRNOG00000001786	Snx4	Snx4	RGD1309763	LOC360725	360725	360725	chr11	69283046	69340448	-	protein_coding	FALSE	2396	14.323		1006.52	1168.9	1087.71	29.3294	34.061	31.6952	0.214036	1.15993	0.00101566	0.00339201		1066.64	1213.43	1140.03	31.081	35.3585	33.2197	0.184411	1.13635	0.0043115	0.0167855		Yes	1.15993	Treated	0.00339201
ENSRNOG00000001789	Zfp148	Zfp148	RGD62063	Zbp-89;Znf148	58820	58820	chr11	69103659	69213745	-	protein_coding	FALSE	2680	14.323		3207.48	2925.71	3066.6	83.5594	76.2189	79.8892	-0.13261	0.91218	0.0032578	0.00952643		3399.06	3143.91	3271.48	88.5502	81.9033	85.2267	-0.111289	0.92576	0.11375	0.240659		Yes	1.09628	Untreated	0.00952643
ENSRNOG00000001792	Slc12a8	Slc12a8	RGD628730	Ccc9	266733	266733	chr11	68934104	69087168	-	protein_coding	FALSE	2455	14.323		33.1474	21.2571	27.2023	0.942679	0.604532	0.773605	-0.568586	0.674277	0.0302363	0.065582		35.1294	18.9738	27.0516	0.999046	0.539597	0.769321	-0.744568	0.596846	0.00504732	0.0192074		Yes	1.67547	Untreated	0.0192074
ENSRNOG00000001793	F1M3W7_RAT	Heg1	RGD1564641	LOC303891;LOC689710;RGD1564641	689710	-	chr11	68828747	68889225	-	protein_coding	FALSE	3788	14.323		3735.05	8285.87	6010.46	68.8418	152.719	110.781	1.13969	2.20333	1.07127e-51	7.77003e-50		3958.64	8267	6112.82	72.9629	152.372	112.667	1.04841	2.06824	2.6311e-37	1.9995e-35		Yes	2.20333	Treated	7.77003e-50
ENSRNOG00000001794	Muc13	Muc13	RGD708547	LOC207126;Ly64;MUC-13;Muc-123	207126	-	chr11	68772164	68794880	-	protein_coding	FALSE	2525	14.323		3.7336	3.08955	3.41158	0.103236	0.085428	0.0943321	-0.143977	0.905021	0.726369	NA		3.95581	3.68393	3.81987	0.109381	0.101863	0.105622	-0.0637246	0.956791	0.85881	NA		No	1.10495	Untreated	NA
ENSRNOG00000001795	D4AC54_RAT	Itgb5	RGD628869	LOC498091;RGD1563276	257645	257645	chr11	68642155	68759197	-	protein_coding	FALSE	3992	14.323		710.732	797.527	754.13	12.4303	13.9483	13.1893	0.166366	1.12223	0.0697094	0.131352		753.248	723.737	738.492	13.1739	12.6577	12.9158	-0.0548221	0.962713	0.560885	0.722978		Yes	1.12223	Treated (?)	0.131352
ENSRNOG00000001796	Dgkg	Dgkg	RGD2499	DGKIII;Dagk3	25666	25666	chr11	80623183	80814779	+	protein_coding	FALSE	3495	14.323		1.65244	4.60177	3.1271	0.0330099	0.0919271	0.0624685	0.578911	1.49372	0.15234	NA		1.75048	2.9499	2.35019	0.0349683	0.0589287	0.0469485	0.253195	1.19184	0.463165	NA		No	1.49372	Treated	NA
ENSRNOG00000001797	Umps	Umps	RGD1311908	LOC288051	288051	288051	chr11	68619834	68630244	+	protein_coding	FALSE	1606	14.323		589.146	906.627	747.887	25.612	39.4139	32.5129	0.612159	1.52855	1.49215e-09	1.30673e-08		624.444	808.191	716.317	27.1465	35.1346	31.1405	0.364583	1.28751	0.000530104	0.00271634		Yes	1.52855	Treated	1.30673e-08
ENSRNOG00000001803	Dnajb11	Dnajb11	RGD1307373	ERdj3;ERj3p;LOC360734;LRRGT00084;MGC112680	360734	360734	chr11	80360406	80376870	-	protein_coding	FALSE	1874	14.323		1001.67	1411.06	1206.37	37.3182	52.5706	44.9444	0.488421	1.40291	1.09894e-08	8.57379e-08		1061.41	1360.75	1211.08	39.5439	50.6963	45.1201	0.353587	1.27773	9.75939e-06	7.45767e-05		Yes	1.40291	Treated	8.57379e-08
ENSRNOG00000001804	ITPR2_RAT	-	RGD	-	-	-	chr4	183677608	183988054	-	protein_coding	FALSE	10492	14.323		526.415	500.466	513.44	3.50297	3.33029	3.41663	-0.0706024	0.95224	0.484233	0.603957		557.875	534.011	545.943	3.71231	3.55351	3.63291	-0.0596325	0.959509	0.463486	0.642572		Yes	1.05016	Untreated	0.603957
ENSRNOG00000001806	Fetub	Fetub	RGD69293	Fet;Fet_mapped;IRL685;Pp63	83928	83928	chr11	80276849	80287446	-	protein_coding	FALSE	1435	14.323		1.46721	2.67491	2.07106	0.0713847	0.130144	0.100764	0.243486	1.18385	0.508164	NA		1.55494	0.76823	1.16159	0.0756535	0.0373771	0.0565153	-0.177782	0.884061	0.522242	NA		No	1.18385	Treated (?)	NA
ENSRNOG00000001807	Sspn	Sspn	RGD1559723	LOC500364;RGD1559723	500364	500364	chr4	183546151	183578667	+	protein_coding	FALSE	3552	14.323		225.903	172.666	199.284	4.44032	3.3939	3.91711	-0.377147	0.769958	0.00274501	0.0082058		239.404	220.112	229.758	4.7057	4.32649	4.5161	-0.11536	0.923152	0.280736	0.459746		Yes	1.29877	Untreated	0.0082058
ENSRNOG00000001808	LOC690728	Asun	RGD1592236	LOC690728	690728	690728	chr4	184121480	184152890	-	protein_coding	FALSE	2902	14.323		1379.41	1792.22	1585.81	33.1865	43.1181	38.1523	0.374568	1.29645	6.28725e-09	5.05615e-08		1461.76	2072.41	1767.08	35.1676	49.859	42.5133	0.499157	1.41339	1.99916e-14	4.52835e-13		Yes	1.41339	Treated	4.52835e-13
ENSRNOG00000001809	Hrg	Hrg	RGD619808	HPRG;HRG1	171016	171016	chr11	80230597	80264179	-	protein_coding	FALSE	2584	14.323		0	0	0	0	0	0	NA	NA	NA	NA		0	0	0	0	0	0	NA	NA	NA	NA		No	NA	NA	NA
ENSRNOG00000001811	Fgfr1op2	Fgfr1op2	RGD1303233	Wit3.0;Wit3.0_alpha;Wit3.0_beta	362463	362463	chr4	184153021	184173961	+	protein_coding	FALSE	2844	14.323		1222.84	1844.1	1533.47	30.0197	45.2712	37.6454	0.589153	1.50436	2.0358e-29	7.31294e-28		1295.89	2137.84	1716.86	31.8129	52.4822	42.1476	0.709336	1.63505	1.43466e-13	3.04545e-12		Yes	1.63505	Treated	7.31294e-28
ENSRNOG00000001813	DNM1L_RAT	Dnm1l	RGD620416	DLP1;Dnml1;Drp1	114114	114114	chr11	86616575	86665776	-	protein_coding	FALSE	3201	14.323		4697.38	4160.38	4428.88	102.456	90.7429	96.5993	-0.173421	0.886738	0.0293842	0.0639626		4977.6	4437.88	4707.74	108.568	96.7956	102.682	-0.163195	0.893045	0.050642	0.129297		Yes	1.12773	Untreated	0.0639626
ENSRNOG00000001815	Eif4a2	Eif4a2	RGD1309225	LOC303831;MGC94588	303831	303831	chr11	79950592	79957185	-	protein_coding	FALSE	1900	14.323		6668.96	6538.44	6482.55	245.059	240.263	238.209	0.0245465	1.01716	NA	NA		6810.09	7446.7	7128.4	250.245	273.638	261.941	0.127051	1.09206	0.13859	0.278444		No	1.09206	Treated	NA
ENSRNOG00000001816	Rfc4	Rfc4	RGD1310142	LOC288003	288003	288003	chr11	79935272	79950588	+	protein_coding	FALSE	1183	14.323		149.21	106.428	127.819	8.80602	6.28112	7.54357	-0.468669	0.722631	0.00112598	0.00371624		158.133	122.872	140.503	9.33263	7.25162	8.29212	-0.348908	0.785178	0.0109656	0.0371207		Yes	1.38383	Untreated	0.00371624
ENSRNOG00000001817	Tm7sf3	Tm7sf3	RGD1306752	LOC297725;MGC109599	297725	297725	chr4	184180212	184212869	-	protein_coding	FALSE	2047	14.323		1456.99	1713.42	1585.21	49.6941	58.4402	54.0672	0.23168	1.1742	0.00203272	0.00629884		1543.98	1857.13	1700.55	52.661	63.3417	58.0014	0.264694	1.20138	2.79943e-06	2.36118e-05		Yes	1.20138	Treated	2.36118e-05
ENSRNOG00000001818	FGD4_RAT	Fgd4	RGD708357	-	246174	246174	chr11	86701395	86767834	-	protein_coding	FALSE	2298	14.323		2104.56	2520.4	2312.48	63.9408	76.5747	70.2578	0.259602	1.19715	2.12772e-08	1.59991e-07		2230.35	2658.46	2444.4	67.7624	80.7693	74.2658	0.251602	1.19053	0.000212213	0.00120939		Yes	1.19715	Treated	1.59991e-07
ENSRNOG00000001820	D4AA11_RAT	Med21	RGD1309836	LOC312849;Surb7	312849	-	chr4	184223482	184230139	+	protein_coding	FALSE	469	14.323		222.503	233.435	227.969	33.1229	34.7504	33.9367	0.0651631	1.0462	0.53526	0.649588		235.797	252.957	244.377	35.102	37.6565	36.3792	0.0970687	1.0696	0.3993	0.583723		Yes	1.0696	Treated	0.583723
ENSRNOG00000001821	Adipoq	Adipoq	RGD628748	Acdc;Acrp30	246253	246253	chr11	79907785	79921124	-	protein_coding	FALSE	1440	14.323		0.796332	4.6024	2.69936	0.0386098	0.223145	0.130878	0.833652	1.78219	0.0357639	NA		0.843198	1.44765	1.14542	0.0408821	0.0701886	0.0555354	0.123768	1.08958	0.646066	NA		No	1.78219	Treated	NA
ENSRNOG00000001823	St6gal1	St6gal1	RGD3676	Siat1	25197	25197	chr11	79723268	79765638	-	protein_coding	FALSE	4001	14.323		1479.35	1579.66	1529.51	25.8147	27.5652	26.69	0.091269	1.06531	0.551998	0.665374		1567.43	1770.94	1669.19	27.3519	30.9031	29.1275	0.170512	1.12546	0.17928	0.33694		Yes	1.12546	Treated	0.33694
ENSRNOG00000001825	Pkp2	-	RGD	-	-	-	chr11	86553490	86584425	+	protein_coding	FALSE	1574	14.323		984.062	1846.68	1415.37	43.65	81.9131	62.7815	0.892211	1.85602	3.84644e-17	7.01663e-16		1042.91	1470.93	1256.92	46.2603	65.2459	55.7531	0.480525	1.39525	0.000141021	0.000841528		Yes	1.85602	Treated	7.01663e-16
ENSRNOG00000001827	Masp1	Masp1	RGD620213	MASP-1;Masp1/3;Masp3;raRF	64023	64023	chr11	79532503	79615077	+	protein_coding	FALSE	6071	14.323		115.326	490.91	303.118	1.32628	5.64557	3.48592	2.01233	4.03434	4.78363e-41	2.69573e-39		122.242	205.952	164.097	1.40581	2.36849	1.88715	0.701628	1.62634	5.20485e-05	0.000341574		Yes	4.03434	Treated	2.69573e-39
ENSRNOG00000001828	D4AA09_RAT	Stk38l	RGD1564793	LOC500365;LOC691337;RGD1564793	691337	691337	chr4	184356922	184371065	+	protein_coding	FALSE	1158	14.323		682.586	890.714	786.65	41.1543	53.7027	47.4285	0.380439	1.30174	1.33085e-07	8.91485e-07		723.371	914.85	819.11	43.6133	55.1578	49.3855	0.335147	1.26151	3.18445e-05	0.000219503		Yes	1.30174	Treated	8.91485e-07
ENSRNOG00000001829	Ube2v2	Ube2v2	RGD727838	MGC105268;MMS2	287927	287927	chr11	87215841	87249726	+	protein_coding	FALSE	3258	14.323		1087.66	1040.42	1064.04	23.3082	22.2958	22.802	-0.0640059	0.956604	0.32138	0.442529		1152.58	1203.01	1177.8	24.6994	25.7802	25.2398	0.0612283	1.04335	0.38022	0.564021		Yes	1.04536	Untreated (?)	0.442529
ENSRNOG00000001830	D4ADP3_RAT	Arntl2	RGD620230	Arnt4;Bmal2;LOC362464	362464	362464	chr4	184383854	184419834	+	protein_coding	FALSE	1776	14.323		137.585	81.3196	109.452	5.40871	3.19682	4.30277	-0.727766	0.603838	1.45638e-06	8.30911e-06		145.816	96.6269	121.221	5.73229	3.79858	4.76543	-0.546063	0.684886	0.00448851	0.017361		Yes	1.65607	Untreated	8.30911e-06
ENSRNOG00000001833	RGD1563943	Mcm4	RGD3060	Mcmd4	29728	29728	chr11	87169934	87183140	+	protein_coding	FALSE	2843	14.323		1456.84	1488.38	1472.61	35.7768	36.5514	36.1641	0.0312663	1.02191	0.670441	0.764887		1543.87	1830.52	1687.2	37.9141	44.9535	41.4338	0.244629	1.18479	0.000148976	0.000881385		Yes	1.18479	Treated	0.000881385
ENSRNOG00000001834	Fam128b	Mzt2b	RGD1308126	Fam128b;LOC287929;RGD1308126	287929	287929	chr11	86934909	86940800	+	protein_coding	FALSE	1214	14.323		185.503	128.672	157.088	10.6684	7.40002	9.03421	-0.511809	0.701342	9.58965e-05	0.000397945		196.571	156.864	176.717	11.3049	9.02136	10.1631	-0.311885	0.805589	0.0124774	0.0413167		Yes	1.42584	Untreated	0.000397945
ENSRNOG00000001837	Sst	Sst	RGD3761	SS-14;SS-28;Smst	24797	24797	chr11	79125030	79126216	+	protein_coding	FALSE	565	14.323		2.81639	7.69163	5.25401	0.348025	0.950465	0.649245	0.774754	1.7109	0.0593246	0.115118		2.98201	4.80206	3.89204	0.368491	0.593397	0.480944	0.294076	1.2261	0.412009	NA		No	1.7109	Treated	NA
ENSRNOG00000001839	Vpreb2	Vpreb2	RGD1564601	LOC363830;RGD1564601	363830	363830	chr11	84997533	84998244	-	protein_coding	FALSE	624	14.323		0	0	0	0	0	0	NA	NA	NA	NA		0	0	0	0	0	0	NA	NA	NA	NA		No	NA	NA	NA
ENSRNOG00000001840	Rep15	Rep15	RGD1562899	LOC500366;RGD1562899	500366	500366	chr4	184636279	184637353	+	protein_coding	FALSE	1074	14.323		4.40753	1.92718	3.16735	0.286521	0.12528	0.205901	-0.520491	0.697134	0.204133	NA		4.66812	1.09994	2.88403	0.303462	0.0715039	0.187483	-0.684945	0.62203	0.0485638	NA		No	1.60764	Untreated	NA
ENSRNOG00000001842	Mrps35	Mrps35	RGD1306720	LOC297727	297727	297727	chr4	184642427	184672056	+	protein_coding	FALSE	1197	14.323		201.255	203.529	202.392	11.7386	11.8713	11.805	0.0184496	1.01287	0.870188	0.912384		213.289	216.07	214.68	12.4406	12.6028	12.5217	0.0212115	1.01481	0.844826	0.914519		Yes	1.01481	Treated	0.912384
ENSRNOG00000001843	Bcl6	Bcl6	RGD1309345	LOC303836	303836	303836	chr11	79006122	79030555	+	protein_coding	FALSE	3389	14.323		2018.91	1755.76	1887.33	41.592	36.1709	38.8815	-0.200891	0.870013	0.00330485	0.00964911		2139.62	1818.23	1978.93	44.079	37.458	40.7685	-0.232769	0.851	0.00155287	0.00699112		Yes	1.17509	Untreated	0.00699112
ENSRNOG00000001844	Klhdc5	Klhl42	RGD1560924	Klhdc5;LOC500367;RGD1560924	500367	500367	chr4	184688925	184709859	+	protein_coding	FALSE	3228	14.323		180.776	175.764	178.27	3.90996	3.80156	3.85576	-0.0360033	0.975353	0.85004	0.898024		191.618	189.671	190.645	4.14447	4.10237	4.12342	-0.0103791	0.992832	0.951087	0.974621		Yes	1.02527	Untreated	0.898024
ENSRNOG00000001845	Top3b	Top3b	RGD1309468	LOC287930	287930	287930	chr11	86116943	86145314	-	protein_coding	FALSE	2958	14.323		1077.59	1086.79	1082.19	25.4344	25.6516	25.543	0.0130982	1.00912	0.859454	0.904503		1141.97	1116.14	1129.06	26.954	26.3443	26.6492	-0.0316846	0.978277	0.585499	0.742079		Yes	1.02221	Untreated (?)	0.742079
ENSRNOG00000001847	Ccdc91	Ccdc91	RGD1359502	LOC312863	312863	312863	chr4	185187767	185258770	+	protein_coding	FALSE	1702	14.323		311.931	178.034	244.982	12.7957	7.30312	10.0494	-0.792518	0.577336	1.69262e-10	1.65325e-09		330.565	220.727	275.646	13.5601	9.05444	11.3073	-0.566225	0.675382	3.4331e-06	2.85135e-05		Yes	1.73209	Untreated	1.65325e-09
ENSRNOG00000001849	Mapk1	Mapk1	RGD70500	ERK-2;ERT1;Erk2;MAPK 1;MAPK 2;p42-MAPK	116590	116590	chr11	85968731	86030389	-	protein_coding	FALSE	1471	14.323		1457.23	2101.38	1779.3	69.1643	99.7372	84.4507	0.519848	1.4338	1.35507e-07	9.05711e-07		1544.28	1880.56	1712.42	73.2957	89.2565	81.2761	0.280304	1.21445	0.000517398	0.00265943		Yes	1.4338	Treated	9.05711e-07
ENSRNOG00000001851	Far2	Far2	RGD1565966	LOC500368;Mlstd1;RGD1565966	500368	-	chr4	185758903	185792272	+	protein_coding	FALSE	1569	14.323		0	0.795786	0.397893	0	0.0354111	0.0177055	0.183348	1.13552	0.341224	NA		0	0.384115	0.192058	0	0.0170925	0.00854623	0.0879873	1.06289	0.466321	NA		No	1.13552	Treated	NA
ENSRNOG00000001852	Ergic2	Ergic2	RGD1310606	LOC297728;RGD1310606	297728	-	chr4	185797167	185828199	-	protein_coding	FALSE	1851	14.323		1408.5	1088.91	1248.71	53.1273	41.0724	47.0999	-0.368245	0.774724	5.57234e-06	2.90478e-05		1492.63	1335.69	1414.16	56.3005	50.3808	53.3407	-0.158386	0.896027	0.0568992	0.142052		Yes	1.29078	Untreated	2.90478e-05
ENSRNOG00000001854	D4A9Y4_RAT	Tmtc1	RGD1564868	LOC362465;RGD1564868	362465	-	chr4	185853777	186069316	-	protein_coding	FALSE	2832	14.323		27.0326	25.7672	26.3999	0.66644	0.635243	0.650841	-0.0467508	0.968114	0.890397	0.925425		28.6432	24.6395	26.6414	0.706147	0.607442	0.656795	-0.171828	0.887717	0.537486	0.704914		Yes	1.12648	Untreated	0.704914
ENSRNOG00000001858	D4A9Y3_RAT	Ypel1	RGD2321291	LOC100360867	100360867	-	chr11	85929711	85941751	-	protein_coding	FALSE	641	14.323		8.43104	4.6337	6.53237	0.918309	0.504703	0.711506	-0.505218	0.704554	0.210193	0.319751		8.94049	5.20218	7.07134	0.973799	0.566622	0.770211	-0.411386	0.7519	0.253998	0.429424		Yes	1.41934	Untreated	0.319751
ENSRNOG00000001859	Sdf2l1	Sdf2l1	RGD1585844	LOC680945	680945	680945	chr11	85878092	85880335	+	protein_coding	FALSE	1064	14.323		210.354	249.552	229.953	13.8031	16.3751	15.0891	0.2385	1.17977	0.0723378	0.135259		222.95	239.09	231.02	14.6296	15.6886	15.1591	0.0977806	1.07013	0.372078	0.555947		Yes	1.17977	Treated	0.135259
ENSRNOG00000001860	Ccdc116	Ccdc116	RGD1310080	LOC287936;Sdf2l1	287936	287936	chr11	85849736	85852819	+	protein_coding	FALSE	1964	14.323		0.24501	0.7648	0.504905	0.00870979	0.0271877	0.0179487	0.119107	1.08606	0.593795	NA		0.259612	0.699816	0.479714	0.00922889	0.0248776	0.0170532	0.0831339	1.05932	0.636563	NA		No	1.08606	Treated	NA
ENSRNOG00000001861	Ydjc	Ydjc	RGD1359227	LOC287938	287938	287938	chr11	85843919	85848083	-	protein_coding	FALSE	1603	14.323		3.54683	8.90175	6.22429	0.15448	0.387711	0.271096	0.809325	1.75239	0.0421983	0.0869018		3.76	5.51569	4.63785	0.163765	0.240233	0.201999	0.260937	1.19826	0.470429	NA		No	1.75239	Treated	NA
ENSRNOG00000001862	Ube2l3	-	RGD	-	-	-	chr11	85801116	85842076	+	protein_coding	FALSE	1668	14.323		1527.56	1573.88	1550.72	63.9395	65.8783	64.9089	0.0422144	1.02969	0.559816	0.671913		1618.79	1670.99	1644.89	67.7582	69.943	68.8506	0.0452637	1.03187	0.505792	0.678092		Yes	1.03187	Treated	0.671913
ENSRNOG00000001863	Hic2	Hic2	RGD1305338	LOC287940	287940	287940	chr11	85740736	85770511	-	protein_coding	FALSE	4618	14.323		278.856	244.197	261.527	4.21592	3.69192	3.95392	-0.189088	0.87716	0.0684848	0.129527		295.539	247.984	271.762	4.46814	3.74918	4.10866	-0.245981	0.843242	0.0196639	0.0600264		Yes	1.1859	Untreated	0.0600264
ENSRNOG00000001864	LOC100364951	Tmem191c	RGD1587016	LOC680867	680867	680867	chr11	85728707	85730549	-	protein_coding	FALSE	909	14.323		6.41404	8.50323	7.45863	0.492644	0.65311	0.572877	0.276809	1.21151	0.483254	0.603082		6.80224	12.0607	9.43147	0.522461	0.92635	0.724405	0.510241	1.42429	0.149126	0.293597		Yes	1.42429	Treated	0.293597
ENSRNOG00000001865	Serpind1	Serpind1	RGD619854	HC-II;rls2var1	79224	79224	chr11	85666714	85677716	-	protein_coding	FALSE	2082	14.323		1.95723	0	0.978613	0.0656336	0	0.0328168	-0.686267	0.62146	0.0477207	NA		2.07417	1.46585	1.77001	0.0695551	0.0491558	0.0593555	-0.149607	0.901496	0.650695	NA		No	1.60911	Untreated	NA
ENSRNOG00000001866	Pi4ka	Pi4ka	RGD621213	Pik4ca	64161	64161	chr11	85610280	85726603	+	protein_coding	FALSE	6597	14.323		4405.74	3728.75	4067.24	46.6271	39.4623	43.0447	-0.23856	0.847591	0.00183918	0.00575561		4669.31	3906.64	4287.97	49.4165	41.345	45.3807	-0.254562	0.838241	0.000451591	0.00236111		Yes	1.19297	Untreated	0.00236111
ENSRNOG00000001867	Snap29	Snap29	RGD620225	Gs32;MGC105273;SNAP-29	116500	116500	chr11	85579158	85609842	-	protein_coding	FALSE	3382	14.323		868.827	683.27	776.049	17.936	14.1054	16.0207	-0.341247	0.789359	0.000415045	0.00150699		920.725	833.406	877.066	19.0074	17.2048	18.1061	-0.140034	0.907498	0.174019	0.330366		Yes	1.26685	Untreated	0.00150699
ENSRNOG00000001868	Crkl	Crkl;LOC100911248	RGD1308531;RGD6493647	LOC287942;	287942;100911248	100911248	chr11	85520246	85554667	-	protein_coding	FALSE	2770	14.323		934.774	1313.11	1123.94	23.561	33.0969	28.3289	0.486132	1.40068	3.37442e-12	4.06297e-11		990.602	1299.84	1145.22	24.9681	32.7624	28.8652	0.386591	1.3073	9.96714e-06	7.59275e-05		Yes	1.40068	Treated	4.06297e-11
ENSRNOG00000001869	F1M8M0_RAT	Rab44	RGD1560150	LOC309649;RGD1560150	309649	-	chr20	7434524	7443138	+	protein_coding	FALSE	504	14.323		0	0.3824	0.1912	0	0.0529728	0.0264864	0.117376	1.08476	0.451661	NA		0	0.76823	0.384115	0	0.106421	0.0532104	0.142315	1.10367	0.348493	NA		No	1.10367	Treated	NA
ENSRNOG00000001870	Lztr1	Lztr1	RGD1309100	LOC360745	360745	360745	chr11	85479494	85495053	-	protein_coding	FALSE	2764	14.323		924.15	749.66	836.905	23.3437	18.9362	21.14	-0.301377	0.811478	9.8649e-06	4.93213e-05		979.347	841.37	910.359	24.738	21.2528	22.9954	-0.218142	0.859672	0.00647419	0.0237398		Yes	1.23232	Untreated	4.93213e-05
ENSRNOG00000001872	D3ZZW7_RAT	Lrrc74b	RGD2319134	LOC100361946	100361946	100361946	chr11	85441970	85458802	+	protein_coding	FALSE	1084	14.323		1.3446	1.14625	1.24543	0.0866023	0.0738273	0.0802148	-0.0380461	0.973973	0.899329	NA		1.42622	2.56579	1.996	0.0918594	0.165256	0.128558	0.236557	1.17818	0.473022	NA		No	1.17818	Treated (?)	NA
ENSRNOG00000001873	P2rx6	P2rx6	RGD3243	P2rxl1;P2x6;RNRNAP2X6;Rnap2x6	25041	25041	chr11	85431258	85441174	-	protein_coding	FALSE	2167	14.323		0	0.7648	0.3824	0	0.0246408	0.0123204	0.180983	1.13366	0.344573	NA		0	0.734023	0.367012	0	0.0236492	0.0118246	0.210314	1.15694	0.244696	NA		No	1.15694	Treated	NA
ENSRNOG00000001874	Slc7a4	Slc7a4	RGD1305905	LOC303787	303787	303787	chr11	85426545	85430216	+	protein_coding	FALSE	2271	14.323		94.3445	56.6506	75.4975	2.90045	1.74162	2.32103	-0.693767	0.618238	0.000269145	0.00101995		99.9982	75.6917	87.8449	3.07426	2.327	2.70063	-0.366689	0.77556	0.0534036	0.134965		Yes	1.6175	Untreated	0.00101995
ENSRNOG00000001875	Smpd4	Smpd4	RGD1310674	LOC303790;RGD1310674	303790	303790	chr11	85353040	85375918	-	protein_coding	FALSE	2622	14.323		445.437	277.15	361.293	11.861	7.37985	9.62041	-0.674116	0.626716	1.08332e-09	9.64302e-09		472.102	366.891	419.497	12.571	9.76946	11.1702	-0.35878	0.779824	0.000285262	0.00157375		Yes	1.59562	Untreated	9.64302e-09
ENSRNOG00000001876	Ccdc74a	Ccdc74a	RGD1588214	LOC680752	680752	-	chr11	85347335	85349783	-	protein_coding	FALSE	441	14.323		0.914355	0	0.457178	0.144758	0	0.072379	-0.168161	0.889976	0.383542	NA		0.971077	0.365914	0.668496	0.153738	0.0579303	0.105834	-0.0875523	0.941118	0.631386	NA		No	1.12363	Untreated	NA
ENSRNOG00000001877	Med15	Med15	RGD1307560	LOC360743;Pcqap	360743	360743	chr11	85270502	85344999	+	protein_coding	FALSE	3261	14.323		541.297	788.928	665.112	11.5891	16.8909	14.24	0.536576	1.45053	7.05204e-08	4.94001e-07		573.629	775.786	674.708	12.2814	16.6095	14.4454	0.432064	1.34916	1.09552e-07	1.16684e-06		Yes	1.45053	Treated	4.94001e-07
ENSRNOG00000001878	Klhl22	Klhl22	RGD1306288	LOC303792;RGD1306288	303792	303792	chr11	85179261	85220103	-	protein_coding	FALSE	2562	14.323		755.844	623.136	689.49	20.5977	16.9813	18.7895	-0.272074	0.828128	0.00996995	0.0254008		801.015	738.793	769.904	21.8287	20.1331	20.9809	-0.112946	0.924698	0.249918	0.424936		Yes	1.20754	Untreated	0.0254008
ENSRNOG00000001880	Dgcr6	Dgcr6	RGD1309390	LOC303794	303794	303794	chr11	84922648	84927694	-	protein_coding	FALSE	985	14.323		177.442	252.11	214.776	12.5773	17.8698	15.2236	0.493099	1.40746	0.000607782	0.0021352		188.067	248.584	218.326	13.3304	17.6199	15.4752	0.390934	1.31124	0.00284171	0.0117912		Yes	1.40746	Treated	0.0021352
ENSRNOG00000001884	Ranbp1	Ranbp1;RGD1565297	RGD1310521;RGD1565297	LOC360739;LOC498088	360739;498088	360739	chr11	84736401	84744635	+	protein_coding	FALSE	1052	14.323		610.169	602.866	606.518	40.4949	40.0103	40.2526	-0.0171591	0.988177	0.818573	0.876584		646.684	619.973	633.328	42.9183	41.1456	42.0319	-0.0603946	0.959002	0.426059	0.609642		Yes	1.04275	Untreated	0.609642
ENSRNOG00000001885	Trmt2a	Trmt2a	RGD1310418	Htf9c;LOC287953	287953	287953	chr11	84731490	84736099	-	protein_coding	FALSE	2261	14.323		460.944	356.248	408.596	14.2336	11.0006	12.6171	-0.36726	0.775254	4.6418e-05	0.000205325		488.484	432.442	460.463	15.084	13.3535	14.2187	-0.173898	0.886444	0.0418556	0.111178		Yes	1.2899	Untreated	0.000205325
ENSRNOG00000001886	Dgcr8	Dgcr8	RGD1306365	LOC287954	287954	287954	chr11	84698794	84731041	+	protein_coding	FALSE	4538	14.323		1086.26	953.564	1019.91	16.7123	14.6707	15.6915	-0.185915	0.879092	0.00365388	0.0105289		1151.11	1061.73	1106.42	17.7101	16.3349	17.0225	-0.114087	0.923967	0.162865	0.314454		Yes	1.13754	Untreated	0.0105289
ENSRNOG00000001888	Arvcf	Arvcf	RGD1306655	LOC303798;MGC188400	303798	303798	chr11	84582224	84639874	-	protein_coding	FALSE	4011	14.323		188.587	173.543	181.065	3.28265	3.0208	3.15173	-0.114679	0.923588	0.496253	0.615455		199.88	179.613	189.747	3.47923	3.12645	3.30284	-0.150856	0.900716	0.212053	0.379622		Yes	1.11023	Untreated	0.379622
ENSRNOG00000001889	Comt	Comt	RGD2379	-	24267	24267	chr11	84561590	84581705	+	protein_coding	FALSE	1636	14.323		650.043	487.716	568.879	27.7412	20.8137	24.2774	-0.406851	0.754268	0.00022926	0.000886118		688.87	611.937	650.404	29.3982	26.115	27.7566	-0.167332	0.890488	0.0581817	0.144447		Yes	1.32579	Untreated	0.000886118
ENSRNOG00000001890	Txnrd2	Txnrd2	RGD61960	MGC93435;Tr3;Trxr2;Trxrd2	50551	50551	chr11	84513363	84561695	-	protein_coding	FALSE	2014	14.323		209.095	152.164	180.629	7.24855	5.27494	6.26174	-0.449147	0.732476	0.00118123	0.00387499		221.608	180.744	201.176	7.68232	6.26571	6.97401	-0.288817	0.818573	0.0293878	0.0831005		Yes	1.36523	Untreated	0.00387499
ENSRNOG00000001891	Gnb1l	Gnb1l	RGD1594165	LOC680266	680266	-	chr11	84427113	84451786	-	protein_coding	FALSE	1331	14.323		58.5921	44.9541	51.7731	3.07346	2.35807	2.71576	-0.338166	0.791046	0.180287	0.283886		62.0849	69.4087	65.7468	3.25667	3.64084	3.44876	0.157167	1.1151	0.416576	0.600772		Yes	1.26415	Untreated (?)	0.283886
ENSRNOG00000001892	Tbx1	Tbx1	RGD1307734	LOC360737	360737	360737	chr11	84400979	84410631	+	protein_coding	FALSE	1855	14.323		6.23186	12.8184	9.52513	0.234552	0.482454	0.358503	0.677043	1.59886	0.0877301	0.158661		6.60727	8.04727	7.32727	0.248682	0.30288	0.275781	0.173198	1.12755	0.630202	0.774182		Yes	1.59886	Treated	0.158661
ENSRNOG00000001893	LOC100362453	-	RGD	-	-	-	chr11	84270086	84271016	+	retrotransposed	FALSE	930	14.323		12.9029	25.9398	19.4214	0.96866	1.94738	1.45802	0.864207	1.82034	0.00365101	0.010524		13.6735	20.4535	17.0635	1.02651	1.5355	1.28101	0.433985	1.35096	0.1747	0.331278		Yes	1.82034	Treated	0.010524
ENSRNOG00000001896	LOC684557	-	RGD	-	-	-	chr15	53706994	53709023	+	pseudogene	FALSE	2024	14.323		20.558	12.3883	16.4731	0.709147	0.427332	0.56824	-0.559857	0.678369	0.116935	0.200544		21.7856	19.067	20.4263	0.751493	0.657716	0.704605	-0.157351	0.89667	0.620226	0.767219		Yes	1.47412	Untreated	0.200544
ENSRNOG00000001907	B3gnt5	-	RGD	-	-	-	chr11	83398434	83399568	-	protein_coding	FALSE	1134	14.323		34.1914	73.9136	54.0525	2.10508	4.55069	3.32789	0.999575	1.99941	2.06535e-05	9.75021e-05		36.2371	43.6956	39.9664	2.23104	2.69024	2.46064	0.220477	1.16512	0.368735	0.552103		Yes	1.99941	Treated	9.75021e-05
ENSRNOG00000001908	Klhl6	Klhl6	RGD1307521	LOC287974	287974	287974	chr11	83221775	83260528	+	protein_coding	FALSE	2415	14.323		56.6991	43.6937	50.1964	1.63917	1.26319	1.45118	-0.341445	0.789251	0.11269	0.194763		60.0779	42.2793	51.1786	1.73685	1.2223	1.47958	-0.443408	0.735395	0.0616388	0.151072		Yes	1.35981	Untreated	0.151072
ENSRNOG00000001911	Map6d1	Map6d1	RGD1560102	LOC363823;RGD1560102	363823	363823	chr11	82981696	82987926	+	protein_coding	FALSE	1331	14.323		301.122	200.692	250.907	15.7954	10.5273	13.1614	-0.577551	0.6701	9.88918e-09	7.76334e-08		319.134	282.024	300.579	16.7402	14.7936	15.7669	-0.176007	0.88515	0.0710025	0.168803		Yes	1.49231	Untreated	7.76334e-08
ENSRNOG00000001912	Tecrl	Tecrl	RGD1304608	LOC364134;Srd5a2l2	364134	364134	chr14	26619938	26693786	+	protein_coding	FALSE	1394	14.323		0	0	0	0	0	0	NA	NA	NA	NA		0	0	0	0	0	0	NA	NA	NA	NA		No	NA	NA	NA
ENSRNOG00000001915	Chodl	Chodl	RGD1309885	LOC288289	288289	288289	chr11	17993679	18015913	+	protein_coding	FALSE	2461	14.323		3.60508	6.16298	4.88403	0.102275	0.174842	0.138558	0.41235	1.33085	0.315622	NA		3.8238	2.6342	3.229	0.10848	0.0747314	0.0916057	-0.173084	0.886944	0.6051	NA		No	1.33085	Treated (?)	NA
ENSRNOG00000001916	Prss7	Tmprss15	RGD1311046	LOC288291;Prss7	288291	288291	chr11	18017212	18167545	-	protein_coding	FALSE	4070	14.323		0.796332	0	0.398166	0.0136605	0	0.00683024	-0.27763	0.824945	0.25811	NA		0.843198	0	0.421599	0.0144644	0	0.00723221	-0.223356	0.856571	0.248829	NA		No	1.2122	Untreated	NA
ENSRNOG00000001918	-	-	RGD	-	-	-	chr11	22683929	22684317	-	pseudogene	FALSE	384	14.323		0.306313	0.3824	0.344356	0.055693	0.0695268	0.0626099	0.0249125	1.01742	0.9036	NA		0.323973	0.384115	0.354044	0.0589039	0.0698387	0.0643713	0.0136126	1.00948	0.932831	NA		No	1.01742	Treated	NA
ENSRNOG00000001920	F1M485_RAT	-	RGD	-	-	-	chr11	22964539	22965818	+	protein_coding	FALSE	195	14.323		3.05834	5.38364	4.22099	1.09501	1.92756	1.51128	0.40656	1.32552	0.324005	NA		3.24106	1.39963	2.32035	1.16043	0.501124	0.830776	-0.302402	0.810901	0.34334	NA		No	1.32552	Treated (?)	NA
ENSRNOG00000001923	Tprg1	Tprg1	RGD1306226	LOC360731;RGD1306226;Svap30;Tprg	360731	360731	chr11	77477084	77601486	-	protein_coding	FALSE	1103	14.323		0	0.3824	0.1912	0	0.0242052	0.0121026	0.117376	1.08476	0.451661	NA		0	0	0	0	0	0	NA	NA	NA	NA		No	NA	NA	NA
ENSRNOG00000001924	Tp63	Tp63	RGD620863	Ket;Tp73l;Trp63;p73L	246334	246334	chr11	76902838	77200251	-	protein_coding	FALSE	4257	14.323		0	1.16238	0.581188	0	0.0190638	0.0095319	0.478661	1.39345	0.097304	NA		0	0	0	0	0	0	NA	NA	NA	NA		No	NA	NA	NA
ENSRNOG00000001925	Leprel1	Leprel1	RGD1304568	LOC288016;MGC116247	288016	-	chr11	76687589	76828687	+	protein_coding	FALSE	2109	14.323		451.908	587.623	519.766	14.9603	19.4531	17.2067	0.372042	1.29418	0.000420112	0.00152356		478.9	527.683	503.291	15.8538	17.4688	16.6613	0.138409	1.10069	0.167322	0.320899		Yes	1.29418	Treated	0.00152356
ENSRNOG00000001926	Cldn1	Cldn1	RGD68422	-	65129	65129	chr11	76473653	76488805	+	protein_coding	FALSE	3219	14.323		61.2695	55.4599	58.3647	1.32889	1.20289	1.26589	-0.113551	0.92431	0.721151	0.805081		64.9308	65.9692	65.45	1.4083	1.43082	1.41956	0.0287502	1.02013	0.892086	0.942632		Yes	1.08189	Untreated (?)	0.805081
ENSRNOG00000001928	Il1rap	Il1rap	RGD2893	IL-1RAcp;Il1racpb;MGC114349	25466	25466	chr11	76092839	76222495	-	protein_coding	FALSE	2575	14.323		365.742	695.257	530.499	9.91663	18.851	14.3838	0.912965	1.88291	1.26567e-22	3.22458e-21		387.592	515.624	451.608	10.5091	13.9805	12.2448	0.397543	1.31726	0.00114478	0.00537023		Yes	1.88291	Treated	3.22458e-21
ENSRNOG00000001930	Ccdc50	Ccdc50	RGD727841	C3orf6h;c3orf6	288022	288022	chr11	75302646	75360549	-	protein_coding	FALSE	1022	14.323		1402.57	1038.76	1220.67	95.8167	70.9628	83.3897	-0.427262	0.743672	4.6607e-06	2.46344e-05		1486.2	1161.68	1323.94	101.53	79.3597	90.4448	-0.349405	0.784908	7.44244e-05	0.000471914		Yes	1.34468	Untreated	2.46344e-05
ENSRNOG00000001931	Fgf12	Fgf12	RGD620163	FGF-12;FHF-1;Fhf1;Fhf1b	170630	170630	chr11	74208695	74481037	+	protein_coding	FALSE	732	14.323		22.0162	19.8546	20.9354	2.0999	1.89372	1.99681	-0.13171	0.912749	0.689361	0.779236		23.3367	25.2904	24.3135	2.22584	2.41218	2.31901	0.0827739	1.05905	0.794235	0.883007		Yes	1.09559	Untreated (?)	0.779236
ENSRNOG00000001932	-	-	RGD	-	-	-	chr11	73603486	73604484	-	pseudogene	FALSE	996	14.323		0	0.397893	0.198946	0	0.0278916	0.0139458	0.119659	1.08648	0.447051	NA		0	0.76823	0.384115	0	0.0538515	0.0269258	0.142315	1.10367	0.348493	NA		No	1.10367	Treated	NA
ENSRNOG00000001942	Vcsa1	Vcsa1	RGD3953	Arp;P2-VA1;RATSMR1A;RNSMR1G;Smr1;Smr1g;VCS-alpha 1	24867	-	chr14	21377190	21382729	-	protein_coding	FALSE	805	14.323		5.75213	2.67522	4.21367	0.498883	0.232022	0.365453	-0.503258	0.705512	0.220986	NA		6.09434	2.9681	4.53122	0.528563	0.257424	0.392994	-0.501633	0.706307	0.16489	NA		No	1.41741	Untreated	NA
ENSRNOG00000001943	Retnlg	Retnlg	RGD727934	retn1g;retnlb	288135	288135	chr11	53174616	53175956	-	protein_coding	FALSE	336	14.323		0	0	0	0	0	0	NA	NA	NA	NA		0	0	0	0	0	0	NA	NA	NA	NA		No	NA	NA	NA
ENSRNOG00000001945	Vcsa2	-	RGD	-	-	-	chr14	21438441	21444907	-	protein_coding	FALSE	662	14.323		0	0	0	0	0	0	NA	NA	NA	NA		0	0	0	0	0	0	NA	NA	NA	NA		No	NA	NA	NA
ENSRNOG00000001947	RGD1559834	-	RGD	-	-	-	chrX	69386331	69387074	+	pseudogene	FALSE	741	14.323		50.5134	78.8693	64.6914	4.75943	7.43115	6.09529	0.614748	1.53129	0.00137984	0.00445612		53.53	70.8287	62.1794	5.04365	6.67356	5.8586	0.366679	1.28938	0.0943821	0.209052		Yes	1.53129	Treated	0.00445612
ENSRNOG00000001948	P70634_RAT	-	RGD	-	-	-	chr14	21488359	21488725	-	protein_coding	FALSE	366	14.323		0	0	0	0	0	0	NA	NA	NA	NA		0	0	0	0	0	0	NA	NA	NA	NA		No	NA	NA	NA
ENSRNOG00000001949	F1M9B8_RAT	-	RGD	-	-	-	chr14	21573263	21577058	-	protein_coding	FALSE	396	14.323		0	0	0	0	0	0	NA	NA	NA	NA		0	0	0	0	0	0	NA	NA	NA	NA		No	NA	NA	NA
ENSRNOG00000001950	Clph	Cabs1	RGD620592	Clph;MGC94008;RSD-6;Rsd6	64029	64029	chr14	21616284	21618346	-	protein_coding	FALSE	1472	14.323		0	0	0	0	0	0	NA	NA	NA	NA		0	0	0	0	0	0	NA	NA	NA	NA		No	NA	NA	NA
ENSRNOG00000001951	Csn3	Csn3	RGD61990	Csn 10;Csn10;Csnk	29188	29188	chr14	21674804	21681362	-	protein_coding	FALSE	791	14.323		0	0	0	0	0	0	NA	NA	NA	NA		0	0	0	0	0	0	NA	NA	NA	NA		No	NA	NA	NA
ENSRNOG00000001953	Bace2	Bace2	RGD1303241	-	288227	288227	chr11	37345552	37428364	+	protein_coding	FALSE	1769	14.323		114.781	103.813	109.297	4.53011	4.09724	4.31367	-0.134786	0.910805	0.499328	0.618257		121.642	96.9438	109.293	4.80089	3.82612	4.31351	-0.305234	0.809311	0.0941809	0.208667		Yes	1.23562	Untreated	0.208667
ENSRNOG00000001955	Retnla	Retnla	RGD68349	Himf	81712	81712	chr11	53205245	53206745	-	protein_coding	FALSE	503	14.323		0	0	0	0	0	0	NA	NA	NA	NA		0	0	0	0	0	0	NA	NA	NA	NA		No	NA	NA	NA
ENSRNOG00000001956	Dzip3	Dzip3	RGD1563278	LOC303963;RGD1563278	303963	-	chr11	53065384	53134110	+	protein_coding	FALSE	4027	14.323		1093.7	574.391	834.047	18.962	9.95846	14.4602	-0.911396	0.53167	4.35912e-16	7.42204e-15		1159.01	751.892	955.453	20.0943	13.0359	16.5651	-0.618228	0.651471	3.34604e-17	9.38311e-16		Yes	1.88086	Untreated	9.38311e-16
ENSRNOG00000001957	ste2	ste2	RGD1597142	EST-2;EST-6;MGC108739	360268	360268	chr14	21948483	21965556	+	protein_coding	FALSE	1278	14.323		0	0	0	0	0	0	NA	NA	NA	NA		0	0.349908	0.174954	0	0.0191157	0.00955783	0.0834623	1.05956	0.478543	NA		No	NA	NA	NA
ENSRNOG00000001958	Ift57	Ift57	RGD1305947	Esrrbl1;LOC303968	303968	303968	chr11	52251654	52321489	-	protein_coding	FALSE	2548	14.323		461.739	364.632	413.185	12.6521	9.99127	11.3217	-0.333691	0.793504	0.00200395	0.00621987		489.27	362.76	426.015	13.4065	9.94	11.6732	-0.420052	0.747398	0.000109048	0.000666705		Yes	1.33798	Untreated	0.000666705
ENSRNOG00000001959	Mx1	Mx1	RGD3127	IFI78	24575	24575	chr11	37438473	37462363	-	protein_coding	FALSE	3308	14.323		33.499	35.1304	34.3147	0.707021	0.741453	0.724237	0.0656867	1.04658	0.836417	0.889167		35.506	18.8882	27.1971	0.74938	0.398649	0.574014	-0.674037	0.62675	0.03238	0.0900742		Yes	1.59553	Untreated (?)	0.0900742
ENSRNOG00000001960	Sult1d1	Sult1d1	RGD620491	ST1D1;Sult-n;Sultn	60393	60393	chr14	21983702	22002194	+	protein_coding	FALSE	1614	14.323		1.3446	0.779977	1.06229	0.0581641	0.0337399	0.045952	-0.170595	0.888476	0.613956	NA		1.42622	1.08393	1.25508	0.0616949	0.0468883	0.0542916	-0.0757734	0.948833	0.786753	NA		No	1.12552	Untreated	NA
ENSRNOG00000001962	Fam3b	Fam3b	RGD1311662	LOC304050;RGD1311662	304050	-	chr11	37470403	37505705	-	protein_coding	FALSE	952	14.323		0.24501	0	0.122505	0.0179685	0	0.00898426	-0.076273	0.948505	0.572939	NA		0.259612	0.384115	0.321864	0.0190394	0.0281702	0.0236048	0.0227605	1.0159	0.886104	NA		No	1.05429	Untreated (?)	NA
ENSRNOG00000001963	Mx2	Mx2	RGD628821	Mx3	286918	286918	chr11	37548832	37572714	+	protein_coding	FALSE	2583	14.323		70.4347	296.398	183.416	1.90383	8.01156	4.9577	1.6887	3.22365	1.37656e-07	9.19266e-07		74.6433	203.255	138.949	2.01759	5.49393	3.75576	1.20013	2.2976	1.11299e-05	8.38274e-05		Yes	3.22365	Treated	9.19266e-07
ENSRNOG00000001964	Cd47	Cd47	RGD2308	Itgp;MGC93490	29364	29364	chr11	52098369	52158169	-	protein_coding	FALSE	2062	14.323		2724.21	3496.46	3110.33	92.2398	118.387	105.314	0.354247	1.27832	0.000502917	0.00179551		2886.59	3535.05	3210.82	97.7377	119.694	108.716	0.286856	1.21998	0.00266399	0.0111663		Yes	1.27832	Treated	0.00179551
ENSRNOG00000001966	Zbtb20	Zbtb20	RGD1560387	LOC288105;RGD1560387	288105	288105	chr11	58662836	59399213	-	protein_coding	FALSE	6075	14.323		1166.67	1402.18	1284.43	13.4082	16.1148	14.7615	0.260242	1.19768	0.0328178	0.0702158		1236.52	1119.87	1178.2	14.2109	12.8703	13.5406	-0.13817	0.908671	0.241257	0.414756		Yes	1.19768	Treated (?)	0.0702158
ENSRNOG00000001967	Sult1b1	Sult1b1	RGD708534	LOC64305;ST1B1	64305	64305	chr14	22019192	22031908	+	protein_coding	FALSE	1233	14.323		0	0	0	0	0	0	NA	NA	NA	NA		0	0	0	0	0	0	NA	NA	NA	NA		No	NA	NA	NA
ENSRNOG00000001971	Bbx	Bbx	RGD1309769	LOC303970	303970	303970	chr11	51655445	51799131	+	protein_coding	FALSE	3059	14.323		1420.53	1194.55	1307.54	32.4219	27.264	29.843	-0.248605	0.84171	1.11763e-05	5.53845e-05		1505.38	1192.18	1348.78	34.3585	27.2099	30.7842	-0.333801	0.793443	4.57849e-09	5.93758e-08		Yes	1.26033	Untreated	5.93758e-08
ENSRNOG00000001973	Ugt2a1	Ugt2a1	RGD69432	Ugt2a1p	63867	-	chr14	22047611	22071582	+	protein_coding	FALSE	2302	14.323		0	0.382084	0.191042	0	0.0115883	0.00579415	0.117328	1.08472	0.451758	NA		0	0	0	0	0	0	NA	NA	NA	NA		No	NA	NA	NA
ENSRNOG00000001974	Gramd1c	LOC100911172	RGD6494789	-	100911172	-	chr11	58205060	58283274	+	protein_coding	FALSE	1909	14.323		17.1876	17.528	17.3578	0.628603	0.64105	0.634826	0.0124742	1.00868	0.971693	0.981661		18.2151	16.1513	17.1832	0.66618	0.590702	0.628441	-0.14875	0.902031	0.615846	0.763853		Yes	1.10861	Untreated (?)	0.763853
ENSRNOG00000001975	Ugt2a3	Ugt2a3	RGD1308444	LOC289533;RGD1308444	289533	289533	chr14	22099349	22116820	+	protein_coding	FALSE	1605	14.323		0	0	0	0	0	0	NA	NA	NA	NA		0	0	0	0	0	0	NA	NA	NA	NA		No	NA	NA	NA
ENSRNOG00000001976	Tmprss2	Tmprss2	RGD620766	-	156435	156435	chr11	37577051	37617258	-	protein_coding	FALSE	3103	14.323		0.24501	0.764484	0.504747	0.00551274	0.017201	0.0113568	0.178058	1.13136	0.506914	NA		0.259612	0.349908	0.30476	0.0058413	0.00787296	0.00685713	0.0186862	1.01304	0.905429	NA		No	1.13136	Treated	NA
ENSRNOG00000001979	Rcan1	Rcan1	RGD631338	Dscr1;Mcip1	266766	266766	chr11	32386576	32480278	-	protein_coding	FALSE	2376	14.323		1455.53	6044.13	3749.83	42.7703	177.604	110.187	2.01191	4.03315	3.03421e-67	3.19414e-65		1542.44	5729.19	3635.82	45.3239	168.35	106.837	1.8534	3.61352	1.87879e-72	3.44044e-70		Yes	4.03315	Treated	3.44044e-70
ENSRNOG00000001980	Ugt2b36	Ugt2b35	RGD620895	MGC93327;Ugt2b12;Ugt2b15;Ugt2b36;Ugt2b4	83808	83808	chr14	22454255	22493508	+	protein_coding	FALSE	1867	14.323		0	0	0	0	0	0	NA	NA	NA	NA		0	0	0	0	0	0	NA	NA	NA	NA		No	NA	NA	NA
ENSRNOG00000001982	Cblb	Cblb	RGD620535	-	171136	171136	chr11	49690401	49856762	-	protein_coding	FALSE	3565	14.323		279.762	230.393	255.077	5.47892	4.51207	4.99549	-0.273334	0.827405	0.0117405	0.0292727		296.449	238.785	267.617	5.80572	4.67642	5.24107	-0.300618	0.811905	0.0173908	0.0541869		Yes	1.23167	Untreated	0.0292727
ENSRNOG00000001984	Kcne1	Kcne1	RGD2956	Isk;m	25471	-	chr11	32344528	32355189	-	protein_coding	FALSE	585	14.323		0	0.3824	0.1912	0	0.0456381	0.0228191	0.117376	1.08476	0.451661	NA		0	0	0	0	0	0	NA	NA	NA	NA		No	NA	NA	NA
ENSRNOG00000001986	LOC498063	LOC498063	RGD1560327	-	498063	-	chr11	32312547	32313303	-	protein_coding	FALSE	756	14.323		0.551323	0	0.275661	0.0509155	0	0.0254578	-0.211283	0.863769	0.335161	NA		0.583586	0	0.291793	0.053895	0	0.0269475	-0.167671	0.890279	0.326539	NA		No	1.15772	Untreated	NA
ENSRNOG00000001989	Alcam	Alcam	RGD619972	HB2;KG-CAM	79559	79559	chr11	49424242	49630071	+	protein_coding	FALSE	2905	14.323		303.21	360.175	331.692	7.28725	8.65631	7.97178	0.242079	1.1827	0.0241642	0.0543722		321.294	327.939	324.617	7.72188	7.88158	7.80173	0.0259069	1.01812	0.814576	0.896068		Yes	1.1827	Treated	0.0543722
ENSRNOG00000001990	Ugt2b1	Ugt2b17	RGD708541	2B1;Udpgtr2;Ugt2b1	286954	286954	chr14	22639181	22650931	+	protein_coding	FALSE	1959	14.323		0	0	0	0	0	0	NA	NA	NA	NA		0	0	0	0	0	0	NA	NA	NA	NA		No	NA	NA	NA
ENSRNOG00000001991	Atp5o	Atp5o	RGD621379	Atpo;MGC72688;Oscp	192241	192241	chr11	31914321	31920636	-	protein_coding	FALSE	709	14.323		1330.15	1182.68	1256.41	130.985	116.463	123.724	-0.166977	0.890707	0.111875	0.193553		1409.63	1316.12	1362.88	138.811	129.604	134.207	-0.0992253	0.933534	0.0817683	0.187989		Yes	1.1227	Untreated	0.187989
ENSRNOG00000001992	Atp6v1a	Atp6v1a	RGD1596464	Atp6v1a1;LOC685232	685232	685232	chr11	58127306	58180225	+	protein_coding	FALSE	4069	14.323		5748.43	7287	6517.72	98.6343	125.034	111.834	0.34001	1.26577	2.76134e-08	2.0489e-07		6091.76	7283.81	6687.78	104.525	124.979	114.752	0.255057	1.19338	0.000467412	0.00243712		Yes	1.26577	Treated	2.0489e-07
ENSRNOG00000001996	Ythdc1	Ythdc1	RGD621706	Yt521	170956	170956	chr14	22805107	22835283	-	protein_coding	FALSE	2968	14.323		2617.6	3062.41	2840.01	61.5751	72.0387	66.8069	0.224627	1.16848	0.000520384	0.00185176		2773.81	3188.63	2981.22	65.2497	75.0077	70.1287	0.198157	1.14723	0.0217358	0.0652891		Yes	1.16848	Treated	0.00185176
ENSRNOG00000002001	Itsn1	Itsn1	RGD2935	Itsn	29491	29491	chr11	31721527	31901963	+	protein_coding	FALSE	5710	14.323		2008.83	2078.85	2043.84	24.5626	25.4187	24.9906	0.0490333	1.03457	0.415871	0.538795		2129.04	2035.43	2082.23	26.0324	24.8878	25.4601	-0.0644952	0.95628	0.275316	0.453608		Yes	1.04572	Untreated (?)	0.453608
ENSRNOG00000002002	Tmprss11b	Tmprss11bnl	RGD1303278	Hatl5;Tmprss11b	365265	365265	chr14	23009054	23029587	+	protein_coding	FALSE	1263	14.323		0	0.397893	0.198946	0	0.0219952	0.0109976	0.119659	1.08648	0.447051	NA		0	0	0	0	0	0	NA	NA	NA	NA		No	NA	NA	NA
ENSRNOG00000002004	D4A123_RAT	Prdm8	RGD1311628	LOC305198	305198	-	chr14	12792191	12800272	-	protein_coding	FALSE	4534	14.323		27.6483	48.6651	38.1567	0.425748	0.74938	0.587564	0.536026	1.44997	0.171057	0.272237		29.2918	43.2079	36.2498	0.451055	0.665346	0.558201	0.448111	1.36425	0.131896	0.268882		Yes	1.44997	Treated	0.268882
ENSRNOG00000002005	Tmprss11f	Tmprss11f	RGD1560675	LOC498345;RGD1560675	498345	-	chr14	23142181	23184319	+	protein_coding	FALSE	1317	14.323		3.60661	2.34025	2.97343	0.191196	0.124063	0.15763	-0.292948	0.816233	0.475956	NA		3.82408	1.11594	2.47001	0.202725	0.0591592	0.130942	-0.539045	0.688226	0.111566	NA		No	1.45301	Untreated	NA
ENSRNOG00000002006	Tmprss11d	Tmprss11d	RGD620654	AF198087;AT;Asp	64565	64565	chr14	23474012	23536003	+	protein_coding	FALSE	1662	14.323		0.306313	0	0.153157	0.0128677	0	0.00643385	-0.086707	0.94167	0.546457	NA		0.323973	0	0.161987	0.0136096	0	0.00680479	-0.0713919	0.951719	0.530136	NA		No	1.06194	Untreated	NA
ENSRNOG00000002010	LOC100360017	Mrps6	RGD2322928	LOC100360017;LOC288253	100360017	-	chr11	32085850	32097909	+	protein_coding	FALSE	669	14.323		253.698	284.45	269.074	26.4763	29.6856	28.0809	0.161293	1.11829	0.0966049	0.171862		268.846	243.031	255.939	28.0572	25.3631	26.7101	-0.144689	0.904575	0.150614	0.295684		Yes	1.11829	Treated (?)	0.171862
ENSRNOG00000002011	Gnrhr	Gnrhr	RGD70513	GH1;Lhrhr;gnRH-R	81668	81668	chr14	23625134	23656583	+	protein_coding	FALSE	2623	14.323		0	0	0	0	0	0	NA	NA	NA	NA		0	0	0	0	0	0	NA	NA	NA	NA		No	NA	NA	NA
ENSRNOG00000002012	Donson	Donson	RGD1306823	LOC288257;MGC94546	288257	288257	chr11	31652222	31661872	-	protein_coding	FALSE	2423	14.323		139.02	156.719	147.869	4.0058	4.51579	4.2608	0.172561	1.12706	0.214885	0.325158		147.312	149.117	148.214	4.24473	4.29674	4.27074	0.0220246	1.01538	0.873403	0.931387		Yes	1.12706	Treated	0.325158
ENSRNOG00000002013	Sidt1	Sidt1	RGD1559616	LOC288109;Msid2	288109	288109	chr11	57981733	58022625	+	protein_coding	FALSE	1676	14.323		1.22525	3.05794	2.14159	0.0510408	0.127386	0.0892132	0.210849	1.15737	0.488581	NA		1.29589	0.699816	0.997855	0.0539836	0.0291525	0.041568	-0.0608308	0.958712	0.746972	NA		No	1.15737	Treated (?)	NA
ENSRNOG00000002014	Stap1	Stap1	RGD1311584	LOC305269;MGC109040;RGD1311584;Stap-1	305269	305269	chr14	23734558	23764077	-	protein_coding	FALSE	1349	14.323		3.12117	3.88534	3.50326	0.161537	0.201087	0.181312	0.161738	1.11863	0.694752	NA		3.3057	3.2656	3.28565	0.171087	0.169012	0.17005	-0.0025517	0.998233	0.994301	NA		No	1.11863	Treated (?)	NA
ENSRNOG00000002021	Son	Son	RGD1309013	LOC304092	304092	304092	chr11	31621019	31634957	+	protein_coding	FALSE	6399	14.323		14712.2	15539.4	15125.8	160.521	169.546	165.033	0.078709	1.05607	0.0804113	0.147697		15590.9	16731.7	16161.3	170.108	182.555	176.331	0.101425	1.07283	0.0455235	0.118742		Yes	1.07283	Treated	0.118742
ENSRNOG00000002024	Epha5	Epha5	RGD620831	EHK-1;Els1;Els1.	79208	79208	chr14	25524164	25892570	+	protein_coding	FALSE	3873	14.323		233.818	126.897	180.357	4.21498	2.28754	3.25126	-0.851601	0.554169	1.79595e-09	1.55215e-08		247.767	145.431	196.599	4.46645	2.62166	3.54406	-0.736967	0.599999	4.96077e-08	5.58509e-07		Yes	1.8045	Untreated	1.55215e-08
ENSRNOG00000002026	Dnajc28	Dnajc28	RGD1359589	LOC360699	360699	360699	chr11	31584546	31587366	-	protein_coding	FALSE	1455	14.323		165.41	112.482	138.946	7.93716	5.3974	6.66728	-0.53732	0.68905	0.000274794	0.00103906		175.308	129.215	152.261	8.41212	6.20032	7.30622	-0.420979	0.746918	0.00622413	0.0229446		Yes	1.45127	Untreated	0.00103906
ENSRNOG00000002028	Tmem50b	Tmem50b	RGD1307561	LOC360698;MGC109374;RGD1307561	360698	360698	chr11	31533824	31566625	-	protein_coding	FALSE	2264	14.323		339.486	424.525	382.005	10.4691	13.0916	11.7804	0.320436	1.24871	0.00160449	0.00510226		359.757	388.997	374.377	11.0943	11.996	11.5451	0.114356	1.08249	0.230335	0.402238		Yes	1.24871	Treated	0.00510226
ENSRNOG00000002029	-	-	RGD	-	-	-	chr14	385071	386062	+	pseudogene	FALSE	987	14.323		0.304785	0.382084	0.343435	0.0215597	0.0270276	0.0242937	0.0251384	1.01758	0.902699	NA		0.323692	2.56579	1.44474	0.0228972	0.181497	0.102197	0.56944	1.48395	0.0603869	NA		No	1.48395	Treated	NA
ENSRNOG00000002031	Ard1b	Naa11	RGD1564723	Ard1b;Ard2;LOC289482	289482	289482	chr14	13633054	13643090	+	protein_coding	FALSE	3229	14.323		7.87533	15.4756	11.6755	0.170281	0.334615	0.252448	0.458646	1.37425	0.264793	0.380762		8.35389	18.9804	13.6672	0.180629	0.410397	0.295513	0.567671	1.48213	0.115956	0.244068		Yes	1.48213	Treated	0.244068
ENSRNOG00000002032	Ifngr2	Ifngr2	RGD1307532	LOC360697	360697	360697	chr11	31508720	31526993	+	protein_coding	FALSE	2610	14.323		437.641	451.827	444.734	11.7069	12.0864	11.8967	0.0442617	1.03116	0.620675	0.7237		463.805	428.333	446.069	12.4068	11.458	11.9324	-0.112756	0.92482	0.223429	0.394004		Yes	1.08129	Untreated (?)	0.394004
ENSRNOG00000002034	F1M4P1_RAT	-	RGD	-	-	-	chr18	33905589	33907178	-	protein_coding	FALSE	1569	14.323		0.306313	0	0.153157	0.0136304	0	0.0068152	-0.086707	0.94167	0.546457	NA		0.323973	0.699816	0.511895	0.0144163	0.0311406	0.0227784	0.0720268	1.05119	0.683225	NA		No	1.06194	Untreated (?)	NA
ENSRNOG00000002035	Paqr3	Paqr3	RGD1310426	LOC305203	305203	305203	chr14	13915442	13932807	+	protein_coding	FALSE	1857	14.323		1272.25	953.345	1112.8	47.8331	35.843	41.838	-0.406681	0.754357	0.00174462	0.00549486		1348.25	1020.45	1184.35	50.6903	38.3661	44.5282	-0.390701	0.762759	0.00157108	0.00706474		Yes	1.32563	Untreated	0.00549486
ENSRNOG00000002036	LOC681004	Paxbp1	RGD1584739	Gcfc1;LOC681004	681004	681004	chr11	31002167	31030820	-	protein_coding	FALSE	3095	14.323		1445.21	1406.37	1425.79	32.6015	31.7253	32.1634	-0.0388944	0.973401	0.655813	0.753718		1531.43	1531.2	1531.31	34.5464	34.5411	34.5438	-5.02943e-05	0.999965	0.999519	0.999753		Yes	1.02733	Untreated	0.753718
ENSRNOG00000002039	LOC100360066	Evi5	RGD2322879	LOC100360066	100360066	-	chr14	2434916	2571956	+	protein_coding	FALSE	2720	14.323		1002.38	1076.01	1039.19	25.7293	27.6194	26.6743	0.101606	1.07297	0.0588328	0.114325		1062.27	997.932	1030.1	27.2668	25.6152	26.441	-0.0879149	0.940882	0.332368	0.514985		Yes	1.07297	Treated (?)	0.114325
ENSRNOG00000002040	Bmp2k	-	RGD	-	-	-	chr14	13937550	14000859	-	protein_coding	FALSE	3373	14.323		1077.05	1376.21	1226.63	22.294	28.4862	25.3901	0.349899	1.27447	5.79619e-07	3.52444e-06		1141.38	1418.92	1280.15	23.6254	29.3702	26.4978	0.309868	1.23959	4.59345e-06	3.72749e-05		Yes	1.27447	Treated	3.52444e-06
ENSRNOG00000002041	D3ZP61_RAT	Boc	RGD1304550	LOC360715	360715	360715	chr11	57668360	57743721	+	protein_coding	FALSE	4592	14.323		877.824	1133.07	1005.45	13.3466	17.2275	15.2871	0.358862	1.28241	0.00569208	0.0155359		930.234	1034.8	982.515	14.1435	15.7333	14.9384	0.152232	1.11129	0.0521444	0.132311		Yes	1.28241	Treated	0.0155359
ENSRNOG00000002042	Gfi1	Gfi1	RGD2680	-	24388	24388	chr14	2597302	2606681	+	protein_coding	FALSE	2475	14.323		0.735029	0	0.367514	0.0207346	0	0.0103673	-0.156215	0.897376	0.403746	NA		0.778836	0.699816	0.739326	0.0219704	0.0197413	0.0208558	-0.0130776	0.990976	0.943685	NA		No	1.11436	Untreated	NA
ENSRNOG00000002044	Gtpbp8	Gtpbp8	RGD1310025	LOC360714;MGC108988;RGD1310025	360714	360714	chr11	57484577	57494405	+	protein_coding	FALSE	1199	14.323		167.092	123.134	145.113	9.72978	7.17012	8.44995	-0.415032	0.750003	0.0328599	0.070277		177.02	146.738	161.879	10.3079	8.54456	9.42622	-0.253221	0.839021	0.16235	0.31354		Yes	1.33333	Untreated	0.070277
ENSRNOG00000002045	Anxa3	Anxa3	RGD2119	Anx3;LC3;LRRGT00047	25291	-	chr14	14235312	14297100	-	protein_coding	FALSE	2012	14.323		484.513	306.355	395.434	16.8129	10.6307	13.7218	-0.62926	0.646508	0.000261602	0.000994142		513.401	367.118	440.259	17.8154	12.7392	15.2773	-0.439757	0.737259	0.0320559	0.0893649		Yes	1.54677	Untreated	0.000994142
ENSRNOG00000002046	Cd200r2	Cd200r1l	RGD1563387	Cd200r2;LOC501779;RGD1563387	501779	-	chr11	57382095	57397038	-	protein_coding	FALSE	813	14.323		0	0.382084	0.191042	0	0.0328121	0.0164061	0.117328	1.08472	0.451758	NA		0	0	0	0	0	0	NA	NA	NA	NA		No	NA	NA	NA
ENSRNOG00000002050	Igfbp7	Igfbp7	RGD1306201	LOC289560	289560	289560	chr14	33010197	33070052	+	protein_coding	FALSE	1102	14.323		2705.64	3139.95	2922.79	171.417	198.933	185.175	0.212213	1.15846	0.0119279	0.0296709		2867.12	3126.53	2996.83	181.648	198.083	189.865	0.12266	1.08874	0.187593	0.347966		Yes	1.15846	Treated	0.0296709
ENSRNOG00000002051	Synj1	Synj1	RGD69434	-	85238	85238	chr11	30921848	30997674	-	protein_coding	FALSE	5898	14.323		5590.07	5735.45	5662.76	66.1726	67.8936	67.0331	0.0366941	1.02576	0.419323	0.542273		5924.42	5597.14	5760.78	70.1306	66.2564	68.1935	-0.0812623	0.94523	0.211165	0.378568		Yes	1.05794	Untreated (?)	0.378568
ENSRNOG00000002052	Ccdc80	Ccdc80	RGD69421	CL2;Dro1;SSG-1;Ssg1	64387	64387	chr11	57222551	57257162	-	protein_coding	FALSE	4096	14.323		292.253	279.796	286.025	4.98156	4.76923	4.87539	-0.0587962	0.960065	0.55993	0.671956		309.719	295.543	302.631	5.27928	5.03763	5.15845	-0.0646172	0.956199	0.606073	0.756857		Yes	1.04581	Untreated	0.671956
ENSRNOG00000002053	F1M3H3_RAT	Fras1	RGD1306516	LOC289486	289486	-	chr14	14309716	14565184	-	protein_coding	FALSE	12022	14.323		487.261	473.024	480.142	2.82977	2.74709	2.78843	-0.0383162	0.973791	0.872228	0.913886		516.496	287.713	402.105	2.99955	1.6709	2.33522	-0.732434	0.601888	0.00271033	0.0113327		Yes	1.66144	Untreated	0.0113327
ENSRNOG00000002054	Glmn	Glmn	RGD1588600	LOC360907	289437	-	chr14	2744845	2789138	+	protein_coding	FALSE	2030	14.323		486.872	371.144	429.008	16.745	12.7648	14.7549	-0.378062	0.769471	0.0108818	0.0274015		515.978	435.135	475.556	17.746	14.9656	16.3558	-0.243225	0.844855	0.00254618	0.0107439		Yes	1.29959	Untreated	0.0107439
ENSRNOG00000002055	RGD1359460	Noa1	RGD1359460	MGC95260;RGD1359460	289562	289562	chr14	33107962	33123992	+	protein_coding	FALSE	2348	14.323		206.975	166.844	186.91	6.15441	4.9611	5.55775	-0.306122	0.808813	0.00708887	0.0188479		219.332	212.746	216.039	6.52182	6.326	6.42391	-0.044854	0.969388	0.675622	0.805015		Yes	1.23638	Untreated	0.0188479
ENSRNOG00000002057	Slc10a6	Slc10a6	RGD727800	Soat	289459	289459	chr14	7270694	7292036	+	protein_coding	FALSE	1113	14.323		11.9242	14.7756	13.3499	0.747998	0.926865	0.837431	0.248595	1.18805	0.450621	0.572299		12.6375	13.9675	13.3025	0.792744	0.876171	0.834457	0.109851	1.07912	0.724114	0.83747		Yes	1.18805	Treated	0.572299
ENSRNOG00000002061	Ptpn13	Ptpn13	RGD1563360	LOC498331;Ptp-bl;ptp	498331	498331	chr14	7298777	7433464	-	protein_coding	FALSE	7372	14.323		115.909	144.846	130.377	1.09773	1.37179	1.23476	0.307928	1.23793	0.0473401	0.0957349		122.825	139.229	131.027	1.16323	1.3186	1.24091	0.169016	1.12429	0.238599	0.411444		Yes	1.23793	Treated	0.0957349
ENSRNOG00000002069	Slc35a5	Slc35a5	RGD1564361	LOC498081;RGD1564361	498081	498081	chr11	57190762	57210524	+	protein_coding	FALSE	1517	14.323		363.024	289.698	326.361	16.7077	13.333	15.0203	-0.322444	0.799714	0.000963441	0.00323545		384.732	349.439	367.085	17.7067	16.0824	16.8946	-0.137423	0.909142	0.206942	0.373863		Yes	1.25045	Untreated	0.00323545
ENSRNOG00000002070	Mrpl1	-	RGD	-	-	289491	chr14	14813543	14872680	-	protein_coding	FALSE	1132	14.323		417.208	317.678	367.443	25.7319	19.5932	22.6626	-0.386899	0.764772	0.000371321	0.00136855		442.157	335.209	388.683	27.2707	20.6745	23.9726	-0.394289	0.760864	1.7572e-05	0.000127788		Yes	1.31429	Untreated	0.000127788
ENSRNOG00000002072	RGD1307569	Eva1c	RGD1307569	Fam176c;LOC360695;RGD1307569	360695	360695	chr11	30818796	30891623	+	protein_coding	FALSE	1424	14.323		8.31301	7.76942	8.04121	0.407582	0.380929	0.394255	-0.0614749	0.958284	0.871775	0.913601		8.81261	10.352	9.58228	0.432076	0.50755	0.469813	0.1565	1.11458	0.647051	0.785882		Yes	1.11458	Treated (?)	0.785882
ENSRNOG00000002073	Brdt	Brdt	RGD1306678	LOC305123	305123	305123	chr14	2949631	3007464	-	protein_coding	FALSE	3540	14.323		54.438	67.7054	61.0717	1.07365	1.33532	1.20449	0.294204	1.22621	0.112077	0.193836		57.6868	52.34	55.0134	1.13773	1.03228	1.085	-0.116361	0.922511	0.664767	0.797252		Yes	1.22621	Treated (?)	0.193836
ENSRNOG00000002074	Rest	Rest	RGD621069	-	83618	-	chr14	33136045	33151142	-	protein_coding	FALSE	3288	14.323		541.639	600.568	571.104	11.5012	12.7525	12.1269	0.145217	1.1059	0.165096	0.264332		573.944	560.752	567.348	12.1872	11.9071	12.0471	-0.0347782	0.976182	0.706854	0.826548		Yes	1.1059	Treated (?)	0.264332
ENSRNOG00000002075	Cnot6l	Cnot6l	RGD1309128	LOC360917	360917	360917	chr14	14924619	15011984	+	protein_coding	FALSE	4468	14.323		1742.85	1204.23	1473.54	27.234	18.8175	23.0257	-0.521684	0.696558	2.24989e-05	0.000105331		1846.78	1299.85	1573.32	28.8582	20.3117	24.5849	-0.491661	0.711206	7.42451e-05	0.000470973		Yes	1.43563	Untreated	0.000105331
ENSRNOG00000002079	Mapk10	Mapk10	RGD3663	Jnk3;SAPKC;SAPb;Serk2	25272	25272	chr14	7719594	8010500	+	protein_coding	FALSE	1889	14.323		131.749	147.733	139.741	4.86946	5.46024	5.16485	0.158985	1.1165	0.291518	0.409556		139.611	202.092	170.852	5.16005	7.46936	6.3147	0.516365	1.43035	1.63093e-05	0.000119205		Yes	1.43035	Treated	0.000119205
ENSRNOG00000002080	Urb1	Urb1	RGD1304621	LOC304104;RGD1304621	304104	304104	chr11	30733153	30793473	-	protein_coding	FALSE	6919	14.323		834.032	861.478	847.755	8.41599	8.69295	8.55447	0.0477373	1.03364	0.430864	0.553608		883.888	1038.76	961.324	8.91908	10.4818	9.70046	0.23228	1.17469	0.000101095	0.000623093		Yes	1.17469	Treated	0.000623093
ENSRNOG00000002084	F1M5J2_RAT	-	RGD	-	-	-	chr9	1231093	1231736	+	protein_coding	FALSE	594	14.323		0	0	0	0	0	0	NA	NA	NA	NA		0	0.384115	0.192058	0	0.0451483	0.0225741	0.0879873	1.06289	0.466321	NA		No	NA	NA	NA
ENSRNOG00000002085	LOC498350	Thegl	RGD1562571	LOC498350	498350	498350	chr14	33403955	33446249	-	protein_coding	FALSE	2660	14.323		9.71433	9.33	9.52217	0.254975	0.244887	0.249931	-0.0367539	0.974846	0.923862	0.949157		10.3023	6.98374	8.64304	0.270409	0.183304	0.226856	-0.33489	0.792844	0.343578	0.526788		Yes	1.26128	Untreated	0.526788
ENSRNOG00000002089	Ccng2	Ccng2	RGD1305002	-	29157	29157	chr14	16338132	16346628	-	protein_coding	FALSE	2471	14.323		1713.16	1658.57	1685.87	48.4051	46.8628	47.6339	-0.0465475	0.968251	0.529581	0.644553		1815.39	1791.15	1803.27	51.2936	50.6086	50.9511	-0.0197895	0.986377	0.764046	0.863421		Yes	1.03279	Untreated	0.644553
ENSRNOG00000002091	Gtf3c3	Gtf3c3	RGD1309185	LOC316810	316810	316810	chr9	53186284	53219830	-	protein_coding	FALSE	3492	14.323		822.025	781.242	801.634	16.4353	15.6199	16.0276	-0.0716593	0.951543	0.282025	0.399815		871.123	873.774	872.448	17.4169	17.4699	17.4434	0.00550572	1.00382	0.93211	0.963893		Yes	1.05092	Untreated (?)	0.399815
ENSRNOG00000002092	Hunk	Hunk	RGD1565091	LOC288275;RGD1565091	288275	288275	chr11	29511975	29626139	-	protein_coding	FALSE	2145	14.323		428.372	392.291	410.332	13.9431	12.7687	13.3559	-0.128302	0.914908	0.143941	0.236993		453.963	383.435	418.699	14.7761	12.4805	13.6283	-0.241581	0.845818	0.0191039	0.0585287		Yes	1.18229	Untreated	0.0585287
ENSRNOG00000002093	Tgfbr3	Tgfbr3	RGD61821	TGFR-3	29610	29610	chr14	3051038	3240286	+	protein_coding	FALSE	3931	14.323		189.933	224.173	207.053	3.37337	3.98149	3.67743	0.222954	1.16712	0.283361	0.400959		201.252	380.104	290.678	3.57439	6.75096	5.16267	0.890645	1.854	3.12822e-14	7.0334e-13		Yes	1.854	Treated	7.0334e-13
[truncated: 28,274 more rows]
