# Supplementary material for: Neurotranscriptomics: The Effects of Neonatal Stimulus Deprivation on the Rat Pineal Transcriptome
Source: PLoS One. 2015 Sep 14;10(9):e0137548. doi: 10.1371/journal.pone.0137548 (PMC4569390; doi:10.1371/journal.pone.0137548)
Supplement: S4 Dataset — (XLSX) [file pone.0137548.s005.xlsx]

## Sheet: MixedTissue
GENE INFO																Mixed-Tissue vs Pineal Night									Mixed-Tissue vs Pineal Day
Gene Ids							Locus				Other Gene Info					Mean Normalized Read Counts			Mean Normalized FPKM			Stats			Mean Normalized Read Counts			Mean Normalized FPKM			Stats
Ensembl_ID	Ensembl_geneName	RGD_SYMBOLS	RGD_ID	RGD_OLDSYMBOLS	RGD_ENTREZID	NCBI_ENTREZID	chrom	start	end	strand	geneType	drop	geneLength	M		Mixed	PinealNight	baseMean	Mixed	PinealNight	baseMean	log2FC	FC(Pineal/Mixed)		Mixed	PinealDay	baseMean	Mixed	PinealDay	baseMean	log2FC	FC(Pineal/Mixed)
ENSRNOG00000000001	Arsj	Arsj	RGD1307640	LOC311013;RGD1307640	311013	311013	chr2	223574824	223666259	+	protein_coding	FALSE	1794	34.719		20.8043	8.84433	14.8243	0.334013	0.141996	0.238004	-1.23403	0.425129		19.8417	11.5917	15.7167	0.318559	0.186105	0.252332	-0.77542	0.584219
ENSRNOG00000000007	Gad1	Gad1	RGD2652	Gad67	24379	24379	chr3	52789369	52830036	+	protein_coding	FALSE	3461	34.719		5958.17	4.42217	2981.29	49.5843	0.0368016	24.8105	-10.3957	0.000742292		5682.49	17.3876	2849.94	47.2901	0.144701	23.7174	-8.35219	0.00306013
ENSRNOG00000000008	Alx4	Alx4	RGD1310201	LOC296511	296511	296511	chr3	78057750	78094285	+	protein_coding	FALSE	1812	34.719		12.6635	667.747	340.205	0.201292	10.6142	5.40774	5.72053	52.7292		12.0776	486.853	249.465	0.191979	7.73878	3.96538	5.33306	40.3099
ENSRNOG00000000009	Tmco5b	Tmco5b	RGD1561237	LOC366158;RGD1561237	366158	-	chr3	99125475	99145587	+	protein_coding	FALSE	924	34.719		0.904534	0	0.452267	0.0281959	0	0.0140979	-4.47483	0.0449719		0.862683	0	0.431341	0.0268913	0	0.0134457	-4.33815	0.0494408
ENSRNOG00000000010	Cbln1	Cbln1	RGD1562813	LOC498922	498922	498922	chr19	20941253	20945063	+	protein_coding	FALSE	2444	34.719		3936.53	101.71	2019.12	46.3922	1.19866	23.7955	-5.27433	0.0258386		3754.4	90.4156	1922.41	44.2458	1.06555	22.6557	-5.3758	0.0240838
ENSRNOG00000000012	Tcf15	Tcf15	RGD1308464	LOC296272	296272	296272	chr3	142491726	142497097	+	protein_coding	FALSE	588	34.719		14.4725	1.10554	7.78904	0.708925	0.054154	0.38154	-3.7104	0.0763936		13.8029	0	6.90146	0.676124	0	0.338062	-8.33801	0.00309035
ENSRNOG00000000014	F1LUT6_RAT	-	RGD	-	-	-	chr3	147403378	147422630	-	protein_coding	FALSE	943	34.719		313.873	379.201	346.537	9.58684	11.5822	10.5845	0.272789	1.20814		299.351	264.292	281.821	9.14328	8.07244	8.60786	-0.179697	0.882888
ENSRNOG00000000017	Steap1	Steap1	RGD1311543	LOC297738	297738	297738	chr4	24962597	24973106	+	protein_coding	FALSE	1200	34.719		46.1312	61.9103	54.0208	1.10725	1.48599	1.29662	0.424445	1.34206		43.9968	54.4812	49.239	1.05602	1.30767	1.18185	0.308367	1.23831
ENSRNOG00000000021	Fbxl14	-	RGD	-	-	-	chr4	155824985	155826188	+	protein_coding	FALSE	1203	34.719		230.656	353.773	292.215	5.52246	8.47017	6.99631	0.61709	1.53378		219.984	256.178	238.081	5.26694	6.1335	5.70022	0.219753	1.16453
ENSRNOG00000000024	B4F7C7_RAT	Hebp1	RGD1304581	LOC362454	362454	-	chr4	172058448	172095009	-	protein_coding	FALSE	1006	34.719		426.94	392.467	409.704	12.2237	11.2367	11.7302	-0.121451	0.919263		407.186	435.85	421.518	11.6581	12.4788	12.0684	0.0981499	1.0704
ENSRNOG00000000028	Nde1	Nde1	RGD620038	Nude	83836	83836	chr10	778994	814272	-	protein_coding	FALSE	1307	34.719		427.845	453.272	440.558	9.42851	9.98887	9.70869	0.0833002	1.05944		408.049	537.857	472.953	8.99227	11.8529	10.4226	0.398488	1.31813
ENSRNOG00000000029	MYH11_RAT	Myh11	RGD3136	LOC497849;RGD1564935;SMMHC	24582	24582	chr10	666714	776052	+	protein_coding	FALSE	6079	34.719		4014.32	7351.85	5683.09	19.0201	34.8335	26.9268	0.872963	1.83142		3828.59	6859.99	5344.29	18.1401	32.5031	25.3216	0.841406	1.7918
ENSRNOG00000000033	Tmcc2	Tmcc2	RGD1311960	LOC305095;RGD1311960	305095	305095	chr13	45247293	45283883	-	protein_coding	FALSE	2351	34.719		3916.63	2651.09	3283.86	47.9836	32.4791	40.2314	-0.563014	0.676886		3735.42	2043.62	2889.52	45.7635	25.0369	35.4002	-0.870124	0.5471
ENSRNOG00000000034	Nuak2	Nuak2	RGD1359167	1200013b22rik;MGC93817;Snark;UV126	289419	289419	chr13	45205572	45222317	+	protein_coding	FALSE	2902	34.719		779.708	108.343	444.026	7.73869	1.07532	4.407	-2.8473	0.138956		743.633	100.848	422.24	7.38064	1.00093	4.19078	-2.88237	0.135618
ENSRNOG00000000035	LOC100363761	Tmed11	RGD1588776	LOC689712	689712	689712	chr14	1466846	1487827	+	protein_coding	FALSE	645	34.719		0	0	0	0	0	0	NA	NA		0	0	0	0	0	0	NA	NA
ENSRNOG00000000036	Klhdc8a	Klhdc8a	RGD1305132	LOC305096;RGD1305132	305096	305096	chr13	45188545	45195227	+	protein_coding	FALSE	1795	34.719		1040.21	2.21108	521.213	16.6913	0.0354792	8.36341	-8.87777	0.00212581		992.085	6.95505	499.52	15.9191	0.111601	8.01533	-7.15616	0.007011
ENSRNOG00000000039	-	-	RGD	-	-	-	chr5	18864494	18868814	+	pseudogene	FALSE	996	34.719		0	1.10554	0.552771	0	0.0319704	0.0159852	5.0536	33.2112		0	0	0	0	0	0	NA	NA
ENSRNOG00000000040	RGD1304622	RGD1304622	RGD1304622	LOC305101	305101	-	chr13	70180757	70212991	-	protein_coding	FALSE	3736	34.719		1016.7	526.238	771.467	7.83821	4.05703	5.94762	-0.950087	0.517601		969.656	2444.7	1707.18	7.47556	18.8474	13.1615	1.33412	2.52122
ENSRNOG00000000041	Slc26a1	Slc26a1	RGD620136	sat-1	64076	64076	chr14	1581266	1586873	+	protein_coding	FALSE	3711	34.719		961.52	5.52771	483.524	7.46277	0.0429029	3.75284	-7.44239	0.00574934		917.032	6.95505	461.994	7.11748	0.0539811	3.58573	-7.04267	0.0075848
ENSRNOG00000000042	Xpr1	Xpr1	RGD1306554	LOC289424	289424	289424	chr13	70238355	70379254	-	protein_coding	FALSE	2410	34.719		1437.3	1666.05	1551.68	17.1777	19.9115	18.5446	0.213078	1.15916		1370.8	1680.8	1525.8	16.3829	20.0878	18.2354	0.294139	1.22615
ENSRNOG00000000043	LOC100361089	Idua	RGD1310943	LOC360904	360904	360904	chr14	1572617	1587520	-	protein_coding	FALSE	3133	34.719		2571.59	1137.6	1854.6	23.6415	10.4583	17.0499	-1.17665	0.442378		2452.61	1199.75	1826.18	22.5476	11.0296	16.7886	-1.03157	0.489177
ENSRNOG00000000044	Tmem175	Tmem175	RGD1309712	LOC305623;RGD1309712	305623	305623	chr14	1614531	1630636	-	protein_coding	FALSE	1883	34.719		1247.35	2357.01	1802.18	19.0797	36.0533	27.5665	0.918102	1.88963		1189.64	2210.55	1700.09	18.1969	33.8129	26.0049	0.893887	1.85818
ENSRNOG00000000045	Cd244	-	RGD	-	-	-	chr13	87513412	87531211	+	protein_coding	FALSE	1352	34.719		48.8448	8.84433	28.8446	1.04058	0.188417	0.614498	-2.46535	0.181074		46.5849	22.0243	34.3046	0.992433	0.469201	0.730817	-1.08075	0.472784
ENSRNOG00000000047	Cd82	Cd82	RGD69070	Kai1	83628	83628	chr3	77831775	77875764	-	protein_coding	FALSE	1810	34.719		2000.83	7302.1	4651.47	31.8394	116.199	74.0191	1.86772	3.64957		1908.25	4623.95	3266.1	30.3662	73.5812	51.9737	1.27688	2.42315
ENSRNOG00000000048	Gak	Gak	RGD621589	-	81659	81659	chr14	1630889	1710373	+	protein_coding	FALSE	4453	34.719		3646.18	9109.66	6377.92	23.584	58.9227	41.2533	1.32103	2.49844		3477.47	8597.6	6037.54	22.4928	55.6105	39.0517	1.3059	2.47239
ENSRNOG00000000050	F1LU20_RAT	-	RGD	-	-	-	chr20	48078143	48078949	+	protein_coding	FALSE	222	34.719		0	0	0	0	0	0	NA	NA		0	0	0	0	0	0	NA	NA
ENSRNOG00000000053	Crp	Crp	RGD2411	Aa1249;Ab1-341;Ab2-196;Ac1-114;Ac1262;Ac2-069;Ba2-693	25419	-	chr13	88702174	88704041	+	protein_coding	FALSE	1649	34.719		15368	33.1662	7700.6	268.43	0.579307	134.504	-8.85586	0.00215834		14657	117.077	7387.03	256.01	2.04495	129.027	-6.96789	0.00798834
ENSRNOG00000000054	Abhd8	Abhd8	RGD1305693	LOC306338	306338	306338	chr16	18628137	18634875	-	protein_coding	FALSE	1982	34.719		2990.39	2890.99	2940.69	43.4567	42.0122	42.7345	-0.0487568	0.966769		2852.03	2449.34	2650.68	41.4461	35.5941	38.5201	-0.219587	0.858811
ENSRNOG00000000055	LOC305103	Fcrl6	RGD1563939	Gp42;LOC305103	305103	-	chr13	88606173	88611105	-	protein_coding	FALSE	722	34.719		2.7136	0	1.3568	0.108253	0	0.0541267	-6.05967	0.014992		2.58805	0	1.29402	0.103245	0	0.0516224	-5.92299	0.0164817
ENSRNOG00000000060	Cplx1	Cplx1	RGD70944	CPX I	64832	64832	chr14	1732343	1763171	+	protein_coding	FALSE	2095	34.719		11890.1	110.554	6000.33	163.469	1.51993	82.4943	-6.74877	0.00929864		11340	96.2115	5718.09	155.905	1.32274	78.614	-6.88089	0.00848487
ENSRNOG00000000062	Pcgf3	Pcgf3	RGD1311479	LOC305624;Rnf3	305624	305624	chr14	1784369	1839263	-	protein_coding	FALSE	1554	34.719		690.159	1280.22	985.188	12.7918	23.7282	18.26	0.891396	1.85497		658.227	632.909	645.568	12.1999	11.7307	11.9653	-0.0565772	0.961543
ENSRNOG00000000064	Atp5i	Atp5i	RGD621377	Atp5k	140608	140608	chr14	1867343	1868472	+	protein_coding	FALSE	289	34.719		3749.29	6073.85	4911.57	373.667	605.339	489.503	0.696003	1.62001		3575.82	4972.86	4274.34	356.378	495.611	425.994	0.475812	1.3907
ENSRNOG00000000065	Pde6b	Pde6b	RGD1311039	LOC289878	289878	289878	chr14	1871036	1914170	-	protein_coding	FALSE	2772	34.719		9551.88	133.771	4842.82	99.2495	1.38995	50.3197	-6.15787	0.0140055		9109.93	296.749	4703.34	94.6574	3.08339	48.8704	-4.94006	0.0325757
ENSRNOG00000000066	Fbxo28	Fbxo28	RGD1304584	LOC305105	305105	305105	chr13	98317302	98342771	-	protein_coding	FALSE	1497	34.719		765.236	1376.4	1070.82	14.7233	26.4823	20.6028	0.846932	1.79867		729.83	841.561	785.695	14.0421	16.1918	15.117	0.205516	1.1531
ENSRNOG00000000068	Ppp2r5a	Ppp2r5a	RGD1308022	LOC312754	312754	312754	chr13	107413760	107458156	-	protein_coding	FALSE	2596	34.719		2757.92	3004.86	2881.39	30.5992	33.339	31.9691	0.123728	1.08955		2630.32	2620.89	2625.61	29.1835	29.0789	29.1312	-0.00516888	0.996424
ENSRNOG00000000070	Dr1	LOC100910207	RGD6499394	-	100910207	100910207	chr14	2005938	2017291	-	protein_coding	FALSE	3007	34.719		1814.5	2456.51	2135.5	17.3802	23.5298	20.455	0.437055	1.35384		1730.54	2052.9	1891.72	16.5761	19.6638	18.1199	0.246448	1.18628
ENSRNOG00000000073	TMED5_RAT	Tmed5	RGD1359437	LRRG00120;MGC95001	289883	289883	chr14	2155593	2177986	+	protein_coding	FALSE	1009	34.719		648.551	907.65	778.1	18.5134	25.9096	22.2115	0.484925	1.39951		618.544	624.795	621.669	17.6568	17.8352	17.746	0.0145168	1.01011
ENSRNOG00000000075	Mtf2	Mtf2	RGD1304727	LOC360905;RGD1304727	360905	360905	chr14	2189595	2232660	-	protein_coding	FALSE	2555	34.719		932.575	1051.37	991.972	10.513	11.8522	11.1826	0.17299	1.12739		889.426	823.014	856.22	10.0266	9.27789	9.65222	-0.111948	0.925338
ENSRNOG00000000081	LOC305633	-	RGD	-	-	-	chr14	13013955	13107467	+	protein_coding	FALSE	666	34.719		265.028	149.248	207.138	11.4618	6.45457	8.95816	-0.828421	0.563145		252.766	255.018	253.892	10.9314	11.0288	10.9801	0.0128069	1.00892
ENSRNOG00000000082	Hltf	Hltf	RGD1309031	LOC295568;Smarca3;Snf2l3	295568	295568	chr2	105202486	105262095	+	protein_coding	FALSE	4915	34.719		2207.97	3427.18	2817.57	12.939	20.0838	16.5114	0.634314	1.5522		2105.81	3513.46	2809.63	12.3404	20.5894	16.4649	0.738527	1.66847
ENSRNOG00000000084	F1M011_RAT	-	RGD	-	-	-	chr1	61816574	61894378	+	protein_coding	FALSE	6141	34.719		0.904534	1.10554	1.00504	0.00424247	0.00518524	0.00471385	0.28949	1.22221		0.862683	0	0.431341	0.00404618	0	0.00202309	-4.33815	0.0494408
ENSRNOG00000000091	Smad9	Smad9	RGD71004	Madh9;Smad8	85435	85435	chr2	144014435	144030672	+	protein_coding	FALSE	1599	34.719		132.062	44.2217	88.1418	2.37882	0.796562	1.58769	-1.57837	0.33486		125.952	86.9381	106.445	2.26876	1.56601	1.91738	-0.5348	0.690254
ENSRNOG00000000093	-	-	RGD	-	-	-	chr2	107491527	107491895	+	pseudogene	FALSE	366	34.719		0	0	0	0	0	0	NA	NA		0	0	0	0	0	0	NA	NA
ENSRNOG00000000095	F1LTD0_RAT	Gpr89b	RGD1304837	Gpr89;LOC362003;RGD1304837	362003	362003	chr2	191676242	191700448	-	protein_coding	FALSE	1865	34.719		1309.77	1347.66	1328.71	20.2277	20.8129	20.5203	0.0411543	1.02894		1249.16	1133.67	1191.42	19.2918	17.5082	18.4	-0.13995	0.907551
ENSRNOG00000000096	NHRF3_RAT	Pdzk1	RGD70924	Clamp	65144	65144	chr2	191659525	191675995	+	protein_coding	FALSE	1988	34.719		1826.25	9.94987	918.102	26.4593	0.144156	13.3017	-7.51989	0.00544864		1741.76	10.4326	876.095	25.235	0.15115	12.6931	-7.3832	0.00599011
ENSRNOG00000000097	Cd160	Cd160	RGD1563598	LOC502585;RGD1563598	502585	-	chr2	191611720	191619320	-	protein_coding	FALSE	552	34.719		2.7136	0	1.3568	0.141592	0	0.0707962	-6.05967	0.014992		2.58805	0	1.29402	0.135041	0	0.0675206	-5.92299	0.0164817
ENSRNOG00000000098	Zfp364	Rnf115	RGD1305315	LOC362002;Zfp364	362002	362002	chr2	191528020	191596690	+	protein_coding	FALSE	1212	34.719		1361.32	1573.19	1467.25	32.3513	37.3861	34.8687	0.20869	1.15564		1298.34	1407.24	1352.79	30.8545	33.4424	32.1484	0.11621	1.08388
ENSRNOG00000000104	Thoc3	Thoc3	RGD1311669	LOC290519	290519	290519	chr17	16233850	16243042	+	protein_coding	FALSE	2115	34.719		934.384	757.296	845.84	12.7247	10.3131	11.5189	-0.303146	0.810483		891.151	812.581	851.866	12.136	11.066	11.601	-0.133149	0.911839
ENSRNOG00000000105	Cplx2	Cplx2	RGD70945	-	116657	116657	chr17	16314591	16322938	-	protein_coding	FALSE	900	34.719		2870.99	106.132	1488.56	91.8802	3.39654	47.6384	-4.75756	0.0369685		2738.16	93.8931	1416.02	87.6291	3.00486	45.317	-4.86598	0.0342921
ENSRNOG00000000108	Aga	Aga	RGD1309646	LOC290923;MGC112709	290923	290923	chr16	41383535	41395394	-	protein_coding	FALSE	1182	34.719		1212.08	1546.65	1379.36	29.5355	37.6884	33.612	0.35168	1.27605		1156	1355.07	1255.54	28.169	33.0201	30.5946	0.229247	1.17222
ENSRNOG00000000109	Fgf20	Fgf20	RGD71068	FGF-20	66017	66017	chr16	55386986	55393744	+	protein_coding	FALSE	639	34.719		1.80907	0	0.904534	0.081543	0	0.0407715	-5.47475	0.0224872		1.72537	0	0.862683	0.0777702	0	0.0388851	-5.33807	0.0247218
ENSRNOG00000000111	RGD1565675	Coprs	RGD1565675	Copr5;LOC290925;RGD1565675	290925	290925	chr16	80557029	80562140	+	protein_coding	FALSE	552	34.719		710.059	856.795	783.427	37.05	44.7065	40.8782	0.27102	1.20666		677.206	689.709	683.457	35.3358	35.9881	35.662	0.0264017	1.01847
ENSRNOG00000000112	Zfp828	Champ1	RGD1311283	LOC306647;RGD1311283;Zfp828	306647	306647	chr16	80571254	80573660	-	protein_coding	FALSE	2406	34.719		1181.32	2090.58	1635.95	14.1418	25.0267	19.5843	0.823511	1.76971		1126.66	1692.39	1409.53	13.4875	20.26	16.8737	0.587018	1.50214
ENSRNOG00000000113	Elac1	Elac1	RGD1304757	LOC307604	307604	307604	chr18	70512718	70530066	-	protein_coding	FALSE	2836	34.719		481.212	452.167	466.689	4.88723	4.59224	4.73974	-0.0898084	0.939648		458.947	573.791	516.369	4.66111	5.82748	5.24429	0.322206	1.25024
ENSRNOG00000000117	D3ZB88_RAT	-	RGD	-	-	-	chr18	59251132	59302720	-	protein_coding	FALSE	1551	34.719		49.7494	126.032	87.8906	0.923865	2.34046	1.63216	1.34104	2.53334		47.4476	178.513	112.98	0.88112	3.31505	2.09809	1.91163	3.76233
ENSRNOG00000000119	F1M8V6_RAT	-	RGD	-	-	-	chr5	1884682	1885433	+	protein_coding	FALSE	717	34.719		0	0	0	0	0	0	NA	NA		0	0	0	0	0	0	NA	NA
ENSRNOG00000000120	Tceb1	-	RGD	-	-	-	chr5	1960608	1975903	-	protein_coding	FALSE	961	34.719		868.353	1149.76	1009.06	26.0259	34.4602	30.243	0.404994	1.32408		828.176	1060.64	944.41	24.8217	31.7892	28.3054	0.356942	1.28071
ENSRNOG00000000121	Pigv	Pigv	RGD1309526	GPI-MT-II;LOC366478;PIG-V;RGD1309526	366478	366478	chr5	151404857	151416744	+	protein_coding	FALSE	2409	34.719		391.663	530.66	461.162	4.68283	6.34472	5.51378	0.438183	1.3549		373.542	660.729	517.136	4.46617	7.89986	6.18302	0.822798	1.76883
ENSRNOG00000000122	KAD2_RAT	Ak2	RGD2077	-	24184	24184	chr5	148156763	148176195	+	protein_coding	FALSE	1639	34.719		1989.07	1038.1	1513.59	34.9546	18.2429	26.5987	-0.938128	0.52191		1897.04	922.703	1409.87	33.3373	16.215	24.7761	-1.0398	0.486396
ENSRNOG00000000123	Rnf19b	Rnf19b	RGD1305470	Ibrdc3;LOC313806	313806	313806	chr5	148218346	148243398	+	protein_coding	FALSE	2501	34.719		1221.12	3766.58	2493.85	14.063	43.3777	28.7203	1.62506	3.08455		1164.62	7978.6	4571.61	13.4123	91.8852	52.6488	2.77628	6.85085
ENSRNOG00000000124	F1LT60_RAT	-	RGD	-	-	-	chr9	1624966	1626196	-	protein_coding	FALSE	402	34.719		20.8043	22.1108	21.4576	1.49059	1.58421	1.5374	0.087885	1.06281		19.8417	24.3427	22.0922	1.42163	1.74411	1.58287	0.29496	1.22685
ENSRNOG00000000127	F1LT58_RAT	Kpna6	RGD1306570	LOC362607;MGC124892	362607	362607	chr5	148783561	148793601	-	protein_coding	FALSE	1246	34.719		978.706	2586.97	1782.84	22.6239	59.8006	41.2122	1.40232	2.64327		933.423	2157.22	1545.32	21.5771	49.8666	35.7219	1.20858	2.3111
ENSRNOG00000000129	RGD1559864	RGD1559864	RGD1559864	LOC500446	500446	500446	chr5	59421775	59427843	+	protein_coding	FALSE	1435	34.719		1093.58	17.6887	555.635	21.9499	0.355039	11.1525	-5.95002	0.0161758		1042.98	22.0243	532.504	20.9343	0.442062	10.6882	-5.56541	0.0211176
ENSRNOG00000000130	Dnajb5	Dnajb5	RGD1307453	LOC313811	313811	313811	chr5	59437971	59446609	+	protein_coding	FALSE	2524	34.719		1866.05	507.444	1186.75	21.2945	5.7907	13.5426	-1.87865	0.271938		1779.71	257.337	1018.53	20.3093	2.9366	11.6229	-2.78989	0.144597
ENSRNOG00000000133	Txndc15	Txndc15	RGD1304696	LOC307180;MGC109343;RGD1304696	307180	-	chr17	14938294	14950842	-	protein_coding	FALSE	1527	34.719		1979.12	2795.91	2387.52	37.3307	52.7373	45.034	0.498472	1.41272		1887.55	2437.74	2162.65	35.6035	45.9814	40.7924	0.369041	1.29149
ENSRNOG00000000137	Ly86	Ly86	RGD1309936	LOC291359	291359	291359	chr17	33667679	33768108	-	protein_coding	FALSE	936	34.719		96.7851	99.4987	98.1419	2.97828	3.06178	3.02003	0.0399023	1.02804		92.3071	180.831	136.569	2.84048	5.56455	4.20252	0.970137	1.95903
ENSRNOG00000000138	D4A5Q8_RAT	Glis1	RGD1308030	LOC298732	298732	298732	chr5	128666445	128739369	+	protein_coding	FALSE	2450	34.719		42.5131	334.979	188.746	0.499792	3.93808	2.21894	2.97809	7.87943		40.5461	181.99	111.268	0.476668	2.13951	1.30809	2.16623	4.48849
ENSRNOG00000000142	Plxdc2	Plxdc2	RGD1305962	LOC361282	361282	361282	chr17	90572390	90982073	+	protein_coding	FALSE	2735	34.719		2052.39	674.38	1363.38	21.614	7.102	14.358	-1.60565	0.328588		1957.43	799.83	1378.63	20.6139	8.42313	14.5185	-1.29118	0.408618
ENSRNOG00000000145	Pik3r3	Pik3r3	RGD621042	p55PIK	60664	60664	chr5	136497493	136566473	+	protein_coding	FALSE	1386	34.719		1471.68	8195.38	4833.53	30.5831	170.309	100.446	2.47736	5.56877		1403.59	8059.74	4731.66	29.1681	167.491	98.3294	2.52163	5.74229
ENSRNOG00000000146	Nebl	Nebl	RGD1308315	LOC307189	307189	-	chr17	91518948	91626869	-	protein_coding	FALSE	3366	34.719		1071.87	1373.08	1222.48	9.17196	11.7494	10.4607	0.357295	1.28102		1022.28	1465.2	1243.74	8.74759	12.5376	10.6426	0.519314	1.43327
ENSRNOG00000000147	Mast2	Mast2	RGD1304573	LOC313819	313819	313819	chr5	136573517	136717391	-	protein_coding	FALSE	5444	34.719		7049.94	3975.53	5512.73	37.2992	21.0334	29.1663	-0.826447	0.563916		6723.75	5096.89	5910.32	35.5735	26.9662	31.2698	-0.399636	0.75805
ENSRNOG00000000150	LOC100364233	Dnajc1	RGD2322144	LOC100360412;LOC291369	100360412	100360412	chr17	92395863	92552165	-	protein_coding	FALSE	1595	34.719		721.818	903.227	812.523	13.0347	16.3106	14.6726	0.323464	1.25133		688.421	578.428	633.425	12.4316	10.4453	11.4384	-0.251143	0.84023
ENSRNOG00000000151	Ldlrap1	Ldlrap1	RGD1563417	LOC500564;RGD1563417	500564	500564	chr5	153504534	153527523	-	protein_coding	FALSE	3296	34.719		1686.96	247.641	967.299	14.7418	2.16406	8.45291	-2.76807	0.146801		1608.9	256.178	932.541	14.0597	2.23865	8.14917	-2.65083	0.159228
ENSRNOG00000000155	Cog3	Cog3	RGD1304555	LOC361073	361073	361073	chr15	56600797	56648037	-	protein_coding	FALSE	2487	34.719		1089.96	1522.33	1306.15	12.6232	17.6306	15.1269	0.482012	1.39669		1039.53	1373.62	1206.58	12.0391	15.9083	13.9737	0.402059	1.32139
ENSRNOG00000000156	Megf6	LOC100911486;Megf6	RGD6492904;RGD621188	;Egfl3	100911486;65049	-	chr5	171017924	171050449	+	protein_coding	FALSE	4249	34.719		255.983	15.4776	135.73	1.73523	0.104918	0.920075	-4.04775	0.0604652		244.139	5.79587	124.968	1.65495	0.0392884	0.847117	-5.39647	0.0237411
ENSRNOG00000000157	Atg12	Atg12	RGD1306306	Apg12l;LOC361321;MGC125080	361321	361321	chr18	40933793	40943970	-	protein_coding	FALSE	2566	34.719		2033.39	1719.12	1876.25	22.8243	19.2966	21.0605	-0.242208	0.84545		1939.31	2121.29	2030.3	21.7683	23.8109	22.7896	0.129407	1.09384
ENSRNOG00000000158	Cdo1	Cdo1	RGD69262	CDO;CDO-I	81718	81718	chr18	40914027	40928671	-	protein_coding	FALSE	1457	34.719		2841.14	856.795	1848.97	56.165	16.9375	36.5513	-1.72943	0.301572		2709.69	1135.99	1922.84	53.5664	22.4568	38.0116	-1.25416	0.419238
ENSRNOG00000000161	Chm	Chm	RGD2340	REP-1	24942	24942	chrX	101753856	101927941	-	protein_coding	FALSE	3482	34.719		1176.8	1242.63	1209.71	9.73433	10.2789	10.0066	0.0785386	1.05595		1122.35	1029.35	1075.85	9.28394	8.51463	8.89929	-0.124784	0.917141
ENSRNOG00000000164	Lamp2	Lamp2	RGD2990	LAMP-2;LGP-110;LGP-96;LGP-B	24944	24944	chrX	6908284	6951772	+	protein_coding	FALSE	1747	34.719		5317.76	5072.22	5194.99	87.6735	83.6254	85.6495	-0.0681855	0.953837		5071.71	3986.4	4529.06	83.617	65.7235	74.6703	-0.347374	0.786014
ENSRNOG00000000165	Pfkfb1	Pfkfb1	RGD3307	PFRX;Pfkfb01	24638	24638	chrX	39834103	39886105	+	protein_coding	FALSE	1944	34.719		264.124	6.63325	135.379	3.91331	0.0982795	2.00579	-5.31529	0.0251153		251.903	6.95505	129.429	3.73225	0.103047	1.91765	-5.1786	0.0276112
ENSRNOG00000000166	D3ZAQ7_RAT	Apex2	RGD1565983	LOC317628;MGC156784;RGD1565983	317628	317628	chrX	39811771	39832265	-	protein_coding	FALSE	2217	34.719		226.134	256.486	241.31	2.93787	3.33219	3.13503	0.181713	1.13423		215.671	162.284	188.978	2.80194	2.10836	2.45515	-0.410296	0.752469
ENSRNOG00000000167	F1LVW9_RAT	Alas2	RGD2084	ALAS-E;LOC100363476	25748	-	chrX	39800525	39810464	+	protein_coding	FALSE	936	34.719		339.2	305.129	322.165	10.4379	9.38947	9.91369	-0.152705	0.899562		323.506	54.4812	188.994	9.95496	1.6765	5.81573	-2.56994	0.168412
ENSRNOG00000000168	Gatm	Gatm	RGD71090	AT;MGC93388	81660	81660	chr3	109558048	109565432	-	protein_coding	FALSE	542	34.719		1202.13	232.164	717.145	63.8827	12.3375	38.1101	-2.37235	0.193131		1146.51	179.672	663.089	60.927	9.54803	35.2375	-2.67378	0.156716
ENSRNOG00000000169	Spata5l1	Spata5l1	RGD1595990	LOC362206;LOC691729	691729	691729	chr3	109584704	109597704	+	protein_coding	FALSE	2499	34.719		173.671	184.625	179.148	2.00167	2.12793	2.0648	0.0882578	1.06309		165.635	135.623	150.629	1.90906	1.56315	1.7361	-0.288393	0.818814
ENSRNOG00000000170	Slc30a4	Slc30a4	RGD619750	znT-4	64469	64469	chr3	109643716	109665750	-	protein_coding	FALSE	5408	34.719		2733.5	2826.87	2780.19	14.5585	15.0557	14.8071	0.0484672	1.03417		2607.03	2561.78	2584.4	13.8849	13.6439	13.7644	-0.025251	0.98265
ENSRNOG00000000172	Sqrdl	Sqrdl	RGD1564504	Cc2-17;LOC691966	691966	691966	chr3	109566926	109752314	+	protein_coding	FALSE	1175	34.719		509.253	173.57	341.411	12.4833	4.25471	8.36899	-1.55285	0.340837		485.691	452.078	468.884	11.9057	11.0817	11.4937	-0.103456	0.930801
ENSRNOG00000000175	Mier2	Mier2	RGD1307278	LOC362841;RGD1307278	362841	362841	chr7	11671222	11687698	+	protein_coding	FALSE	2992	34.719		1165.04	1012.68	1088.86	11.2153	9.74859	10.482	-0.202195	0.869227		1111.14	1053.69	1082.41	10.6964	10.1434	10.4199	-0.076575	0.948306
ENSRNOG00000000177	Ppap2c	Ppap2c	RGD628893	PAP-2c;PAP2-G;PAP2-gamma;PAP2c	246115	246115	chr7	11694271	11702348	+	protein_coding	FALSE	1602	34.719		851.167	58.5937	454.88	15.3033	1.05347	8.17838	-3.86058	0.0688414		811.785	133.305	472.545	14.5952	2.39672	8.49598	-2.60634	0.164215
ENSRNOG00000000184	Tmprss6	Tmprss6	RGD1307138	LOC315388	315388	315388	chr7	116391729	116419671	-	protein_coding	FALSE	2808	34.719		714.582	1.10554	357.844	7.32973	0.0113399	3.67053	-9.33605	0.00154728		681.52	0	340.76	6.99059	0	3.4953	-13.9636	6.25945e-05
ENSRNOG00000000185	Mpst	Mpst	RGD620065	Mst	192172	192172	chr7	116359468	116364248	+	protein_coding	FALSE	1208	34.719		1310.67	467.644	889.157	31.2507	11.1502	21.2004	-1.4868	0.356802		1250.03	398.756	824.392	29.8047	9.50765	19.6562	-1.64836	0.319002
ENSRNOG00000000186	Tst	Tst	RGD3913	-	25274	25274	chr7	116349526	116355921	-	protein_coding	FALSE	1102	34.719		2675.61	1083.43	1879.52	69.9317	28.3173	49.1245	-1.30424	0.404933		2551.82	1188.15	1869.98	66.6961	31.0545	48.8753	-1.10279	0.465616
ENSRNOG00000000187	Csf2rb	Csf2rb	RGD620189	Csf2rb1	171081	171081	chr7	116237278	116271993	+	protein_coding	FALSE	2894	34.719		675.687	234.375	455.031	6.72481	2.33263	4.52872	-1.52752	0.346873		644.424	311.818	478.121	6.41366	3.10338	4.75852	-1.04729	0.483875
ENSRNOG00000000190	F1LPY5_RAT	Ep300	RGD620036	-	170915	-	chr7	119938506	120007805	+	protein_coding	FALSE	7242	34.719		4936.04	8116.89	6526.46	19.6315	32.2822	25.9569	0.717584	1.64443		4707.66	6566.72	5637.19	18.7232	26.117	22.4201	0.480174	1.39491
ENSRNOG00000000195	Vwa5a	-	RGD	-	-	301097	chr8	40850239	40874454	+	protein_coding	FALSE	3530	34.719		1567.56	2991.6	2279.58	12.7903	24.4096	18.6	0.932407	1.90846		1495.03	3107.75	2301.39	12.1985	25.3573	18.7779	1.0557	2.07873
ENSRNOG00000000196	LOC100359906	Cyp19a1	RGD2457	Aromatase;Cyp19;Cyp19a;LOC100359906;p450arom	25147	25147	chr8	57651922	57672055	-	protein_coding	FALSE	1369	34.719		7.23627	0	3.61814	0.152245	0	0.0761227	-7.47462	0.00562232		6.90146	0	3.45073	0.145201	0	0.0726007	-7.33796	0.00618093
ENSRNOG00000000199	Dppa5	-	RGD	-	-	-	chr8	83334203	83335056	-	protein_coding	FALSE	354	34.719		0	0	0	0	0	0	NA	NA		0	0	0	0	0	0	NA	NA
ENSRNOG00000000201	Gsta2	-	RGD	-	-	24422	chr8	83299035	83315635	-	protein_coding	FALSE	1036	34.719		5047.3	3.31662	2525.31	140.324	0.0922082	70.2081	-10.5714	0.00065719		4813.77	0	2406.89	133.832	0	66.9158	-16.7838	8.86293e-06
ENSRNOG00000000204	Syncrip	-	RGD	-	-	363113	chr8	93728116	93756964	-	protein_coding	FALSE	2060	34.719		2214.3	3080.04	2647.17	30.9601	43.0647	37.0124	0.47611	1.39099		2111.85	2116.65	2114.25	29.5276	29.5948	29.5612	0.0032892	1.00228
ENSRNOG00000000207	LOC100365314	RGD1565766	RGD1565766	LOC500622	500622	-	chr6	26913434	26914175	+	retrotransposed	FALSE	741	34.719		10.8544	8.84433	9.84937	0.421911	0.343779	0.382845	-0.295436	0.814826		10.3522	9.2734	9.8128	0.40239	0.360457	0.381423	-0.158751	0.8958
ENSRNOG00000000216	Klf11	Klf11	RGD1306646	LOC313994;Tcfcp2l2	313994	313994	chr6	42296220	42307927	+	protein_coding	FALSE	3782	34.719		568.047	365.934	466.991	4.32609	2.78685	3.55647	-0.634414	0.644202		541.765	485.694	513.729	4.12593	3.69891	3.91242	-0.157609	0.896509
ENSRNOG00000000217	LOC100365881	LOC100365881;LOC100909835	RGD2318207;RGD6501756	-	100365881;100909835	100909835	chr6	90950761	90960535	+	protein_coding	FALSE	1158	34.719		284.928	50.8549	167.892	7.08696	1.2649	4.17593	-2.48611	0.178487		271.745	179.672	225.709	6.75906	4.46894	5.614	-0.596877	0.661183
ENSRNOG00000000219	Ano10	Ano10	RGD1308260	LOC301111;RGD1308260;Tmem16k	301111	301111	chr8	122003266	122095655	-	protein_coding	FALSE	2180	34.719		1428.26	1995.5	1711.88	18.8705	26.365	22.6178	0.482505	1.39717		1362.18	1804.83	1583.51	17.9974	23.8459	20.9216	0.405963	1.32497
ENSRNOG00000000221	Abhd5	Abhd5	RGD1303237	CGI-58;LOC316122	316122	316122	chr8	122148902	122173378	+	protein_coding	FALSE	1373	34.719		795.085	569.354	682.22	16.6792	11.9439	14.3115	-0.481772	0.716098		758.298	416.144	587.221	15.9075	8.72982	12.3187	-0.865671	0.548791
ENSRNOG00000000230	Lmf1	Lmf1	RGD1310180	Gng13;LOC360495;RGD1310180	360495	360495	chr10	14831883	14918362	+	protein_coding	FALSE	2118	34.719		599.706	1024.84	812.272	8.1554	13.9368	11.0461	0.773076	1.70891		571.959	747.667	659.813	7.77807	10.1675	8.9728	0.386494	1.30721
ENSRNOG00000000231	Kctd17	Kctd17	RGD1311154	LOC300317;RGD1311154	300317	300317	chr7	116379780	116390554	+	protein_coding	FALSE	1665	34.719		1768.36	218.897	993.631	30.5908	3.78668	17.1887	-3.01406	0.123788		1686.55	277.043	981.794	29.1754	4.79253	16.984	-2.60586	0.16427
ENSRNOG00000000233	Grm6	Grm6	RGD2747	mGluR6	24419	24419	chr10	36421805	36436564	+	protein_coding	FALSE	4044	34.719		566.238	51.9605	309.099	4.03293	0.370079	2.20151	-3.44589	0.0917667		540.04	143.738	341.889	3.84634	1.02375	2.43504	-1.90961	0.266165
ENSRNOG00000000236	Zfp207	Zfp207	RGD1308121	LOC303763;MGC116398	303763	303763	chr10	68613433	68625196	+	protein_coding	FALSE	1812	34.719		3827.99	5538.76	4683.38	60.8478	88.0415	74.4447	0.53299	1.44692		3650.87	6089.14	4870.01	58.0325	96.7901	77.4113	0.738008	1.66787
ENSRNOG00000000237	RGD1310429	RGD1310429	RGD1310429	LOC303764	303764	303764	chr10	68586715	68600561	-	protein_coding	FALSE	2381	34.719		1299.82	1093.38	1196.6	15.7237	13.2265	14.4751	-0.249499	0.841188		1239.68	1191.63	1215.65	14.9962	14.415	14.7056	-0.0570143	0.961251
ENSRNOG00000000239	Ccl7	Ccl7	RGD1359152	MCP-3	287561	287561	chr10	70267280	70269131	+	protein_coding	FALSE	807	34.719		23.5179	239.903	131.71	0.839378	8.56237	4.70087	3.35061	10.2008		22.4298	95.0523	58.741	0.800541	3.39252	2.09653	2.08331	4.23778
ENSRNOG00000000242	Synrg	Synrg	RGD620684	Ap1gbp1;Syng	84479	84479	chr10	72247719	72330036	+	protein_coding	FALSE	3684	34.719		2259.53	3689.19	2974.36	17.6657	28.8433	23.2545	0.707296	1.63274		2154.98	3544.76	2849.87	16.8483	27.714	22.2812	0.71802	1.64492
ENSRNOG00000000244	Coil	Coil	RGD62031	-	50998	50998	chr10	77435824	77444876	+	protein_coding	FALSE	1482	34.719		330.155	393.573	361.864	6.41656	7.64909	7.03282	0.253497	1.19209		314.879	391.801	353.34	6.11968	7.61465	6.86717	0.31533	1.2443
ENSRNOG00000000245	Slc16a6	Slc16a6	RGD735117	MGC94224;Mct7B	303772	303772	chr10	98852779	98875177	+	protein_coding	FALSE	2267	34.719		742.622	5277.86	3010.24	9.43516	67.0562	38.2457	2.82926	7.10709		708.263	3997.99	2353.13	8.99861	50.7953	29.8969	2.49693	5.64482
ENSRNOG00000000246	AMZ2_RAT	Amz2	RGD1304846	LOC360650;RGD1304846	360650	360650	chr10	98889303	98899839	-	protein_coding	FALSE	2947	34.719		2993.1	2727.37	2860.24	29.2533	26.6561	27.9547	-0.134118	0.911227		2854.62	2763.47	2809.04	27.8998	27.0089	27.4544	-0.0468046	0.968078
ENSRNOG00000000247	D4A9F2_RAT	Mfsd11	RGD1307394	LOC360667;RGD1307394	360667	360667	chr10	106957187	106971950	+	protein_coding	FALSE	1901	34.719		621.415	599.204	610.309	9.41526	9.07873	9.24699	-0.0525001	0.964264		592.663	685.072	638.868	8.97963	10.3798	9.67969	0.209052	1.15593
ENSRNOG00000000248	Sfrs2	Srsf2	RGD1359422	MGC73009;SC-35;Sfrs2	494445	494445	chr10	106954366	106956807	-	protein_coding	FALSE	1200	34.719		4358.95	6257.37	5308.16	104.624	150.191	127.408	0.521587	1.43553		4157.27	5235.99	4696.63	99.7837	125.675	112.73	0.332838	1.25949
ENSRNOG00000000249	RGD1306284	Mettl23	RGD1306284	LOC287918;MGC105570;RGD1306284	287918	287918	chr10	106948771	106953447	+	protein_coding	FALSE	915	34.719		246.033	233.269	239.651	7.74472	7.34293	7.54382	-0.0768471	0.948127		234.65	280.52	257.585	7.38638	8.83031	8.10835	0.257604	1.19549
ENSRNOG00000000250	D3ZC32_RAT	Jmjd6	RGD1305395	LOC360665;Ptdsr	360665	360665	chr10	106943142	106948652	-	protein_coding	FALSE	1654	34.719		517.393	1165.24	841.317	9.00986	20.2914	14.6507	1.1713	2.25215		493.455	708.256	600.855	8.59299	12.3335	10.4633	0.521361	1.43531
ENSRNOG00000000251	St6galnac1	St6galnac1	RGD1562048	Siat7A	287920	287920	chr10	106871547	106881619	-	protein_coding	FALSE	2103	34.719		301.21	11.0554	156.133	4.12537	0.151415	2.13839	-4.76789	0.0367048		287.273	4.6367	145.955	3.93449	0.0635042	1.999	-5.95311	0.0161412
ENSRNOG00000000252	LOC100366010	LOC688424	RGD1588864	-	688424	-	chr19	3434772	3435039	+	retrotransposed	FALSE	267	34.719		0	0	0	0	0	0	NA	NA		0	0	0	0	0	0	NA	NA
ENSRNOG00000000254	F1LUT1_RAT	-	RGD	-	-	-	chr6	127604903	127605785	+	protein_coding	FALSE	882	34.719		15.3771	0	7.68854	0.502155	0	0.251078	-8.56215	0.00264568		14.6656	0	7.33281	0.478922	0	0.239461	-8.42548	0.00290856
ENSRNOG00000000257	Smpd3	Smpd3	RGD619754	cca1	94338	94338	chr19	36112165	36195564	-	protein_coding	FALSE	5032	34.719		1654.39	308.446	981.419	9.46958	1.76552	5.61755	-2.42318	0.186444		1577.85	235.312	906.58	9.03144	1.34691	5.18917	-2.74528	0.149138
ENSRNOG00000000258	Prmt7	Prmt7	RGD1304869	LOC292116;RGD1304869	361402	361402	chr19	36059836	36111354	+	protein_coding	FALSE	2303	34.719		830.362	1289.06	1059.71	10.385	16.1218	13.2534	0.634518	1.55242		791.943	1043.26	917.6	9.9045	13.0476	11.476	0.397635	1.31735
ENSRNOG00000000262	D3ZEI3_RAT	Zfp821	RGD1306674	LOC307834;RGD1306674;Znf821	307834	-	chr19	39585975	39604192	+	protein_coding	FALSE	1738	34.719		890.966	981.721	936.343	14.7654	16.2694	15.5174	0.139953	1.10187		849.743	1044.42	947.079	14.0822	17.3084	15.6953	0.297608	1.2291
ENSRNOG00000000264	Def8	Def8	RGD1309008	DEF-8;LOC307973	307973	307973	chr19	53765016	53781286	+	protein_coding	FALSE	3130	34.719		1616.4	1783.24	1699.82	14.8743	16.4096	15.642	0.141725	1.10322		1541.61	1972.91	1757.26	14.1861	18.155	16.1706	0.355897	1.27978
ENSRNOG00000000274	Phyhipl	Phyhipl	RGD1307967	LOC309901	309901	309901	chr20	18808838	18849378	+	protein_coding	FALSE	1621	34.719		3643.46	653.375	2148.42	64.7387	11.6095	38.1741	-2.4793	0.179332		3474.89	1801.36	2638.12	61.7434	32.0073	46.8754	-0.947867	0.518398
ENSRNOG00000000275	D3ZD52_RAT	Fam13c	RGD1310149	Fam13c1;LOC294565;RGD1310149	294565	-	chr20	18850802	18977473	-	protein_coding	FALSE	1898	34.719		989.56	1790.98	1390.27	15.0168	27.1786	21.0977	0.855898	1.80988		943.775	1096.58	1020.18	14.322	16.6409	15.4815	0.216504	1.16191
ENSRNOG00000000277	Tet1	Tet1	RGD1310993	Cxxc6;LOC309902	309902	309902	chr20	25131168	25159170	-	protein_coding	FALSE	2692	34.719		306.637	359.301	332.969	3.28082	3.84429	3.56255	0.22867	1.17175		292.45	454.396	373.423	3.12902	4.86175	3.99539	0.635771	1.55377
ENSRNOG00000000279	Rtn4ip1	Rtn4ip1	RGD1563384	LOC309912;RGD1563384	309912	309912	chr20	47818498	47857741	+	protein_coding	FALSE	2034	34.719		711.868	651.164	681.516	10.0805	9.22088	9.65068	-0.128579	0.914732		678.931	998.049	838.49	9.61408	14.133	11.8735	0.555854	1.47004
ENSRNOG00000000281	Prodh	Prodh	RGD1590932	LOC680409;Prodh_mapped	680409	680409	chr11	84905059	84922229	+	protein_coding	FALSE	2182	34.719		1267.25	734.08	1000.67	16.7279	9.68994	13.2089	-0.787681	0.579274		1208.62	731.439	970.029	15.9539	9.65509	12.8045	-0.724537	0.605191
ENSRNOG00000000282	Gsc2	Gsc2	RGD1305333	Gscl;LOC363831	363831	363831	chr11	85060270	85062259	+	protein_coding	FALSE	1127	34.719		0.904534	0	0.452267	0.0231171	0	0.0115586	-4.47483	0.0449719		0.862683	0	0.431341	0.0220475	0	0.0110238	-4.33815	0.0494408
ENSRNOG00000000283	Dgcr14	Dgcr14	RGD1308218	LOC360741;MGC109131	360741	360741	chr11	85064073	85072979	+	protein_coding	FALSE	1726	34.719		495.685	626.842	561.263	8.27175	10.4604	9.3661	0.338689	1.26461		472.75	511.196	491.973	7.88903	8.5306	8.20981	0.112807	1.08133
ENSRNOG00000000288	Scarf2	Scarf2	RGD1306013	LOC287949	287949	287949	chr11	85164351	85175734	-	protein_coding	FALSE	3311	34.719		469.453	206.736	338.095	4.08381	1.79842	2.94111	-1.18317	0.440382		447.732	207.492	327.612	3.89486	1.80499	2.84993	-1.10957	0.463434
ENSRNOG00000000296	Aqp6	Aqp6	RGD71100	AQP-6	29170	29170	chr7	138347261	138350199	+	protein_coding	FALSE	1313	34.719		162.816	0	81.4081	3.57162	0	1.78581	-11.9665	0.000249872		155.283	0	77.6415	3.40637	0	1.70318	-11.8298	0.000274703
ENSRNOG00000000297	Aqp2	Aqp2	RGD2142	AQP-2;AQP-CD;MGC156502;WCH-CD	25386	25386	chr7	138325854	138330891	+	protein_coding	FALSE	1397	34.719		452.267	0	226.134	9.32462	0	4.66231	-13.4404	8.99576e-05		431.341	0	215.671	8.89319	0	4.4466	-13.3037	9.88972e-05
ENSRNOG00000000299	Foxo3	Foxo3	RGD1309196	Fkhrl1;Foxo3a;LOC294515	294515	294515	chr20	46171783	46262818	-	protein_coding	FALSE	2885	34.719		1306.15	1333.28	1319.72	13.04	13.311	13.1755	0.0296769	1.02078		1245.71	1544.02	1394.87	12.4367	15.4149	13.9258	0.309728	1.23947
ENSRNOG00000000302	Sesn1	Sesn1	RGD1307517	LOC294518	294518	294518	chr20	45786622	45877856	+	protein_coding	FALSE	3219	34.719		1555.8	2554.91	2055.35	13.9208	22.8606	18.3907	0.715626	1.6422		1483.81	2424.99	1954.4	13.2767	21.6981	17.4874	0.708679	1.63431
ENSRNOG00000000303	RGD1311358	Cep57l1	RGD1311358	LOC294519;RGD1311358;cep57R	294519	294519	chr20	45730365	45785949	-	protein_coding	FALSE	1482	34.719		274.978	818.101	546.54	5.3442	15.8998	10.622	1.57297	2.97516		262.256	869.381	565.818	5.09694	16.8964	10.9967	1.72902	3.31503
ENSRNOG00000000304	Cd164	Cd164	RGD70942	MGC-24;MGC-24v;MUC-24	83689	83689	chr20	45486586	45498165	+	protein_coding	FALSE	2821	34.719		10502.5	7094.26	8798.4	107.232	72.4331	89.8325	-0.565999	0.675488		10016.6	4211.28	7113.95	102.271	42.9976	72.6341	-1.25004	0.420435
ENSRNOG00000000306	Smpd2	Smpd2	RGD619753	lyso-PAF-PLC	83537	83537	chr20	45448775	45451887	-	protein_coding	FALSE	1549	34.719		695.587	623.525	659.556	12.934	11.5941	12.264	-0.157771	0.896409		663.403	547.13	605.267	12.3356	10.1735	11.2546	-0.277991	0.824739
ENSRNOG00000000307	Mical1	Mical1	RGD1309386	LOC294520;MICAL-1	294520	294520	chr20	45436684	45448634	+	protein_coding	FALSE	3540	34.719		540.911	268.647	404.779	4.40104	2.1858	3.29342	-1.00967	0.496661		515.884	369.777	442.831	4.19742	3.00863	3.60302	-0.480383	0.716787
ENSRNOG00000000308	Zbtb24	Zbtb24	RGD1306951	Bif1a;LOC365590;ZNF450	365590	365590	chr20	45409556	45426510	+	protein_coding	FALSE	3785	34.719		443.222	705.336	574.279	3.37278	5.36738	4.37008	0.67029	1.59139		422.715	734.917	578.816	3.21673	5.59249	4.40461	0.797904	1.73857
ENSRNOG00000000311	-	-	RGD	-	-	-	chr20	45272631	45274117	+	pseudogene	FALSE	1479	34.719		0	2.21108	1.10554	0	0.0430596	0.0215298	6.05354	66.4198		0	3.47752	1.73876	0	0.0677228	0.0338614	6.77515	109.527
ENSRNOG00000000312	Fig4	Fig4	RGD1311375	Kiaa0274;LOC309855;RGD1311375;Sac3	309855	309855	chr20	45123351	45248795	-	protein_coding	FALSE	3140	34.719		1608.26	2043.04	1825.65	14.7523	18.7405	16.7464	0.345227	1.27035		1533.85	2150.27	1842.06	14.0697	19.724	16.8969	0.487369	1.40189
ENSRNOG00000000314	Sec63	Sec63	RGD1304984	LOC309858	309858	309858	chr20	46669124	46738077	+	protein_coding	FALSE	5954	34.719		5109.71	6479.58	5794.65	24.7184	31.3452	28.0318	0.34267	1.2681		4873.3	5661.41	5267.35	23.5747	27.3872	25.481	0.216274	1.16173
ENSRNOG00000000315	-	-	RGD	-	-	-	chr20	46769479	46769867	-	pseudogene	FALSE	387	34.719		0	0	0	0	0	0	NA	NA		0	0	0	0	0	0	NA	NA
ENSRNOG00000000316	D3ZBN6_RAT	Sobp	RGD1560479	LOC309860;RGD1560479;Sobpl;jcx1	309860	309860	chr20	46918486	47079823	-	protein_coding	FALSE	2262	34.719		977.801	744.029	860.915	12.4506	9.47393	10.9623	-0.394169	0.760927		932.56	1067.6	1000.08	11.8745	13.594	12.7343	0.195111	1.14481
ENSRNOG00000000320	Fxc1	-	RGD	-	-	-	chr20	47476319	47476986	-	protein_coding	FALSE	495	34.719		1.80907	0	0.904534	0.105265	0	0.0526323	-5.47475	0.0224872		1.72537	0	0.862683	0.100394	0	0.0501971	-5.33807	0.0247218
ENSRNOG00000000321	Cd24	Cd24	RGD2298	Cd24a;MGC93641	25145	25145	chr20	47502353	47507662	+	protein_coding	FALSE	1848	34.719		4282.06	21228.6	12755.3	66.7397	330.866	198.803	2.30964	4.95761		4083.94	2826.07	3455	63.6517	44.0467	53.8492	-0.531153	0.692001
ENSRNOG00000000322	Atg5	Atg5	RGD1359580	LOC365601	365601	-	chr20	48290974	48366736	+	protein_coding	FALSE	1956	34.719		871.971	1176.3	1024.13	12.84	17.3213	15.0807	0.43191	1.34902		831.626	748.827	790.227	12.2459	11.0267	11.6363	-0.151294	0.900443
ENSRNOG00000000323	Prdm1	Prdm1	RGD1311765	LOC309871	309871	309871	chr20	48438223	48459848	-	protein_coding	FALSE	5238	34.719		568.952	143.72	356.336	3.12855	0.790289	1.95942	-1.98502	0.252609		542.628	142.578	342.603	2.9838	0.784009	1.8839	-1.92819	0.262759
ENSRNOG00000000325	Prep	-	RGD	-	-	-	chr20	49024916	49144670	+	protein_coding	FALSE	2739	34.719		1632.68	3345.37	2489.03	17.1689	35.1791	26.174	1.03493	2.04901		1557.14	1573	1565.07	16.3745	16.5413	16.4579	0.0146275	1.01019
ENSRNOG00000000326	-	-	RGD	-	-	-	chr10	46756792	46757583	-	pseudogene	FALSE	783	34.719		0	0	0	0	0	0	NA	NA		0	0	0	0	0	0	NA	NA
ENSRNOG00000000327	Hace1	Hace1	RGD1306114	LOC361866	361866	361866	chr20	49856039	49973091	+	protein_coding	FALSE	3441	34.719		1203.93	999.41	1101.67	10.0775	8.36549	9.22148	-0.268597	0.830126		1148.23	1336.53	1242.38	9.6112	11.1873	10.3993	0.219087	1.164
ENSRNOG00000000335	D3Z9R6_RAT	Ermap	RGD1309996	LOC298485	298485	-	chr5	139764934	139774822	-	protein_coding	FALSE	1428	34.719		1.80907	5.52771	3.66839	0.0364888	0.111494	0.0739912	1.61141	3.0555		1.72537	23.1835	12.4544	0.0348005	0.46761	0.251205	3.74809	13.4365
ENSRNOG00000000340	RGD1304704	RGD1304704	RGD1304704	LOC302247;LRRGT00192	302247	302247	chr15	4790457	4800905	+	protein_coding	FALSE	891	34.719		3385.67	3159.64	3272.65	109.446	102.139	105.793	-0.0996698	0.933247		3229.02	2900.25	3064.64	104.382	93.7543	99.0682	-0.154906	0.898191
ENSRNOG00000000341	Nid2	Nid2	RGD1311685	LOC302248;NID-2	302248	302248	chr15	4801182	4856895	-	protein_coding	FALSE	4754	34.719		1130.67	1858.42	1494.54	6.85028	11.2594	9.05486	0.716908	1.64366		1078.35	908.793	993.573	6.53333	5.50603	6.01968	-0.246797	0.842766
ENSRNOG00000000345	-	LOC100909961	RGD6501115	-	100909961	-	chr6	103892156	103893017	+	retrotransposed	FALSE	861	34.719		1.80907	0	0.904534	0.060518	0	0.030259	-5.47475	0.0224872		1.72537	1.15917	1.44227	0.0577179	0.0387774	0.0482477	-0.573767	0.67186
ENSRNOG00000000368	GRIK2_RAT	Grik2	RGD2733	GluK2;GluR6	54257	54257	chr20	53229998	53713131	-	protein_coding	FALSE	4188	34.719		1341.42	51.9605	696.692	9.22555	0.357354	4.79145	-4.69015	0.0387368		1279.36	61.4362	670.398	8.7987	0.422523	4.61061	-4.38014	0.0480228
ENSRNOG00000000373	LOC100362857	-	RGD	-	-	-	chr20	24636186	24763749	-	protein_coding	FALSE	877	34.719		92.2625	876.694	484.478	3.03011	28.7926	15.9114	3.24826	9.50218		87.9937	512.355	300.174	2.88991	16.8269	9.85841	2.54168	5.82265
ENSRNOG00000000376	-	-	RGD	-	-	-	chr20	25960126	25960457	-	pseudogene	FALSE	327	34.719		4.52267	5.52771	5.02519	0.398364	0.486889	0.442627	0.28952	1.22223		4.31341	3.47752	3.89547	0.379932	0.306306	0.343119	-0.310747	0.806224
ENSRNOG00000000378	B2RYN9_RAT	-	RGD	-	-	-	chr20	25900944	25978520	+	protein_coding	FALSE	1577	34.719		51.5584	671.064	361.311	0.941675	12.2565	6.59906	3.70217	13.0156		49.1729	426.576	237.875	0.898105	7.79108	4.34459	3.11687	8.67501
ENSRNOG00000000379	Dnajc12	Dnajc12	RGD1591898	Jdp1;LOC619393	619393	619393	chr20	25729725	25751388	+	protein_coding	FALSE	1153	34.719		930.766	12938.2	6934.46	23.2511	323.203	173.227	3.79708	13.9006		887.701	19164.6	10026.2	22.1753	478.745	250.46	4.43223	21.5891
ENSRNOG00000000380	D4A0K3_RAT	Sirt1	RGD1308542	Sir2	309757	-	chr20	25668032	25688248	-	protein_coding	FALSE	2181	34.719		891.871	2308.37	1600.12	11.7782	30.4848	21.1315	1.37198	2.58825		850.605	1401.44	1126.02	11.2332	18.5077	14.8705	0.720359	1.64759
ENSRNOG00000000381	Herc4	Herc4	RGD1310971	LOC309758	309758	309758	chr20	25591773	25665595	+	protein_coding	FALSE	3818	34.719		1620.02	6058.37	3839.19	12.2213	45.7038	28.9626	1.90293	3.73971		1545.07	1949.73	1747.4	11.6558	14.7086	13.1822	0.335618	1.26192
ENSRNOG00000000383	Mypn	Mypn	RGD1308510	LOC309760	309760	309760	chr20	25457132	25531818	-	protein_coding	FALSE	4942	34.719		1193.08	12.161	602.621	6.95344	0.0708758	3.51216	-6.6162	0.0101935		1137.88	18.5468	578.213	6.63172	0.108093	3.36991	-5.93896	0.0163003
ENSRNOG00000000384	Atoh7	Atoh7	RGD1304957	LOC365564	365564	365564	chr20	25448295	25448745	+	protein_coding	FALSE	450	34.719		9.94987	0	4.97494	0.636851	0	0.318426	-7.93408	0.00408887		9.48951	0	4.74476	0.607385	0	0.303693	-7.79742	0.00449513
ENSRNOG00000000386	Pbld	Pbld1	RGD621263	MGC93185;Mawbp;Pbld	171564	171564	chr20	25413994	25428298	+	protein_coding	FALSE	1984	34.719		712.773	39.7995	376.286	10.3477	0.577788	5.46273	-4.16257	0.0558394		679.794	41.7303	360.762	9.8689	0.605818	5.23736	-4.02589	0.0613885
ENSRNOG00000000387	Slc25a16	Slc25a16	RGD1311311	GDC;LOC361836	361836	361836	chr20	25259087	25287342	+	protein_coding	FALSE	3188	34.719		1432.78	3172.9	2302.84	12.9448	28.6663	20.8055	1.147	2.21452		1366.49	1916.12	1641.3	12.3458	17.3116	14.8287	0.487719	1.40223
ENSRNOG00000000389	Dna2	Dna2	RGD1306791	Dna2l;LOC309762	309762	-	chr20	25288333	25316851	+	protein_coding	FALSE	3237	34.719		355.482	1041.42	698.451	3.16306	9.26651	6.21478	1.55071	2.92962		339.034	971.388	655.211	3.01671	8.64337	5.83004	1.51862	2.86518
ENSRNOG00000000390	Rufy2	Rufy2	RGD1592188	LOC361837;LOC690777	690777	690777	chr20	25320748	25350132	+	protein_coding	FALSE	1997	34.719		1280.82	1284.64	1282.73	18.4732	18.5283	18.5008	0.00430659	1.00299		1221.56	1167.29	1194.42	17.6185	16.8358	17.2271	-0.0655521	0.95558
ENSRNOG00000000392	Supv3l1	Supv3l1	RGD1305565	LOC294385;MGC109049	294385	294385	chr20	29681431	29700662	-	protein_coding	FALSE	2103	34.719		1184.94	1900.43	1542.68	16.2289	26.0282	21.1286	0.68152	1.60383		1130.11	2048.26	1589.19	15.478	28.053	21.7655	0.85794	1.81245
ENSRNOG00000000394	Srgn	Srgn	RGD619969	Pgsg	56782	56782	chr20	29746731	29761072	-	protein_coding	FALSE	1286	34.719		653.074	255.38	454.227	14.627	5.71977	10.1734	-1.35458	0.391048		622.857	299.067	460.962	13.9502	6.69823	10.3242	-1.05842	0.480158
ENSRNOG00000000395	LOC606294	LOC606294	RGD1593126	Kbp	606294	606294	chr20	29817255	29836819	-	protein_coding	FALSE	2535	34.719		2850.19	6227.52	4538.85	32.3838	70.757	51.5704	1.12761	2.18497		2718.31	5201.22	3959.76	30.8855	59.0962	44.9909	0.936147	1.91341
ENSRNOG00000000396	Ddx50	Ddx50	RGD1310934	LOC361848;MGC109605	361848	361848	chr20	29867954	29897253	-	protein_coding	FALSE	2521	34.719		1981.83	3716.83	2849.33	22.6426	42.4652	32.5539	0.907248	1.87546		1890.14	2955.89	2423.02	21.595	33.7714	27.6832	0.645113	1.56386
ENSRNOG00000000397	Ccar1	Ccar1	RGD1560358	LOC361849;RGD1560358	361849	361849	chr20	29996999	30039602	-	protein_coding	FALSE	4482	34.719		4028.79	6357.97	5193.38	25.8902	40.8582	33.3742	0.65823	1.57815		3842.39	4918.38	4380.38	24.6923	31.607	28.1497	0.356189	1.28004
ENSRNOG00000000398	Zufsp	Zufsp	RGD1307672	LOC294390;MGC94667;RGD1307672	294390	294390	chr20	30096106	30126201	-	protein_coding	FALSE	1991	34.719		1104.44	1224.94	1164.69	15.9773	17.7205	16.8489	0.149412	1.10912		1053.34	1131.35	1092.35	15.238	16.3667	15.8023	0.103095	1.07408
ENSRNOG00000000399	Kpna1	Kpna1	RGD735064	-	288064	-	chr11	66552625	66595967	-	protein_coding	FALSE	4946	34.719		3795.42	8542.52	6168.97	22.1024	49.7467	35.9246	1.17041	2.25076		3619.82	3988.72	3804.27	21.0797	23.228	22.1539	0.14002	1.10192
ENSRNOG00000000401	Gprc6a	Gprc6a	RGD735077	-	294394	294394	chr20	30235062	30256951	-	protein_coding	FALSE	3011	34.719		0.904534	0	0.452267	0.00865261	0	0.0043263	-4.47483	0.0449719		0.862683	0	0.431341	0.00825227	0	0.00412613	-4.33815	0.0494408
ENSRNOG00000000402	-	-	RGD	-	-	-	chr20	30483848	30484366	-	pseudogene	FALSE	516	34.719		0.904534	1.10554	1.00504	0.0504903	0.0617104	0.0561003	0.28949	1.22221		0.862683	0	0.431341	0.0481542	0	0.0240771	-4.33815	0.0494408
ENSRNOG00000000403	-	-	RGD	-	-	-	chr20	30691243	30692935	+	pseudogene	FALSE	1683	34.719		1.80907	13.2665	7.53778	0.0309602	0.227041	0.129001	2.87443	7.33315		1.72537	1.15917	1.44227	0.0295277	0.019838	0.0246828	-0.573767	0.67186
ENSRNOG00000000404	-	-	RGD	-	-	-	chr20	30706689	30707698	+	pseudogene	FALSE	999	34.719		7.23627	6.63325	6.93476	0.208633	0.191247	0.19994	-0.125511	0.916679		6.90146	5.79587	6.34867	0.19898	0.167104	0.183042	-0.251857	0.839815
ENSRNOG00000000405	Vgll2	Vgll2	RGD1311903	LOC309772	309772	309772	chr20	30732015	30737872	+	protein_coding	FALSE	1595	34.719		66.9355	0	33.4678	1.20873	0	0.604364	-10.6842	0.000607784		63.8385	0	31.9193	1.1528	0	0.576401	-10.5475	0.00066818
ENSRNOG00000000406	Ros1	Ros1	RGD3591	ROS1C	25346	-	chr20	30755100	30910604	-	protein_coding	FALSE	7902	34.719		227.943	0	113.971	0.830847	0	0.415424	-12.4519	0.000178482		217.396	0	108.698	0.792406	0	0.396203	-12.3152	0.000196219
ENSRNOG00000000407	Dcbld1	Dcbld1	RGD1307211	LOC309773	309773	309773	chr20	30945775	31037959	+	protein_coding	FALSE	1515	34.719		265.028	455.483	360.256	5.03863	8.65949	6.84906	0.781259	1.71863		252.766	718.688	485.727	4.8055	13.6635	9.23448	1.50757	2.84331
ENSRNOG00000000408	Gopc	Gopc	RGD1309512	LOC309774	309774	309774	chr20	31055279	31105538	-	protein_coding	FALSE	4046	34.719		2359.02	2349.28	2354.15	16.7934	16.724	16.7587	-0.00596244	0.995876		2249.88	1664.57	1957.23	16.0164	11.8498	13.9331	-0.434681	0.739857
ENSRNOG00000000410	Nepn	Nepn	RGD1307755	LOC309775;RGD1307755	309775	309775	chr20	31112351	31128229	+	protein_coding	FALSE	1909	34.719		9.04534	0	4.52267	0.136475	0	0.0682373	-7.79657	0.00449778		8.62683	1.15917	4.893	0.13016	0.0174894	0.0738248	-2.89565	0.134376
ENSRNOG00000000411	Nus1	Nus1	RGD1307879	LOC294400;RGD1307879	294400	294400	chr20	31143976	31168232	+	protein_coding	FALSE	1118	34.719		835.789	1284.64	1060.21	21.5322	33.0957	27.314	0.620162	1.53705		797.119	773.169	785.144	20.5359	19.9189	20.2274	-0.0440011	0.969961
ENSRNOG00000000412	Slc35f1	Slc35f1	RGD1559576	LOC502421;RGD1559576	502421	-	chr20	31621872	31770087	+	protein_coding	FALSE	4084	34.719		1526.85	421.211	974.032	10.7682	2.97062	6.86943	-1.85792	0.275873		1456.21	595.816	1026.01	10.27	4.20203	7.23602	-1.28926	0.40916
ENSRNOG00000000413	Pln	Pln	RGD619894	PLB;Plm	64672	-	chr20	32000370	32008360	+	protein_coding	FALSE	496	34.719		2844.76	15.4776	1430.12	165.195	0.898782	83.0468	-7.52188	0.00544114		2713.14	16.2284	1364.68	157.552	0.942384	79.247	-7.38519	0.00598186
ENSRNOG00000000414	LOC100361627	Cep85l	RGD2319745	LOC100361627;LOC100365935	100365935	100365935	chr20	31943469	32046986	-	protein_coding	FALSE	2568	34.719		450.458	392.467	421.463	5.05233	4.40191	4.72712	-0.198809	0.871269		429.616	369.777	399.696	4.81857	4.14741	4.48299	-0.216384	0.86072
ENSRNOG00000000415	Asf1a	Asf1a	RGD1311941	LOC294408	294408	294408	chr20	32261623	32276470	+	protein_coding	FALSE	2693	34.719		822.221	669.958	746.09	8.79398	7.16546	7.97972	-0.295444	0.814821		784.179	685.072	734.625	8.38709	7.32711	7.8571	-0.194917	0.873623
ENSRNOG00000000417	F1LW91_RAT	Numa1	RGD1308777	-	308870	308870	chr1	159435750	159470959	+	protein_coding	FALSE	6972	34.719		7189.24	9586.15	8387.69	29.7001	39.6022	34.6512	0.415126	1.33342		6856.6	9577.1	8216.85	28.326	39.5648	33.9454	0.482106	1.39678
ENSRNOG00000000418	Ng35	Zbtb12	RGD1302958	MGC189499;Ng35	309613	309613	chr20	4039950	4041330	-	protein_coding	FALSE	1380	34.719		175.48	186.837	181.158	3.66252	3.89956	3.78104	0.0904826	1.06473		167.36	301.385	234.373	3.49306	6.29036	4.89171	0.848657	1.80082
ENSRNOG00000000419	Cfb	C2;Cfb	RGD2231;RGD2204	;Bf;Da1-24;MGC94594	24231;294257	24231;294257	chr20	4051222	4077797	+	protein_coding	FALSE	4951	34.719		6706.22	2174.6	4440.41	39.0137	12.6508	25.8323	-1.62473	0.324272		6395.93	2554.82	4475.38	37.2086	14.8628	26.0357	-1.32391	0.39945
ENSRNOG00000000420	Rdbp	Nelfe	RGD1303325	Rd;Rdbp	294258	294258	chr20	4077924	4249956	-	protein_coding	FALSE	1142	34.719		931.67	811.468	871.569	23.4979	20.4662	21.9821	-0.199274	0.870989		888.563	921.544	905.054	22.4107	23.2425	22.8266	0.0525873	1.03712
ENSRNOG00000000421	Skiv2l	Skiv2l	RGD1303059	-	294260	294260	chr20	4084409	4093496	+	protein_coding	FALSE	3621	34.719		1657.11	3046.87	2351.99	13.1812	24.2359	18.7085	0.878674	1.83868		1580.44	2749.56	2165	12.5713	21.871	17.2211	0.79889	1.73976
ENSRNOG00000000422	DOM3Z_RAT	Dxo	RGD1303267	Dom3z;MGC95256	361799	361799	chr20	4093666	4095822	-	protein_coding	FALSE	1469	34.719		527.343	355.984	441.664	10.3396	6.97978	8.6597	-0.566916	0.675058		502.944	345.434	424.189	9.86122	6.77292	8.31707	-0.541977	0.686829
ENSRNOG00000000423	Stk19	LOC100360835	RGD2321323	-	100360835	-	chr20	4095977	4105508	+	protein_coding	FALSE	1134	34.719		274.074	183.52	228.797	6.96125	4.66126	5.81125	-0.578616	0.669606		261.393	158.807	210.1	6.63917	4.03357	5.33637	-0.718935	0.607546
ENSRNOG00000000428	Cyp21a1	Cyp21a1	RGD2461	21-OH;Cyp21	24298	24298	chr20	4125356	4128518	+	protein_coding	FALSE	1963	34.719		23175.1	7.73879	11591.4	340.043	0.11355	170.078	-11.548	0.000333976		22102.8	3.47752	11053.1	324.31	0.0510249	162.18	-12.6336	0.00015736
ENSRNOG00000000431	Atf6b	Atf6b	RGD1303317	Crebl1;MGC112556	406169	406169	chr20	4192191	4200027	-	protein_coding	FALSE	2491	34.719		2517.32	3014.81	2766.07	29.107	34.8594	31.9832	0.260192	1.19764		2400.85	2887.5	2644.18	27.7603	33.3873	30.5738	0.26629	1.20271
ENSRNOG00000000432	Fkbpl	Fkbpl	RGD1303227	WISp39	406168	406168	chr20	4201110	4202576	-	protein_coding	FALSE	1268	34.719		388.045	423.422	405.734	8.81446	9.61806	9.21626	0.125883	1.09118		370.091	326.887	348.489	8.40663	7.42526	7.91594	-0.179078	0.883267
ENSRNOG00000000433	Prrt1	Prrt1	RGD1359348	DSPD1;MGC109407;Ng5;Orf31	406167	406167	chr20	4219836	4223478	-	protein_coding	FALSE	1949	34.719		2472.09	1977.81	2224.95	36.533	29.2285	32.8808	-0.321813	0.800064		2357.71	1561.41	1959.56	34.8427	23.0748	28.9587	-0.594528	0.662261
ENSRNOG00000000435	Ppt2	Ppt2	RGD620375	PPT-2	54398	54398	chr20	4225667	4234651	+	protein_coding	FALSE	1664	34.719		1140.62	1214.99	1177.8	19.7433	21.0306	20.387	0.0911406	1.06521		1087.84	1140.63	1114.24	18.8298	19.7435	19.2866	0.0683671	1.04853
ENSRNOG00000000436	Egfl8	Egfl8	RGD1549706	MGC156528;Ng3	406166	406166	chr20	4235507	4237859	+	protein_coding	FALSE	1380	34.719		195.379	214.475	204.927	4.07786	4.47642	4.27714	0.134541	1.09774		186.34	169.239	177.789	3.88919	3.53228	3.71073	-0.138859	0.908237
ENSRNOG00000000437	Agpat1	Agpat1	RGD1303287	MGC94573	406165	406165	chr20	4237797	4245723	-	protein_coding	FALSE	2091	34.719		4171.71	3763.26	3967.49	57.4636	51.8374	54.6505	-0.148642	0.902099		3978.69	3135.57	3557.13	54.8049	43.1912	48.998	-0.343556	0.788096
ENSRNOG00000000438	Rnf5	Rnf5	RGD1588458	MGC109637	407784	407784	chr20	4248001	4250446	+	protein_coding	FALSE	1116	34.719		1716.81	2149.17	1932.99	44.3088	55.4677	49.8882	0.324066	1.25185		1637.37	1700.51	1668.94	42.2587	43.8882	43.0734	0.0545945	1.03857
ENSRNOG00000000439	Ager	Ager	RGD69258	RAGE	81722	81722	chr20	4250612	4253540	-	protein_coding	FALSE	1420	34.719		4748.8	320.607	2534.71	96.3227	6.50306	51.4129	-3.88864	0.0675155		4529.09	339.638	2434.36	91.866	6.88907	49.3776	-3.7371	0.0749928
ENSRNOG00000000440	Pbx2	Pbx2	RGD1303084	-	406164	406164	chr20	4254009	4257811	-	protein_coding	FALSE	2507	34.719		2023.44	1484.74	1754.09	23.2471	17.0581	20.1526	-0.446586	0.733777		1929.82	1605.46	1767.64	22.1715	18.4449	20.3082	-0.265473	0.831926
ENSRNOG00000000441	Gpsm3	Gpsm3	RGD1303014	AGS4;G18;MGC108946;Ng1	406163	406163	chr20	4259882	4261744	-	protein_coding	FALSE	1228	34.719		221.611	131.559	176.585	5.19787	3.08572	4.14179	-0.752301	0.593656		211.357	210.97	211.164	4.95737	4.94828	4.95283	-0.00263931	0.998172
ENSRNOG00000000442	Notch4	Notch4	RGD1303282	-	406162	406162	chr20	4263204	4287312	-	protein_coding	FALSE	6483	34.719		1005.84	433.372	719.607	4.46875	1.92539	3.19707	-1.21471	0.43086		959.303	367.458	663.381	4.26199	1.63254	2.94727	-1.38439	0.383051
ENSRNOG00000000443	C4b	LOC100909666	RGD6502265	-	100909666	24233	chr20	4106164	4118041	+	protein_coding	FALSE	4383	34.719		7099.69	4354.73	5727.21	46.6553	28.6169	37.6361	-0.705157	0.613376		6771.2	6980.55	6875.87	44.4966	45.8723	45.1845	0.0439412	1.03093
ENSRNOG00000000446	Btnl7	LOC100911983	RGD6489601	-	100911983	-	chr20	4437292	4447525	+	protein_coding	FALSE	1823	34.719		74.1718	0	37.0859	1.17188	0	0.585942	-10.8323	0.000548489		70.74	1.15917	35.9496	1.11766	0.0183145	0.567989	-5.93126	0.0163875
ENSRNOG00000000451	RT1-Ba	RT1-Ba	RGD1595867	BA1;MGC105667;RT1-Ba_mapped	309621	309621	chr20	4697998	4702565	+	protein_coding	FALSE	1092	34.719		2013.49	841.317	1427.4	53.108	22.1906	37.6493	-1.25896	0.417845		1920.33	1611.25	1765.79	50.6508	42.4985	46.5747	-0.253162	0.839055
ENSRNOG00000000454	RT1-DOb	RT1-DOb	RGD1595814	DOb;H2-Ob;RT1-Bb2;RT1-DOb_mapped	365542	365542	chr20	4753939	4759648	-	protein_coding	FALSE	819	34.719		47.9403	18.7942	33.3673	1.68597	0.660957	1.17346	-1.35093	0.392039		45.7222	35.9344	40.8283	1.60796	1.26374	1.43585	-0.347517	0.785935
ENSRNOG00000000455	Tap2	-	RGD	-	-	-	chr20	4770455	4784421	-	protein_coding	FALSE	2349	34.719		1061.92	1133.18	1097.55	13.021	13.8947	13.4578	0.0937089	1.06711		1012.79	1549.82	1281.3	12.4185	19.0033	15.7109	0.613772	1.53025
ENSRNOG00000000456	Psmb8	Psmb8	RGD3426	Lmp7;MGC124945;Ring10	24968	-	chr20	4786263	4789173	-	protein_coding	FALSE	1032	34.719		888.252	434.478	661.365	24.7907	12.1261	18.4584	-1.03167	0.489143		847.155	433.531	640.343	23.6437	12.0997	17.8717	-0.966476	0.511755
ENSRNOG00000000457	Tap1	Tap1	RGD3817	APT1;Abcb2;Cim;MGC124549;Tap2	24811	24811	chr20	4790363	4800997	-	protein_coding	FALSE	2943	34.719		625.033	611.365	618.199	6.1171	5.98333	6.05021	-0.0318892	0.978139		596.114	586.542	591.328	5.83407	5.7404	5.78723	-0.0233436	0.98395
ENSRNOG00000000459	Psmb9	Psmb9	RGD3427	Lmp2	24967	24967	chr20	4801198	4806570	+	protein_coding	FALSE	863	34.719		581.615	257.591	419.603	19.4114	8.59712	14.0043	-1.17497	0.442894		554.705	326.887	440.796	18.5133	10.9099	14.7116	-0.762916	0.589304
ENSRNOG00000000460	RT1-DMa	-	RGD	-	-	-	chr20	4843458	4846844	-	protein_coding	FALSE	1070	34.719		480.308	229.953	355.13	12.9291	6.18995	9.55953	-1.06261	0.478766		458.085	282.839	370.462	12.3309	7.61356	9.97223	-0.695624	0.617442
ENSRNOG00000000461	Brd2	-	RGD	-	-	294276	chr20	4864948	4871819	+	protein_coding	FALSE	3378	34.719		5767.31	15244.3	10505.8	49.1752	129.981	89.5783	1.40231	2.64325		5500.47	7609.98	6555.22	46.9	64.8868	55.8934	0.46835	1.38353
ENSRNOG00000000463	Col11a2	Col11a2	RGD2373	Col11a2_mapped	294279	294279	chr20	4924451	4953310	-	protein_coding	FALSE	6308	34.719		3276.22	675.486	1975.85	14.9594	3.08431	9.02186	-2.27801	0.206182		3124.64	1118.6	2121.62	14.2673	5.1076	9.68744	-1.48197	0.357999
ENSRNOG00000000464	Rxrb	Rxrb	RGD3611	RXR-beta	361801	361801	chr20	4954339	4960880	-	protein_coding	FALSE	2797	34.719		1743.04	2845.66	2294.35	17.9493	29.3038	23.6265	0.707173	1.6326		1662.39	2761.15	2211.77	17.1188	28.4335	22.7762	0.732022	1.66097
ENSRNOG00000000465	Slc39a7	Slc39a7	RGD1593280	Ke4;MGC94153;RT1-Ke4;RT1-Ke4_mapped;Rt1Ke4	294281	294281	chr20	4961317	4964651	+	protein_coding	FALSE	2251	34.719		2881.85	2342.64	2612.24	36.8747	29.9753	33.425	-0.298843	0.812904		2748.51	2258.07	2503.29	35.1685	28.8932	32.0308	-0.283546	0.821569
ENSRNOG00000000466	Hsd17b8	Hsd17b8	RGD1303158	Fabgl;Ke6;MGC109594;RING2	361802	361802	chr20	4964859	4966855	+	protein_coding	FALSE	970	34.719		763.427	1103.33	933.379	22.6688	32.7617	27.7153	0.531313	1.44524		728.104	1111.65	919.876	21.62	33.0087	27.3143	0.610492	1.52678
ENSRNOG00000000467	Ring1	Ring1	RGD3576	MGC112563;Ring1A	309626	309626	chr20	4968250	4972149	+	protein_coding	FALSE	1696	34.719		1047.45	1986.66	1517.05	17.7885	33.7388	25.7637	0.923472	1.89667		998.987	1977.55	1488.27	16.9655	33.5842	25.2748	0.985187	1.97957
ENSRNOG00000000470	Vps52	Vps52	RGD3618	Are1;Sacm2l	25218	25218	chr20	5073754	5083339	-	protein_coding	FALSE	3167	34.719		3799.04	4738.35	4268.7	34.5509	43.0935	38.8222	0.318761	1.24726		3623.27	5000.68	4311.97	32.9523	45.4793	39.2158	0.464843	1.38017
ENSRNOG00000000471	B3galt4	B3galt4	RGD620328	GAL-T2;MGC156596;b3Gal-T4;beta3Gal-T4;beta3GalT4	171079	171079	chr20	5087883	5089425	+	protein_coding	FALSE	1542	34.719		141.107	159.198	150.153	2.63571	2.97362	2.80467	0.174038	1.12821		134.579	191.264	162.921	2.51376	3.57257	3.04317	0.507123	1.42121
ENSRNOG00000000473	Pfdn6	Pfdn6	RGD1303006	Ke2	309629	309629	chr20	5097761	5099190	+	protein_coding	FALSE	651	34.719		1314.29	2726.27	2020.28	58.149	120.62	89.3846	1.05265	2.07434		1253.48	2405.29	1829.38	55.4586	106.419	80.9387	0.940281	1.9189
ENSRNOG00000000474	Rgl2	Rgl2	RGD1302985	Ke1.5;MGC124925;Rab2l	294283	294283	chr20	5100261	5107987	-	protein_coding	FALSE	2838	34.719		1451.78	3649.39	2550.58	14.734	37.0374	25.8857	1.32985	2.51376		1384.61	3628.22	2506.41	14.0523	36.8225	25.4374	1.38979	2.62041
ENSRNOG00000000476	Zbtb22	Zbtb22	RGD1359627	Bing1;Zfp297;Znf297	309630	309630	chr20	5118095	5121262	-	protein_coding	FALSE	2571	34.719		1184.94	1982.24	1583.59	13.2748	22.2068	17.7408	0.742325	1.67287		1130.11	2217.5	1673.81	12.6606	24.8425	18.7515	0.972475	1.9622
ENSRNOG00000000477	Daxx	Daxx	RGD621227	MGC156601	140926	140926	chr20	5121854	5127601	-	protein_coding	FALSE	2455	34.719		1211.17	1975.6	1593.39	14.2098	23.1783	18.694	0.705901	1.63116		1155.13	2042.47	1598.8	13.5523	23.9627	18.7575	0.822263	1.76818
ENSRNOG00000000478	-	-	RGD	-	-	-	chr20	5133023	5133236	-	retrotransposed	FALSE	213	34.719		4.52267	4.42217	4.47242	0.611573	0.597982	0.604777	-0.0324017	0.977791		4.31341	4.6367	4.47506	0.583276	0.626992	0.605134	0.104282	1.07496
ENSRNOG00000000479	KIFC1_RAT	Kifc1	RGD1359118	MGC94918	294286	294286	chr20	5150860	5169262	+	protein_coding	FALSE	2237	34.719		203.52	53.066	128.293	2.62044	0.683255	1.65185	-1.93929	0.260745		194.104	66.0729	130.088	2.4992	0.850727	1.67496	-1.55468	0.340404
ENSRNOG00000000480	Phf1	Phf1	RGD1303205	MGC94975;Tctex3	294287	-	chr20	5170049	5175028	+	protein_coding	FALSE	2155	34.719		1568.46	2525.06	2046.76	20.9633	33.7487	27.356	0.686976	1.60991		1495.89	1930.03	1712.96	19.9934	25.7958	22.8946	0.367623	1.29023
ENSRNOG00000000481	Cuta	Cuta	RGD1303306	CutA1	294288	294288	chr20	5175116	5176607	-	protein_coding	FALSE	714	34.719		1091.77	1171.87	1131.82	44.042	47.2733	45.6576	0.102156	1.07338		1041.26	995.731	1018.49	42.0042	40.1677	41.0859	-0.0644903	0.956283
ENSRNOG00000000483	Syngap1	Syngap1	RGD621090	-	192117	192117	chr20	5178522	5208449	+	protein_coding	FALSE	5110	34.719		3408.28	975.088	2191.69	19.2109	5.49611	12.3535	-1.80542	0.286098		3250.59	1490.7	2370.64	18.322	8.40237	13.3622	-1.1247	0.458598
ENSRNOG00000000485	Bak1	Bak1	RGD621635	MGC108627	116502	116502	chr20	5255953	5264593	-	protein_coding	FALSE	1955	34.719		1070.06	370.356	720.21	15.7651	5.4564	10.6107	-1.53069	0.346111		1020.55	425.417	722.985	15.0356	6.26759	10.6516	-1.26239	0.416854
ENSRNOG00000000486	Ggnbp1	Ggnbp1	RGD1359729	MGC124911	494520	494520	chr20	5265344	5271651	+	protein_coding	FALSE	1394	34.719		27.136	50.8549	38.9955	0.560681	1.05076	0.80572	0.906185	1.87408		25.8805	95.0523	60.4664	0.53474	1.96396	1.24935	1.87686	3.67275
ENSRNOG00000000487	Grm4	Grm4	RGD2745	mGluR4	24417	-	chr20	5624684	5655238	-	protein_coding	FALSE	2823	34.719		2371.69	57.4882	1214.59	24.198	0.586544	12.3923	-5.36644	0.0242405		2261.95	57.9587	1159.96	23.0784	0.591345	11.8349	-5.28633	0.0256245
ENSRNOG00000000488	Hmga1	Hmga1	RGD628699	HMG-I(Y);Hmgi	117062	117062	chr20	5769051	5772284	+	protein_coding	FALSE	339	34.719		700.109	1448.26	1074.18	59.4838	123.049	91.2666	1.04868	2.06863		667.717	1316.82	992.269	56.7316	111.882	84.3068	0.979761	1.97214
ENSRNOG00000000489	Nudt3	Nudt3	RGD1310183	DIPP-1;LOC294292;MGC105578	294292	294292	chr20	5789036	5841633	-	protein_coding	FALSE	2056	34.719		5874.95	6037.36	5956.16	82.3026	84.5779	83.4403	0.0393554	1.02765		5603.13	3993.36	4798.24	78.4946	55.9432	67.2189	-0.488617	0.712708
ENSRNOG00000000490	Rps10	-	RGD	-	-	81773	chr20	5849320	5853895	-	protein_coding	FALSE	567	34.719		2427.77	1945.75	2186.76	123.327	98.8411	111.084	-0.31929	0.801464		2315.44	1883.66	2099.55	117.621	95.6868	106.654	-0.297738	0.813527
ENSRNOG00000000491	Spdef	Spdef	RGD1594842	LOC689210	689210	689210	chr20	5927865	5942091	-	protein_coding	FALSE	1729	34.719		84.1217	9.94987	47.0358	1.40135	0.165751	0.783549	-3.07969	0.118283		80.2295	8.11422	44.1719	1.33651	0.135171	0.73584	-3.30557	0.10114
ENSRNOG00000000493	LOC685273	Snrpc	RGD1306065	LOC361808;Snrp1c;U1-C;U1C	361808	361808	chr20	6053263	6063839	+	protein_coding	FALSE	711	34.719		502.921	490.86	496.891	20.3734	19.8848	20.1291	-0.0350083	0.976026		479.652	461.351	470.502	19.4307	18.6894	19.0601	-0.0561119	0.961853
ENSRNOG00000000495	RGD1307264	Uhrf1bp1	RGD1307264	LOC309637;RGD1307264	309637	309637	chr20	6067778	6108468	+	protein_coding	FALSE	4297	34.719		839.408	1695.9	1267.65	5.62653	11.3676	8.49705	1.01462	2.02037		800.57	1118.6	959.587	5.3662	7.49797	6.43208	0.482608	1.39727
ENSRNOG00000000498	Anks1a	Anks1a	RGD1309183	Anks1;LOC309639	309639	309639	chr20	6121315	6274822	+	protein_coding	FALSE	5809	34.719		2597.82	3093.31	2845.56	12.8807	15.3375	14.1091	0.251858	1.19074		2477.63	4882.44	3680.03	12.2848	24.2085	18.2467	0.978655	1.97063
ENSRNOG00000000499	Tcp11	Tcp11	RGD1359387	MGC95257	309641	309641	chr20	6283358	6293412	-	protein_coding	FALSE	1932	34.719		17.1861	2.21108	9.69861	0.256215	0.0329633	0.144589	-2.95836	0.128661		16.391	0	8.19549	0.24436	0	0.12218	-8.58595	0.00260239
ENSRNOG00000000500	F1LV96_RAT	Scube3	RGD1304880	LOC294297	294297	294297	chr20	6388732	6407751	+	protein_coding	FALSE	2910	34.719		128.444	37.5884	83.0161	1.27131	0.372044	0.821679	-1.77276	0.292649		122.501	79.983	101.242	1.21249	0.791658	1.00208	-0.615016	0.652923
ENSRNOG00000000501	Znf76	Zfp523	RGD1306239	LOC361809;MGC188390;Znf76	361809	361809	chr20	6423715	6446497	+	protein_coding	FALSE	2489	34.719		1215.69	977.299	1096.5	14.068	11.3093	12.6886	-0.314896	0.803909		1159.45	1168.45	1163.95	13.4171	13.5213	13.4692	0.0111678	1.00777
ENSRNOG00000000502	Def6	Def6	RGD1307945	LOC309642	309642	309642	chr20	6448597	6469830	+	protein_coding	FALSE	1893	34.719		38.895	33.1662	36.0306	0.591801	0.504636	0.548219	-0.229855	0.852721		37.0954	33.6161	35.3557	0.564419	0.51148	0.53795	-0.142078	0.906213
ENSRNOG00000000503	Ppard	Ppard	RGD3370	Pparb	25682	25682	chr20	6479091	6543024	+	protein_coding	FALSE	2045	34.719		1148.76	3848.39	2498.57	16.1796	54.2024	35.191	1.74419	3.35007		1095.61	1637.91	1366.76	15.431	23.0691	19.2501	0.580138	1.49499
ENSRNOG00000000504	Fance	Fance	RGD1561045	LOC309643;RGD1561045	309643	309643	chr20	6555896	6566913	+	protein_coding	FALSE	1813	34.719		591.565	892.172	741.869	9.39805	14.1737	11.7859	0.592794	1.50816		564.195	1197.43	880.811	8.96322	19.0232	13.9932	1.08568	2.12238
ENSRNOG00000000505	Rpl10a	Rpl10a	RGD620497	-	81729	81729	chr20	6569077	6571639	+	protein_coding	FALSE	713	34.719		3193.01	4456.44	3824.72	128.986	180.024	154.505	0.480988	1.3957		3045.27	3494.91	3270.09	123.018	141.182	132.1	0.198696	1.14766
ENSRNOG00000000506	Tead3	Tead3	RGD1311583	LOC294299	294299	294299	chr20	6572335	6591723	-	protein_coding	FALSE	2621	34.719		408.849	904.333	656.591	4.49292	9.93789	7.21541	1.14529	2.21191		389.933	907.634	648.783	4.28505	9.97416	7.1296	1.21889	2.32768
ENSRNOG00000000507	Tulp1	Tulp1	RGD1311062	LOC309900	309900	309900	chr20	6592447	6604349	-	protein_coding	FALSE	2073	34.719		6902.5	39760.8	23331.7	95.9047	552.444	324.175	2.52617	5.7604		6583.13	34963	20773.1	91.4674	485.783	288.625	2.409	5.31105
ENSRNOG00000000508	RGD1306008	Armc12	RGD1306008	LOC294301;RGD1306008	294301	294301	chr20	6769883	6780374	+	protein_coding	FALSE	1213	34.719		0	3.31662	1.65831	0	0.0787532	0.0393766	6.63847	99.6273		0	1.15917	0.579587	0	0.0275246	0.0137623	5.19028	36.5114
ENSRNOG00000000510	Clps	Clps	RGD2363	COLQ	25680	25680	chr20	6802427	6804588	-	protein_coding	FALSE	462	34.719		0.904534	4.42217	2.66335	0.0563918	0.275693	0.166042	2.28944	4.88865		0.862683	2.31835	1.59052	0.0537826	0.144534	0.0991582	1.42614	2.68726
ENSRNOG00000000511	Srpk1	Srpk1	RGD1308272	LOC361811;MGC116186	361811	361811	chr20	6829410	6870877	-	protein_coding	FALSE	2295	34.719		2069.57	4440.96	3255.27	25.9735	55.7349	40.8542	1.10155	2.14585		1973.82	2514.25	2244.03	24.7718	31.5543	28.163	0.349148	1.27381
ENSRNOG00000000512	B2GUX9_RAT	Slc26a8	RGD1308898	LOC309646	309646	309646	chr20	6886487	6898565	-	protein_coding	FALSE	1878	34.719		216.184	466.539	341.361	3.31558	7.15525	5.23542	1.10975	2.15808		206.181	219.084	212.633	3.16218	3.36007	3.26112	0.0875794	1.06259
ENSRNOG00000000513	Mapk14	Mapk14	RGD70496	CRK1;CSBP;CSPB1;Csbp1;Csbp2;Exip;Hog;MAPK 14;MGC105413;Mxi2;Prkm14;Prkm15;RK;Sapk2A;p38;p38Hog;p38alpha	81649	81649	chr20	6939248	7000377	+	protein_coding	FALSE	3505	34.719		3764.67	2268.57	3016.62	30.9365	18.6422	24.7894	-0.730724	0.602601		3590.49	1753.83	2672.16	29.5052	14.4123	21.9587	-1.03365	0.488471
ENSRNOG00000000515	Mapk13	Mapk13	RGD3045	MGC124619;Prkm13	29513	29513	chr20	7055312	7064204	+	protein_coding	FALSE	1661	34.719		793.276	5.52771	399.402	13.7559	0.0958536	6.92586	-7.1649	0.00696867		756.573	11.5917	384.082	13.1194	0.201007	6.6602	-6.02823	0.0153222
ENSRNOG00000000516	LOC100360640	Pxt1	RGD2321717	LOC100360640	100360640	-	chr20	7225693	7226754	-	protein_coding	FALSE	156	34.719		0.904534	0	0.452267	0.167006	0	0.0835032	-4.47483	0.0449719		0.862683	0	0.431341	0.159279	0	0.0796397	-4.33815	0.0494408
ENSRNOG00000000517	Kctd20	Kctd20	RGD1309887	LOC294307;RGD1309887	294307	-	chr20	7239235	7253138	+	protein_coding	FALSE	1298	34.719		552.67	741.818	647.244	12.2638	16.461	14.3624	0.424656	1.34225		527.099	690.868	608.984	11.6964	15.3304	13.5134	0.390344	1.31071
ENSRNOG00000000519	F1LUL1_RAT	Stk38	RGD1309455	LOC361813;MGC109574	361813	-	chr20	7257555	7292004	-	protein_coding	FALSE	3347	34.719		1819.92	1944.65	1882.29	15.6614	16.7347	16.198	0.0956432	1.06854		1735.72	1848.88	1792.3	14.9368	15.9106	15.4237	0.0911317	1.06521
ENSRNOG00000000520	Sfrs3	LOC100910660;Srsf3	RGD6497369;RGD1309233	;LOC361814;Sfrs3	100910660;361814	361814	chr20	7316648	7326580	+	protein_coding	FALSE	2903	34.719		4303.77	7787.44	6045.6	42.7007	77.2645	59.9826	0.855558	1.80946		4104.65	3834.55	3969.6	40.725	38.0452	39.3851	-0.098189	0.934205
ENSRNOG00000000521	Cdkn1a	Cdkn1a	RGD69328	Cip1;UV96;Waf1	114851	114851	chr20	7379385	7385595	+	protein_coding	FALSE	736	34.719		227.038	44.2217	135.63	8.88492	1.73057	5.30775	-2.36008	0.19478		216.533	69.5505	143.042	8.47383	2.72179	5.59781	-1.63844	0.321204
ENSRNOG00000000522	Cpne5	Cpne5	RGD1308021	LOC309650	309650	309650	chr20	7453642	7535366	-	protein_coding	FALSE	4362	34.719		1211.17	28.7441	619.958	7.99747	0.1898	4.09363	-5.39693	0.0237336		1155.13	32.4569	593.795	7.62744	0.214316	3.92088	-5.15333	0.0280992
ENSRNOG00000000523	Ppil1	Ppil1	RGD1309119	LOC309651;MGC116359	309651	-	chr20	7548898	7565640	-	protein_coding	FALSE	1305	34.719		686.541	609.153	647.847	15.1527	13.4446	14.2986	-0.17253	0.887285		654.776	846.197	750.487	14.4516	18.6764	16.564	0.370001	1.29235
ENSRNOG00000000524	RGD735065	RGD735065	RGD735065	MGC72991	294311	294311	chr20	7570991	7610178	+	protein_coding	FALSE	1263	34.719		2138.32	2151.38	2144.85	48.7643	49.0622	48.9133	0.0088001	1.00612		2039.38	2107.38	2073.38	46.5081	48.0587	47.2834	0.047328	1.03335
ENSRNOG00000000525	D3ZGM7_RAT	Pi16	RGD1304760	LOC294312	294312	294312	chr20	7636281	7644479	+	protein_coding	FALSE	734	34.719		172.766	112.765	142.766	6.77946	4.42499	5.60222	-0.615485	0.652711		164.772	84.6197	124.696	6.46579	3.32054	4.89316	-0.961396	0.51356
ENSRNOG00000000527	Mtch1	Mtch1	RGD1309262	LOC294313	294313	294313	chr20	7649782	7673289	-	protein_coding	FALSE	1782	34.719		8481.82	14753.5	11617.6	137.093	238.462	187.777	0.798621	1.73944		8089.38	10855.7	9472.52	130.75	175.461	153.105	0.42436	1.34198
ENSRNOG00000000528	Fgd2	Fgd2	RGD1309840	LOC309653	309653	309653	chr20	7684791	7702115	+	protein_coding	FALSE	2741	34.719		183.62	694.28	438.95	1.9295	7.29556	4.61253	1.9188	3.78108		175.125	333.842	254.483	1.84023	3.50804	2.67413	0.930791	1.90632
ENSRNOG00000000529	Pim1	Pim1	RGD3330	-	24649	24649	chr20	7817153	7821800	+	protein_coding	FALSE	1551	34.719		290.355	81.8101	186.083	5.39201	1.51924	3.45563	-1.82745	0.281762		276.921	73.028	174.975	5.14253	1.35616	3.24935	-1.92293	0.263718
ENSRNOG00000000531	LOC689755	Ccdc167	RGD1588733	LOC689755	689755	689755	chr20	8014953	8029711	-	protein_coding	FALSE	911	34.719		142.916	91.76	117.338	4.51852	2.90113	3.70983	-0.639222	0.642059		136.304	184.309	160.306	4.30946	5.82721	5.06833	0.435305	1.3522
ENSRNOG00000000532	Ftsjd2	Cmtr1	RGD1307801	Ftsjd2;LOC309656;LRRG00129;MTr1;RGD1307801	309656	309656	chr20	7929776	8014387	+	protein_coding	FALSE	5983	34.719		4459.35	34561.4	19510.4	21.4677	166.382	93.9247	2.95427	7.75039		4253.03	20236.9	12244.9	20.4744	97.422	58.9482	2.25044	4.75827
ENSRNOG00000000534	F1LNA5_RAT	-	RGD	-	-	-	chr20	7880189	7919503	+	protein_coding	FALSE	1464	34.719		590.661	954.082	772.372	11.6206	18.7706	15.1956	0.691793	1.61529		563.332	755.782	659.557	11.083	14.8692	12.9761	0.423993	1.34164
ENSRNOG00000000536	MDGA1_RAT	Mdga1	RGD1307031	LOC309659;ig6M	309659	309659	chr20	8149685	8200149	-	protein_coding	FALSE	3526	34.719		358.195	266.436	312.316	2.92597	2.17642	2.5512	-0.426949	0.743833		341.622	682.754	512.188	2.7906	5.57718	4.18389	0.99897	1.99857
ENSRNOG00000000539	Zfand3	Zfand3	RGD1307113	LOC361816;Tex27	361816	361816	chr20	8383831	8523595	+	protein_coding	FALSE	2401	34.719		2803.15	4824.58	3813.87	33.6269	57.8763	45.7516	0.783366	1.72114		2673.45	3486.8	3080.13	32.0711	41.828	36.9495	0.383208	1.30424
ENSRNOG00000000540	BTBD9_RAT	Btbd9	RGD1306975	LOC294318	294318	294318	chr20	8836805	8881312	-	protein_coding	FALSE	660	34.719		149.248	401.312	275.28	6.51325	17.5134	12.0133	1.42702	2.6889		142.343	126.35	134.346	6.21189	5.51397	5.86293	-0.171933	0.887652
ENSRNOG00000000541	Glo1	Glo1	RGD2702	-	294320	294320	chr20	8900986	8919003	-	protein_coding	FALSE	1047	34.719		3045.57	4824.58	3935.07	83.7827	132.723	108.253	0.663706	1.58415		2904.65	4715.52	3810.09	79.9062	129.723	104.814	0.699062	1.62345
ENSRNOG00000000542	Dnah8	Dnah8	RGD619986	Dlp8;Dnahc8	207117	-	chr20	8936172	9199913	+	protein_coding	FALSE	14193	34.719		62.4128	23.2164	42.8146	0.126658	0.0471143	0.0868862	-1.42668	0.371986		59.5251	49.8445	54.6848	0.120798	0.101152	0.110975	-0.256054	0.837375
ENSRNOG00000000543	Frk	Frk	RGD621423	GASK;GTK	79209	79209	chr20	38882036	38908084	+	protein_coding	FALSE	2588	34.719		254.174	100.604	177.389	2.82878	1.11966	1.97422	-1.33711	0.395813		242.414	85.7789	164.096	2.6979	0.954661	1.82628	-1.49876	0.353857
ENSRNOG00000000545	D3ZGL7_RAT	Col10a1	RGD2371	-	25681	-	chr20	38725163	38730482	+	protein_coding	FALSE	1965	34.719		3.61814	3.31662	3.46738	0.0530341	0.0486146	0.0508243	-0.125508	0.916681		3.45073	2.31835	2.88454	0.0505803	0.033982	0.0422812	-0.573773	0.671858
ENSRNOG00000000546	Nt5dc1	Nt5dc1	RGD1305214	LOC294456;Nt5c2l1	294456	294456	chr20	38646200	38750613	-	protein_coding	FALSE	2765	34.719		647.646	1778.82	1213.23	6.74645	18.5297	12.6381	1.45765	2.7466		617.681	1793.24	1205.46	6.43431	18.68	12.5572	1.53765	2.9032
ENSRNOG00000000547	Tspyl4	Tspyl4	RGD1306653	LOC309828	309828	309828	chr20	38639280	38641264	+	protein_coding	FALSE	1984	34.719		5098.86	2687.57	3893.21	74.0226	39.0168	56.5197	-0.923854	0.527099		4862.94	1239.16	3051.05	70.5977	17.9894	44.2936	-1.97245	0.254821
ENSRNOG00000000549	Tspyl1	Tspyl1	RGD1307726	Tspyl	29544	29544	chr20	38622287	38624846	+	protein_coding	FALSE	2559	34.719		4171.71	4485.18	4328.45	46.9544	50.4827	48.7186	0.10454	1.07515		3978.69	3361.61	3670.15	44.782	37.8364	41.3092	-0.243132	0.844909
ENSRNOG00000000551	RGD1305587	RGD1305587	RGD1305587	LOC294499	294499	294499	chr20	29495046	29497738	-	protein_coding	FALSE	1253	34.719		615.988	554.982	585.485	14.1597	12.7574	13.4585	-0.15045	0.900969		587.487	672.321	629.904	13.5045	15.4546	14.4796	0.194602	1.14441
ENSRNOG00000000552	Col13a1	Col13a1	RGD1595704	LOC499431	499431	499431	chr20	29208653	29348751	-	protein_coding	FALSE	3222	34.719		597.897	486.438	542.168	5.34483	4.34846	4.84664	-0.297629	0.813588		570.233	186.627	378.43	5.09753	1.66833	3.38293	-1.61138	0.327286
ENSRNOG00000000554	-	-	RGD	-	-	-	chr20	29590538	29591118	-	pseudogene	FALSE	579	34.719		1.80907	0	0.904534	0.0899931	0	0.0449965	-5.47475	0.0224872		1.72537	0	0.862683	0.0858293	0	0.0429146	-5.33807	0.0247218
ENSRNOG00000000555	Eif4ebp2	Eif4ebp2	RGD1310824	LOC361845;MGC124760	361845	361845	chr20	29562640	29579090	-	protein_coding	FALSE	1631	34.719		1630.87	1540.02	1585.45	28.8005	27.196	27.9982	-0.0826858	0.944298		1555.42	982.98	1269.2	27.4679	17.359	22.4134	-0.662055	0.631977
ENSRNOG00000000556	Nodal	Nodal	RGD1305994	LOC294503	294503	294503	chr20	29546981	29555419	+	protein_coding	FALSE	1955	34.719		0	0	0	0	0	0	NA	NA		0	0	0	0	0	0	NA	NA
ENSRNOG00000000557	Sar1a	Sar1a	RGD1359540	MGC94305;Sara1	361842	361842	chr20	29048216	29060622	+	protein_coding	FALSE	2625	34.719		4959.56	6167.82	5563.69	54.4185	67.676	61.0473	0.31456	1.24363		4730.09	4154.48	4442.29	51.9007	45.5848	48.7427	-0.187187	0.878316
ENSRNOG00000000558	Ppa1	Ppa1	RGD1589773	Pp;Pyp;Pyp_mapped	294504	294504	chr20	29015646	29042396	+	protein_coding	FALSE	1310	34.719		2416.01	2152.49	2284.25	53.1203	47.3263	50.2233	-0.166608	0.890935		2304.23	1517.36	1910.79	50.6625	33.3618	42.0122	-0.602707	0.658517
ENSRNOG00000000559	Npffr1	Npffr1	RGD621570	Gpr147;NPFF1;OT7T022	64107	64107	chr20	28983731	28995194	+	protein_coding	FALSE	1296	34.719		18.9952	0	9.49761	0.422155	0	0.211078	-8.86701	0.00214172		18.1163	1.15917	9.63776	0.402623	0.0257618	0.214192	-3.96604	0.0639886
ENSRNOG00000000560	Lrrc20	Lrrc20	RGD1566140	LOC499430;RGD1566140	499430	499430	chr20	28889909	28951225	+	protein_coding	FALSE	2808	34.719		758.904	264.224	511.564	7.78435	2.71025	5.2473	-1.52214	0.34817		723.791	348.911	536.351	7.42419	3.57891	5.50155	-1.0527	0.482066
ENSRNOG00000000561	Pald	Pald1	RGD1305933	LOC294508;MGC112800;Pald	294508	294508	chr20	28682110	28718682	-	protein_coding	FALSE	4283	34.719		720.914	333.874	527.394	4.84806	2.24526	3.54666	-1.11051	0.463131		687.558	328.046	507.802	4.62375	2.20607	3.41491	-1.06757	0.477122
ENSRNOG00000000562	Prf1	Prf1	RGD708463	Cyta;MGC108712;P1	50669	50669	chr20	28658366	28663866	+	protein_coding	FALSE	1932	34.719		167.339	19.8997	93.6193	2.49472	0.29667	1.3957	-3.07192	0.118922		159.596	18.5468	89.0716	2.3793	0.2765	1.3279	-3.10515	0.116213
ENSRNOG00000000563	Adamts14	Adamts14	RGD1308899	LOC309837	309837	309837	chr20	28555683	28631824	-	protein_coding	FALSE	3639	34.719		114.876	47.5383	81.2071	0.909242	0.376265	0.642754	-1.2729	0.413828		109.561	57.9587	83.7597	0.867173	0.458743	0.662958	-0.91862	0.529015
ENSRNOG00000000564	Tbata	Tbata	RGD1561665	LOC499429;RGD1561665	499429	-	chr20	28529388	28546217	+	protein_coding	FALSE	1490	34.719		39.7995	1474.79	757.296	0.76935	28.5087	14.639	5.2116	37.0552		37.958	1159.17	598.566	0.733754	22.4076	11.5707	4.93253	30.538
ENSRNOG00000000565	Sgpl1	Sgpl1	RGD628599	S1PL;SPL 1;Spgl1;spl	286896	286896	chr20	28459733	28503991	-	protein_coding	FALSE	1985	34.719		1759.32	6758.18	4258.75	25.528	98.0622	61.7951	1.94163	3.84139		1677.92	8018.01	4847.96	24.3469	116.343	70.3447	2.25658	4.77858
ENSRNOG00000000566	Pcbd1	Pcbd1	RGD3263	DCOH;PCBD;PCD;PHS;TCF1	29700	29700	chr20	28366639	28454164	+	protein_coding	FALSE	806	34.719		1036.6	6362.39	3699.49	37.0431	227.362	132.203	2.61772	6.13781		988.635	5019.23	3003.93	35.3292	179.364	107.346	2.34396	5.07696
ENSRNOG00000000567	Unc5b	Unc5b	RGD621756	Unc5h2	60630	60630	chr20	28095242	28162204	-	protein_coding	FALSE	2841	34.719		1618.21	371.462	994.837	16.4058	3.76596	10.0859	-2.12309	0.229555		1543.34	810.263	1176.8	15.6467	8.21462	11.9307	-0.92958	0.525011
ENSRNOG00000000568	Slc29a3	Slc29a3	RGD727811	Ent3	353307	353307	chr20	28042064	28080232	-	protein_coding	FALSE	1503	34.719		667.546	426.739	547.143	12.7925	8.17779	10.4851	-0.645501	0.639271		636.66	395.278	515.969	12.2006	7.5749	9.88775	-0.687642	0.620868
ENSRNOG00000000569	MGC112715	MGC112715	RGD1590938	-	690899	690899	chr20	27662632	27684889	+	protein_coding	FALSE	1873	34.719		833.98	556.087	695.034	12.8248	8.55142	10.6881	-0.584689	0.666793		795.394	622.477	708.935	12.2314	9.57234	10.9019	-0.353639	0.782608
ENSRNOG00000000571	Psap	Psap	RGD3423	SGP-1;SGP1A	25524	25524	chr20	27595064	27621904	+	protein_coding	FALSE	2488	34.719		38506	71196.9	54851.4	445.77	824.22	634.995	0.886746	1.849		36724.4	68892.1	52808.2	425.145	797.538	611.342	0.907613	1.87594
ENSRNOG00000000572	Chst3	Chst3	RGD620355	C6ST-1;GST-0	84468	84468	chr20	27480447	27482990	-	protein_coding	FALSE	1425	34.719		74.1718	26.533	50.3524	1.49919	0.536296	1.01774	-1.48306	0.357729		70.74	23.1835	46.9617	1.42983	0.468594	0.94921	-1.60941	0.327733
ENSRNOG00000000573	Spock2	Spock2	RGD1308568	LOC361840	361840	361840	chr20	27397826	27421531	+	protein_coding	FALSE	1275	34.719		6454.75	1505.75	3980.25	145.815	34.0153	89.9152	-2.09986	0.233282		6156.11	2400.65	4278.38	139.068	54.2315	96.65	-1.35857	0.389968
ENSRNOG00000000574	F1LTG5_RAT	-	RGD	-	-	-	chr20	27320409	27320727	-	protein_coding	FALSE	318	34.719		17.1861	5.52771	11.3569	1.55663	0.500669	1.02865	-1.63646	0.321645		16.391	6.95505	11.673	1.4846	0.629949	1.05728	-1.23674	0.424329
ENSRNOG00000000575	Ascc1	Ascc1	RGD1359255	Asc-1;CGI-18;MGC94577	294512	294512	chr20	27301681	27391498	+	protein_coding	FALSE	1485	34.719		776.09	737.396	756.743	15.0528	14.3023	14.6776	-0.0737735	0.95015		740.182	831.128	785.655	14.3564	16.1203	15.2384	0.1672	1.12288
ENSRNOG00000000576	LOC100364587	Anapc16	RGD2321124	LOC100360936	100360936	-	chr20	27288121	27301907	-	protein_coding	FALSE	716	34.719		377.191	227.742	302.466	15.1733	9.1614	12.1674	-0.727884	0.603789		359.739	315.295	337.517	14.4713	12.6835	13.5774	-0.190236	0.876462
ENSRNOG00000000577	Ddit4	Ddit4	RGD621731	REDD-1;Rtp801	140942	140942	chr20	27252607	27254371	-	protein_coding	FALSE	1390	34.719		1133.38	1409.57	1271.47	23.4852	29.2081	26.3466	0.314628	1.24369		1080.94	826.491	953.717	22.3986	17.126	19.7623	-0.387206	0.764609
ENSRNOG00000000579	Marcks	Marcks	RGD3028	KINC;LOC294446;LOC681252;Macs	25603	-	chr20	41306445	41309742	-	protein_coding	FALSE	1779	34.719		2571.59	2502.95	2537.27	41.635	40.5236	41.0793	-0.0390214	0.973315		2452.61	1345.8	1899.2	39.7086	21.789	30.7488	-0.865837	0.548728
ENSRNOG00000000580	Fam26d	Fam26d	RGD1595701	LOC499445	499445	499445	chr20	37780886	37783598	+	protein_coding	FALSE	948	34.719		0	0	0	0	0	0	NA	NA		0	0	0	0	0	0	NA	NA
ENSRNOG00000000581	Cdc40	Cdc40	RGD1307063	LOC361859	361859	-	chr20	44952481	44974596	-	protein_coding	FALSE	2673	34.719		1114.39	3400.65	2257.52	12.008	36.6434	24.3257	1.60957	3.05161		1062.83	1925.39	1494.11	11.4524	20.7469	16.0996	0.857254	1.81159
ENSRNOG00000000582	Ddo	Ddo;LOC100911156	RGD1595123;RGD6494712	LOC685325;	685325;100911156	685325	chr20	44766924	44786836	+	protein_coding	FALSE	1086	34.719		102.212	12.161	57.1867	2.71086	0.32253	1.51669	-3.0712	0.11898		97.4832	13.9101	55.6966	2.58543	0.368921	1.47717	-2.80899	0.142695
ENSRNOG00000000583	Cdc2l6	Cdk19	RGD1305435	Cdc2l6;Cdk11;LOC309804	309804	309804	chr20	44527462	44670028	+	protein_coding	FALSE	5779	34.719		2828.48	2615.71	2722.09	14.0972	13.0368	13.567	-0.11281	0.924785		2697.61	2194.32	2445.96	13.445	10.9365	12.1907	-0.297898	0.813437
ENSRNOG00000000585	Amd1	Amd1	RGD2104	Amd1a;Amd1b	81640	81640	chr20	44452487	44468165	-	protein_coding	FALSE	3153	34.719		5656.05	13614.7	9635.4	51.6681	124.371	88.0194	1.26732	2.40713		5394.36	4642.49	5018.43	49.2775	42.4092	45.8433	-0.216539	0.860628
ENSRNOG00000000586	Gtf3c6	Gtf3c6	RGD1307434	LOC361858;RGD1307434	361858	361858	chr20	44415015	44424722	-	protein_coding	FALSE	1553	34.719		677.496	707.547	692.521	12.5652	13.1225	12.8438	0.0626231	1.04436		646.15	618.999	632.574	11.9838	11.4803	11.732	-0.0619211	0.957988
ENSRNOG00000000587	Bxdc1	Rpf2	RGD1306906	Bxdc1;LOC294436	294436	294436	chr20	44388648	44410093	-	protein_coding	FALSE	1179	34.719		499.303	566.037	532.67	12.1978	13.8281	13.013	0.180992	1.13366		476.201	738.394	607.298	11.6335	18.0388	14.8361	0.632829	1.5506
ENSRNOG00000000588	Slc16a10	Slc16a10	RGD69197	MCT 10;Tat1	170566	-	chr20	44211651	44325332	-	protein_coding	FALSE	2481	34.719		262.315	197.892	230.103	3.04529	2.29739	2.67134	-0.406576	0.754412		250.178	126.35	188.264	2.90439	1.46684	2.18561	-0.985517	0.505045
ENSRNOG00000000589	RGD1310495	RGD1310495	RGD1310495	LOC309809	309809	-	chr20	44189594	44201498	-	protein_coding	FALSE	1393	34.719		210.756	1.10554	105.931	4.35775	0.022859	2.19031	-7.57456	0.00524602		201.005	0	100.503	4.15613	0	2.07806	-12.2022	0.000212219
ENSRNOG00000000590	Naglt1	Naglt1	RGD631438	MGC112591	337920	337920	chr20	44164007	44176308	-	protein_coding	FALSE	2187	34.719		402.518	2.21108	202.364	5.30114	0.0291198	2.66513	-7.50805	0.00549354		383.894	1.15917	192.527	5.05586	0.0152663	2.53556	-8.37133	0.0030198
ENSRNOG00000000593	Rev3l	Rev3l	RGD1307087	LOC309812	309812	309812	chr20	43870508	44042379	+	protein_coding	FALSE	10689	34.719		3828.89	12994.5	8411.71	10.3174	35.0152	22.6663	1.76292	3.39384		3651.74	13155.5	8403.6	9.84	35.4488	22.6444	1.84902	3.60255
ENSRNOG00000000595	Traf3ip2	Traf3ip2	RGD1593240	LOC294437;MGC112844;RGD1304768	361857	361857	chr20	43747621	43792253	+	protein_coding	FALSE	2053	34.719		488.448	1104.44	796.442	6.85271	15.4947	11.1737	1.17704	2.26112		465.849	1819.9	1142.88	6.53565	25.5324	16.034	1.96594	3.90666
ENSRNOG00000000596	Fyn	Fyn	RGD2641	-	25150	25150	chr20	43501852	43695567	+	protein_coding	FALSE	2001	34.719		2744.36	1193.98	1969.17	39.5026	17.1864	28.3445	-1.20067	0.435075		2617.38	1052.53	1834.96	37.6749	15.1503	26.4126	-1.31424	0.402136
ENSRNOG00000000597	D3ZDL7_RAT	Wisp3	RGD1564120	LOC499461;RGD1564120	499461	499461	chr20	43298331	43312790	-	protein_coding	FALSE	1253	34.719		3.61814	2.21108	2.91461	0.08317	0.0508261	0.066998	-0.710452	0.611129		3.45073	6.95505	5.20289	0.0793219	0.159875	0.119599	1.01116	2.01553
ENSRNOG00000000598	Tube1	Tube1	RGD1306048	LOC361856	361856	361856	chr20	43280096	43298415	+	protein_coding	FALSE	2834	34.719		449.553	564.932	507.243	4.56893	5.74155	5.15524	0.329593	1.25666		428.753	609.726	519.24	4.35753	6.1968	5.27717	0.508021	1.4221
ENSRNOG00000000599	F1LTF8_RAT	Lama4	RGD1560062	LOC309816;RGD1560062	309816	309816	chr20	43180812	43260729	+	protein_coding	FALSE	4895	34.719		2424.15	1746.76	2085.45	14.2639	10.2781	12.271	-0.472788	0.720571		2311.99	1889.45	2100.72	13.604	11.1177	12.3609	-0.291154	0.817248
ENSRNOG00000000604	Hdac2	Hdac2	RGD619976	-	84577	84577	chr20	41162092	41186492	+	protein_coding	FALSE	2178	34.719		3120.64	4763.78	3942.21	41.2685	62.998	52.1332	0.610275	1.52655		2976.26	4883.6	3929.93	39.3591	64.5825	51.9708	0.714457	1.64087
ENSRNOG00000000605	Hs3st5	Hs3st5	RGD1306379	LOC294449	294449	294449	chr20	40711762	41022773	+	protein_coding	FALSE	3043	34.719		208.043	0	104.021	1.96917	0	0.984586	-12.3201	0.000195554		198.417	0	99.2085	1.87806	0	0.939031	-12.1835	0.000214987
ENSRNOG00000000606	Pcdh15	Pcdh15	RGD1590969	LOC690865	690865	-	chr20	14505889	14990127	-	protein_coding	FALSE	7391	34.719		1307.05	8230.76	4768.9	5.09357	32.0752	18.5844	2.65472	6.29723		1246.58	5393.64	3320.11	4.8579	21.019	12.9384	2.1133	4.32679
ENSRNOG00000000607	RGD1559903	RGD1559903	RGD1559903	LOC502418	502418	502418	chr20	17281050	17281848	+	protein_coding	FALSE	798	34.719		0.904534	0	0.452267	0.0326479	0	0.0163239	-4.47483	0.0449719		0.862683	0	0.431341	0.0311373	0	0.0155687	-4.33815	0.0494408
ENSRNOG00000000609	Ipmk	Ipmk	RGD620954	Impk;Ipk2	171458	171458	chr20	17947110	17982280	-	protein_coding	FALSE	5460	34.719		1960.13	1723.54	1841.83	10.3401	9.09204	9.71606	-0.185559	0.879308		1869.43	1452.45	1660.94	9.86167	7.66196	8.76181	-0.364106	0.77695
ENSRNOG00000000610	Cisd1	Cisd1	RGD1309529	LOC294362;RGD1309529	294362	294362	chr20	17985984	17999365	+	protein_coding	FALSE	733	34.719		2200.73	1570.97	1885.85	86.476	61.7302	74.1031	-0.48631	0.713849		2098.91	1311.03	1704.97	82.475	51.5158	66.9954	-0.678929	0.624629
ENSRNOG00000000611	Ube2d1	Ube2d1	RGD1307886	LOC361831	361831	-	chr20	18040686	18086179	+	protein_coding	FALSE	1320	34.719		1621.83	416.789	1019.31	35.3887	9.09443	22.2415	-1.96021	0.256991		1546.79	380.209	963.5	33.7513	8.29624	21.0238	-2.02439	0.245809
ENSRNOG00000000613	Tfam	Tfam	RGD620682	Mttfa	83474	83474	chr20	18100613	18112681	+	protein_coding	FALSE	1483	34.719		1090.87	939.71	1015.29	21.1867	18.251	19.7188	-0.215177	0.86144		1040.4	1021.23	1030.81	20.2065	19.8343	20.0204	-0.0268107	0.981588
ENSRNOG00000000614	Bicc1	Bicc1	RGD1307459	LOC361832	361832	361832	chr20	18288078	18477016	+	protein_coding	FALSE	3226	34.719		669.355	606.942	638.149	5.9762	5.41896	5.69758	-0.141202	0.906764		638.385	824.173	731.279	5.69969	7.35846	6.52907	0.368528	1.29104
ENSRNOG00000000618	Mdga2	Mdga2	RGD735131	Mamdc1	314180	314180	chr6	88155441	89020520	-	protein_coding	FALSE	3163	34.719		535.484	36.4829	285.984	4.87619	0.332218	2.6042	-3.87551	0.0681327		510.708	16.2284	263.468	4.65057	0.147778	2.39918	-4.97585	0.0317776
ENSRNOG00000000620	Ott	-	RGD	-	-	-	chrX	30226834	30251284	-	protein_coding	FALSE	1296	34.719		2.7136	1.10554	1.90957	0.0603079	0.0245699	0.0424389	-1.29538	0.407428		2.58805	0	1.29402	0.0575175	0	0.0287588	-5.92299	0.0164817
ENSRNOG00000000621	-	-	RGD	-	-	-	chrX	29808963	29809488	-	pseudogene	FALSE	522	34.719		5.4272	8.84433	7.13577	0.29946	0.488008	0.393734	0.704551	1.62964		5.1761	18.5468	11.8614	0.285604	1.02337	0.654485	1.84123	3.58315
ENSRNOG00000000622	Hint1	Hint1;Hint1-ps1	RGD1593411;RGD620960	LOC690660;PKCI-1;Pkci;Prkci;Hint1;Hint1l;Pkci;Prkci	690660;60580	690660	chr10	40271881	40276255	+	protein_coding	FALSE	728	34.719		2644.86	1846.25	2245.56	104.641	73.0454	88.8434	-0.518575	0.698061		2522.48	1637.91	2080.2	99.7999	64.8026	82.3012	-0.622974	0.649331
ENSRNOG00000000626	-	-	RGD	-	-	-	chrX	29645075	29645563	-	pseudogene	FALSE	363	34.719		2.7136	1.10554	1.90957	0.215314	0.0877205	0.151517	-1.29538	0.407428		2.58805	3.47752	3.03279	0.205352	0.275928	0.24064	0.426201	1.34369
ENSRNOG00000000630	D3ZD38_RAT	-	RGD	-	-	-	chr20	19967761	19968363	+	protein_coding	FALSE	435	34.719		0	0	0	0	0	0	NA	NA		0	0	0	0	0	0	NA	NA
ENSRNOG00000000632	Cdk1	Cdk1	RGD2319	Cdc2;Cdc2a	54237	54237	chr20	20018043	20044030	+	protein_coding	FALSE	1187	34.719		227.943	64.1214	146.032	5.53105	1.55591	3.54348	-1.82977	0.281309		217.396	35.9344	126.665	5.27514	0.871952	3.07355	-2.59686	0.165298
ENSRNOG00000000633	Rhobtb1	Rhobtb1	RGD1306871	LOC309722	309722	309722	chr20	20089810	20166069	-	protein_coding	FALSE	5114	34.719		846.644	410.156	628.4	4.7684	2.31005	3.53922	-1.04557	0.484454		807.471	465.988	636.73	4.54778	2.6245	3.58614	-0.793105	0.577101
ENSRNOG00000000634	RGD1306739	RGD1306739	RGD1306739	LOC361834	361834	361834	chr20	20871969	20981865	+	protein_coding	FALSE	1283	34.719		311.16	36.4829	173.821	6.98537	0.819021	3.9022	-3.09233	0.117251		296.763	25.5018	161.132	6.66217	0.572503	3.61734	-3.5406	0.0859356
ENSRNOG00000000635	Arid5b	-	RGD	-	-	-	chr20	21122733	21307034	+	protein_coding	FALSE	4141	34.719		1390.27	1810.88	1600.57	9.67	12.5955	11.1328	0.381335	1.30255		1325.94	919.225	1122.58	9.22258	6.39366	7.80812	-0.528517	0.693267
ENSRNOG00000000636	Rtkn2	Rtkn2	RGD1304834	LOC309729;Plekhk1	309729	309729	chr20	21362490	21434160	-	protein_coding	FALSE	3541	34.719		812.272	6.63325	409.452	6.60706	0.0539552	3.33051	-6.93601	0.00816682		774.689	12.7509	393.72	6.30136	0.103717	3.20254	-5.92487	0.0164602
ENSRNOG00000000638	ZN365_RAT	Zfp365	RGD1565986	Znf365	499425	499425	chr20	21493138	21514823	+	protein_coding	FALSE	2649	34.719		2395.21	60.8048	1228.01	26.0432	0.661133	13.3521	-5.29975	0.0253872		2284.38	74.1872	1179.29	24.8382	0.80664	12.8224	-4.94443	0.0324771
ENSRNOG00000000639	Ado	Ado	RGD1308233	LOC309732;RGD1308233	309732	309732	chr20	21877445	21878612	+	protein_coding	FALSE	1167	34.719		301.21	257.591	279.401	7.43415	6.3576	6.89587	-0.225675	0.855195		287.273	175.035	231.154	7.09018	4.32004	5.70511	-0.714767	0.609304
ENSRNOG00000000640	Egr2	Egr2	RGD621608	EGR-2;Krox20	114090	114090	chr20	21883891	21888177	-	protein_coding	FALSE	2956	34.719		91.3579	21.0053	56.1816	0.890173	0.204671	0.547422	-2.12075	0.229927		87.131	25.5018	56.3164	0.848987	0.248485	0.548736	-1.77256	0.292688
ENSRNOG00000000641	Nrbf2	LOC100363472;Nrbf2	RGD2322973;RGD61937	;NRBF-2	100363472;58839	58839	chr20	22128234	22146505	+	protein_coding	FALSE	1758	34.719		453.172	193.47	323.321	7.42466	3.16976	5.29721	-1.22793	0.426929		432.204	241.108	336.656	7.08113	3.95026	5.5157	-0.842019	0.557862
ENSRNOG00000000645	Reep3	Reep3	RGD1560401	LOC294375;RGD1560401	294375	294375	chr20	22314092	22397085	+	protein_coding	FALSE	2527	34.719		2549.88	1318.91	1934.4	29.0635	15.0329	22.0482	-0.951067	0.51725		2431.9	1193.95	1812.93	27.7188	13.6086	20.6637	-1.02633	0.490958
ENSRNOG00000000648	Jmjd1c	Jmjd1c	RGD708458	LOC171120;LOC309738;Pr2	171120	171120	chr20	22152489	22195227	-	protein_coding	FALSE	7107	34.719		5052.73	14068	9560.37	20.4773	57.0137	38.7455	1.4773	2.78427		4818.95	9635.06	7227	19.5298	39.0482	29.289	0.999587	1.99943
ENSRNOG00000000650	D3ZBF4_RAT	-	RGD	-	-	-	chr20	22562673	22563316	+	protein_coding	FALSE	381	34.719		0.904534	0	0.452267	0.0683806	0	0.0341903	-4.47483	0.0449719		0.862683	0	0.431341	0.0652167	0	0.0326084	-4.33815	0.0494408
ENSRNOG00000000651	M6prbp1	-	RGD	-	-	-	chr20	23019394	23020585	-	protein_coding	FALSE	1053	34.719		18.9952	17.6887	18.3419	0.519575	0.483837	0.501706	-0.102797	0.931226		18.1163	35.9344	27.0254	0.495536	0.982913	0.739224	0.98808	1.98354
ENSRNOG00000000653	Nr5a2	Nr5a2	RGD68353	Ftf;Lrh-1	60349	-	chr13	49931591	50048756	-	protein_coding	FALSE	1931	34.719		131.157	0	65.5787	1.95634	0	0.978168	-11.6546	0.000310184		125.089	1.15917	63.1241	1.86582	0.0172902	0.941555	-6.75361	0.00926746
ENSRNOG00000000655	Ptprc	Ptprc	RGD3451	CD45;L-CA;Lca;RT7;T200	24699	24699	chr13	51246163	51357995	-	protein_coding	FALSE	5092	34.719		1176.8	557.193	866.996	6.65651	3.15174	4.90412	-1.0786	0.473487		1122.35	1006.16	1064.26	6.34853	5.69132	6.01992	-0.157648	0.896485
ENSRNOG00000000656	F1M1I0_RAT	-	RGD	-	-	-	chr13	51648196	51649871	-	protein_coding	FALSE	1476	34.719		0.904534	2.21108	1.55781	0.0176511	0.0431471	0.0303991	1.28945	2.44434		0.862683	0	0.431341	0.0168344	0	0.0084172	-4.33815	0.0494408
ENSRNOG00000000657	Nek7	Nek7	RGD1311160	LOC360850	360850	360850	chr13	51679281	51942636	-	protein_coding	FALSE	4112	34.719		3948.29	3962.26	3955.28	27.656	27.7538	27.7049	0.00510826	1.00355		3765.61	3759.2	3762.41	26.3764	26.3315	26.3539	-0.0024459	0.998306
ENSRNOG00000000658	Acacb	Acacb	RGD620500	Acc2	116719	116719	chr12	43388630	43492993	-	protein_coding	FALSE	7595	34.719		1552.18	163.62	857.9	5.88637	0.6205	3.25343	-3.24584	0.105416		1480.36	188.945	834.655	5.61401	0.716542	3.16528	-2.96988	0.127637
ENSRNOG00000000660	Asphd2	Asphd2	RGD1306020	LOC364948;MGC105590;RGD1306020	364948	364948	chr19	14362088	14373336	-	protein_coding	FALSE	1874	34.719		442.317	3.31662	222.817	6.79825	0.0509753	3.42461	-7.05912	0.0074988		421.852	1.15917	211.506	6.48371	0.0178161	3.25076	-8.50736	0.00274808
ENSRNOG00000000661	Hps4	Hps4	RGD1308070	LOC304555	304555	304555	chr19	14326646	14355769	+	protein_coding	FALSE	2350	34.719		1175.89	2218.82	1697.36	14.4123	27.1949	20.8036	0.916046	1.88694		1121.49	1124.4	1122.94	13.7455	13.7811	13.7633	0.00375029	1.0026
ENSRNOG00000000662	F1LTK4_RAT	Srrd	RGD1562579	LOC288717;RGD1562579	288717	288717	chr19	14319140	14324697	-	protein_coding	FALSE	1084	34.719		285.833	703.124	494.479	7.59479	18.6825	13.1387	1.29862	2.45993		272.608	403.393	338	7.24339	10.7184	8.98091	0.565366	1.47976
ENSRNOG00000000663	Tfip11	Tfip11	RGD1311449	LOC288718;STIP-1	288718	288718	chr19	14307575	14319807	+	protein_coding	FALSE	3499	34.719		1467.15	1608.56	1537.86	12.0772	13.2412	12.6592	0.132763	1.09639		1399.27	1593.86	1496.57	11.5184	13.1202	12.3193	0.187863	1.13908
ENSRNOG00000000664	Tpst2	Tpst2	RGD1305331	LOC288719;MGC105657;TPST-2	288719	288719	chr19	14258612	14297516	+	protein_coding	FALSE	1744	34.719		645.837	289.652	467.745	10.6662	4.78369	7.72494	-1.15684	0.448495		615.956	264.292	440.124	10.1727	4.36486	7.26877	-1.22068	0.42908
ENSRNOG00000000665	Pitpnb	Pitpnb	RGD620143	-	114561	114561	chr12	45386040	45434773	-	protein_coding	FALSE	2715	34.719		3314.21	3229.29	3271.75	35.1596	34.2586	34.7091	-0.037438	0.974384		3160.87	2872.43	3016.65	33.5328	30.4728	32.0028	-0.138037	0.908755
ENSRNOG00000000687	-	-	RGD	-	-	-	chr4	27893479	27896740	-	retrotransposed	FALSE	3261	34.719		26.2315	42.0106	34.121	0.231689	0.371057	0.301373	0.679461	1.60154		25.0178	24.3427	24.6802	0.220969	0.215006	0.217987	-0.0394571	0.973021
ENSRNOG00000000691	Foxn4	Foxn4	RGD1306389	LOC288736	288736	288736	chr12	43372586	43381544	+	protein_coding	FALSE	2684	34.719		9.94987	7.73879	8.84433	0.106775	0.0830469	0.0949107	-0.362549	0.777789		9.48951	17.3876	13.4386	0.101834	0.186591	0.144213	0.87366	1.83231
ENSRNOG00000000692	Ung	Ung	RGD1307200	LOC304577;MGC108922	304577	304577	chr12	43520628	43529526	-	protein_coding	FALSE	1951	34.719		332.869	51.9605	192.414	4.91415	0.767094	2.84062	-2.67944	0.156102		317.467	95.0523	206.26	4.68678	1.40326	3.04502	-1.7398	0.299412
ENSRNOG00000000693	Svop	Svop	RGD620277	-	171442	171442	chr12	43566760	43624986	+	protein_coding	FALSE	2416	34.719		1495.19	7467.93	4481.56	17.8252	89.03	53.4276	2.32039	4.99466		1426.01	5342.63	3384.32	17.0004	63.6929	40.3467	1.90557	3.74657
ENSRNOG00000000694	Dao	Dao	RGD621138	DAAO;Dao1	114027	114027	chr12	43627592	43648332	-	protein_coding	FALSE	1633	34.719		2681.04	1.10554	1341.07	47.2879	0.0194994	23.6537	-11.2436	0.000412415		2556.99	4.6367	1280.81	45.0999	0.0817816	22.5909	-9.10699	0.00181352
ENSRNOG00000000695	F1LWM1_RAT	Ssh1	RGD1306038	LOC304580	304580	304580	chr12	43660406	43714743	+	protein_coding	FALSE	5755	34.719		1352.28	1333.28	1342.78	6.76789	6.67283	6.72036	-0.0203977	0.985961		1289.71	1326.1	1307.9	6.45476	6.63685	6.54581	0.0401469	1.02822
ENSRNOG00000000697	Coro1c	Coro1c	RGD1564490	LOC501841;RGD1564490	501841	501841	chr12	43747187	43819356	+	protein_coding	FALSE	3412	34.719		3603.66	6210.93	4907.3	30.4206	52.4301	41.4254	0.785357	1.72352		3436.93	3235.26	3336.09	29.0131	27.3107	28.1619	-0.0872287	0.941329
ENSRNOG00000000699	Selplg	Selplg	RGD1307971	LOC363930;Psgl1;Selpl	363930	-	chr12	43842267	43843560	+	protein_coding	FALSE	1263	34.719		565.334	275.28	420.307	12.8924	6.27775	9.58508	-1.03819	0.486938		539.177	425.417	482.297	12.2959	9.70162	10.9988	-0.341871	0.789018
ENSRNOG00000000700	Tmem119	Tmem119	RGD1307573	LOC304581;RGD1307573	304581	304581	chr12	43863010	43870068	+	protein_coding	FALSE	2167	34.719		642.219	265.33	453.775	8.53605	3.52663	6.03134	-1.27526	0.41315		612.505	159.966	386.235	8.14111	2.12619	5.13365	-1.93693	0.261171
ENSRNOG00000000701	Iscu	Iscu	RGD1309562	LOC288740;RGD1309562	288740	288740	chr12	43886418	43892329	-	protein_coding	FALSE	924	34.719		2397.02	1695.9	2046.46	74.7191	52.8642	63.7916	-0.499174	0.707512		2286.11	1697.03	1991.57	71.262	52.8994	62.0807	-0.429869	0.742329
ENSRNOG00000000702	Sart3	Sart3	RGD1311646	LOC304582	304582	304582	chr12	43893485	43921131	+	protein_coding	FALSE	3605	34.719		1458.11	1540.02	1499.06	11.6498	12.3042	11.977	0.0788613	1.05618		1390.64	1633.28	1511.96	11.1108	13.0493	12.08	0.232025	1.17448
ENSRNOG00000000703	Ficd	Ficd	RGD1359391	LOC288741	288741	288741	chr12	43924664	43927515	-	protein_coding	FALSE	1922	34.719		564.429	710.863	637.646	8.45841	10.6528	9.55563	0.332789	1.25945		538.314	409.189	473.751	8.06706	6.13201	7.09953	-0.395672	0.760135
ENSRNOG00000000704	Cmklr1	Cmklr1	RGD69359	-	60669	60669	chr12	44056526	44061043	+	protein_coding	FALSE	2530	34.719		642.219	359.301	500.76	7.31132	4.09045	5.70088	-0.837859	0.559473		612.505	399.915	506.21	6.97303	4.55282	5.76293	-0.615016	0.652923
ENSRNOG00000000705	D3ZAS6_RAT	-	RGD	-	-	-	chr12	44092530	44107066	-	protein_coding	FALSE	774	34.719		297.592	3.31662	150.454	11.0742	0.123421	5.59881	-6.48739	0.0111456		283.823	2.31835	143.071	10.5618	0.0862721	5.32405	-6.93565	0.00816885
ENSRNOG00000000708	F1LYU5_RAT	Sgsm1	RGD1308178	LOC288743;Rutbc2	288743	288743	chr12	44329806	44395211	+	protein_coding	FALSE	5411	34.719		2804.06	1177.4	1990.73	14.9259	6.26729	10.5966	-1.25189	0.419898		2674.32	1417.67	2045.99	14.2354	7.54624	10.8908	-0.915634	0.530111
ENSRNOG00000000711	RGD1306556	RGD1306556	RGD1306556	LOC288744	288744	-	chr12	44548302	44559584	+	protein_coding	FALSE	1005	34.719		400.709	74.0713	237.39	11.4841	2.12284	6.80345	-2.43554	0.184854		382.169	186.627	284.398	10.9527	5.34862	8.15066	-1.03404	0.488342
ENSRNOG00000000713	-	-	RGD	-	-	-	chr11	3115600	3116890	-	pseudogene	FALSE	1284	34.719		30.7542	12.161	21.4576	0.689877	0.272794	0.481336	-1.3385	0.395431		29.3312	22.0243	25.6778	0.657958	0.494049	0.576003	-0.413327	0.75089
ENSRNOG00000000715	Q6P7Q7_RAT	Pou1f1	RGD3367	GHF1;GHF1A;PIT1Z;Pit1	25517	25517	chr11	2959382	2980543	+	protein_coding	FALSE	2434	34.719		1070.06	0	535.032	12.6626	0	6.33129	-14.6828	3.80226e-05		1020.55	0	510.277	12.0767	0	6.03835	-14.5461	4.18011e-05
ENSRNOG00000000716	Htr1f	Htr1f	RGD71083	5-HT-1F;5-HT1F;Htr1eb	60448	60448	chr11	2260586	2261687	-	protein_coding	FALSE	1101	34.719		85.9307	1.10554	43.5181	2.24799	0.0289215	1.13845	-6.28025	0.0128664		81.9549	5.79587	43.8754	2.14398	0.151623	1.1478	-3.82169	0.0707226
ENSRNOG00000000718	Cggbp1	Cggbp1	RGD1308129	LOC288353	288353	288353	chr11	2182857	2190449	+	protein_coding	FALSE	4291	34.719		2751.59	3220.44	2986.02	18.4696	21.6167	20.0432	0.227004	1.1704		2624.28	2994.15	2809.21	17.6151	20.0978	18.8564	0.190233	1.14095
ENSRNOG00000000720	MGC95208	MGC95208	RGD1359320	-	304176	304176	chr11	2100191	2104839	-	protein_coding	FALSE	1321	34.719		217.088	363.723	290.406	4.73332	7.93051	6.33191	0.744568	1.67547		207.044	229.517	218.28	4.51432	5.00431	4.75931	0.14867	1.10855
ENSRNOG00000000723	RT1-CE5	RT1-CE5	RGD1595868	MGC112896;RT1-C/E5;rt1-E2	309607	-	chr20	3509596	3513732	-	protein_coding	FALSE	1645	34.719		1049.26	2496.31	1772.79	18.3717	43.7085	31.0401	1.25044	2.37913		1000.71	2251.12	1625.91	17.5217	39.4153	28.4685	1.16962	2.24953
ENSRNOG00000000724	RT1-M4	-	RGD	-	-	-	chr20	1644323	1647588	+	protein_coding	FALSE	777	34.719		0.904534	0	0.452267	0.0335302	0	0.0167651	-4.47483	0.0449719		0.862683	0	0.431341	0.0319789	0	0.0159894	-4.33815	0.0494408
ENSRNOG00000000726	Olr1671	Olr1671	RGD1333177	-	294138	-	chr20	177886	178934	-	protein_coding	FALSE	903	34.719		0	0	0	0	0	0	NA	NA		0	0	0	0	0	0	NA	NA
ENSRNOG00000000728	Clic2	Clic2	RGD1306580	LOC294141;MGC108828	294141	294141	chr20	66517	81536	+	protein_coding	FALSE	1188	34.719		505.635	223.319	364.477	12.2589	5.41431	8.83663	-1.17897	0.441666		482.24	224.88	353.56	11.6917	5.45214	8.57194	-1.10058	0.466328
ENSRNOG00000000729	Tmlhe	Tmlhe	RGD620629	MGC94841;TMLD;Tmlh	170898	170898	chr20	19527	56124	+	protein_coding	FALSE	1412	34.719		994.083	414.578	704.331	20.2778	8.45677	14.3673	-1.26171	0.417051		948.089	486.853	717.471	19.3396	9.93107	14.6353	-0.961521	0.513515
ENSRNOG00000000730	F1M7K0_RAT	-	RGD	-	-	-	chr20	800	2533	+	protein_coding	FALSE	1104	34.719		2.7136	0	1.3568	0.0707962	0	0.0353981	-6.05967	0.014992		2.58805	0	1.29402	0.0675206	0	0.0337603	-5.92299	0.0164817
ENSRNOG00000000737	-	-	RGD	-	-	-	chr20	407206	408149	+	pseudogene	FALSE	939	34.719		0	0	0	0	0	0	NA	NA		0	0	0	0	0	0	NA	NA
ENSRNOG00000000740	Olr1704	-	RGD	-	-	-	chr20	783079	784040	+	pseudogene	FALSE	957	34.719		0	0	0	0	0	0	NA	NA		0	0	0	0	0	0	NA	NA
ENSRNOG00000000741	-	-	RGD	-	-	-	chr20	788257	788893	-	pseudogene	FALSE	633	34.719		2.7136	1.10554	1.90957	0.123474	0.0503042	0.0868891	-1.29538	0.407428		2.58805	0	1.29402	0.117761	0	0.0588805	-5.92299	0.0164817
ENSRNOG00000000746	Olr1695	Olr1695	RGD1333191	ratchr20-679277-678312_ORF	294159	294159	chr20	678311	679277	-	protein_coding	FALSE	966	34.719		0	0	0	0	0	0	NA	NA		0	0	0	0	0	0	NA	NA
ENSRNOG00000000747	Olr1694	Olr1694	RGD1332782	MOR256-3	406008	406008	chr20	664185	665358	-	protein_coding	FALSE	945	34.719		0	0	0	0	0	0	NA	NA		0	0	0	0	0	0	NA	NA
ENSRNOG00000000748	Dstnl1	-	RGD	-	-	-	chr20	661423	661921	+	retrotransposed	FALSE	498	34.719		32.5632	16.5831	24.5732	1.88335	0.959113	1.42123	-0.973508	0.509266		31.0566	23.1835	27.12	1.79621	1.34086	1.56853	-0.421788	0.746499
ENSRNOG00000000749	Olr1693	Olr1693	RGD1333127	-	365523	365523	chr20	646783	647746	-	protein_coding	FALSE	963	34.719		0	0	0	0	0	0	NA	NA		0	0	0	0	0	0	NA	NA
ENSRNOG00000000759	Olr1730	Olr1730	RGD1334062	MOR249-2;Or30;ratchr20-1246310-1247263_ORF	294187	294187	chr20	1246309	1247263	+	protein_coding	FALSE	954	34.719		1.80907	0	0.904534	0.0546184	0	0.0273092	-5.47475	0.0224872		1.72537	0	0.862683	0.0520914	0	0.0260457	-5.33807	0.0247218
ENSRNOG00000000763	RT1-M3-1	RT1-M3-1	RGD3494	4B2/3.7;H2-M3;RT1-M3;RanoM3;RanoM301;RanoM302	24747	24747	chr20	1412552	1416692	-	protein_coding	FALSE	1322	34.719		439.604	343.823	391.713	9.57773	7.49095	8.53434	-0.354524	0.782128		419.264	533.22	476.242	9.13459	11.6174	10.376	0.346881	1.27181
ENSRNOG00000000765	Olr1743	Olr1743	RGD1333000	MOR121-1;Or8;ratchr20-1445925-1444984_ORF	294197	294197	chr20	1444983	1445925	-	protein_coding	FALSE	942	34.719		0	0	0	0	0	0	NA	NA		0	0	0	0	0	0	NA	NA
ENSRNOG00000000767	-	-	RGD	-	-	-	chr20	1474038	1475077	+	pseudogene	FALSE	1029	34.719		0	0	0	0	0	0	NA	NA		0	0	0	0	0	0	NA	NA
ENSRNOG00000000768	Ubd	Ubd	RGD69418	-	29168	29168	chr20	1475949	1477895	-	protein_coding	FALSE	684	34.719		197.188	21.0053	109.097	8.30344	0.884515	4.59398	-3.23071	0.106527		188.065	82.3014	135.183	7.91926	3.46564	5.69245	-1.19223	0.437627
ENSRNOG00000000769	Olr1746	-	RGD	-	-	-	chr20	1489420	1490359	+	protein_coding	FALSE	939	34.719		0	0	0	0	0	0	NA	NA		0	0	0	0	0	0	NA	NA
ENSRNOG00000000774	Gabbr1	Gabbr1	RGD621537	GABA-B-R1;GABA-BR1;GABABR1;gb1	81657	81657	chr20	1553312	1582398	-	protein_coding	FALSE	4448	34.719		20928.2	2832.4	11880.3	135.519	18.341	76.9299	-2.88531	0.135342		19959.9	2488.75	11224.3	129.249	16.1157	72.6822	-3.00357	0.124691
ENSRNOG00000000775	Mog	Mog	RGD3102	MGC105427	24558	24558	chr20	1601730	1611964	+	protein_coding	FALSE	1576	34.719		5613.54	3.31662	2808.43	102.592	0.060614	51.3263	-10.7248	0.000590901		5353.81	2.31835	2678.06	97.8452	0.0423697	48.9438	-11.1731	0.000433087
ENSRNOG00000000777	RT1-S3	RT1-S3	RGD735037	BM1;BM1av1;H2-T23;RT-BM1;RT1-BM1;RT1.S3;RTBM1	294228	-	chr20	2815987	2818484	+	protein_coding	FALSE	1116	34.719		1013.08	1015.99	1014.54	26.1464	26.2216	26.184	0.00415554	1.00288		966.205	831.128	898.666	24.9366	21.4505	23.1935	-0.217248	0.860205
ENSRNOG00000000778	F1LQH1_RAT	Znrd1as1	RGD1564067	LOC499401;RGD1564067;Tcte4;Tctex4;Znrd1as	499401	499401	chr20	1680874	1682756	-	protein_coding	FALSE	804	34.719		123.017	318.396	220.706	4.40697	11.4063	7.90663	1.37198	2.58825		117.325	359.344	238.334	4.20307	12.8732	8.53815	1.61486	3.06282
ENSRNOG00000000779	Znrd1	Znrd1	RGD1303114	HTEX-6;Tctex6	361784	361784	chr20	1687849	1691468	+	protein_coding	FALSE	440	34.719		296.687	441.111	368.899	19.4213	28.8754	24.1484	0.572208	1.4868		282.96	351.23	317.095	18.5227	22.9917	20.7572	0.311825	1.24128
ENSRNOG00000000780	Ppp1r11	Ppp1r11	RGD1303163	HcgV;MGC94346;Tctex5	294207	294207	chr20	1694116	1697584	+	protein_coding	FALSE	1558	34.719		2131.08	2604.66	2367.87	39.3972	48.1522	43.7747	0.289518	1.22223		2032.48	1860.47	1946.48	37.5744	34.3945	35.9844	-0.12756	0.915378
ENSRNOG00000000781	Rnf39	Rnf39	RGD628854	Hzfw1;Lirf	171387	171387	chr20	1697529	1703019	-	protein_coding	FALSE	2001	34.719		153.771	1.10554	77.4382	2.2134	0.0159133	1.11466	-7.11977	0.0071901		146.656	1.15917	73.9076	2.11099	0.0166853	1.06384	-6.98309	0.00790462
ENSRNOG00000000782	Trim10	Trim10	RGD1359438	Rfb30;Rnf9	294210	294210	chr20	1781872	1790921	-	protein_coding	FALSE	2331	34.719		15.3771	32.0607	23.7189	0.190005	0.396154	0.293079	1.06003	2.08498		14.6656	5.79587	10.2307	0.181214	0.0716159	0.126415	-1.33931	0.39521
ENSRNOG00000000783	Trim40	Trim40	RGD1359645	Rnf35	365528	365528	chr20	1768481	1777393	+	protein_coding	FALSE	744	34.719		21.7088	1.10554	11.4072	0.840419	0.0427991	0.441609	-4.29537	0.0509291		20.7044	0	10.3522	0.801535	0	0.400767	-8.92299	0.00206022
ENSRNOG00000000785	Trim39	Trim39	RGD1303115	Rnf23	309591	309591	chr20	2091968	2105824	+	protein_coding	FALSE	3063	34.719		968.756	943.027	955.891	9.10962	8.86768	8.98865	-0.0388233	0.973449		923.933	798.671	861.302	8.68813	7.51024	8.09919	-0.210177	0.864431
ENSRNOG00000000786	Rpp21	Rpp21	RGD1303090	Flj22638	406230	406230	chr20	2106818	2108749	+	protein_coding	FALSE	499	34.719		427.845	267.541	347.693	24.6955	15.4427	20.0691	-0.677314	0.625328		408.049	268.928	338.489	23.5529	15.5228	19.5378	-0.601509	0.659064
ENSRNOG00000000787	F1LXB3_RAT	-	RGD	-	-	-	chr20	2884353	2887849	+	protein_coding	FALSE	1249	34.719		202.616	226.636	214.626	4.67244	5.22636	4.9494	0.161641	1.11856		193.241	270.088	231.664	4.45625	6.22838	5.34231	0.483034	1.39768
ENSRNOG00000000790	F1LZ27_RAT	-	RGD	-	-	-	chr20	2643495	2646028	-	protein_coding	FALSE	879	34.719		6.33174	6.63325	6.48249	0.207476	0.217355	0.212415	0.067131	1.04763		6.03878	1.15917	3.59898	0.197876	0.0379833	0.11793	-2.38108	0.191965
ENSRNOG00000000795	RT1-N3	RT1-N3	RGD1598370	RT1-N3_mapped	24750	24750	chr20	2806609	2810442	+	protein_coding	FALSE	1776	34.719		274.978	426.739	350.859	4.45952	6.92074	5.69013	0.634045	1.55191		262.256	257.337	259.796	4.25319	4.17342	4.2133	-0.0273075	0.98125
ENSRNOG00000000796	D4A054_RAT	LOC100911178;Ranbp2	RGD6494852;RGD1560047	;LOC294429;RGD1560047	100911178;294429	294429	chr20	37272071	37322651	-	protein_coding	FALSE	9501	34.719		9775.3	18342	14058.7	29.6342	55.6047	42.6194	0.907955	1.87638		9323.01	14805	12064	28.2631	44.8819	36.5725	0.667226	1.58802
ENSRNOG00000000798	Gnl1	Gnl1	RGD1303051	-	309593	309593	chr20	2931792	2940683	-	protein_coding	FALSE	1958	34.719		2406.97	4946.19	3676.58	35.4071	72.7597	54.0834	1.03911	2.05497		2295.6	2572.21	2433.9	33.7688	37.8378	35.8033	0.164147	1.1205
ENSRNOG00000000799	Abcf1	Abcf1	RGD620286	Abc50	85493	85493	chr20	2953600	2962140	+	protein_coding	FALSE	2989	34.719		4354.43	15147	9750.73	41.9602	145.96	93.9602	1.79849	3.47857		4152.96	4900.99	4526.97	40.0188	47.227	43.6229	0.238946	1.18013
ENSRNOG00000000800	Man1a1	Man1a1	RGD1310891	Aa2-166;LOC294567;Man1a	294410	294410	chr20	32582506	32766761	-	protein_coding	FALSE	4526	34.719		1994.5	6729.43	4361.96	12.6926	42.8249	27.7588	1.75447	3.37402		1902.22	7082.56	4492.39	12.1054	45.0721	28.5888	1.8966	3.72335
ENSRNOG00000000801	Msl3l2	Msl3l2	RGD1308699	LOC309790;RGD1308699	309790	309790	chr20	34905784	34907244	+	protein_coding	FALSE	1460	34.719		115.78	135.982	125.881	2.2841	2.68263	2.48336	0.23203	1.17449		110.423	294.43	202.427	2.17842	5.80848	3.99345	1.41489	2.66639
ENSRNOG00000000802	D4A050_RAT	Tbc1d32	RGD2323599	LOC100359595	100359595	-	chr20	34787601	35021975	-	protein_coding	FALSE	4225	34.719		417.895	668.853	543.374	2.84887	4.5597	3.70429	0.678558	1.60054		398.56	606.248	502.404	2.71706	4.13292	3.42499	0.605121	1.52111
ENSRNOG00000000803	PP1RA_RAT	Ppp1r10	RGD620079	Fb19;Pnuts	65045	65045	chr20	2971495	2984407	-	protein_coding	FALSE	3016	34.719		1921.23	5673.64	3797.43	18.3477	54.183	36.2653	1.56225	2.95315		1832.34	2108.54	1970.44	17.4988	20.1365	18.8176	0.202567	1.15074
ENSRNOG00000000804	Mrps18b	Mrps18b	RGD1302998	Ptd017	294230	294230	chr20	2985989	2992029	+	protein_coding	FALSE	1044	34.719		1238.31	850.161	1044.23	34.1634	23.4549	28.8091	-0.542547	0.686558		1181.01	1214.81	1197.91	32.5827	33.5152	33.049	0.0407215	1.02863
ENSRNOG00000000805	Gja1	Gja1	RGD2690	Cx43;MGC93610	24392	24392	chr20	35409814	35422252	+	protein_coding	FALSE	3125	34.719		10980.1	10750.3	10865.2	101.202	99.0838	100.143	-0.030507	0.979076		10472.1	12376.5	11424.3	96.5199	114.072	105.296	0.241064	1.18186
ENSRNOG00000000808	Hsf2	Hsf2	RGD68395	-	64441	64441	chr20	36520682	36538486	+	protein_coding	FALSE	2333	34.719		1288.06	1525.65	1406.85	15.902	18.8353	17.3687	0.244236	1.18447		1228.46	1340.01	1284.23	15.1663	16.5434	15.8548	0.125397	1.09081
ENSRNOG00000000809	RGD1303066	Atat1	RGD1303066	3110080J08Rik;FLJ13158;Mec17;RGD1303066;TAT	361789	361789	chr20	2992404	3005356	+	protein_coding	FALSE	1501	34.719		987.751	832.473	910.112	18.9539	15.9743	17.4641	-0.246733	0.842803		942.05	985.298	963.674	18.077	18.9069	18.4919	0.0647668	1.04592
ENSRNOG00000000811	Pkib	Pkib	RGD3335	PKINH;Prkacn2;RATPKINH	24678	24678	chr20	36655505	36750683	+	protein_coding	FALSE	1500	34.719		293.974	17.6887	155.831	5.64482	0.339654	2.99224	-4.05474	0.0601728		280.372	23.1835	151.778	5.38364	0.445164	2.9144	-3.59613	0.0826905
ENSRNOG00000000812	RGD1302996	RGD1302996	RGD1302996	MGC108866;MGC15854	294231	294231	chr20	3005612	3009722	+	protein_coding	FALSE	1179	34.719		1438.21	1236	1337.1	35.1351	30.1951	32.6651	-0.218588	0.859406		1371.67	1353.92	1362.79	33.5095	33.0758	33.2926	-0.018781	0.987066
ENSRNOG00000000814	Fabp7	Fabp7	RGD69312	B-FABP;BLBP	80841	80841	chr20	36812517	36816050	+	protein_coding	FALSE	602	34.719		1584.74	13.2665	799.005	75.822	0.634735	38.2284	-6.90022	0.00837192		1511.42	30.1385	770.78	72.3139	1.44198	36.8779	-5.64808	0.0199415
ENSRNOG00000000815	Smpdl3a	Smpdl3a	RGD1359277	MGC95161	294422	294422	chr20	36821915	36844891	+	protein_coding	FALSE	1661	34.719		964.233	494.177	729.205	16.7203	8.56931	12.6448	-0.964339	0.512513		919.62	545.971	732.796	15.9467	9.46745	12.7071	-0.752201	0.593697
ENSRNOG00000000816	RGD1309543	Ppp1r18	RGD1309543	Kiaa1949;LOC361790;RGD1309543	361790	361790	chr20	3025506	3034831	-	protein_coding	FALSE	2154	34.719		698.3	1692.58	1195.44	9.33747	22.6328	15.9851	1.27732	2.42388		665.991	2706.67	1686.33	8.90544	36.1928	22.5491	2.02295	4.06415
ENSRNOG00000000818	Nrm	Nrm	RGD1302966	-	361791	361791	chr20	3035770	3039251	-	protein_coding	FALSE	1438	34.719		260.506	137.087	198.796	5.21785	2.74581	3.98183	-0.926208	0.52624		248.453	191.264	219.858	4.97643	3.83095	4.40369	-0.377398	0.769825
ENSRNOG00000000819	-	-	RGD	-	-	-	chr20	3039042	3039416	+	pseudogene	FALSE	369	34.719		5.4272	14.372	9.89962	0.423626	1.12182	0.772725	1.40498	2.64815		5.1761	19.706	12.441	0.404026	1.53817	0.971097	1.92869	3.80709
ENSRNOG00000000821	Tubb5	Tubb5	RGD628596	Tubb	29214	29214	chr20	3060236	3064734	+	protein_coding	FALSE	2270	34.719		15172.7	9690.07	12431.4	192.517	122.952	157.734	-0.646877	0.638661		14470.6	12461.1	13465.9	183.609	158.112	170.861	-0.215681	0.86114
ENSRNOG00000000823	Gcc2	Gcc2	RGD1305732	LOC309798;Lims1	309798	309798	chr20	37472177	37518324	-	protein_coding	FALSE	6526	34.719		3756.53	4999.26	4377.89	16.5795	22.0644	19.322	0.412326	1.33083		3582.72	4998.36	4290.54	15.8124	22.0604	18.9364	0.480409	1.39514
ENSRNOG00000000824	Dse	Dse	RGD1305079	LOC365583;Sart2	365583	365583	chr20	37568785	37647573	+	protein_coding	FALSE	4232	34.719		455.885	728.552	592.219	3.10272	4.95847	4.03059	0.67637	1.59811		434.792	1010.8	722.796	2.95916	6.87943	4.9193	1.21711	2.3248
ENSRNOG00000000825	Fam26e	Fam26e	RGD1310405	LOC294431;RGD1310405	294431	294431	chr20	37693421	37699448	+	protein_coding	FALSE	1696	34.719		59.6992	28.7441	44.2217	1.01385	0.488152	0.751004	-1.05443	0.481487		56.9371	15.0693	36.0032	0.966946	0.255917	0.611431	-1.91774	0.26467
ENSRNOG00000000826	Flot1	Flot1	RGD70991	REG-2	64665	64665	chr20	3065784	3076159	-	protein_coding	FALSE	2242	34.719		2352.69	2279.63	2316.16	30.2247	29.2861	29.7554	-0.0455034	0.968952		2243.84	2700.88	2472.36	28.8263	34.6978	31.762	0.267469	1.20369
ENSRNOG00000000827	Ier3	Ier3	RGD1303321	Dif2;Iex1;Ler3;MGC124532;Prg1	294235	294235	chr20	3076568	3077748	-	protein_coding	FALSE	1073	34.719		416.99	490.86	453.925	11.1933	13.1762	12.1848	0.235309	1.17716		397.697	251.541	324.619	10.6754	6.75214	8.71378	-0.660865	0.632499
ENSRNOG00000000830	Ddr1	Ddr1	RGD2252	Cak;Drd1;PTK3D	25678	25678	chr20	3196657	3214886	+	protein_coding	FALSE	3099	34.719		4343.57	1867.26	3105.42	40.37	17.3547	28.8623	-1.21794	0.429896		4142.6	2564.09	3353.35	38.5021	23.8312	31.1666	-0.692075	0.618963
ENSRNOG00000000831	Gtf2h4	Gtf2h4	RGD1303309	MGC156549	294236	294236	chr20	3222292	3227915	+	protein_coding	FALSE	1638	34.719		388.95	558.299	473.624	6.83931	9.81715	8.32823	0.521462	1.43541		370.954	596.975	483.964	6.52287	10.4972	8.51005	0.686439	1.60931
ENSRNOG00000000833	Vars2	Vars2	RGD1303122	KIAA1885;Vars2l;Varsl;valRS	309596	309596	chr20	3228062	3238909	+	protein_coding	FALSE	4099	34.719		1128.86	1214.99	1171.92	7.93221	8.53744	8.23483	0.106091	1.07631		1076.63	1289	1182.82	7.5652	9.0575	8.31135	0.259744	1.19727
ENSRNOG00000000836	Ltb	Ltb	RGD1303162	MGC108924	361795	361795	chr20	3666524	3668369	-	protein_coding	FALSE	1167	34.719		82.3126	12.161	47.2368	2.03155	0.300144	1.16585	-2.75882	0.147745		78.5041	25.5018	52.003	1.93756	0.62941	1.28348	-1.62215	0.324851
ENSRNOG00000000837	Tnf	Tnf	RGD3876	MGC124630;RATTNF;TNF-a;TNF-alpha;Tnfa	24835	24835	chr20	3660999	3663610	+	protein_coding	FALSE	1679	34.719		18.9952	11.0554	15.0253	0.325856	0.189652	0.257754	-0.780861	0.582019		18.1163	15.0693	16.5928	0.31078	0.258508	0.284644	-0.265668	0.831813
ENSRNOG00000000838	Lta	Lta	RGD3020	Tnfb	25008	25008	chr20	3657841	3659848	+	protein_coding	FALSE	1341	34.719		4.52267	1.10554	2.81411	0.0971402	0.0237454	0.0604428	-2.03233	0.244459		4.31341	9.2734	6.79341	0.0926457	0.199179	0.145912	1.10427	2.1499
ENSRNOG00000000839	Nfkbil1	Nfkbil1	RGD1303310	-	361794	361794	chr20	3629240	3644222	+	protein_coding	FALSE	1463	34.719		255.079	216.686	235.882	5.02184	4.26599	4.64391	-0.235324	0.849494		243.277	242.267	242.772	4.78948	4.76962	4.77955	-0.00598817	0.995858
ENSRNOG00000000840	Atp6v1g2	Atp6v1g2	RGD1303186	Atp6g;Atp6g2;NG38	368044	368044	chr20	3626316	3628571	-	protein_coding	FALSE	1506	34.719		5044.59	72.9657	2558.78	96.4791	1.39549	48.9373	-6.11129	0.014465		4811.18	163.444	2487.31	92.0152	3.1259	47.5706	-4.87946	0.0339731
ENSRNOG00000000841	Bat1	Ddx39b	RGD70923	Bat1;Bat1a;D17H6S81E-1;D20H6S81e;p47	114612	114612	chr20	3611133	3623527	-	protein_coding	FALSE	1867	34.719		8148.04	9764.14	8956.09	125.702	150.634	138.168	0.261053	1.19835		7771.05	10656.3	9213.67	119.886	164.397	142.142	0.455536	1.37129
ENSRNOG00000000842	Ddah2	Ddah2	RGD1302955	DDAH-2;DDAHII;MGC105993	294239	294239	chr20	3829767	3831770	-	protein_coding	FALSE	1089	34.719		795.085	2412.29	1603.69	21.029	63.8021	42.4155	1.60123	3.03402		758.298	2020.44	1389.37	20.056	53.4381	36.7471	1.41384	2.66446
ENSRNOG00000000843	Ly6g6c	Ly6g6c	RGD1302999	-	294241	294241	chr20	3817975	3820673	-	protein_coding	FALSE	846	34.719		18.9952	17.6887	18.3419	0.646706	0.602223	0.624464	-0.102797	0.931226		18.1163	19.706	18.9112	0.616784	0.670904	0.643844	0.121352	1.08775
ENSRNOG00000000844	Ly6g6d	Ly6g6d	RGD1303064	G6d;Ly6-D;Ng25	415062	415062	chr20	3813285	3816525	+	protein_coding	FALSE	405	34.719		18.0907	109.449	63.7696	1.28657	7.78374	4.53515	2.59693	6.04999		17.2537	112.44	64.8468	1.22704	7.99647	4.61176	2.70418	6.51686
ENSRNOG00000000845	Bat5	Abhd16a	RGD1303164	Bat5;NG26	361796	361796	chr20	3782757	3797594	-	protein_coding	FALSE	1973	34.719		2701.84	2935.21	2818.53	39.4426	42.8495	41.146	0.119533	1.08638		2576.83	2872.43	2724.63	37.6177	41.933	39.7753	0.156685	1.11472
ENSRNOG00000000846	Ly6g5c	Ly6g5c	RGD735180	re8	294245	294245	chr20	3773182	3777262	-	protein_coding	FALSE	686	34.719		0.904534	2.21108	1.55781	0.0379781	0.0928354	0.0654068	1.28945	2.44434		0.862683	1.15917	1.01093	0.036221	0.0486696	0.0424453	0.426171	1.34366
ENSRNOG00000000847	Csnk2b	Csnk2b	RGD619978	Ck2	81650	81650	chr20	3764564	3768980	+	protein_coding	FALSE	859	34.719		2887.27	4269.6	3578.44	96.8116	143.162	119.987	0.564406	1.47878		2753.68	3589.96	3171.82	92.3323	120.373	106.353	0.382617	1.3037
ENSRNOG00000000848	Bat4	Gpank1	RGD1303304	Bat4	415064	415064	chr20	3761294	3764338	-	protein_coding	FALSE	1407	34.719		688.35	588.148	638.249	14.0912	12.04	13.0656	-0.226952	0.854438		656.502	823.014	739.758	13.4392	16.8479	15.1436	0.326127	1.25364
ENSRNOG00000000850	Apom	Apom	RGD620773	apo-M	55939	55939	chr20	3754626	3757204	+	protein_coding	FALSE	738	34.719		1123.43	64.1214	593.776	43.8453	2.50253	23.1739	-4.13091	0.0570783		1071.45	83.4606	577.456	41.8167	3.2573	22.537	-3.68229	0.077897
ENSRNOG00000000851	Bat3	Bag6	RGD71064	Bat3	94342	94342	chr20	3739592	3751998	-	protein_coding	FALSE	3720	34.719		6923.3	20312.1	13617.7	53.6047	157.27	105.437	1.55282	2.9339		6602.98	19000	12801.5	51.1246	147.111	99.1176	1.52483	2.87752
ENSRNOG00000000852	Bat2	Prrc2a	RGD1303025	Bat2	294250	294250	chr20	3724277	3737617	+	protein_coding	FALSE	6486	34.719		15868.2	29530.1	22699.2	70.4668	131.136	100.801	0.896059	1.86098		15134	24794.7	19964.4	67.2064	110.107	88.6568	0.712249	1.63836
ENSRNOG00000000853	Aif1	Aif1	RGD61924	AIF-1;BART-1;Bart1;iba1;mrf-1	29427	29427	chr20	3714427	3716325	+	protein_coding	FALSE	914	34.719		403.422	399.101	401.261	12.713	12.5768	12.6449	-0.0155282	0.989294		384.757	571.473	478.115	12.1247	18.0087	15.0667	0.570747	1.48529
ENSRNOG00000000854	Ncr3	Ncr3	RGD727881	1C7;NK-p30;Nkp30	294251	294251	chr20	3701807	3707399	-	protein_coding	FALSE	937	34.719		5.4272	1.10554	3.26637	0.166828	0.0339835	0.100406	-2.29537	0.203716		5.1761	1.15917	3.16764	0.159109	0.0356321	0.0973707	-2.15869	0.223959
ENSRNOG00000000855	Lst1	Lst1	RGD620077	B144	64569	64569	chr20	3698567	3701486	+	protein_coding	FALSE	374	34.719		21.7088	3.31662	12.5127	1.67185	0.255422	0.963636	-2.71044	0.152783		20.7044	3.47752	12.091	1.5945	0.267813	0.931155	-2.57376	0.167966
ENSRNOG00000000857	Msh5	Msh5	RGD1303008	-	294252	-	chr20	3845730	3862010	+	protein_coding	FALSE	2656	34.719		709.155	145.931	427.543	7.69034	1.58254	4.63644	-2.28078	0.205786		676.343	62.5954	369.469	7.33453	0.678808	4.00667	-3.43359	0.0925521
ENSRNOG00000000858	Ng23	Sapcd1	RGD1359359	Ng23	406170	406170	chr20	3862653	3864396	+	protein_coding	FALSE	807	34.719		89.5489	57.4882	73.5185	3.19609	2.05181	2.62395	-0.639397	0.641981		85.4056	62.5954	74.0005	3.04822	2.2341	2.64116	-0.448263	0.732925
ENSRNOG00000000859	LOC100364959	-	RGD	-	-	-	chrX	143394455	143394930	-	pseudogene	FALSE	468	34.719		0	0	0	0	0	0	NA	NA		0	0	0	0	0	0	NA	NA
ENSRNOG00000000860	G7c	Vwa7	RGD1303137	C6orf27;G7c;NG37	309611	309611	chr20	3863664	3874196	-	protein_coding	FALSE	4347	34.719		831.267	716.391	773.829	5.50787	4.74672	5.12729	-0.214553	0.861813		792.806	554.085	673.446	5.25303	3.6713	4.46216	-0.516848	0.698897
ENSRNOG00000000861	Zic3	Zic3	RGD1561261	LOC367944;RGD1561261	367944	367944	chrX	143127645	143139155	+	protein_coding	FALSE	1871	34.719		75.9809	126.032	101.006	1.16967	1.94017	1.55492	0.730087	1.65874		72.4654	102.007	87.2364	1.11555	1.57033	1.34294	0.493317	1.40768
ENSRNOG00000000866	Rbmx	Rbmx	RGD1565256	LOC302855;MGC114544;hnRNP G;hnRNP-G	302855	302855	chrX	142112808	142119269	-	protein_coding	FALSE	1997	34.719		1688.77	3357.53	2523.15	24.357	48.4256	36.3913	0.991442	1.98817		1610.63	2304.44	1957.53	23.2301	33.2369	28.2335	0.516801	1.43078
ENSRNOG00000000867	Vars	Vars	RGD3950	Bat6;G7a;TrsVal;Vars2;valRS	25009	25009	chr20	3874446	3888969	-	protein_coding	FALSE	3980	34.719		2285.76	2865.56	2575.66	16.5417	20.7377	18.6397	0.326158	1.25367		2180	2845.77	2512.89	15.7763	20.5944	18.1854	0.384503	1.30541
ENSRNOG00000000868	-	-	RGD	-	-	-	chrX	141999157	141999956	+	pseudogene	FALSE	780	34.719		0	0	0	0	0	0	NA	NA		0	0	0	0	0	0	NA	NA
ENSRNOG00000000869	Arhgef6	Arhgef6	RGD1359674	-	363509	363509	chrX	141946361	142068629	-	protein_coding	FALSE	2536	34.719		621.415	340.507	480.961	7.05773	3.86731	5.46252	-0.867859	0.547959		592.663	690.868	641.766	6.73118	7.84655	7.28887	0.221206	1.16571
ENSRNOG00000000871	Cd40lg	Cd40lg	RGD708418	CD40-L;Cd40l;LOC84349;Tnfsf5	84349	84349	chrX	141925018	141937187	+	protein_coding	FALSE	787	34.719		3.61814	1.10554	2.36184	0.132417	0.0404607	0.0864387	-1.71041	0.305573		3.45073	5.79587	4.6233	0.12629	0.212118	0.169204	0.748126	1.67961
ENSRNOG00000000872	-	-	RGD	-	-	-	chr20	3908011	3908634	+	pseudogene	FALSE	621	34.719		0	0	0	0	0	0	NA	NA		0	0	0	0	0	0	NA	NA
ENSRNOG00000000873	Brs3	Brs3	RGD628645	BRS-3	260319	260319	chrX	141688649	141693028	+	protein_coding	FALSE	1380	34.719		5.4272	0	2.7136	0.113274	0	0.056637	-7.05958	0.00749641		5.1761	0	2.58805	0.108033	0	0.0540165	-6.92291	0.00824134
ENSRNOG00000000875	Fhl1	Fhl1	RGD2615	SLIM1	25177	25177	chrX	141315504	141329273	+	protein_coding	FALSE	2530	34.719		8877.1	693.175	4785.14	101.061	7.89142	54.4762	-3.67875	0.0780883		8466.37	672.321	4569.35	96.385	7.65401	52.0195	-3.65448	0.0794133
ENSRNOG00000000878	Slc44a4	Slc44a4	RGD1303167	Ng22	294255	294255	chr20	4005153	4021270	-	protein_coding	FALSE	2257	34.719		793.276	18.7942	406.035	10.1234	0.239842	5.18161	-5.3994	0.023693		756.573	15.0693	385.821	9.65499	0.192306	4.92365	-5.64973	0.0199188
ENSRNOG00000000879	Slc9a6	Slc9a6	RGD1563582	LOC302863;RGD1563582	302863	-	chrX	141146236	141199140	+	protein_coding	FALSE	2408	34.719		2026.16	2740.64	2383.4	24.2353	32.7814	28.5084	0.435777	1.35264		1932.41	2297.48	2114.95	23.114	27.4808	25.2974	0.249664	1.18893
ENSRNOG00000000881	Mmgt1	Mmgt1	RGD1566339	LOC302864;RGD1566339;Tmem32	302864	-	chrX	141127269	141136208	-	protein_coding	FALSE	704	34.719		305.733	438.9	372.316	12.5084	17.9567	15.2325	0.521631	1.43558		291.587	255.018	273.303	11.9297	10.4335	11.1816	-0.193315	0.874594
ENSRNOG00000000885	LOC100362819	Auts2	RGD2323959	LOC100362819	100362819	-	chr12	26127298	26166581	+	protein_coding	FALSE	3069	34.719		1107.15	353.773	730.461	10.3906	3.32017	6.85541	-1.64593	0.31954		1055.92	301.385	678.655	9.90988	2.82851	6.3692	-1.8088	0.285427
ENSRNOG00000000886	Caln1	Caln1	RGD1305843	LOC363909;caBP8	363909	363909	chr12	26860408	27287503	-	protein_coding	FALSE	786	34.719		559.002	154.776	356.889	20.4844	5.6717	13.0781	-1.85265	0.276883		533.138	181.99	357.564	19.5366	6.66897	13.1028	-1.55063	0.341361
ENSRNOG00000000887	-	-	RGD	-	-	-	chr12	330508	331252	-	pseudogene	FALSE	735	34.719		3.61814	8.84433	6.23123	0.141785	0.346586	0.244185	1.2895	2.44444		3.45073	19.706	11.5783	0.135225	0.772224	0.453724	2.51364	5.7106
ENSRNOG00000000888	Sbds	Sbds	RGD1311043	LOC288615;MGC105922	288615	288615	chr12	27457312	27466470	+	protein_coding	FALSE	1394	34.719		2215.2	1676	1945.6	45.7703	34.6293	40.1998	-0.402403	0.756597		2112.71	1494.18	1803.44	43.6526	30.8725	37.2625	-0.499733	0.707238
ENSRNOG00000000889	LOC304239	LOC304239	RGD1565198	-	304239	-	chr12	4545585	4606800	+	protein_coding	FALSE	4397	34.719		22.6134	5.52771	14.0705	0.148129	0.0362094	0.0921694	-2.03238	0.244451		21.5671	10.4326	15.9998	0.141276	0.0683388	0.104807	-1.04771	0.483734
ENSRNOG00000000891	F1LYH2_RAT	-	RGD	-	-	-	chr12	4809846	4814029	-	protein_coding	FALSE	1401	34.719		381.713	543.926	462.82	7.84751	11.1824	9.51495	0.510931	1.42497		364.052	571.473	467.763	7.48442	11.7487	9.61657	0.650548	1.56976
ENSRNOG00000000893	MGC94190	Tmem248	RGD1303319	MGC94190	288616	288616	chr12	27469775	27494475	-	protein_coding	FALSE	1672	34.719		1864.24	2070.68	1967.46	32.1144	35.6705	33.8924	0.151524	1.11074		1777.99	1685.44	1731.71	30.6285	29.0342	29.8313	-0.0771113	0.947954
ENSRNOG00000000894	Fry	Fry	RGD1307034	LOC304244;RGD1307034	304244	304244	chr12	4886882	5135963	-	protein_coding	FALSE	10901	34.719		6897.98	38324.7	22611.3	18.2259	101.262	59.7438	2.47404	5.55599		6578.82	7826.75	7202.78	17.3826	20.6799	19.0312	0.250595	1.1897
ENSRNOG00000000895	Rabgef1	Rabgef1	RGD1307295	LOC360797	360797	360797	chr12	27497544	27525385	-	protein_coding	FALSE	2826	34.719		1795.5	1367.55	1581.53	18.2998	13.9382	16.119	-0.392774	0.761664		1712.43	1342.32	1527.37	17.4531	13.681	15.567	-0.351297	0.783879
ENSRNOG00000000896	F1LYR7_RAT	-	RGD	-	-	-	chr8	87915866	87916373	+	protein_coding	FALSE	471	34.719		0	0	0	0	0	0	NA	NA		0	1.15917	0.579587	0	0.070886	0.035443	5.19028	36.5114
ENSRNOG00000000897	Rxfp2	Rxfp2	RGD1309449	Gpcr;LOC363866;Lgr8	363866	363866	chr12	5326996	5388674	-	protein_coding	FALSE	2257	34.719		21.7088	329.451	175.58	0.277037	4.20429	2.24066	3.9237	15.1758		20.7044	2.31835	11.5114	0.264219	0.0295856	0.146902	-3.15871	0.111978
ENSRNOG00000000899	F1M387_RAT	-	RGD	-	-	-	chr12	5667676	5750081	-	protein_coding	FALSE	1466	34.719		284.024	538.399	411.211	5.58025	10.578	8.07911	0.922672	1.89562		270.882	747.667	509.275	5.32206	14.6895	10.0058	1.46474	2.76013
ENSRNOG00000000900	Tpst1	Tpst1	RGD1308473	LOC288617;MGC125193;TPST-1	288617	288617	chr12	27585391	27648585	-	protein_coding	FALSE	1686	34.719		822.221	1240.42	1031.32	14.0464	21.1906	17.6185	0.593237	1.50863		784.179	1197.43	990.803	13.3965	20.4562	16.9263	0.610692	1.52699
ENSRNOG00000000901	Crcp	Crcp	RGD620753	CGRPRCP;Cgrp-rcp	114205	114205	chr12	27666927	27693130	-	protein_coding	FALSE	1413	34.719		1051.07	9508.76	5279.92	21.425	193.827	107.626	3.17741	9.04681		1002.44	9698.81	5350.62	20.4337	197.701	109.067	3.2743	9.67528
ENSRNOG00000000902	Hsph1	Hsph1	RGD1311609	Hsp105;LOC288444	288444	288444	chr12	5798143	5811451	+	protein_coding	FALSE	2668	34.719		6197.87	33696.9	19947.4	66.9097	363.778	215.344	2.44279	5.43691		5911.1	8719.31	7315.21	63.8139	94.1302	78.9721	0.560798	1.47508
ENSRNOG00000000903	ARLY_RAT	Asl	RGD619974	ASAL	59085	59085	chr12	27702881	27720223	+	protein_coding	FALSE	2061	34.719		1129.76	8031.76	4580.76	15.7885	112.245	64.0166	2.8297	7.10929		1077.49	1482.58	1280.04	15.058	20.7193	17.8886	0.460447	1.37597
ENSRNOG00000000904	D3ZTT3_RAT	Wdr95	RGD1561029	LOC304252;RGD1561029	100361588	-	chr12	5830026	5867488	-	protein_coding	FALSE	1690	34.719		3.61814	4.42217	4.02015	0.0616639	0.075367	0.0685154	0.289519	1.22223		3.45073	0	1.72537	0.0588108	0	0.0294054	-6.33799	0.0123616
ENSRNOG00000000905	RGD1560846	Tex26	RGD1560846	LOC498133;RGD1560846	498133	498133	chr12	6064843	6096175	-	protein_coding	FALSE	1463	34.719		24.4224	197.892	111.157	0.480814	3.89598	2.1884	3.01843	8.10286		23.2924	78.8239	51.0581	0.458568	1.55184	1.0052	1.75877	3.3841
ENSRNOG00000000906	RGD1307396	Medag	RGD1307396	LOC360757;RGD1307396	360757	-	chr12	6105288	6126331	-	protein_coding	FALSE	1156	34.719		194.475	39.7995	117.137	4.8455	0.991637	2.91857	-2.28874	0.204655		185.477	70.7096	128.093	4.62131	1.76179	3.19155	-1.39124	0.381236
ENSRNOG00000000907	Alox5ap	Alox5ap	RGD2097	FLAP	29624	29624	chr12	6245810	6269796	-	protein_coding	FALSE	934	34.719		155.58	147.037	151.308	4.79777	4.53432	4.66605	-0.0814658	0.945097		148.381	76.5055	112.443	4.57578	2.35928	3.46753	-0.955662	0.515605
ENSRNOG00000000909	Uspl1	Uspl1	RGD1310835	LOC288447;RGD1310835	288447	288447	chr12	6318580	6345858	-	protein_coding	FALSE	3118	34.719		1188.56	1725.75	1457.15	10.9794	15.9417	13.4605	0.538022	1.45198		1133.57	1330.73	1232.15	10.4714	12.2927	11.382	0.231362	1.17394
ENSRNOG00000000913	BGLR_RAT	Gusb	RGD2772	Ac2-223;Gus-s	24434	24434	chr12	27741159	27770815	+	protein_coding	FALSE	2576	34.719		465.835	191.259	328.547	5.20858	2.13849	3.67354	-1.28428	0.410576		444.282	201.696	322.989	4.96759	2.2552	3.61139	-1.13928	0.453987
ENSRNOG00000000916	Katnal1	LOC100910196	RGD6499844	-	100910196	103690050	chr12	6604615	6657791	+	protein_coding	FALSE	1632	34.719		574.379	678.803	626.591	10.137	11.98	11.0585	0.240998	1.18181		547.804	545.971	546.887	9.66802	9.63568	9.65185	-0.00482495	0.996661
ENSRNOG00000000917	RGD1560258	Nupr1l	RGD1560258	LOC360799;RGD1560258	360799	-	chr12	27850538	27850850	-	protein_coding	FALSE	312	34.719		38.895	29.8496	34.3723	3.59064	2.75561	3.17312	-0.381857	0.767449		37.0954	24.3427	30.719	3.42451	2.24722	2.83586	-0.607738	0.656225
ENSRNOG00000000918	Scand3	Zbed5	RGD1559988	LOC288622;RGD1559988;Scand3	288622	288622	chr12	27855831	27861887	-	protein_coding	FALSE	2487	34.719		652.169	640.109	646.139	7.55296	7.41328	7.48312	-0.0269188	0.981514		621.994	513.514	567.754	7.2035	5.94716	6.57533	-0.276487	0.825599
ENSRNOG00000000920	Phkg1	Phkg1	RGD3325	PHKIN01;Phkg	29353	29353	chr12	28029615	28043499	-	protein_coding	FALSE	1381	34.719		561.716	5.52771	283.622	11.7154	0.115288	5.91532	-6.66693	0.00984136		535.726	3.47752	269.602	11.1733	0.0725286	5.62292	-7.26719	0.00649168
ENSRNOG00000000921	Ubl3	Ubl3	RGD1305431	LOC363869;MGC109350;MUB	363869	363869	chr12	7019484	7063817	+	protein_coding	FALSE	2722	34.719		5869.52	5219.26	5544.39	62.108	55.2273	58.6676	-0.169383	0.889223		5597.95	2742.61	4170.28	59.2344	29.0207	44.1275	-1.02933	0.489936
ENSRNOG00000000922	D3ZTR4_RAT	Sumf2	RGD1563253	MGC108793	360800	360800	chr12	28003490	28028905	+	protein_coding	FALSE	1574	34.719		366.336	2602.44	1484.39	6.7036	47.6222	27.1629	2.82863	7.10401		349.387	1884.82	1117.1	6.39344	34.4903	20.4419	2.43153	5.39467
ENSRNOG00000000923	Cct6a	Cct6a	RGD1304763	LOC288620;MGC125121	288620	288620	chr12	27992347	28002576	+	protein_coding	FALSE	1984	34.719		3987.19	5705.7	4846.44	57.8839	82.8324	70.3581	0.517045	1.43102		3802.71	4539.33	4171.02	55.2057	65.8996	60.5526	0.255463	1.19372
ENSRNOG00000000924	Slc7a1	Slc7a1	RGD3716	Atrc1;CAT1;Cat-1;ERR	25648	25648	chr12	7230518	7253858	+	protein_coding	FALSE	6463	34.719		2307.47	1792.08	2049.77	10.2833	7.9865	9.13492	-0.364659	0.776652		2200.7	417.303	1309	9.80755	1.85973	5.83364	-2.39877	0.189626
ENSRNOG00000000925	Psph	Psph	RGD1308764	LOC304429;MGC109524;PSP	304429	304429	chr12	27969749	27984318	-	protein_coding	FALSE	1140	34.719		407.04	2961.75	1684.39	10.2841	74.83	42.557	2.86321	7.27633		388.207	2182.73	1285.47	9.80825	55.1477	32.478	2.49124	5.6226
ENSRNOG00000000926	Mrps17	Mrps17	RGD1307650	LOC288621	288621	288621	chr12	27920680	27924094	+	protein_coding	FALSE	1305	34.719		607.847	829.156	718.502	13.4158	18.3003	15.8581	0.447946	1.3641		579.723	747.667	663.695	12.7951	16.5018	14.6484	0.367042	1.28971
ENSRNOG00000000929	D3ZTQ4_RAT	-	RGD	-	-	-	chr8	19373912	19386658	-	protein_coding	FALSE	2402	34.719		381.713	514.077	447.895	4.57717	6.16436	5.37076	0.429503	1.34677		364.052	557.563	460.808	4.36539	6.6858	5.5256	0.614997	1.53156
ENSRNOG00000000931	D3ZTQ1_RAT	Sfswap	RGD1305004	LOC304431;MGC125102;Sfrs8;Srsf8	304431	304431	chr12	28179091	28249425	-	protein_coding	FALSE	3606	34.719		2090.38	2301.74	2196.06	16.6967	18.385	17.5409	0.138971	1.10112		1993.66	2412.24	2202.95	15.9242	19.2676	17.5959	0.274965	1.20996
ENSRNOG00000000934	Piwil1	Piwil1	RGD1306980	LOC363912	363912	363912	chr12	29015658	29036491	-	protein_coding	FALSE	4005	34.719		5.4272	1.10554	3.26637	0.0390307	0.0079507	0.0234907	-2.29537	0.203716		5.1761	19.706	12.441	0.0372248	0.141719	0.0894719	1.92869	3.80709
ENSRNOG00000000936	Stx2	Stx2	RGD2558	Epim	25130	25130	chr12	28751590	28775244	+	protein_coding	FALSE	1052	34.719		499.303	233.269	366.286	13.6704	6.38667	10.0285	-1.0979	0.467195		476.201	198.219	337.21	13.0379	5.42703	9.23246	-1.26446	0.416255
ENSRNOG00000000937	Slc46a3	Slc46a3	RGD1307594	LOC288454;MGC108818;RGD1307594	288454	288454	chr12	7698888	7715295	+	protein_coding	FALSE	2383	34.719		399.804	242.114	320.959	4.83232	2.92636	3.87934	-0.723596	0.605586		381.306	229.517	305.411	4.60874	2.7741	3.69142	-0.732339	0.601927
ENSRNOG00000000938	Ran	Ran	RGD620367	-	84509	84509	chr12	28736788	28739921	-	protein_coding	FALSE	1066	34.719		3700.45	4732.82	4216.64	99.9839	127.878	113.931	0.355013	1.279		3529.24	3782.39	3655.81	95.3578	102.198	98.7778	0.0999519	1.07174
ENSRNOG00000000939	Pomp	-	RGD	-	-	-	chr12	7719633	7732587	-	protein_coding	FALSE	575	34.719		2368.97	2679.83	2524.4	118.666	134.237	126.451	0.177892	1.13123		2259.37	2312.55	2285.96	113.175	115.839	114.507	0.0335787	1.02355
ENSRNOG00000000940	Flt1	Flt1;LOC100911280	RGD2621;RGD6493949	VEGFR-1;	54251;100911280	-	chr12	7858091	8035966	+	protein_coding	FALSE	4733	34.719		2501.94	1610.77	2056.36	15.2256	9.80237	12.514	-0.635279	0.643816		2386.18	1266.98	1826.58	14.5211	7.71019	11.1156	-0.913298	0.53097
ENSRNOG00000000942	Pan3	Pan3	RGD1590880	LOC360760	360760	360760	chr12	8048040	8146448	-	protein_coding	FALSE	2244	34.719		1786.45	1968.97	1877.71	22.9299	25.2725	24.1012	0.140353	1.10217		1703.8	2207.07	1955.43	21.869	28.3286	25.0988	0.373386	1.29539
ENSRNOG00000000943	LOC687430	LOC687430;LOC689271	RGD1585374;RGD1594781	-	687430;689271	689271	chr12	28667154	28667559	+	protein_coding	FALSE	405	34.719		0	2.21108	1.10554	0	0.157247	0.0786236	6.05354	66.4198		0	1.15917	0.579587	0	0.0824378	0.0412189	5.19028	36.5114
ENSRNOG00000000946	LOC100363736	-	RGD	-	-	-	chr3	167390574	167391288	-	protein_coding	FALSE	597	34.719		0	0	0	0	0	0	NA	NA		0	0	0	0	0	0	NA	NA
ENSRNOG00000000947	F1M6F8_RAT	-	RGD	-	-	-	chr12	8186021	8186535	-	protein_coding	FALSE	495	34.719		0	0	0	0	0	0	NA	NA		0	0	0	0	0	0	NA	NA
ENSRNOG00000000949	Flt3	Flt3	RGD61308	LOC304265	140635	140635	chr12	8209793	8268528	+	protein_coding	FALSE	3250	34.719		668.451	105.026	386.739	5.92405	0.930782	3.42742	-2.67004	0.157122		637.523	111.281	374.402	5.64996	0.98621	3.31808	-2.51825	0.174555
ENSRNOG00000000952	Gsx1	Gsx1	RGD1310020	Gsh1;LOC288457	288457	288457	chr12	8551149	8552445	+	protein_coding	FALSE	786	34.719		0.904534	0	0.452267	0.0331463	0	0.0165732	-4.47483	0.0449719		0.862683	0	0.431341	0.0316127	0	0.0158063	-4.33815	0.0494408
ENSRNOG00000000954	Rpo1-3	Rpo1-3	RGD1564358	MGC112727	360762	360762	chr12	8421462	8454845	+	protein_coding	FALSE	1197	34.719		1194.89	1565.45	1380.17	28.7519	37.6684	33.2101	0.389708	1.31013		1139.6	1363.19	1251.4	27.4216	32.8016	30.1116	0.258462	1.1962
ENSRNOG00000000955	Lnx2	Lnx2	RGD1308222	LOC360761	360761	360761	chr12	8359539	8420393	-	protein_coding	FALSE	1963	34.719		300.305	940.816	620.561	4.40631	13.8044	9.10535	1.64749	3.13288		286.411	705.937	496.174	4.20244	10.3581	7.28025	1.30146	2.46478
ENSRNOG00000000956	Rasl11a	Rasl11a	RGD1303231	-	304268	304268	chr12	8705992	8710040	-	protein_coding	FALSE	810	34.719		110.353	13.2665	61.8098	3.92403	0.471742	2.19789	-3.05623	0.120222		105.247	18.5468	61.8971	3.74247	0.659503	2.20099	-2.50451	0.176224
ENSRNOG00000000957	Rpl21	-	RGD	-	-	79449	chr12	8716674	8719754	-	protein_coding	FALSE	554	34.719		11133	9248.96	10191	578.809	480.857	529.833	-0.267465	0.830778		10617.9	9076.34	9847.12	552.029	471.882	511.955	-0.226303	0.854822
ENSRNOG00000000958	Usp12	-	RGD	-	-	-	chr7	4292566	4293681	+	pseudogene	FALSE	1110	34.719		29.8496	92.8655	61.3576	0.774549	2.40971	1.59213	1.63743	3.11112		28.4685	63.7546	46.1116	0.738712	1.65433	1.19652	1.16317	2.23948
ENSRNOG00000000961	Glt1d1	Glt1d1	RGD1304896	LOC304445;RGD1304896	304445	-	chr12	30026319	30098278	-	protein_coding	FALSE	1230	34.719		224.324	103.921	164.123	5.25296	2.4335	3.84323	-1.11009	0.463266		213.945	62.5954	138.27	5.00992	1.46578	3.23785	-1.77309	0.29258
ENSRNOG00000000962	Slc15a4	Slc15a4	RGD708469	LOC246280;MGC105315;rPHT1	246280	246280	chr12	30111862	30131134	+	protein_coding	FALSE	2730	34.719		682.019	868.956	775.487	7.19559	9.16786	8.18172	0.349481	1.2741		650.463	476.421	563.442	6.86266	5.02644	5.94455	-0.44922	0.732439
ENSRNOG00000000963	Tmem132c	Tmem132c	RGD1583824	LOC288644;LOC363915;RGD1305669	363915	363915	chr12	30165728	30370807	-	protein_coding	FALSE	3216	34.719		300.305	724.13	512.218	2.68955	6.48535	4.58745	1.26983	2.41132		286.411	70.7096	178.56	2.56511	0.633279	1.59919	-2.01809	0.246886
ENSRNOG00000000964	Frg1	Frg1l1	RGD1592278	Frg1;LOC689484	689484	689484	chr12	31330419	31331196	-	protein_coding	FALSE	777	34.719		213.47	220.003	216.736	7.91314	8.1553	8.03422	0.0434977	1.03061		203.593	259.655	231.624	7.54701	9.62517	8.58609	0.350915	1.27537
ENSRNOG00000000967	Aacs	Aacs	RGD708522	LOC65984	65984	65984	chr12	32206866	32250624	-	protein_coding	FALSE	3228	34.719		2219.73	3648.29	2934.01	19.8061	32.5528	26.1794	0.716848	1.64359		2117.02	2222.14	2169.58	18.8897	19.8276	19.3586	0.069921	1.04966
ENSRNOG00000000968	Rnf6	Rnf6	RGD1306092	LOC304271	304271	-	chr12	9193658	9233552	-	protein_coding	FALSE	3032	34.719		2329.18	3936.83	3133	22.1261	37.3982	29.7622	0.757228	1.69024		2221.41	2815.63	2518.52	21.1024	26.7473	23.9249	0.341996	1.26751
ENSRNOG00000000969	Cyp3a18	Cyp3a18	RGD628709	-	252931	252931	chr12	9086749	9136606	-	protein_coding	FALSE	1987	34.719		1882.34	1.10554	941.72	27.2855	0.0160254	13.6508	-10.7334	0.000587403		1795.24	0	897.622	26.0231	0	13.0115	-15.3609	2.37637e-05
ENSRNOG00000000973	D3Z9Q6_RAT	RGD1563425	RGD1563425	LOC498129	498129	498129	chr12	2676817	2687753	-	protein_coding	FALSE	1503	34.719		0.904534	1.10554	1.00504	0.017334	0.021186	0.01926	0.28949	1.22221		0.862683	0	0.431341	0.016532	0	0.00826599	-4.33815	0.0494408
ENSRNOG00000000974	Zfp358	Zfp358	RGD1310416	LOC360754	360754	360754	chr12	2658622	2662716	-	protein_coding	FALSE	2031	34.719		791.467	315.079	553.273	11.2242	4.46831	7.84626	-1.3288	0.3981		754.848	324.569	539.708	10.7049	4.60288	7.65388	-1.21765	0.429984
ENSRNOG00000000975	Mcoln1	Mcoln1	RGD1308953	LOC288371	288371	288371	chr12	2640029	2653923	-	protein_coding	FALSE	2322	34.719		1706.86	1705.85	1706.35	21.1723	21.1598	21.166	-0.000838205	0.999419		1627.88	1535.91	1581.89	20.1927	19.0518	19.6222	-0.0838962	0.943506
ENSRNOG00000000977	Pnpla6	Pnpla6	RGD1564611	LOC360753;RGD1564611	360753	-	chr12	2610783	2639853	-	protein_coding	FALSE	4209	34.719		2051.48	2887.67	2469.58	14.0385	19.7607	16.8996	0.493252	1.40761		1956.56	2815.63	2386.1	13.389	19.2677	16.3284	0.525147	1.43908
ENSRNOG00000000978	CP3A2_RAT	Cyp3a2	RGD708379	Cyp3a11;MGC108545	266682	-	chr12	9517445	9541005	-	protein_coding	FALSE	1589	34.719		7305.92	0	3652.96	132.429	0	66.2146	-17.454	5.5696e-06		6967.89	2.31835	3485.1	126.302	0.0420231	63.172	-11.5532	0.000332767
ENSRNOG00000000979	Bri3bp	Bri3bp	RGD1561711	LOC498176	498176	498176	chr12	32270910	32282728	-	protein_coding	FALSE	1122	34.719		441.413	285.23	363.321	11.3314	7.32208	9.32676	-0.629991	0.64618		420.989	268.928	344.959	10.8071	6.90362	8.85538	-0.64655	0.638806
ENSRNOG00000000981	Scarb1	Scarb1	RGD2302	Cd36l1;SR-B1;SR-BI;Srb1	25073	25073	chr12	32390182	32457659	+	protein_coding	FALSE	2671	34.719		5434.44	10265	7849.7	58.6022	110.692	84.647	0.917536	1.88889		5183	5494.49	5338.74	55.8908	59.2497	57.5702	0.0842092	1.06011
ENSRNOG00000000982	Zkscan5	Zkscan5	RGD1311175	LOC304275;Zfp95	304275	304275	chr12	9697740	9718773	-	protein_coding	FALSE	3809	34.719		912.675	1489.16	1200.92	6.90141	11.2607	9.08104	0.70634	1.63166		870.447	1459.4	1164.92	6.5821	11.0356	8.80885	0.745556	1.67662
ENSRNOG00000000983	Znf394	Zfp394	RGD628654	MGC114256;Rlzf-y;Rlzfy;Zfp99;Zkscan14;Znf394;zfp-94	252860	252860	chr12	9722099	9730085	+	protein_coding	FALSE	1382	34.719		275.883	391.362	333.622	5.74976	8.15649	6.95312	0.504455	1.41859		263.118	304.863	283.991	5.48373	6.35374	5.91873	0.212457	1.15866
ENSRNOG00000000985	CPSF4_RAT	Cpsf4	RGD620440	MGC108785	304277	304277	chr12	9743655	9759299	-	protein_coding	FALSE	1012	34.719		489.353	479.805	484.579	13.9275	13.6558	13.7917	-0.0284167	0.980496		466.711	654.934	560.823	13.2831	18.6402	15.9616	0.488826	1.4033
ENSRNOG00000000986	D3ZXQ2_RAT	Camsap3	RGD1597412	LOC288373;LOC689074;RGD1307246	689074	689074	chr12	2546677	2572838	-	protein_coding	FALSE	4007	34.719		1057.4	205.631	631.516	7.60069	1.47809	4.53939	-2.36237	0.194472		1008.48	178.513	593.495	7.24902	1.28317	4.26609	-2.49805	0.177016
ENSRNOG00000000987	Ptcd1	Ptcd1	RGD1311473	LOC304278	304278	304278	chr12	9759851	9777527	+	protein_coding	FALSE	2946	34.719		722.723	1058	890.363	7.06597	10.344	8.70497	0.54984	1.46392		689.284	1184.68	936.98	6.73904	11.5824	9.16074	0.781332	1.71872
ENSRNOG00000000988	Xab2	Xab2	RGD621217	Ath-55;Ath55	245976	245976	chr12	2533686	2545690	+	protein_coding	FALSE	2683	34.719		1289.87	1744.54	1517.21	13.847	18.7281	16.2876	0.43564	1.35251		1230.19	1683.12	1456.65	13.2064	18.0687	15.6375	0.452272	1.36819
ENSRNOG00000000989	Bud31	Bud31	RGD621103	EDG-2;Edg2;G10	89819	89819	chr12	9776932	9783490	-	protein_coding	FALSE	802	34.719		1288.06	2916.42	2102.24	46.2587	104.739	75.4988	1.17901	2.26422		1228.46	1724.85	1476.66	44.1184	61.9456	53.032	0.48963	1.40408
ENSRNOG00000000990	Pdap1	Pdap1	RGD620442	Haspp28;PAP;PAP1	64527	64527	chr12	9784729	9794968	+	protein_coding	FALSE	1232	34.719		3202.96	2295.1	2749.03	74.8812	53.6568	64.269	-0.48083	0.716565		3054.76	2414.56	2734.66	71.4166	56.4495	63.9331	-0.339287	0.790432
ENSRNOG00000000991	Arpc1b	Arpc1b	RGD2155	-	54227	54227	chr12	9796268	9803618	-	protein_coding	FALSE	1421	34.719		1705.95	947.449	1326.7	34.5784	19.2041	26.8913	-0.848441	0.555385		1627.02	1142.95	1384.98	32.9786	23.1667	28.0726	-0.509463	0.702484
ENSRNOG00000000993	Pcp2	Pcp2	RGD1306217	LOC304195	304195	304195	chr12	2529465	2531706	+	protein_coding	FALSE	512	34.719		1223.83	1.10554	612.47	68.8471	0.0621925	34.4546	-10.1123	0.000903452		1167.21	0	583.605	65.6617	0	32.8308	-14.7398	3.65492e-05
ENSRNOG00000000994	Stxbp2	Stxbp2	RGD619967	Munc18b;munc18-2;unc-18B;unc18-2	81804	81804	chr12	2511792	2522812	-	protein_coding	FALSE	2112	34.719		748.05	665.536	706.793	10.2016	9.07633	9.63898	-0.168606	0.889702		713.439	658.411	685.925	9.72961	8.97917	9.35439	-0.115791	0.922876
ENSRNOG00000000996	D4A992_RAT	Arpc1a	RGD620834	LOC100360680	81824	81824	chr12	9821435	9839117	-	protein_coding	FALSE	1325	34.719		2184.45	3034.71	2609.58	47.4853	65.9682	56.7267	0.474301	1.38924		2083.38	3346.54	2714.96	45.2882	72.7466	59.0174	0.683753	1.60631
ENSRNOG00000000999	Smurf1	Smurf1	RGD1594738	LOC690516;RGD1309707	690516	690516	chr12	9950303	10042391	+	protein_coding	FALSE	5110	34.719		1996.31	2216.61	2106.46	11.2522	12.494	11.8731	0.151034	1.11036		1903.94	1532.43	1718.18	10.7316	8.63758	9.6846	-0.313158	0.804878
ENSRNOG00000001001	Retn	Retn	RGD628781	-	246250	246250	chr12	2499630	2501370	-	protein_coding	FALSE	601	34.719		30.7542	0	15.3771	1.47388	0	0.73694	-9.56217	0.00132282		29.3312	0	14.6656	1.40569	0	0.702843	-9.42549	0.00145426
ENSRNOG00000001002	F1LR86_RAT	-	RGD	-	-	-	chr12	32925242	33017072	-	protein_coding	FALSE	9969	34.719		181.811	18.7942	100.303	0.525294	0.0543007	0.289797	-3.27405	0.103375		173.399	11.5917	92.4955	0.500989	0.0334911	0.26724	-3.90288	0.066852
ENSRNOG00000001003	Trappc5	Trappc5	RGD1563971	LOC363858;RGD1563971	363858	363858	chr12	2471235	2474780	-	protein_coding	FALSE	1202	34.719		829.458	643.425	736.441	19.8757	15.4179	17.6468	-0.366384	0.775724		791.08	638.705	714.893	18.9561	15.3048	17.1305	-0.308664	0.807389
ENSRNOG00000001004	Ncor2	Ncor2	RGD1310293	LOC360801	360801	360801	chr12	32562792	32725753	+	protein_coding	FALSE	8681	34.719		8039.5	10660.7	9350.12	26.6742	35.3712	31.0227	0.407143	1.32606		7667.53	7728.22	7697.87	25.4401	25.6414	25.5408	0.0113865	1.00792
ENSRNOG00000001005	Fcer2	Fcer2	RGD619997	CD23;Fcer2a;MGC93219	171075	171075	chr12	2444053	2469672	+	protein_coding	FALSE	1995	34.719		71.4582	1.10554	36.2819	1.03167	0.0159612	0.523817	-6.01418	0.0154722		68.152	3.47752	35.8147	0.983939	0.0502065	0.517073	-4.29257	0.051028
ENSRNOG00000001006	Nptx2	Nptx2	RGD1309447	LOC288475;NP-II;NP2;Narp	288475	288475	chr12	10359405	10370315	-	protein_coding	FALSE	1906	34.719		553.575	65.227	309.401	8.36539	0.985682	4.67554	-3.0852	0.117831		527.962	47.5262	287.744	7.97834	0.718195	4.34827	-3.4736	0.0900204
ENSRNOG00000001007	Baiap2l1	Baiap2l1	RGD1308452	LOC304282;MGC124996;RGD1308452	304282	304282	chr12	10584748	10813129	+	protein_coding	FALSE	2272	34.719		424.226	1349.87	887.046	5.37802	17.1126	11.2453	1.66992	3.18197		404.598	1576.48	990.538	5.12919	19.9854	12.5573	1.96215	3.89642
ENSRNOG00000001009	Bri3	Bri3	RGD1309187	LOC304284;MGC105711	304284	304284	chr12	10670022	10678705	-	protein_coding	FALSE	744	34.719		961.52	1224.94	1093.23	37.2236	47.4214	42.3225	0.349333	1.27397		917.032	1052.53	984.781	35.5013	40.7469	38.1241	0.198827	1.14777
ENSRNOG00000001010	Tecpr1	Tecpr1	RGD1306873	LOC304285;MGC124730;RGD1306873	304285	304285	chr12	10719094	10747011	+	protein_coding	FALSE	4246	34.719		3783.67	25127.9	14455.8	25.6664	170.454	98.0604	2.73144	6.6412		3608.6	14293.8	8951.19	24.4789	96.9616	60.7203	1.98589	3.96106
ENSRNOG00000001011	Fam101a	Fam101a	RGD1588777	LOC689711	689711	689711	chr12	32730784	32739680	-	protein_coding	FALSE	1609	34.719		61.5083	23.2164	42.3623	1.10106	0.415596	0.758327	-1.40562	0.377456		58.6624	46.367	52.5147	1.05012	0.830014	0.940065	-0.339329	0.790409
ENSRNOG00000001017	Clec4m	Clec4m	RGD1561104	Cd209d;Dc-signr;LOC363856;RGD1561104	363856	363856	chr12	2283729	2290484	+	protein_coding	FALSE	915	34.719		0	2.21108	1.10554	0	0.0696012	0.0348006	6.05354	66.4198		0	0	0	0	0	0	NA	NA
ENSRNOG00000001019	Tect2	Atp6v0a2;Tctn2	RGD621006;RGD1591895	Cc1-3;J6b7;LOC304467;Tj6;LOC689779;Tect2	116455;689779	116455;689779	chr12	33057195	33119921	-	protein_coding	FALSE	5831	34.719		1659.82	3223.76	2441.79	8.19881	15.924	12.0614	0.957728	1.94225		1583.02	2351.96	1967.49	7.81946	11.6177	9.71859	0.571194	1.48575
ENSRNOG00000001023	LOC688858	LOC683102;LOC688858	RGD1590464;RGD1584108	-	683102;688858	-	chr12	1973887	1978855	-	protein_coding	FALSE	603	34.719		0.904534	0	0.452267	0.0432056	0	0.0216028	-4.47483	0.0449719		0.862683	0	0.431341	0.0412066	0	0.0206033	-4.33815	0.0494408
ENSRNOG00000001024	F1M1A8_RAT	-	RGD	-	-	-	chr12	2166974	2168270	-	protein_coding	FALSE	312	34.719		0	0	0	0	0	0	NA	NA		0	0	0	0	0	0	NA	NA
ENSRNOG00000001025	LOC688812	-	RGD	-	-	-	chr12	1825277	1826662	+	pseudogene	FALSE	1377	34.719		2.7136	9.94987	6.33174	0.0567603	0.208121	0.132441	1.87445	3.66662		2.58805	4.6367	3.61237	0.0541342	0.0969857	0.0755599	0.84123	1.79158
ENSRNOG00000001027	LOC100363064	LOC100363064	RGD2324825	-	100363064	-	chr12	1716812	1719369	+	protein_coding	FALSE	795	34.719		1.80907	0	0.904534	0.0655421	0	0.0327711	-5.47475	0.0224872		1.72537	0	0.862683	0.0625096	0	0.0312548	-5.33807	0.0247218
ENSRNOG00000001030	Tsc22d1	Tsc22d1	RGD3850	LOC498545;MGC156831;TS22A;TSC-22;Tgfb1i4	498545	498545	chr15	57405265	57502814	+	protein_coding	FALSE	4518	34.719		11973.3	12292.5	12132.9	76.331	78.3659	77.3485	0.0379717	1.02667		11419.3	9358.01	10388.7	72.7993	59.6582	66.2288	-0.28719	0.819496
ENSRNOG00000001031	Ocm	Ocm2	RGD3222	OM;Ocm	25503	-	chr12	10919772	10925595	+	protein_coding	FALSE	590	34.719		0.904534	47.5383	24.2214	0.0441576	2.32073	1.18244	5.7157	52.5529		0.862683	60.2771	30.5699	0.0421145	2.94261	1.49236	6.12656	69.8681
ENSRNOG00000001032	F1MAF6_RAT	Ccz1b	RGD1306410	Ccz1;LOC360768;RGD1306410	360768	360768	chr12	10929885	10953934	+	protein_coding	FALSE	1793	34.719		1601.93	1984.45	1793.19	25.7333	31.8781	28.8057	0.308937	1.23879		1527.81	2188.52	1858.17	24.5427	35.1563	29.8495	0.5185	1.43246
ENSRNOG00000001033	Nufip1	Nufip1	RGD1359440	MGC95323	364430	364430	chr15	57028108	57058834	+	protein_coding	FALSE	1636	34.719		651.265	795.99	723.627	11.4659	14.0138	12.7399	0.289516	1.22223		621.132	880.973	751.052	10.9354	15.51	13.2227	0.504206	1.41834
ENSRNOG00000001034	D3ZXM4_RAT	Evi5l	RGD1561962	LOC304201;RGD1561962	304201	-	chr12	1587669	1625262	-	protein_coding	FALSE	2650	34.719		1861.53	5212.63	3537.08	20.2329	56.6557	38.4443	1.48553	2.8002		1775.4	2750.72	2263.06	19.2967	29.8974	24.5971	0.631674	1.54936
ENSRNOG00000001035	Gtf2h3	Gtf2h3	RGD1305494	LOC288651	288651	288651	chr12	33121882	33138233	-	protein_coding	FALSE	1840	34.719		547.243	459.905	503.574	8.56634	7.19919	7.88276	-0.250834	0.84041		521.923	523.947	522.935	8.16999	8.20167	8.18583	0.00559214	1.00388
ENSRNOG00000001036	D3ZTH2_RAT	Rsph10b	RGD1311893	LOC288478;RGD1311893	288478	288478	chr12	10956849	11002855	-	protein_coding	FALSE	2903	34.719		231.561	19.8997	125.73	2.29747	0.197439	1.24746	-3.54053	0.0859398		220.847	81.1422	150.995	2.19117	0.805068	1.49812	-1.44451	0.367418
ENSRNOG00000001037	RGD1307254	Gpalpp1	RGD1307254	LOC298712;MGC114554;RGD1307254	298712	298712	chr15	57010465	57027968	-	protein_coding	FALSE	1232	34.719		606.942	916.494	761.718	14.1896	21.4265	17.8081	0.594575	1.51003		578.86	824.173	701.517	13.5331	19.2682	16.4006	0.509741	1.42379
ENSRNOG00000001039	Eif2b1	Eif2b1	RGD620819	eIF-2a	64514	64514	chr12	33138322	33146596	+	protein_coding	FALSE	1494	34.719		755.286	955.188	855.237	14.5611	18.415	16.488	0.338772	1.26468		720.34	925.021	822.681	13.8874	17.8334	15.8604	0.360817	1.28415
ENSRNOG00000001040	Pms2	Pms2	RGD1305483	LOC288479	288479	288479	chr12	11004506	11028754	-	protein_coding	FALSE	2957	34.719		964.233	1342.13	1153.18	9.39212	13.073	11.2326	0.477078	1.39192		919.62	1432.74	1176.18	8.95756	13.9556	11.4566	0.639676	1.55798
ENSRNOG00000001041	Kctd4	-	RGD	-	-	-	chr15	56872897	56873677	+	protein_coding	FALSE	780	34.719		174.575	16.5831	95.5791	6.44645	0.612357	3.5294	-3.39602	0.0949939		166.498	17.3876	91.9427	6.14818	0.642064	3.39512	-3.25934	0.104434
ENSRNOG00000001043	LOC100362764	Ddx55	RGD2324094	LOC100362764;LOC304468	100362764	100362764	chr12	33147711	33162964	-	protein_coding	FALSE	1842	34.719		598.802	991.671	795.236	9.36324	15.5064	12.4348	0.727793	1.6561		571.096	879.813	725.455	8.93002	13.7573	11.3437	0.623472	1.54058
ENSRNOG00000001044	Aimp2	Aimp2	RGD1560787	JTV1;MGC125271	288480	288480	chr12	11028903	11038457	+	protein_coding	FALSE	1165	34.719		680.21	804.834	742.522	16.817	19.8982	18.3576	0.242722	1.18322		648.738	519.31	584.024	16.0389	12.8391	14.439	-0.321028	0.800499
ENSRNOG00000001047	Map2k7	Map2k7	RGD1560043	2;JNKK;JNKK 2;Jnkk2;MAPKK 7;MEK 7;Mapkk7;Mek7;Mkk7	363855	363855	chr12	1543466	1552353	-	protein_coding	FALSE	1407	34.719		1307.96	1365.34	1336.65	26.7751	27.9499	27.3625	0.0619612	1.04388		1247.44	1542.86	1395.15	25.5363	31.5839	28.5601	0.306648	1.23683
ENSRNOG00000001048	Ankrd61	Ankrd61	RGD1586393	LOC689907	689907	689907	chr12	11047108	11051465	+	protein_coding	FALSE	1537	34.719		8.14081	7.73879	7.9398	0.152555	0.145021	0.148788	-0.0730454	0.950629		7.76415	5.79587	6.78001	0.145497	0.108612	0.127054	-0.42178	0.746503
ENSRNOG00000001049	Tpt1	Tpt1	RGD621623	MGC105360;TCTP	116646	116646	chr15	56752451	56755287	+	protein_coding	FALSE	804	34.719		30103.8	20953.3	25528.6	1078.45	750.637	914.541	-0.522748	0.696045		28711	18896.9	23803.9	1028.55	676.965	852.756	-0.603438	0.658184
ENSRNOG00000001050	Eif2ak1	Eif2ak1	RGD70883	HCR;Hri	27137	27137	chr12	11039149	11072741	-	protein_coding	FALSE	2150	34.719		2430.48	4623.37	3526.93	32.5602	61.9375	47.2488	0.927715	1.90226		2318.03	3077.61	2697.82	31.0537	41.2295	36.1416	0.408921	1.32769
ENSRNOG00000001052	KMCP1_RAT	Slc25a30	RGD1359702	-	361074	-	chr15	56654468	56688899	-	protein_coding	FALSE	3453	34.719		2900.84	946.344	1923.59	24.1969	7.89378	16.0454	-1.61601	0.326236		2766.62	726.802	1746.71	23.0774	6.06251	14.5699	-1.92847	0.262708
ENSRNOG00000001053	Tmed2	Tmed2	RGD69243	MGC72390;Rnp24	65165	65165	chr12	33165288	33174326	-	protein_coding	FALSE	1979	34.719		6312.74	6339.18	6325.96	91.8766	92.2613	92.069	0.00604151	1.0042		6020.66	5290.47	5655.57	87.6257	76.9983	82.312	-0.186514	0.878727
ENSRNOG00000001055	Rilpl1	Rilpl1	RGD1307973	LOC304469;RGD1307973	304469	304469	chr12	33184827	33221531	+	protein_coding	FALSE	1426	34.719		1108.96	887.75	998.354	22.399	17.931	20.165	-0.320969	0.800532		1057.65	909.952	983.801	21.3626	18.3794	19.871	-0.216989	0.860359
ENSRNOG00000001056	Snapc2	Snapc2	RGD1304589	LOC304204	304204	304204	chr12	1535312	1538056	-	protein_coding	FALSE	1098	34.719		825.84	249.852	537.846	21.6634	6.55411	14.1087	-1.72477	0.302548		787.63	379.05	583.34	20.6611	9.94322	15.3021	-1.05511	0.481259
ENSRNOG00000001057	Ctxn1	Ctxn1	RGD2449	Ctxn	29145	29145	chr12	1531821	1533432	+	protein_coding	FALSE	1208	34.719		1864.24	86.2322	975.238	44.4497	2.05606	23.2529	-4.43417	0.0462576		1777.99	31.2977	904.644	42.3931	0.74624	21.5697	-5.82797	0.0176038
ENSRNOG00000001058	Timm44	Timm44	RGD3864	-	29635	29635	chr12	1514615	1531316	+	protein_coding	FALSE	1783	34.719		1839.82	1734.59	1787.21	29.7206	28.0207	28.8707	-0.0849559	0.942813		1754.7	1941.62	1848.16	28.3455	31.365	29.8552	0.146047	1.10653
ENSRNOG00000001059	Usp42	Usp42	RGD1305231	LOC288482	288482	288482	chr12	11151533	11170068	+	protein_coding	FALSE	5749	34.719		1243.73	1589.77	1416.75	6.23115	7.96479	7.09797	0.354149	1.27823		1186.19	1182.36	1184.27	5.94284	5.92365	5.93325	-0.00465712	0.996777
ENSRNOG00000001060	Snrnp35	Snrnp35	RGD1310724	LOC360803;RGD1310724;U1snrnpbp	360803	360803	chr12	33224506	33231813	-	protein_coding	FALSE	1105	34.719		804.131	1214.99	1009.56	20.9603	31.6697	26.315	0.595452	1.51095		766.925	1413.03	1089.98	19.9905	36.8318	28.4111	0.881647	1.84248
ENSRNOG00000001061	Rilpl2	Rilpl2	RGD1303140	MGC94142	288652	288652	chr12	33108959	33262545	+	protein_coding	FALSE	1946	34.719		639.506	798.201	718.853	9.4653	11.8141	10.6397	0.319805	1.24816		609.917	665.366	637.641	9.02736	9.84806	9.43771	0.125545	1.09092
ENSRNOG00000001062	RGD1561318	LOC100909949;Setd8	RGD6501036;RGD1587560	;LOC689820;Pr-set7;RGD1305893	100909949;689820	689820	chr12	33253846	33271689	-	protein_coding	FALSE	1404	34.719		1288.06	1713.59	1500.82	26.4241	35.1538	30.789	0.411836	1.33038		1228.46	1382.9	1305.68	25.2015	28.3697	26.7856	0.17085	1.12572
ENSRNOG00000001064	Sbno1	Sbno1	RGD1310005	LOC304470	304470	-	chr12	33289889	33345306	+	protein_coding	FALSE	5572	34.719		4882.67	7859.3	6370.98	25.2394	40.6261	32.9328	0.686741	1.60964		4656.76	5620.84	5138.8	24.0716	29.0551	26.5634	0.271469	1.20704
ENSRNOG00000001065	Cyth3	Cyth3	RGD620399	MGC124579;Pscd3;Sec7;Sec7C	116693	116693	chr12	11169429	11198148	-	protein_coding	FALSE	3471	34.719		2405.16	5020.26	3712.71	19.9582	41.6586	30.8084	1.06164	2.08731		2293.87	2015.8	2154.84	19.0348	16.7273	17.8811	-0.186419	0.878784
ENSRNOG00000001066	D3ZSC9_RAT	-	RGD	-	-	-	chr17	79690014	79726712	+	protein_coding	FALSE	2863	34.719		2425.96	1.10554	1213.53	24.4059	0.0111221	12.2085	-11.0994	0.000455777		2313.72	2.31835	1158.02	23.2767	0.0233233	11.65	-9.96273	0.00100212
ENSRNOG00000001068	Rac1	Rac1	RGD619755	-	363875	363875	chr12	11380313	11400531	+	protein_coding	FALSE	849	34.719		5056.35	4135.83	4596.09	171.539	140.31	155.924	-0.289904	0.817957		4822.4	3375.52	4098.96	163.602	114.516	139.059	-0.514629	0.699973
ENSRNOG00000001069	Elavl1	Elavl1	RGD1308649	HuR;LOC363854	363854	363854	chr12	1459039	1500042	+	protein_coding	FALSE	2445	34.719		1928.47	3018.13	2473.3	22.7178	35.5543	29.136	0.646211	1.56505		1839.24	2418.04	2128.64	21.6667	28.4851	25.0759	0.394737	1.3147
ENSRNOG00000001070	Cdk2ap1	Cdk2ap1	RGD1308664	LOC360804	360804	360804	chr12	33365371	33374595	+	protein_coding	FALSE	1226	34.719		2730.79	2292.89	2511.84	64.155	53.8674	59.0112	-0.252135	0.839653		2604.44	1877.86	2241.15	61.1866	44.117	52.6518	-0.471869	0.72103
ENSRNOG00000001071	Higd2al1	Higd2al1	RGD1586494	LOC688606	688606	-	chr12	1366295	1366616	+	protein_coding	FALSE	321	34.719		6.33174	5.52771	5.92972	0.568134	0.49599	0.532062	-0.195899	0.873029		6.03878	11.5917	8.81526	0.541847	1.0401	0.790975	0.940772	1.91956
ENSRNOG00000001072	Lass4	Cers4	RGD1309303	LOC304208;Lass4	304208	304208	chr12	1256395	1291578	-	protein_coding	FALSE	3349	34.719		3293.41	6464.1	4878.76	28.3246	55.5937	41.9591	0.97288	1.96276		3141.03	7866.16	5503.59	27.014	67.6519	47.333	1.32443	2.50434
ENSRNOG00000001073	RGD1563482	-	RGD	-	-	-	chr12	33374550	33391371	-	protein_coding	FALSE	3145	34.719		476.689	561.615	519.152	4.36564	5.14341	4.75452	0.236542	1.17817		454.634	681.595	568.114	4.16365	6.24221	5.20293	0.584217	1.49922
ENSRNOG00000001074	Mphosph9	Mphosph9	RGD1598368	LOC288654	288654	288654	chr12	33393998	33457830	+	protein_coding	FALSE	3505	34.719		537.293	1037	787.146	4.41526	8.52163	6.46844	0.948641	1.93005		512.434	1014.28	763.356	4.21097	8.33492	6.27295	0.985024	1.97935
ENSRNOG00000001079	DGLB_RAT	Daglb	RGD1310193	LOC304289;RGD1310193	304289	304289	chr12	11403011	11446506	-	protein_coding	FALSE	3018	34.719		1117.1	1786.56	1451.83	10.6612	17.0502	13.8557	0.677433	1.59929		1065.41	2022.76	1544.09	10.1679	19.3045	14.7362	0.92492	1.89858
ENSRNOG00000001080	Arl6ip4	Arl6ip4	RGD1307657	LOC288656;MGC114409;MGC124687;aip-4	288656	288656	chr12	33603786	33605929	-	protein_coding	FALSE	1187	34.719		1081.82	1386.35	1234.09	26.2505	33.6399	29.9452	0.357837	1.2815		1031.77	992.253	1012.01	25.036	24.0771	24.5565	-0.0563294	0.961708
ENSRNOG00000001081	Ogfod2	Ogfod2	RGD1310594	LOC288657;RGD1310594	288657	288657	chr12	33606537	33609847	-	protein_coding	FALSE	1645	34.719		208.947	313.974	261.461	3.65851	5.49744	4.57797	0.587513	1.50265		199.28	259.655	229.467	3.48923	4.54636	4.0178	0.381809	1.30297
ENSRNOG00000001082	Abcb9	Abcb9	RGD620254	Tapl	63886	63886	chr12	33623382	33656242	+	protein_coding	FALSE	3482	34.719		1003.13	514.077	758.603	8.29775	4.25238	6.27507	-0.964435	0.512479		956.715	628.273	792.494	7.91383	5.19699	6.55541	-0.606688	0.656703
ENSRNOG00000001083	LOC100360920	Kdelr2	RGD1304618	LOC304290	304290	304290	chr12	11498111	11513554	-	protein_coding	FALSE	712	34.719		1081.82	863.428	972.625	43.7632	34.9284	39.3458	-0.325304	0.79813		1031.77	716.37	874.069	41.7383	28.9794	35.3589	-0.526332	0.694318
ENSRNOG00000001086	Vps37b	Vps37b	RGD1304576	LOC288659;RGD1304576	288659	288659	chr12	33684357	33713075	+	protein_coding	FALSE	2520	34.719		1094.49	3746.68	2420.58	12.5096	42.8232	27.6664	1.77537	3.42326		1043.85	1600.82	1322.33	11.9308	18.2968	15.1138	0.616911	1.53359
ENSRNOG00000001088	Rfc3	Rfc3	RGD1306832	LOC288414;MGC109141	288414	288414	chr12	3224501	3235256	-	protein_coding	FALSE	1233	34.719		314.778	426.739	370.758	7.35316	9.96855	8.66086	0.439029	1.35569		300.214	412.666	356.44	7.01294	9.63981	8.32638	0.458993	1.37458
ENSRNOG00000001089	Zdhhc4	Zdhhc4	RGD1308389	DHHC-4;LOC304291;MGC108810	304291	304291	chr12	11594930	11605772	+	protein_coding	FALSE	1183	34.719		569.856	807.045	688.451	13.8744	19.6493	16.7618	0.502061	1.41623		543.49	792.875	668.183	13.2324	19.3042	16.2683	0.544848	1.45887
ENSRNOG00000001090	Stard13	Stard13	RGD1564816	LOC498130;RGD1564816	498130	498130	chr12	3502401	3696144	+	protein_coding	FALSE	5529	34.719		1333.28	1612.99	1473.13	6.94558	8.40266	7.67412	0.274761	1.20979		1271.59	1206.7	1239.15	6.62422	6.28616	6.45519	-0.0755609	0.948973
ENSRNOG00000001091	Hip1r	Hip1r	RGD621615	-	81917	81917	chr12	33714225	33742792	-	protein_coding	FALSE	4368	34.719		2746.17	5211.52	3978.84	18.1083	34.3649	26.2366	0.924298	1.89776		2619.11	2239.52	2429.32	17.2704	14.7675	16.0189	-0.22587	0.855079
ENSRNOG00000001092	Kl	Kl	RGD620396	-	83504	83504	chr12	3732711	3772371	-	protein_coding	FALSE	3575	34.719		1124.34	975.088	1049.71	9.05843	7.85598	8.4572	-0.205458	0.867264		1072.31	1549.82	1311.07	8.63931	12.4864	10.5629	0.531378	1.44531
ENSRNOG00000001094	Zfp316	Zfp316	RGD1311647	LOC304293	304293	304293	chr12	11660747	11672708	+	protein_coding	FALSE	4423	34.719		448.649	749.557	599.103	2.92161	4.88113	3.90137	0.740461	1.67071		427.891	842.72	635.305	2.78643	5.48781	4.13712	0.977818	1.96949
ENSRNOG00000001095	Spdye4	-	RGD	-	-	-	chr12	11708688	11716139	+	protein_coding	FALSE	1947	34.719		0	0	0	0	0	0	NA	NA		0	0	0	0	0	0	NA	NA
ENSRNOG00000001098	Pds5b	Pds5b	RGD1310838	AS3;CG008;FLJ23236;KIAA0979;LOC304218	304218	304218	chr12	4038429	4128352	-	protein_coding	FALSE	7266	34.719		6083.9	6754.86	6419.38	24.1168	26.7765	25.4466	0.150943	1.1103		5802.41	6183.04	5992.72	23.0009	24.5098	23.7554	0.0916762	1.06561
ENSRNOG00000001099	Rbak	Rbak	RGD1562875	LOC288489;RGD1562875	288489	288489	chr12	11755518	11759756	+	protein_coding	FALSE	2133	34.719		244.224	363.723	303.974	3.29785	4.91149	4.10467	0.574643	1.48931		232.924	319.932	276.428	3.14526	4.32016	3.73271	0.457912	1.37355
ENSRNOG00000001101	Rnf216	Rnf216	RGD1565135	LOC304294;RGD1565135	304294	304294	chr12	11850548	11956101	+	protein_coding	FALSE	2517	34.719		984.133	1554.39	1269.26	11.2617	17.7873	14.5245	0.659435	1.57946		938.599	1162.65	1050.63	10.7406	13.3045	12.0226	0.308848	1.23872
ENSRNOG00000001103	RGD1560686	Sdk1	RGD1560686	LOC304297;RGD1560686	304297	-	chr12	12804043	13087706	-	protein_coding	FALSE	5932	34.719		728.15	579.304	653.727	3.53551	2.81279	3.17415	-0.329904	0.79559		694.46	372.095	533.277	3.37193	1.8067	2.58931	-0.900207	0.53581
ENSRNOG00000001104	Foxk1	Foxk1	RGD1309643	LOC304298;LOC679672;RGD1309643	304298	304298	chr12	12513059	12568394	-	protein_coding	FALSE	2487	34.719		391.663	507.444	449.553	4.53597	5.87685	5.20641	0.373643	1.29562		373.542	427.735	400.639	4.3261	4.95373	4.63991	0.195458	1.14509
ENSRNOG00000001106	E9PTX5_RAT	-	RGD	-	-	-	chr12	33797482	33818957	-	protein_coding	FALSE	845	34.719		1045.64	1649.47	1347.55	35.6417	56.2238	45.9328	0.657623	1.57748		997.261	1213.66	1105.46	33.9927	41.3687	37.6807	0.283325	1.217
ENSRNOG00000001107	D3ZU53_RAT	Ap5z1	RGD1593125	KIAA0415	641386	-	chr12	12492159	12505621	-	protein_coding	FALSE	2476	34.719		642.219	996.093	819.156	7.47077	11.5873	9.52903	0.633224	1.55103		612.505	1009.64	811.073	7.12511	11.7449	9.435	0.721057	1.64839
ENSRNOG00000001108	N4bp2l2	N4bp2l2	RGD1359603	MGC94223	288416	288416	chr12	4184416	4205549	+	protein_coding	FALSE	1983	34.719		1345.04	2748.38	2046.71	19.5365	39.9196	29.728	1.03094	2.04335		1282.81	2398.33	1840.57	18.6325	34.8353	26.7339	0.902734	1.86961
ENSRNOG00000001110	N4bp2l1	N4bp2l1	RGD1595713	LOC498131	498131	-	chr12	4256570	4280940	+	protein_coding	FALSE	2128	34.719		408.849	88.4433	248.646	5.53381	1.19709	3.36545	-2.20872	0.216326		389.933	73.028	231.48	5.27777	0.98844	3.13311	-2.41668	0.187287
ENSRNOG00000001111	Brca2	Brca2	RGD2219	-	360254	360254	chr12	4282951	4323693	-	protein_coding	FALSE	10344	34.719		433.272	402.417	417.844	1.20644	1.12052	1.16348	-0.10657	0.928793		413.225	478.739	445.982	1.15062	1.33304	1.24183	0.21232	1.15855
ENSRNOG00000001113	Mmd2	Mmd2	RGD1306506	LOC304301	304301	304301	chr12	12359068	12406098	+	protein_coding	FALSE	2133	34.719		3256.32	11919.9	7588.14	43.9713	160.959	102.465	1.87207	3.66059		3105.66	2659.15	2882.4	41.9368	35.9074	38.9221	-0.223924	0.856233
ENSRNOG00000001114	Wipi2	Wipi2	RGD1359154	MGC94226;WIPI-2	288498	288498	chr12	12306564	12334993	-	protein_coding	FALSE	1710	34.719		1421.93	5098.76	3260.34	23.9505	85.8818	54.9161	1.84231	3.58583		1356.14	2141	1748.57	22.8423	36.0622	29.4523	0.658787	1.57876
ENSRNOG00000001115	Slc29a4	Slc29a4	RGD1310545	LOC288499	288499	288499	chr12	12241258	12251676	-	protein_coding	FALSE	2401	34.719		624.128	217.792	420.96	7.48712	2.61265	5.04989	-1.51888	0.348958		595.251	120.554	357.903	7.1407	1.44618	4.29344	-2.30379	0.20253
ENSRNOG00000001117	D3ZU50_RAT	Fbxl18;LOC100909844	RGD1596958;RGD6501104	LOC678726;	678726;100909844	678726	chr12	12066197	12083885	+	protein_coding	FALSE	2130	34.719		30.7542	39.7995	35.2768	0.415869	0.538184	0.477027	0.371978	1.29413		29.3312	30.1385	29.7349	0.396628	0.407545	0.402086	0.0391824	1.02753
ENSRNOG00000001120	D3ZJC6_RAT	Med13l	RGD1305884	LOC360817;Thrap2	360817	360817	chr12	39136264	39181221	-	protein_coding	FALSE	8632	34.719		3994.42	2844.56	3419.49	13.3283	9.49153	11.4099	-0.489768	0.71214		3809.61	3096.15	3452.88	12.7116	10.331	11.5213	-0.299153	0.81273
ENSRNOG00000001123	RGD1562310	RGD1562310	RGD1562310	LOC498188	498188	498188	chr12	39441307	39461715	-	protein_coding	FALSE	2546	34.719		700.109	816.995	758.552	7.92028	9.24259	8.58143	0.222757	1.16696		667.717	758.1	712.908	7.55382	8.57632	8.06507	0.183161	1.13537
ENSRNOG00000001124	Rnft2	Rnft2	RGD1560195	LOC304521;RGD1560195;Tmem118	304521	304521	chr12	39464259	39520071	+	protein_coding	FALSE	3900	34.719		2002.64	1962.34	1982.49	14.7901	14.4924	14.6413	-0.0293178	0.979884		1909.98	2196.64	2053.31	14.1058	16.2228	15.1643	0.201748	1.15009
ENSRNOG00000001125	Hrk	-	RGD	-	-	-	chr12	39543621	39543876	-	protein_coding	FALSE	255	34.719		0	0	0	0	0	0	NA	NA		0	0	0	0	0	0	NA	NA
ENSRNOG00000001126	Fbxw8	Fbxw8	RGD1306032	LOC304522	304522	-	chr12	39574279	39663173	+	protein_coding	FALSE	1834	34.719		863.83	1051.37	957.6	13.5663	16.5116	15.039	0.283461	1.21711		823.862	856.63	840.246	12.9386	13.4532	13.1959	0.0562785	1.03978
ENSRNOG00000001128	Tesc	Tesc	RGD1566317	LOC288689;RGD1566317	288689	288689	chr12	39669714	39703561	-	protein_coding	FALSE	800	34.719		840.312	65.227	452.77	30.254	2.34839	16.3012	-3.68734	0.0776245		801.432	53.322	427.377	28.8542	1.91977	15.387	-3.90973	0.0665354
ENSRNOG00000001129	Fbxo21	Fbxo21	RGD1307346	LOC360818	360818	360818	chr12	39719653	39753850	-	protein_coding	FALSE	3935	34.719		3128.78	4030.8	3579.79	22.9015	29.5039	26.2027	0.365478	1.28831		2984.02	2705.51	2844.77	21.8419	19.8033	20.8226	-0.141344	0.906674
ENSRNOG00000001130	Nos1	Nos1	RGD3184	N-NOS;NC-NOS;bNOS;nNOS	24598	24598	chr12	39811144	39869484	-	protein_coding	FALSE	3239	34.719		912.675	1619.62	1266.15	8.11592	14.4024	11.2592	0.827491	1.7746		870.447	1419.99	1145.22	7.74041	12.6272	10.1838	0.70606	1.63134
ENSRNOG00000001134	Rfc5	Rfc5	RGD1309280	LOC304528	304528	304528	chr12	40395941	40405469	+	protein_coding	FALSE	1568	34.719		466.74	463.222	464.981	8.57356	8.50895	8.54126	-0.0109041	0.99247		445.144	612.044	528.594	8.17688	11.2427	9.70977	0.459371	1.37494
ENSRNOG00000001135	Wsb2	Wsb2	RGD1359599	MGC93822	288692	288692	chr12	40406892	40427103	-	protein_coding	FALSE	1511	34.719		3731.2	4021.96	3876.58	71.1242	76.6666	73.8954	0.10827	1.07794		3558.57	3385.95	3472.26	67.8334	64.5429	66.1882	-0.071725	0.9515
ENSRNOG00000001136	Pebp1	Pebp1	RGD62017	HCNP;HCNPpp;P23K;PEBP-1;Pbp;Rkip	29542	29542	chr12	40491377	40495590	+	protein_coding	FALSE	1049	34.719		10954.8	7685.73	9320.27	300.789	211.029	255.909	-0.511296	0.701592		10448	6818.26	8633.11	286.872	187.211	237.042	-0.615729	0.6526
ENSRNOG00000001138	Taok3	Taok3	RGD1562861	JIK	304530	304530	chr12	40502496	40651593	-	protein_coding	FALSE	2753	34.719		2027.06	1432.78	1729.92	21.2077	14.9902	18.0989	-0.500557	0.706834		1933.27	1040.94	1487.11	20.2264	10.8906	15.5585	-0.893146	0.538439
ENSRNOG00000001139	Suds3	Suds3	RGD1305986	LOC360819;RGD1305986	360819	360819	chr12	40668753	40689476	+	protein_coding	FALSE	999	34.719		1692.38	3492.41	2592.39	48.794	100.691	74.7426	1.04518	2.06362		1614.08	2504.98	2059.53	46.5363	72.2222	59.3793	0.634095	1.55196
ENSRNOG00000001141	Srrm4	-	RGD	-	-	-	chr12	41330635	41373052	+	protein_coding	FALSE	1680	34.719		303.019	5560.87	2931.95	5.19509	95.3381	50.2666	4.19783	18.3516		288.999	1607.77	948.387	4.95472	27.5644	16.2596	2.47594	5.56328
ENSRNOG00000001142	Prkab1	Prkab1	RGD71057	5'-AMP-activatedproteinkinasebetasubunit;AMPKb	83803	83803	chr12	41840865	41851241	+	protein_coding	FALSE	1974	34.719		1479.82	1368.66	1424.24	21.592	19.9702	20.7811	-0.112643	0.924892		1411.35	1712.1	1561.72	20.593	24.9813	22.7872	0.278702	1.2131
ENSRNOG00000001143	Cit	Cit	RGD70878	LOC288698	83620	83620	chr12	41857662	42019601	-	protein_coding	FALSE	7460	34.719		4436.74	151.459	2294.1	17.13	0.584776	8.8574	-4.87244	0.034139		4231.46	133.305	2182.38	16.3374	0.514684	8.42607	-4.98829	0.0315047
ENSRNOG00000001145	Ccdc64	Ccdc64	RGD1310292	LOC304537;RGD1310292	304537	304537	chr12	42139164	42226529	+	protein_coding	FALSE	2333	34.719		1394.79	10785.7	6090.23	17.2198	133.157	75.1885	2.951	7.73286		1330.26	4022.34	2676.3	16.423	49.6588	33.0409	1.59634	3.02375
ENSRNOG00000001148	Rplp0	Rplp0	RGD621247	Arbp;L10E	64205	64205	chr12	42315765	42318750	-	protein_coding	FALSE	1059	34.719		12990	11942.1	12466	353.302	324.8	339.051	-0.121336	0.919336		12389	10393.2	11391.1	336.956	282.673	309.814	-0.253411	0.838911
ENSRNOG00000001149	Pxn	Pxn	RGD1305759	LOC360820	360820	360820	chr12	42322188	42370508	-	protein_coding	FALSE	3830	34.719		3103.46	3182.85	3143.16	23.3389	23.936	23.6374	0.0364575	1.02559		2959.87	2713.63	2836.75	22.259	20.4072	21.3331	-0.125297	0.916815
ENSRNOG00000001150	F1M1Z4_RAT	-	RGD	-	-	-	chr20	9199589	9199946	-	protein_coding	FALSE	357	34.719		0	0	0	0	0	0	NA	NA		0	0	0	0	0	0	NA	NA
ENSRNOG00000001151	Sirt4	Sirt4	RGD1310413	LOC304539	304539	304539	chr12	42394535	42402714	+	protein_coding	FALSE	1641	34.719		134.776	260.908	197.842	2.36557	4.57943	3.4725	0.952988	1.93588		128.54	362.822	245.681	2.25612	6.36821	4.31216	1.49705	2.82265
ENSRNOG00000001152	GLP1R_RAT	Glp1r	RGD2703	Glip;RATGL1RCP	25051	-	chr20	9225896	9264184	+	protein_coding	FALSE	3052	34.719		449.553	0	224.777	4.24258	0	2.12129	-13.4317	9.05006e-05		428.753	0	214.377	4.04628	0	2.02314	-13.295	9.94941e-05
ENSRNOG00000001153	Pla2g1b	Pla2g1b	RGD61949	-	29526	29526	chr12	42405474	42415189	-	protein_coding	FALSE	543	34.719		123.921	563.826	343.874	6.57322	29.9074	18.2403	2.18583	4.54989		118.188	246.904	182.546	6.26909	13.0967	9.68289	1.06288	2.0891
ENSRNOG00000001156	Msi1	Msi1	RGD628778	Msi1h	259272	259272	chr12	42425956	42447099	-	protein_coding	FALSE	1163	34.719		1767.46	5620.57	3694.02	43.7726	139.198	91.4854	1.66905	3.18005		1685.68	5187.31	3436.49	41.7473	128.468	85.1077	1.62166	3.07729
ENSRNOG00000001157	F1M7D3_RAT	Umodl1	RGD1566039	LOC365544;RGD1566039	365544	-	chr20	9294801	9350087	+	protein_coding	FALSE	4396	34.719		69.6491	44.2217	56.9354	0.456342	0.289741	0.373042	-0.655338	0.634927		66.4266	22.0243	44.2255	0.435228	0.144304	0.289766	-1.59264	0.331563
ENSRNOG00000001158	Abcg1	Abcg1	RGD620294	Abc8	85264	85264	chr20	9390484	9459574	+	protein_coding	FALSE	3529	34.719		2902.65	9360.62	6131.64	23.6906	76.3987	50.0446	1.68925	3.22488		2768.35	4878.97	3823.66	22.5945	39.8207	31.2076	0.81756	1.76242
ENSRNOG00000001159	Tff3	Tff3	RGD3847	ITF;rITF;rP1.B	25563	25563	chr20	9469887	9474605	-	protein_coding	FALSE	443	34.719		1762.03	5.52771	883.78	114.563	0.359397	57.461	-8.31622	0.00313739		1680.51	1.15917	840.833	109.262	0.0753664	54.6687	-10.5014	0.000689866
ENSRNOG00000001160	Triap1	-	RGD	-	-	100910137	chr12	42535654	42538148	-	protein_coding	FALSE	1087	34.719		729.054	630.159	679.607	19.318	16.6976	18.0078	-0.2103	0.864357		695.322	493.808	594.565	18.4242	13.0846	15.7544	-0.49372	0.710191
ENSRNOG00000001161	Gatc	Gatc	RGD1309698	LOC360821;RGD1309698	360821	360821	chr12	42538201	42546158	+	protein_coding	FALSE	1953	34.719		1239.21	996.093	1117.65	18.2758	14.6903	16.483	-0.315058	0.803819		1181.88	1062.96	1122.42	17.4302	15.6765	16.5533	-0.152977	0.899393
ENSRNOG00000001162	Tff2	Tff2	RGD620709	-	116592	116592	chr20	9492351	9510558	-	protein_coding	FALSE	568	34.719		1.80907	0	0.904534	0.0917359	0	0.045868	-5.47475	0.0224872		1.72537	0	0.862683	0.0874915	0	0.0437457	-5.33807	0.0247218
ENSRNOG00000001163	Sfrs9	Srsf9	RGD1309495	LOC288701;MGC105562;Sfrs9	288701	288701	chr12	42546331	42552590	-	protein_coding	FALSE	1096	34.719		677.496	1405.14	1041.32	17.8045	36.9269	27.3657	1.05244	2.07404		646.15	810.263	728.206	16.9807	21.2936	19.1371	0.326531	1.25399
ENSRNOG00000001164	Tff1	Tff1	RGD620707	Ps2	117270	117270	chr20	9526673	9530534	-	protein_coding	FALSE	462	34.719		0	0	0	0	0	0	NA	NA		0	0	0	0	0	0	NA	NA
ENSRNOG00000001165	Tmprss3	Tmprss3	RGD1310135	LOC309665	309665	309665	chr20	9545076	9565331	-	protein_coding	FALSE	2702	34.719		13.568	7.73879	10.6534	0.144632	0.0824937	0.113563	-0.810004	0.57038		12.9402	1.15917	7.04971	0.13794	0.0123565	0.0751482	-3.48062	0.089584
ENSRNOG00000001166	-	-	RGD	-	-	-	chr1	107217401	107218060	+	protein_coding	FALSE	659	34.719		4.52267	6.63325	5.57796	0.197671	0.289917	0.243794	0.552549	1.46667		4.31341	4.6367	4.47506	0.188525	0.202654	0.19559	0.104282	1.07496
ENSRNOG00000001167	D3ZY64_RAT	Ubash3a	RGD1310305	LOC309666	309666	309666	chr20	9583658	9620767	+	protein_coding	FALSE	3200	34.719		27.136	5.52771	16.3319	0.244247	0.049754	0.147	-2.29542	0.203709		25.8805	33.6161	29.7483	0.232946	0.302573	0.267759	0.377294	1.2989
ENSRNOG00000001168	Rsph1	Rsph1	RGD1307712	LOC361818;Tsga2	361818	361818	chr20	9633456	9648414	-	protein_coding	FALSE	1015	34.719		115.78	23.2164	69.4984	3.2855	0.658811	1.97216	-2.31815	0.200525		110.423	24.3427	67.383	3.13349	0.690772	1.91213	-2.18146	0.220452
ENSRNOG00000001169	Slc37a1	Slc37a1	RGD1308587	LOC294321	294321	294321	chr20	9689660	9745104	+	protein_coding	FALSE	2931	34.719		479.403	103.921	291.662	4.71105	1.02122	2.86614	-2.20573	0.216775		457.222	188.945	323.084	4.49308	1.85675	3.17491	-1.27491	0.413251
ENSRNOG00000001170	Cox6a1	Cox6a1	RGD2384	COX6AL	25282	25282	chr12	42530090	42533144	+	protein_coding	FALSE	549	34.719		6369.73	6590.13	6479.93	334.181	345.744	339.962	0.049089	1.03461		6075.01	5780.8	5927.91	318.719	303.283	311.001	-0.0716055	0.951578
ENSRNOG00000001171	Coq5	Coq5	RGD1310857	LOC304542;MGC112711;RGD1310857	304542	304542	chr12	42585094	42602004	-	protein_coding	FALSE	1559	34.719		842.121	979.51	910.816	15.5583	18.0965	16.8274	0.218042	1.16315		803.158	967.911	885.534	14.8384	17.8822	16.3603	0.269199	1.20514
ENSRNOG00000001172	Rnf10	Rnf10	RGD1309282	LOC288710	288710	288710	chr12	42609867	42643661	+	protein_coding	FALSE	3085	34.719		7292.35	13081.9	10187.1	68.084	122.137	95.1106	0.843126	1.79393		6954.95	9912.1	8433.53	64.9339	92.5429	78.7384	0.511162	1.4252
ENSRNOG00000001173	Cabp1	Cabp1	RGD620385	-	171051	171051	chr12	42694895	42720563	+	protein_coding	FALSE	1619	34.719		1831.68	19379	10605.4	32.5864	344.761	188.674	3.40327	10.58		1746.93	8479.36	5113.15	31.0787	150.851	90.965	2.27914	4.85389
ENSRNOG00000001174	Pde9a	Pde9a	RGD621035	-	191569	191569	chr20	9815897	9901583	+	protein_coding	FALSE	1942	34.719		954.283	174.676	564.479	14.1534	2.59069	8.37205	-2.44971	0.183047		910.131	246.904	578.517	13.4986	3.66195	8.58025	-1.8821	0.271288
ENSRNOG00000001175	Unc119b	Unc119b	RGD1309359	LOC288702;RGD1309359	288702	288702	chr12	42750443	42763067	+	protein_coding	FALSE	3957	34.719		1740.32	2626.77	2183.55	12.6677	19.12	15.8938	0.593943	1.50937		1659.8	1859.32	1759.56	12.0816	13.5338	12.8077	0.163771	1.12021
ENSRNOG00000001177	Acads	Acads	RGD620514	Scad	64304	64304	chr12	42765264	42774528	+	protein_coding	FALSE	1767	34.719		1709.57	594.781	1152.18	27.8665	9.69513	18.7808	-1.52318	0.347918		1630.47	623.636	1127.05	26.5772	10.1655	18.3713	-1.3865	0.382493
ENSRNOG00000001178	Sppl3	Sppl3	RGD1562826	LOC360822;RGD1562826;Sppl3-ps1	360822	-	chr12	42788819	42824633	-	protein_coding	FALSE	1451	34.719		1695.1	1855.1	1775.1	33.648	36.8241	35.2361	0.13014	1.0944		1616.67	1480.27	1548.47	32.0912	29.3836	30.7374	-0.127156	0.915634
ENSRNOG00000001181	Wdr4	Wdr4	RGD1585179	LOC690032	690032	690032	chr20	9925853	9942051	-	protein_coding	FALSE	1916	34.719		177.289	196.786	187.038	2.66513	2.95823	2.81168	0.150539	1.10998		169.086	222.561	195.824	2.54182	3.3457	2.94376	0.396456	1.31627
ENSRNOG00000001182	Ndufv3	Ndufv3	RGD621020	CI-9kD;MGC72817;Mipp65;Ndufv3l	64539	64539	chr20	9951108	9960265	+	protein_coding	FALSE	1536	34.719		2382.54	6973.76	4678.15	44.6768	130.77	87.7234	1.54945	2.92705		2272.31	6169.13	4220.72	42.6097	115.682	79.1458	1.44092	2.71494
ENSRNOG00000001183	Hnf1a	Hnf1a	RGD3828	HNF-1-alpha;HNF-1A;HNF1;LF-B1;Lfb1;TCF-1;Tcf1	24817	24817	chr12	42919573	42945670	+	protein_coding	FALSE	3538	34.719		289.451	1.10554	145.278	2.3564	0.00900016	1.1827	-8.03229	0.00381978		276.059	0	138.029	2.24738	0	1.12369	-12.6599	0.000154524
ENSRNOG00000001184	Pknox1	Pknox1	RGD1305003	LOC294322;MGC109503	294322	294322	chr20	10019506	10041679	+	protein_coding	FALSE	1543	34.719		367.241	627.948	497.594	6.85516	11.7217	9.28843	0.773926	1.70992		350.249	469.466	409.857	6.53799	8.76336	7.65067	0.422646	1.34038
ENSRNOG00000001185	RGD1311899	RGD1311899	RGD1311899	LOC288704;MGC105760	288704	288704	chr12	42945685	42951259	-	protein_coding	FALSE	1414	34.719		3388.38	2450.99	2919.69	69.0202	49.9257	59.4729	-0.467222	0.723356		3231.61	2319.51	2775.56	65.8267	47.2475	56.5371	-0.478422	0.717762
ENSRNOG00000001187	Oasl	Oasl	RGD1308586	LOC304545;Oasl1	304545	304545	chr12	42956465	42969826	-	protein_coding	FALSE	1980	34.719		257.792	6856.57	3557.18	3.75005	99.7412	51.7456	4.7332	26.5972		245.865	1816.43	1031.15	3.57654	26.4232	14.9999	2.88517	7.38793
ENSRNOG00000001189	Sik1	Sik1	RGD69407	SIK-1;Sik;Snf1lk	59329	59329	chr20	10280193	10291787	-	protein_coding	FALSE	4093	34.719		938.906	31291.2	16115.1	6.60714	220.198	113.403	5.05863	33.3273		895.465	731.439	813.452	6.30144	5.14718	5.72431	-0.291889	0.816832
ENSRNOG00000001190	Git2	Git2	RGD1359708	MGC94099	304546	304546	chr12	43117679	43158709	+	protein_coding	FALSE	3030	34.719		2776.92	2792.6	2784.76	26.3969	26.546	26.4715	0.00813476	1.00565		2648.44	3228.3	2938.37	25.1756	30.6877	27.9316	0.285645	1.21895
ENSRNOG00000001191	D3ZY42_RAT	Tchp	RGD1310813	LOC304547;RGD1310813	304547	304547	chr12	43167156	43181569	-	protein_coding	FALSE	1566	34.719		555.384	1029.26	792.322	10.2149	18.9307	14.5728	0.890058	1.85325		529.687	909.952	719.82	9.74228	16.7363	13.2393	0.780658	1.71791
ENSRNOG00000001192	Gltp	Gltp	RGD1564442	LOC288707;RGD1564442	288707	288707	chr12	43195540	43215691	+	protein_coding	FALSE	1647	34.719		1942.03	599.204	1270.62	33.9622	10.4788	22.2205	-1.69643	0.308549		1852.18	622.477	1237.33	32.3909	10.8858	21.6384	-1.57311	0.336082
ENSRNOG00000001193	Hsf2bp	Hsf2bp	RGD1565879	LOC499413;RGD1565879	499413	499413	chr20	10367673	10452266	-	protein_coding	FALSE	2031	34.719		13.568	28.7441	21.156	0.192415	0.407635	0.300025	1.08306	2.11853		12.9402	18.5468	15.7435	0.183512	0.263022	0.223267	0.519313	1.43327
ENSRNOG00000001194	D3ZY39_RAT	Rrp1b	RGD1305633	LOC309673;RGD1305633	309673	-	chr20	10454203	10477619	+	protein_coding	FALSE	2221	34.719		1487.96	1053.58	1270.77	19.2963	13.6632	16.4798	-0.49802	0.708078		1419.11	2260.39	1839.75	18.4035	29.3135	23.8585	0.671591	1.59283
ENSRNOG00000001195	Trpv4	Trpv4	RGD69337	Otrpc4;Otrpc4-pending;VR-OAC	66026	66026	chr12	43226932	43265889	+	protein_coding	FALSE	3211	34.719		291.26	46.4327	168.846	2.6126	0.416502	1.51455	-2.64906	0.159423		277.784	67.2321	172.508	2.49172	0.603072	1.5474	-2.04672	0.242034
ENSRNOG00000001197	Pdxk	-	RGD	-	-	-	chr20	10541655	10563199	+	protein_coding	FALSE	939	34.719		627.747	402.417	515.082	19.2554	12.3437	15.7995	-0.641478	0.641056		598.702	228.357	413.53	18.3644	7.00458	12.6845	-1.39053	0.381425
ENSRNOG00000001198	RGD1565883	Fam222a	RGD1565883	LOC498193;RGD1565883	498193	498193	chr12	43276319	43295296	-	protein_coding	FALSE	1408	34.719		327.441	1735.7	1031.57	6.69828	35.5063	21.1023	2.40622	5.30082		312.291	578.428	445.36	6.38837	11.8326	9.11047	0.889253	1.85222
ENSRNOG00000001199	Pop5	Pop5	RGD1311819	Rnasep3;Rnasep3-pending	117241	-	chr12	42644911	42649407	-	protein_coding	FALSE	1033	34.719		426.036	2012.09	1219.06	11.879	56.1021	33.9905	2.23965	4.72284		406.324	1381.74	894.03	11.3293	38.5263	24.9278	1.76579	3.4006
ENSRNOG00000001201	Cstb	Cstb	RGD2435	CYB;EPM1;MGC105499;Stfb	25308	25308	chr20	10576664	10578706	-	protein_coding	FALSE	580	34.719		1289.87	1070.16	1180.01	64.0544	53.1441	58.5993	-0.269376	0.829678		1230.19	1234.52	1232.35	61.0908	61.306	61.1984	0.00508481	1.00353
ENSRNOG00000001203	Rrp1	Rrp1	RGD1307286	LOC309674;Nnp1	309674	309674	chr20	10594297	10606941	+	protein_coding	FALSE	1787	34.719		1510.57	1563.24	1536.9	24.3472	25.1961	24.7716	0.0494519	1.03487		1440.68	1490.7	1465.69	23.2207	24.0269	23.6238	0.049248	1.03473
ENSRNOG00000001204	Ankrd13a	Ankrd13a	RGD1308577	Ankrd13;LOC360823	360823	360823	chr12	43086127	43115877	-	protein_coding	FALSE	3639	34.719		4353.52	8263.92	6308.72	34.4581	65.4089	49.9335	0.924656	1.89823		4152.09	4156.8	4154.45	32.8638	32.9011	32.8824	0.00164591	1.00114
ENSRNOG00000001205	Agpat3	Agpat3	RGD1305787	LOC294324	294324	294324	chr20	10720043	10751589	+	protein_coding	FALSE	6003	34.719		13025.3	16063.5	14544.4	62.4959	77.0735	69.7847	0.302486	1.23327		12422.6	10804.7	11613.6	59.6044	51.8413	55.7228	-0.201303	0.869764
ENSRNOG00000001210	Pwp2	Pwp2	RGD1582817	LOC690297	690297	690297	chr20	10836154	10849719	+	protein_coding	FALSE	3107	34.719		846.644	897.7	872.172	7.8486	8.3219	8.08525	0.0844883	1.06031		807.471	1000.37	903.919	7.48546	9.27366	8.37956	0.309056	1.2389
ENSRNOG00000001211	RGD1303003	RGD1303003	RGD1303003	C21orf33;ES1;MGC94888	294326	294326	chr20	10851554	10859651	+	protein_coding	FALSE	1276	34.719		2865.56	2496.31	2680.94	64.6833	56.3483	60.5158	-0.199007	0.87115		2732.98	2125.93	2429.45	61.6905	47.9877	54.8391	-0.362371	0.777885
ENSRNOG00000001212	Dnmt3l	Dnmt3l	RGD1303239	-	309680	309680	chr20	10958956	10973422	-	protein_coding	FALSE	1688	34.719		2.7136	2.21108	2.46234	0.0463027	0.0377281	0.0420154	-0.295427	0.814831		2.58805	1.15917	1.87361	0.0441604	0.0197792	0.0319698	-1.15871	0.447913
ENSRNOG00000001213	Aire	Aire	RGD1311139	LOC294328	294328	294328	chr20	10980030	10996102	+	protein_coding	FALSE	1903	34.719		0	0	0	0	0	0	NA	NA		0	0	0	0	0	0	NA	NA
ENSRNOG00000001214	Pfkl	Pfkl	RGD3311	ATP-PFK;PFK-B;PFK-L	25741	25741	chr20	11009348	11032513	+	protein_coding	FALSE	2754	34.719		4427.69	11003.5	7715.57	46.307	115.079	80.6932	1.31334	2.48516		4222.83	7603.02	5912.93	44.1644	79.5161	61.8403	0.848373	1.80047
ENSRNOG00000001215	RGD1309594	RGD1309594	RGD1309594	LOC309681;MGC95110	309681	309681	chr20	11034058	11040919	-	protein_coding	FALSE	1751	34.719		799.608	413.473	606.54	13.153	6.80132	9.97715	-0.951487	0.517099		762.612	514.673	638.643	12.5444	8.466	10.5052	-0.56728	0.674888
ENSRNOG00000001216	Trpm2	Trpm2	RGD1311889	LOC294329;Trpm2-predicted	294329	294329	chr20	11053269	11099740	+	protein_coding	FALSE	4555	34.719		897.298	564.932	731.115	5.67389	3.57224	4.62306	-0.667497	0.629598		855.781	979.502	917.642	5.41137	6.1937	5.80253	0.194816	1.14458
ENSRNOG00000001217	Lrrc3	Lrrc3	RGD628861	-	246773	246773	chr20	11107144	11108095	+	protein_coding	FALSE	951	34.719		52.463	12.161	32.312	1.58893	0.368316	0.978624	-2.10901	0.231805		50.0356	5.79587	27.9157	1.51541	0.175538	0.845476	-3.10982	0.115838
ENSRNOG00000001218	LOC687628	LOC100365646	RGD2318639	-	100365646	-	chr20	11213251	11214043	+	protein_coding	FALSE	756	34.719		0	0	0	0	0	0	NA	NA		0	0	0	0	0	0	NA	NA
ENSRNOG00000001219	RGD1563108	Tspear	RGD1563108	LOC365546;RGD1563108	365546	-	chr20	11119605	11156030	-	protein_coding	FALSE	1242	34.719		35.2768	4.42217	19.8495	0.818089	0.102553	0.460321	-2.99585	0.12536		33.6446	6.95505	20.2998	0.780238	0.161291	0.470765	-2.27421	0.206725
ENSRNOG00000001220	LOC100361793	LOC100361664	RGD2319709	-	100361664	-	chr20	11298981	11304063	-	protein_coding	FALSE	489	34.719		0	0	0	0	0	0	NA	NA		0	0	0	0	0	0	NA	NA
ENSRNOG00000001222	Ube2g2	Ube2g2	RGD1304860	LOC294331	294331	294331	chr20	11368626	11389283	-	protein_coding	FALSE	795	34.719		665.737	823.628	744.683	24.1195	29.8399	26.9797	0.307051	1.23718		634.935	660.729	647.832	23.0035	23.9381	23.4708	0.0574607	1.04063
ENSRNOG00000001223	Pttg1ip	Pttg1ip	RGD1305983	LOC365548;PBF	365548	365548	chr20	11414677	11431939	-	protein_coding	FALSE	2239	34.719		5461.58	6845.51	6153.55	70.2582	88.0612	79.1597	0.325854	1.25341		5208.88	5706.62	5457.75	67.0074	73.4104	70.2089	0.131674	1.09556
ENSRNOG00000001224	Itgb2	Itgb2	RGD1305581	Cd18;MGC116306	309684	309684	chr20	11446530	11485009	-	protein_coding	FALSE	3151	34.719		710.964	8735.99	4723.48	6.49878	79.854	43.1764	3.61913	12.2876		678.069	6585.27	3631.67	6.19809	60.1947	33.1964	3.27974	9.71184
ENSRNOG00000001225	RGD1311257	Fam207a	RGD1311257	LOC294333;MGC94567;RGD1311257	294333	294333	chr20	11504044	11536918	+	protein_coding	FALSE	1776	34.719		522.821	448.85	485.835	8.47896	7.27932	7.87914	-0.220072	0.858522		498.631	433.531	466.081	8.08665	7.03089	7.55877	-0.201826	0.869449
ENSRNOG00000001226	D3ZGV9_RAT	Nme2-ps1	RGD1594734	LOC690520	690520	-	chr20	11570130	11570562	-	protein_coding	FALSE	432	34.719		8.14081	3.31662	5.72872	0.542771	0.221129	0.38195	-1.29541	0.407419		7.76415	3.47752	5.62083	0.517658	0.231856	0.374757	-1.15873	0.447906
ENSRNOG00000001227	Adarb1	Adarb1	RGD2033	Adar2;RED1	25367	25367	chr20	11616717	11747293	+	protein_coding	FALSE	6394	34.719		8301.81	2510.68	5406.25	37.3967	11.3097	24.3532	-1.72532	0.302431		7917.7	2542.07	5229.89	35.6664	11.4511	23.5588	-1.63906	0.321066
ENSRNOG00000001228	Pofut2	Pofut2	RGD1307334	LOC309686	309686	309686	chr20	11763518	11774234	-	protein_coding	FALSE	2375	34.719		1499.72	1549.97	1524.84	18.1877	18.7972	18.4924	0.0475602	1.03352		1430.33	1241.48	1335.9	17.3462	15.0559	16.2011	-0.204279	0.867972
ENSRNOG00000001229	F1LR02_RAT	Col18a1	RGD70936	-	85251	85251	chr20	11920815	11981636	+	protein_coding	FALSE	5468	34.719		3707.69	1570.97	2639.33	19.5302	8.2751	13.9027	-1.23884	0.423713		3536.14	1374.78	2455.46	18.6266	7.24165	12.9341	-1.36295	0.388785
ENSRNOG00000001232	Slc19a1	Slc19a1	RGD3695	MGC93506;MTX1;RFC-1;RFC1	29723	29723	chr20	11984283	12001865	-	protein_coding	FALSE	2850	34.719		729.054	901.016	815.035	7.36797	9.10585	8.23691	0.305537	1.23588		695.322	645.66	670.491	7.02707	6.52517	6.77612	-0.106897	0.928583
ENSRNOG00000001235	Gna12	Gna12	RGD71018	-	81663	81663	chr12	14275707	14354843	+	protein_coding	FALSE	1394	34.719		3515.92	1760.02	2637.97	72.6456	36.3654	54.5055	-0.998293	0.500592		3353.25	995.731	2174.49	69.2845	20.5737	44.9291	-1.75171	0.29695
ENSRNOG00000001236	RGD1565146	Brat1	RGD1565146	Brat1-ps1;LOC498150;RGD1565146	498150	-	chr12	14400220	14411835	-	protein_coding	FALSE	2525	34.719		640.41	737.396	688.903	7.30516	8.41148	7.85832	0.203454	1.15145		610.78	698.982	654.881	6.96716	7.97329	7.47023	0.194613	1.14442
ENSRNOG00000001237	Cabin1	Cabin1	RGD620263	Cain	94165	94165	chr20	13444800	13569455	-	protein_coding	FALSE	7262	34.719		2335.51	2643.35	2489.43	9.26313	10.4841	9.87362	0.178643	1.13182		2227.45	3052.11	2639.78	8.83454	12.1053	10.4699	0.454424	1.37024
ENSRNOG00000001238	Rsrc2	Rsrc2	RGD1564882	-	360807	360807	chr12	33977382	33997326	+	protein_coding	FALSE	2065	34.719		3182.15	5704.59	4443.37	44.3847	79.5678	61.9763	0.842134	1.7927		3034.92	4795.5	3915.21	42.3311	66.8878	54.6095	0.660035	1.58012
ENSRNOG00000001239	Ddt	Ddt	RGD61923	-	29318	29318	chr20	13591786	13594256	-	protein_coding	FALSE	608	34.719		2522.75	1765.55	2144.15	119.51	83.6391	101.574	-0.514863	0.699859		2406.02	1633.28	2019.65	113.98	77.3729	95.6765	-0.558868	0.678834
ENSRNOG00000001241	Iqce	Iqce	RGD1311349	LOC304318;RGD1311349	304318	304318	chr12	14414171	14451432	+	protein_coding	FALSE	2670	34.719		604.229	590.359	597.294	6.51813	6.36851	6.44332	-0.0334913	0.977053		576.272	709.415	642.843	6.21655	7.65282	6.93469	0.299888	1.23105
ENSRNOG00000001242	Gstt3	Gstt3	RGD1562732	LOC499422;RGD1562732	499422	499422	chr20	13595933	13621456	-	protein_coding	FALSE	2733	34.719		3855.12	696.491	2275.81	40.6286	7.34022	23.9844	-2.46857	0.18067		3676.75	584.224	2130.49	38.7488	6.15705	22.4529	-2.65381	0.1589
ENSRNOG00000001243	D3ZUL8_RAT	Zcchc8	RGD1309774	LOC288661	288661	-	chr12	34007553	34029866	+	protein_coding	FALSE	2613	34.719		1515.09	2083.95	1799.52	16.7006	22.971	19.8358	0.459921	1.37547		1444.99	1959	1702	15.9279	21.5938	18.7609	0.439067	1.35573
ENSRNOG00000001245	Pcbp3	Pcbp3	RGD1307430	LOC294336	294336	294336	chr20	12089172	12290273	+	protein_coding	FALSE	2181	34.719		3195.72	20514.4	11855.1	42.2032	270.917	156.56	2.68244	6.4194		3047.86	13651.6	8349.73	40.2506	180.285	110.268	2.16321	4.47911
ENSRNOG00000001247	Clip1	Clip1	RGD67404	CLIP-170;MGC114234;Rsn	65201	65201	chr12	34049772	34155526	+	protein_coding	FALSE	4952	34.719		3920.25	11287.6	7603.92	22.8016	65.6528	44.2272	1.52573	2.87933		3738.87	6370.82	5054.85	21.7466	37.0551	29.4009	0.768889	1.70396
ENSRNOG00000001249	Col6a1	Col6a1	RGD1565398	LOC294337;RGD1565398	294337	294337	chr20	12320154	12337691	+	protein_coding	FALSE	3118	34.719		4176.23	2944.06	3560.15	38.5782	27.1959	32.887	-0.504382	0.704962		3983.01	2737.97	3360.49	36.7932	25.2921	31.0427	-0.540738	0.687419
ENSRNOG00000001250	Lfng	Lfng	RGD620587	-	170905	170905	chr12	14497704	14505723	-	protein_coding	FALSE	1836	34.719		637.696	195.681	416.689	10.004	3.06979	6.5369	-1.70435	0.30686		608.191	183.15	395.671	9.54114	2.8732	6.20717	-1.73148	0.301142
ENSRNOG00000001251	Grifin	Grifin	RGD71055	-	117130	117130	chr12	14547384	14549352	+	protein_coding	FALSE	568	34.719		63.3174	3.31662	33.317	3.21076	0.168182	1.68947	-4.25475	0.0523831		60.3878	4.6367	32.5123	3.0622	0.235122	1.64866	-3.70304	0.0767846
ENSRNOG00000001252	Chst12	Chst12	RGD1308214	LOC304322;MGC112823	304322	304322	chr12	14577776	14578972	-	pseudogene	FALSE	1191	34.719		515.584	195.681	355.633	12.4687	4.73227	8.60048	-1.39769	0.379537		491.729	267.769	379.749	11.8918	6.47563	9.18371	-0.876861	0.544551
ENSRNOG00000001253	Eif3b	Eif3b	RGD1309018	Eif3s9;LOC288516;MGC112720	288516	288516	chr12	14666975	14692130	-	protein_coding	FALSE	2920	34.719		3831.61	6071.63	4951.62	37.7947	59.8902	48.8424	0.664148	1.58463		3654.32	4894.03	4274.18	36.046	48.2744	42.1602	0.42143	1.33925
ENSRNOG00000001254	Col6a2	Col6a2	RGD1305585	LOC361821	361821	361821	chr20	12444919	12464512	+	protein_coding	FALSE	3516	34.719		5137.75	4491.82	4814.78	42.0879	36.7964	39.4422	-0.193825	0.874284		4900.04	4113.91	4506.97	40.1406	33.7007	36.9206	-0.252271	0.839574
ENSRNOG00000001255	Mlxip	Mlxip	RGD1560774	LOC304479;RGD1560774	304479	304479	chr12	34271249	34285735	-	protein_coding	FALSE	2408	34.719		820.412	4604.58	2712.5	9.81315	55.0765	32.4448	2.48866	5.61255		782.453	2843.45	1812.95	9.35912	34.0113	21.6852	1.86158	3.63405
ENSRNOG00000001256	F1LXI6_RAT	Atxn2	RGD1306637	LOC288663;Sca2	288663	-	chr12	35959014	36000245	-	protein_coding	FALSE	3445	34.719		4150.91	5293.33	4722.12	34.7046	44.2561	39.4803	0.350762	1.27523		3958.85	3969.01	3963.93	33.0988	33.1838	33.1413	0.00370967	1.00257
ENSRNOG00000001258	Snx8	Snx8	RGD1305791	LOC288504	288504	288504	chr12	14724879	14773455	+	protein_coding	FALSE	2617	34.719		679.305	788.251	733.778	7.47642	8.67548	8.07595	0.214606	1.16039		647.875	628.273	638.074	7.1305	6.91476	7.02263	-0.0443152	0.96975
ENSRNOG00000001259	F1M048_RAT	Cux2	RGD1305967	Cutl2;LOC288665	288665	288665	chr12	35850092	35910414	+	protein_coding	FALSE	4618	34.719		1076.4	74.0713	575.233	6.71353	0.461986	3.58776	-3.86111	0.0688163		1026.59	154.17	590.381	6.4029	0.961566	3.68224	-2.73524	0.15018
ENSRNOG00000001260	Nudt1	Nudt1	RGD621080	Mth1	117260	117260	chr12	14775715	14778845	-	protein_coding	FALSE	682	34.719		85.9307	107.238	96.5841	3.62908	4.52893	4.079	0.319573	1.24796		81.9549	95.0523	88.5036	3.46117	4.01431	3.73774	0.2139	1.15982
ENSRNOG00000001261	Ftcd	Ftcd	RGD70915	-	89833	89833	chr20	12470290	12483825	-	protein_coding	FALSE	1883	34.719		469.453	15.4776	242.465	7.18083	0.236748	3.70879	-4.92267	0.0329707		447.732	4.6367	226.185	6.84859	0.0709237	3.45976	-6.59331	0.0103566
ENSRNOG00000001262	LOC499418	Spatc1l	RGD1562578	LOC499418	499418	499418	chr20	12488956	12498060	-	protein_coding	FALSE	1277	34.719		29.8496	56.3826	43.1161	0.673257	1.27171	0.972482	0.917544	1.8889		28.4685	11.5917	20.0301	0.642106	0.261451	0.451779	-1.29625	0.407183
ENSRNOG00000001265	Mad1l1	Mad1l1	RGD1596881	LOC680006	680006	680006	chr12	14793898	15107476	+	protein_coding	FALSE	2612	34.719		577.093	815.89	696.491	6.36363	8.99686	7.68025	0.49958	1.4138		550.392	971.388	760.89	6.0692	10.7116	8.39038	0.819597	1.76491
ENSRNOG00000001267	Lss	Lss	RGD620955	OSC	81681	-	chr20	12507573	12534635	-	protein_coding	FALSE	2666	34.719		2650.28	2724.05	2687.17	28.6329	29.4299	29.0314	0.0396202	1.02784		2527.66	1515.04	2021.35	27.3081	16.3681	21.8381	-0.738433	0.59939
ENSRNOG00000001269	PP1G_RAT	Ppp1cc	RGD3377	PP-1G;Ppp1cc1	24669	24669	chr12	35580168	35598339	-	protein_coding	FALSE	2294	34.719		10235.7	37250.1	23742.9	128.516	467.7	298.108	1.86365	3.63927		9762.12	31871.5	20816.8	122.57	400.168	261.369	1.70701	3.26484
ENSRNOG00000001270	RGD1310788	Hvcn1	RGD1310788	LOC304485;RGD1310788	304485	-	chr12	35537754	35560336	-	protein_coding	FALSE	809	34.719		66.9355	25.4275	46.1815	2.38309	0.905289	1.64419	-1.39637	0.379885		63.8385	70.7096	67.2741	2.27283	2.51746	2.39515	0.147488	1.10764
ENSRNOG00000001271	Card6	Card6	RGD1305805	LOC294770	294770	294770	chr2	54282216	54293630	-	protein_coding	FALSE	4239	34.719		733.577	715.285	724.431	4.98443	4.86014	4.92228	-0.036419	0.975072		699.636	857.789	778.712	4.75381	5.82841	5.29111	0.294028	1.22606
ENSRNOG00000001272	Mcm3ap	Mcm3ap	RGD1306834	LOC294339	294339	294339	chr20	12543441	12580796	-	protein_coding	FALSE	6433	34.719		2876.42	4238.65	3557.53	12.8787	18.9778	15.9283	0.559342	1.4736		2743.33	3934.24	3338.78	12.2828	17.6149	14.9488	0.520166	1.43412
ENSRNOG00000001273	LOC100361517	Psmg3	RGD2319950	LOC100361517	100361517	-	chr12	15287242	15290088	+	protein_coding	FALSE	729	34.719		356.386	264.224	310.305	14.0808	10.4395	12.2601	-0.431667	0.741405		339.897	321.091	330.494	13.4293	12.6863	13.0578	-0.0821052	0.944678
ENSRNOG00000001274	Vps29	Vps29	RGD1308332	LOC288666	288666	288666	chr12	35403350	35412395	-	protein_coding	FALSE	1171	34.719		1749.37	1921.43	1835.4	43.0286	47.2608	45.1447	0.135358	1.09837		1668.43	1863.95	1766.19	41.0378	45.847	43.4424	0.159885	1.1172
ENSRNOG00000001275	Tmem184a	Tmem184a	RGD1306702	LOC304325;RGD1306702	304325	304325	chr12	15301546	15309857	+	protein_coding	FALSE	1826	34.719		276.787	0	138.394	4.36595	0	2.18297	-12.732	0.000146986		263.981	3.47752	133.729	4.16394	0.0548532	2.1094	-6.24615	0.0131741
ENSRNOG00000001276	D3ZMY8_RAT	Pcnt	RGD1595865	LOC309692	309692	-	chr20	12608649	12694357	+	protein_coding	FALSE	9162	34.719		2122.04	1472.58	1797.31	6.67107	4.62937	5.65022	-0.527089	0.693954		2023.85	1677.33	1850.59	6.36241	5.27302	5.81772	-0.270931	0.828784
ENSRNOG00000001277	Mafk	Mafk	RGD628633	-	246760	246760	chr12	15312420	15323137	-	protein_coding	FALSE	2645	34.719		756.19	632.37	694.28	8.23452	6.88618	7.56035	-0.25797	0.836264		721.203	494.967	608.085	7.85352	5.38994	6.62173	-0.54306	0.686314
ENSRNOG00000001278	Gpn3	Gpn3	RGD1303034	Atpbd1c;LOC360810	360810	360810	chr12	35384025	35392646	-	protein_coding	FALSE	1159	34.719		645.837	944.133	794.985	16.0499	23.4629	19.7564	0.547828	1.46188		615.956	929.658	772.807	15.3073	23.1032	19.2053	0.593882	1.5093
ENSRNOG00000001283	Anapc7	Anapc7	RGD1311927	LOC304490	304490	304490	chr12	35327643	35354125	-	protein_coding	FALSE	2458	34.719		1119.81	1621.83	1370.82	13.1219	19.0045	16.0632	0.534374	1.44831		1068	1801.36	1434.68	12.5148	21.1082	16.8115	0.75418	1.68667
ENSRNOG00000001284	Uncx	Uncx	RGD69361	Chx4;PHD1;Uncx4.1	29375	29375	chr12	15576545	15581062	-	protein_coding	FALSE	2383	34.719		61.5083	0	30.7542	0.743434	0	0.371717	-10.5622	0.000661411		58.6624	0	29.3312	0.709037	0	0.354518	-10.4255	0.000727136
ENSRNOG00000001285	Atp2a2	Atp2a2	RGD2174	Serca2	29693	29693	chr12	35266955	35316237	+	protein_coding	FALSE	5468	34.719		44576.3	23891.9	34234.1	234.806	125.85	180.328	-0.899739	0.535984		42513.9	13860.2	28187.1	223.942	73.0088	148.475	-1.61696	0.326023
ENSRNOG00000001287	Gper	Gper1	RGD619845	GPR41;Gper;Gpr30;mER	171104	171104	chr12	15718720	15719848	-	protein_coding	FALSE	1128	34.719		62.4128	13.2665	37.8397	1.59367	0.338751	0.966209	-2.23403	0.212565		59.5251	16.2284	37.8768	1.51993	0.414382	0.967157	-1.87495	0.272636
ENSRNOG00000001288	Gpr146	Gpr146	RGD1560731	LOC498153;RGD1560731	498153	498153	chr12	15754814	15767922	-	protein_coding	FALSE	1815	34.719		607.847	168.042	387.945	9.64607	2.6667	6.15639	-1.85486	0.276459		579.723	181.99	380.857	9.19976	2.88805	6.04391	-1.67148	0.31393
ENSRNOG00000001289	LOC498154	LOC498154	RGD1566418	-	498154	498154	chr12	15686413	15789813	+	protein_coding	FALSE	1581	34.719		407.04	298.496	352.768	7.41546	5.43801	6.42674	-0.447447	0.733339		388.207	462.511	425.359	7.07236	8.42602	7.74919	0.252668	1.19141
ENSRNOG00000001290	Cox19	-	RGD	-	-	-	chr12	15804278	15812139	+	protein_coding	FALSE	1029	34.719		697.396	504.127	600.761	19.5208	14.111	16.8159	-0.468178	0.722877		665.129	463.67	564.399	18.6176	12.9786	15.7981	-0.520524	0.697118
ENSRNOG00000001291	Adap1	Adap1	RGD621418	Centa1;p42IP4	171097	171097	chr12	15825016	15877643	+	protein_coding	FALSE	2537	34.719		3048.28	144.826	1596.55	34.6073	1.64422	18.1257	-4.39555	0.0475125		2907.24	186.627	1546.93	33.006	2.11879	17.5624	-3.96137	0.064196
ENSRNOG00000001293	Cee	Get4	RGD1311660	Cee;LOC288518;RGD1311660	288518	288518	chr12	15879381	15895468	-	protein_coding	FALSE	1133	34.719		1059.21	1604.14	1331.68	26.9268	40.7798	33.8533	0.598823	1.51448		1010.2	1557.93	1284.07	25.6809	39.6051	32.643	0.624997	1.54221
ENSRNOG00000001294	Ift81	Ift81	RGD727862	Cdv-1;Cdv1	373066	373066	chr12	35141655	35211325	+	protein_coding	FALSE	2140	34.719		1174.09	1890.48	1532.28	15.8022	25.4443	20.6233	0.687223	1.61018		1119.76	2763.47	1941.62	15.0711	37.1941	26.1326	1.3033	2.46792
ENSRNOG00000001295	S100b	S100b	RGD3615	MGC93559;S100P	25742	25742	chr20	12791439	12824508	-	protein_coding	FALSE	1484	34.719		23064.7	2948.48	13006.6	447.659	57.2265	252.443	-2.9676	0.127839		21997.6	1663.42	11830.5	426.946	32.2849	229.616	-3.72507	0.0756208
ENSRNOG00000001296	P2rx7	P2rx7	RGD3241	-	29665	29665	chr12	35074217	35117152	-	protein_coding	FALSE	3357	34.719		802.322	145.931	474.127	6.88383	1.25208	4.06795	-2.45886	0.18189		765.2	224.88	495.04	6.56533	1.92944	4.24738	-1.76666	0.293888
ENSRNOG00000001297	Prmt2	-	RGD	-	-	499420	chr20	12800398	12817011	+	protein_coding	FALSE	1935	34.719		911.77	847.95	879.86	13.5718	12.6218	13.0968	-0.104679	0.930012		869.584	717.529	793.557	12.9439	10.6805	11.8122	-0.277279	0.825146
ENSRNOG00000001298	F1LQV2_RAT	-	RGD	-	-	-	chr20	12960557	13006358	+	protein_coding	FALSE	1980	34.719		6.33174	1.10554	3.71864	0.0921066	0.0160821	0.0540943	-2.51776	0.174614		6.03878	1.15917	3.59898	0.087845	0.0168623	0.0523536	-2.38108	0.191965
ENSRNOG00000001299	Unc84a	Sun1	RGD1359142	MGC94535;Unc84a	360773	360773	chr12	15899105	15931964	-	protein_coding	FALSE	2938	34.719		2272.19	4987.1	3629.64	22.2754	48.891	35.5832	1.13413	2.19486		2167.06	4268.08	3217.57	21.2448	41.8421	31.5434	0.977859	1.96954
ENSRNOG00000001300	P2rx4	P2rx4	RGD62073	P2X4	29659	29659	chr12	34943902	34961492	-	protein_coding	FALSE	1911	34.719		1110.77	666.642	888.705	16.7415	10.0477	13.3946	-0.73656	0.600169		1059.37	770.851	915.113	15.9669	11.6183	13.7926	-0.458678	0.727653
ENSRNOG00000001302	Adora2a	Adora2a	RGD2049	A2ar;ADENO;Adora2l1;MGC93190	25369	25369	chr20	13815718	13834131	-	protein_coding	FALSE	2485	34.719		372.668	45.3272	208.998	4.31945	0.52537	2.42241	-3.03941	0.121632		355.425	35.9344	195.68	4.1196	0.416502	2.26805	-3.30607	0.101105
ENSRNOG00000001303	Cytsa	Specc1l	RGD1309570	LOC361828;RGD1309570	361828	361828	chr20	13840436	13945178	-	protein_coding	FALSE	4308	34.719		2426.86	2530.58	2478.72	16.2257	16.9191	16.5724	0.0603889	1.04275		2314.58	2210.55	2262.56	15.4749	14.7794	15.1272	-0.066336	0.955061
ENSRNOG00000001304	Bcr	Bcr	RGD1307993	LOC309696	309696	-	chr20	13972773	14097396	-	protein_coding	FALSE	3847	34.719		2038.82	3931.31	2985.06	15.2647	29.4339	22.3493	0.947285	1.92824		1944.49	2982.56	2463.52	14.5585	22.3305	18.4445	0.617169	1.53386
ENSRNOG00000001309	Camkk2	Camkk2	RGD620092	-	83506	83506	chr12	34907374	34938479	+	protein_coding	FALSE	2303	34.719		1037.5	506.338	771.919	12.9756	6.33256	9.65408	-1.03492	0.488042		989.497	718.688	854.093	12.3752	8.98834	10.6818	-0.461319	0.726322
ENSRNOG00000001311	Rab36	Rab36	RGD1596098	LOC690407	690407	690407	chr20	14111728	14127278	-	protein_coding	FALSE	1247	34.719		446.84	110.554	278.697	10.3209	2.55353	6.43722	-2.01498	0.247417		426.165	193.582	309.874	9.84339	4.47128	7.15733	-1.13845	0.454246
ENSRNOG00000001312	Pdgfa	Pdgfa	RGD3282	PDGF-1;PDGFACP	25266	25266	chr12	16155487	16172446	+	protein_coding	FALSE	881	34.719		918.102	163.62	540.861	30.0157	5.34926	17.6825	-2.48828	0.178219		875.623	239.949	557.786	28.6269	7.84469	18.2358	-1.86756	0.274036
ENSRNOG00000001313	Gnaz	Gnaz	RGD2717	GXA	25740	25740	chr20	14148002	14174136	-	protein_coding	FALSE	1529	34.719		767.045	535.082	651.063	14.4493	10.0797	12.2645	-0.519538	0.697595		731.555	121.713	426.634	13.7807	2.29279	8.03676	-2.58745	0.166379
ENSRNOG00000001314	Fam20c	Fam20c	RGD1311980	LOC304334;RGD1311980	304334	304334	chr12	16340406	16399325	-	protein_coding	FALSE	2960	34.719		1648.97	432.267	1040.62	16.0455	4.20623	10.1259	-1.93154	0.262148		1572.67	428.895	1000.78	15.3031	4.17342	9.73825	-1.8745	0.272721
ENSRNOG00000001315	Rtdr1	Rtdr1	RGD1305601	LOC365552	365552	365552	chr20	14132363	14207606	+	protein_coding	FALSE	2333	34.719		25.327	3.31662	14.3218	0.312681	0.0409463	0.176813	-2.93283	0.130957		24.1551	17.3876	20.7714	0.298214	0.214663	0.256438	-0.474254	0.719839
ENSRNOG00000001316	APC5_RAT	Anapc5	RGD1306125	APC5;LOC288671	288671	288671	chr12	34850484	34884725	+	protein_coding	FALSE	2402	34.719		7049.03	9902.34	8475.68	84.5258	118.74	101.633	0.490356	1.40479		6722.89	7127.76	6925.33	80.615	85.4699	83.0424	0.0843803	1.06023
ENSRNOG00000001317	Zfp68	Zfp68	RGD1310463	LOC304337	304337	304337	chr12	16537825	16549408	+	protein_coding	FALSE	4381	34.719		2511.89	3056.82	2784.36	16.5143	20.0969	18.3056	0.28327	1.21695		2395.67	2180.41	2288.04	15.7502	14.335	15.0426	-0.135821	0.910152
ENSRNOG00000001318	D3ZT31_RAT	-	RGD	-	-	-	chr12	16556460	16557100	-	protein_coding	FALSE	624	34.719		0.904534	0	0.452267	0.0417516	0	0.0208758	-4.47483	0.0449719		0.862683	3.47752	2.1701	0.0398198	0.160516	0.100168	2.01109	4.03088
ENSRNOG00000001323	Zfp157	Zfp157	RGD1359435	AZ61;LOC360775;RGD1359435	360775	360775	chr12	16758816	16780022	-	protein_coding	FALSE	1817	34.719		458.599	584.832	521.715	7.2696	9.27062	8.27011	0.350798	1.27527		437.38	584.224	510.802	6.93325	9.26099	8.09712	0.417642	1.33574
ENSRNOG00000001324	Asmt	Asmt	RGD708472	LOC246281	246281	246281	chr12	16811885	16817210	-	protein_coding	FALSE	1571	34.719		101.308	29240.5	14670.9	1.85737	536.094	268.976	8.17304	288.622		96.6205	21364.7	10730.7	1.77144	391.701	196.736	7.78865	221.115
ENSRNOG00000001325	E9PSX4_RAT	Il3ra	RGD628728	Cyrl	246144	246144	chr12	16825702	16830035	-	protein_coding	FALSE	900	34.719		249.651	826.945	538.298	7.98959	26.4647	17.2271	1.72788	3.31242		238.1	1028.19	633.144	7.61992	32.9051	20.2625	2.11047	4.31831
ENSRNOG00000001327	-	-	RGD	-	-	-	chr12	17426158	17427642	-	pseudogene	FALSE	960	34.719		0	0	0	0	0	0	NA	NA		0	0	0	0	0	0	NA	NA
ENSRNOG00000001329	Gjc3	Gjc3	RGD727930	Cx29;Gje1	288529	-	chr12	17460856	17461633	-	protein_coding	FALSE	777	34.719		513.775	112.765	313.27	19.0452	4.1801	11.6126	-2.18779	0.219487		490.004	150.693	320.348	18.164	5.58604	11.875	-1.70117	0.307538
ENSRNOG00000001331	Rnf34	Rnf34	RGD628636	MGC93980;Momo	282845	282845	chr12	34805136	34826016	-	protein_coding	FALSE	1960	34.719		1317	2164.65	1740.83	19.3537	31.8101	25.5819	0.716887	1.64363		1256.07	1566.04	1411.06	18.4582	23.0134	20.7358	0.318222	1.24679
ENSRNOG00000001333	Azgp1	Azgp1	RGD2187	MGC124966;ZA2GA;Zna2gp	25294	-	chr12	17492912	17498949	+	protein_coding	FALSE	1246	34.719		1734.9	1.10554	868.001	40.1041	0.0255558	20.0648	-10.6157	0.000637321		1654.63	1.15917	827.893	38.2485	0.0267956	19.1377	-10.479	0.000700656
ENSRNOG00000001335	Zkscan1	Zkscan1	RGD1560616	MGC116363	498160	498160	chr12	17530382	17546779	+	protein_coding	FALSE	3137	34.719		1189.46	2137.01	1663.24	10.9212	19.6212	15.2712	0.845296	1.79663		1134.43	1904.52	1519.48	10.4159	17.4866	13.9512	0.747474	1.67885
ENSRNOG00000001336	Orai1	Orai1	RGD1311873	LOC304496;RGD1311873	304496	304496	chr12	34631271	34672093	-	protein_coding	FALSE	917	34.719		346.437	561.615	454.026	10.8815	17.6401	14.2608	0.696999	1.62113		330.408	745.349	537.878	10.378	23.4112	16.8946	1.17368	2.25586
ENSRNOG00000001337	F1LWJ1_RAT	-	RGD	-	-	-	chr12	34563883	34586573	-	protein_coding	FALSE	5812	34.719		1582.03	2722.95	2152.49	7.84011	13.4942	10.6671	0.783404	1.72119		1508.83	2202.43	1855.63	7.47736	10.9146	9.196	0.545674	1.4597
ENSRNOG00000001338	Hpd	Hpd	RGD61974	4HPPD	29531	29531	chr12	34548315	34558387	+	protein_coding	FALSE	1254	34.719		3425.47	59.6992	1742.58	78.6784	1.37121	40.0248	-5.84237	0.017429		3266.98	290.953	1778.97	75.0381	6.68279	40.8604	-3.48906	0.0890611
ENSRNOG00000001339	Psmd9	Psmd9	RGD621110	-	161475	-	chr12	34472249	34500730	+	protein_coding	FALSE	1457	34.719		739.004	794.884	766.944	14.609	15.7137	15.1613	0.105173	1.07562		704.812	777.806	741.309	13.9331	15.376	14.6546	0.142181	1.10357
ENSRNOG00000001341	D3ZI20_RAT	Zfp113	RGD6489147	LOC100912096	100912096	-	chr12	17588575	17598744	-	protein_coding	FALSE	1468	34.719		202.616	311.763	257.189	3.97539	6.11689	5.04614	0.621711	1.5387		193.241	261.973	227.607	3.79146	5.14001	4.46573	0.439027	1.35569
ENSRNOG00000001342	F1LY30_RAT	-	RGD	-	-	-	chr12	34412942	34479911	-	protein_coding	FALSE	2301	34.719		575.284	32.0607	303.672	7.20109	0.401319	3.8012	-4.16535	0.0557321		548.666	106.644	327.655	6.86791	1.33491	4.10141	-2.3631	0.194373
ENSRNOG00000001343	D3ZI21_RAT	Bcl7a	RGD1585128	LOC690085	690085	-	chr12	34366492	34393577	-	protein_coding	FALSE	559	34.719		333.773	257.591	295.682	17.1978	13.2725	15.2351	-0.373773	0.771761		318.33	151.852	235.091	16.4021	7.82422	12.1131	-1.06785	0.477031
ENSRNOG00000001344	ALDH2_RAT	Aldh2	RGD69219	ALDH-E2;ALDH1	29539	29539	chr12	36081802	36116445	+	protein_coding	FALSE	1887	34.719		7502.21	1155.29	4328.75	114.512	17.6341	66.0729	-2.69902	0.153997		7155.09	1232.2	4193.65	109.213	18.808	64.0107	-2.5377	0.172217
ENSRNOG00000001345	Mapkapk5	Mapkapk5	RGD1564113	MGC116327	498183	498183	chr12	36128704	36147493	+	protein_coding	FALSE	1591	34.719		1553.08	1901.53	1727.31	28.1163	34.4244	31.2703	0.292036	1.22437		1481.23	1934.66	1707.94	26.8154	35.0242	30.9198	0.385299	1.30613
ENSRNOG00000001346	Cops6	Cops6	RGD1309919	LOC304343	304343	304343	chr12	17604016	17606856	+	protein_coding	FALSE	1173	34.719		2894.51	2941.85	2918.18	71.0738	72.2362	71.655	0.0234154	1.01636		2760.59	2702.04	2731.31	67.7854	66.3477	67.0665	-0.0309165	0.978798
ENSRNOG00000001347	D3ZI19_RAT	-	RGD	-	-	-	chr12	36152122	36155069	+	protein_coding	FALSE	2485	34.719		182.716	130.454	156.585	2.11779	1.51204	1.81491	-0.48605	0.713977		174.262	157.648	165.955	2.0198	1.82723	1.92352	-0.144544	0.904665
ENSRNOG00000001348	Erp29	Erp29	RGD619781	ERp31	117030	-	chr12	36225081	36231357	+	protein_coding	FALSE	1114	34.719		2678.33	1827.46	2252.89	69.2486	47.2493	58.249	-0.551477	0.682321		2554.4	1648.35	2101.38	66.0446	42.6183	54.3314	-0.631955	0.645302
ENSRNOG00000001349	Mcm7	Mcm7	RGD1303018	MGC93853	288532	288532	chr12	17607249	17615101	-	protein_coding	FALSE	2925	34.719		877.398	402.417	639.908	8.6398	3.96263	6.30121	-1.12452	0.458653		836.802	609.726	723.264	8.24005	6.00401	7.12203	-0.456716	0.728643
ENSRNOG00000001350	Naa25	Naa25	RGD1305685	LOC360811;LRRGT00164;Mdm20;RGD1305685	360811	360811	chr12	36233483	36286678	-	protein_coding	FALSE	3036	34.719		1086.35	934.183	1010.26	10.3062	8.86263	9.58442	-0.217695	0.859938		1036.08	979.502	1007.79	9.82936	9.29258	9.56097	-0.0810075	0.945397
ENSRNOG00000001351	Trafd1	Trafd1	RGD620171	Fln29	114635	114635	chr12	36301823	36315741	+	protein_coding	FALSE	2466	34.719		3379.34	6357.97	4868.65	39.4704	74.2606	56.8655	0.911837	1.88144		3222.98	7068.65	5145.81	37.6442	82.5612	60.1027	1.13305	2.19322
ENSRNOG00000001352	RGD1309762	Hectd4	RGD1309762	LOC304503;RGD1309762	304503	-	chr12	36357043	36382850	-	protein_coding	FALSE	3621	34.719		1776.5	1377.5	1577	14.1309	10.9571	12.544	-0.366972	0.775408		1694.31	1341.16	1517.74	13.4771	10.6681	12.0726	-0.337199	0.791576
ENSRNOG00000001353	Ap4m1	Ap4m1	RGD1310233	LOC304344;MGC156474;mu-ARP2;mu4	304344	304344	chr12	17614823	17620988	+	protein_coding	FALSE	1635	34.719		621.415	560.51	590.962	10.947	9.87411	10.4106	-0.148807	0.901996		592.663	602.771	597.717	10.4405	10.6186	10.5296	0.0244061	1.01706
ENSRNOG00000001355	TAF6_RAT	Taf6	RGD1311608	LOC288533;MGC112914;TAF(II)70;TAF(II)80;TAFII-70;TAFII-80;TAFII70;TAFII80;p80	288533	288533	chr12	17621048	17629268	-	protein_coding	FALSE	2133	34.719		1345.95	1762.23	1554.09	18.1748	23.7961	20.9854	0.388794	1.3093		1283.67	1777.01	1530.34	17.3339	23.9957	20.6648	0.469188	1.38433
ENSRNOG00000001357	Mblac1	Mblac1	RGD1306932	LOC304346;RGD1306932	304346	304346	chr12	17636472	17637734	+	protein_coding	FALSE	1262	34.719		157.389	143.72	150.555	3.59209	3.28014	3.43611	-0.131059	0.913161		150.107	163.444	156.775	3.42589	3.73028	3.57809	0.122811	1.08885
ENSRNOG00000001360	Stag3	Stag3	RGD621333	-	114522	114522	chr12	17867194	17896992	+	protein_coding	FALSE	4211	34.719		10.8544	19.8997	15.3771	0.0742427	0.136112	0.105177	0.874475	1.83334		10.3522	26.661	18.5066	0.0708076	0.182358	0.126583	1.3648	2.5754
ENSRNOG00000001367	Gpc2	Gpc2	RGD621363	-	171517	171517	chr12	17858353	17864687	-	protein_coding	FALSE	2611	34.719		94.0715	89.5489	91.8102	1.03773	0.987839	1.01278	-0.071073	0.95193		89.719	53.322	71.5205	0.989716	0.58821	0.788963	-0.75067	0.594327
ENSRNOG00000001368	Rph3a	Rph3a	RGD620073	-	171039	171039	chr12	36705577	36753316	+	protein_coding	FALSE	2377	34.719		5131.42	77.3879	2604.4	62.1787	0.937728	31.5582	-6.05102	0.015082		4894	147.215	2520.61	59.3018	1.78384	30.5428	-5.05495	0.0300821
ENSRNOG00000001369	Oas1a	Oas1a	RGD621760	MGC93097;Oas1;Oas1g	192281	192281	chr12	36805908	36816722	+	protein_coding	FALSE	1596	34.719		166.434	1044.74	605.586	3.0036	18.8541	10.9289	2.65012	6.27719		158.734	437.009	297.871	2.86463	7.8866	5.37562	1.46106	2.75311
ENSRNOG00000001370	Oas1h	Oas1h	RGD1359732	-	494200	494200	chr12	36819919	36829587	-	protein_coding	FALSE	1732	34.719		0.904534	1.10554	1.00504	0.0150421	0.0183848	0.0167135	0.28949	1.22221		0.862683	1.15917	1.01093	0.0143462	0.0192767	0.0168115	0.426171	1.34366
ENSRNOG00000001372	Oas1b	Oas1b	RGD708393	LOC246268;MGC108585	246268	246268	chr12	36858395	36869582	-	protein_coding	FALSE	2372	34.719		216.184	957.399	586.791	2.62507	11.6255	7.12528	2.14687	4.42866		206.181	441.645	323.913	2.50361	5.3628	3.93321	1.09898	2.14204
ENSRNOG00000001374	D3ZRQ4_RAT	Rasal1	RGD1311820	LOC360814	360814	360814	chr12	37048497	37080129	-	protein_coding	FALSE	3058	34.719		359.1	126.032	242.566	3.38229	1.18707	2.28468	-1.51058	0.35097		342.485	88.0973	215.291	3.2258	0.82977	2.02778	-1.95885	0.257233
ENSRNOG00000001375	Gal3st4	Gal3st4	RGD1561105	LOC498166;RGD1561105	498166	498166	chr12	17848555	17857313	-	protein_coding	FALSE	2207	34.719		206.234	137.087	171.66	2.69147	1.78907	2.24027	-0.589175	0.664723		196.692	125.191	160.941	2.56694	1.63382	2.10038	-0.651796	0.636487
ENSRNOG00000001376	LOC100362962	Mettl7a	RGD1308407	LOC315306;MGC124657;MGC125112;RGD1308407	315306	315306	chr7	139062219	139062749	+	protein_coding	FALSE	530	34.719		497.494	285.23	391.362	27.0361	15.5007	21.2684	-0.802541	0.573339		474.476	232.994	353.735	25.7852	12.662	19.2236	-1.02603	0.49106
ENSRNOG00000001377	Ddx54	Ddx54	RGD1562539	LOC360815;RGD1562539	360815	360815	chr12	37103441	37117533	-	protein_coding	FALSE	2770	34.719		1099.01	1800.93	1449.97	11.4276	18.7262	15.0769	0.712547	1.63869		1048.16	2100.42	1574.29	10.8988	21.8404	16.3696	1.00283	2.00393
ENSRNOG00000001378	IQCD_RAT	Iqcd	RGD1560757	LOC498184	498184	498184	chr12	37123443	37134576	-	protein_coding	FALSE	1747	34.719		146.535	478.7	312.617	2.4159	7.89229	5.1541	1.70789	3.26682		139.755	119.395	129.575	2.30413	1.96846	2.13629	-0.227145	0.854324
ENSRNOG00000001379	Cyp3a9	Cyp3a62;Cyp3a9	RGD1595919;RGD708392	CYP3;Cyp3a;Cyp3a_mapped;3AH15;CYPIIIA9;Cyp3a13;MGC93139;P450olf3	170509;171352	170509	chr12	17164377	17204604	+	protein_coding	FALSE	1920	34.719		622.319	3.31662	312.818	9.33566	0.049754	4.69271	-7.55169	0.00532985		593.526	6.95505	300.24	8.90371	0.104335	4.50402	-6.41502	0.0117189
ENSRNOG00000001380	Tpcn1	Tpcn1	RGD708494	LOC246215	246215	-	chr12	37211424	37227711	+	protein_coding	FALSE	3540	34.719		3252.7	10833.2	7042.95	26.4651	88.1427	57.3039	1.73576	3.33055		3102.21	2373.99	2738.1	25.2406	19.3156	22.2781	-0.38597	0.765264
ENSRNOG00000001383	Slc24a6	Slc24a6	RGD1565818	LOC498185;Slc8b1	498185	498185	chr12	37227844	37250698	-	protein_coding	FALSE	2672	34.719		369.954	332.768	351.361	3.9879	3.58705	3.78748	-0.15282	0.89949		352.837	344.275	348.556	3.80339	3.71109	3.75724	-0.0354336	0.975738
ENSRNOG00000001385	Plbd2	Plbd2	RGD708461	LOC246120;P76	246120	246120	chr12	37260665	37279848	+	protein_coding	FALSE	2190	34.719		2488.37	2022.04	2255.2	32.7268	26.5936	29.6602	-0.299382	0.812601		2373.24	2554.82	2464.03	31.2126	33.6008	32.4067	0.106374	1.07652
ENSRNOG00000001387	Mepce	-	RGD	-	-	100910540	chr12	19848927	19853041	-	protein_coding	FALSE	2498	34.719		1146.95	1628.46	1387.71	13.2247	18.7767	16.0007	0.50572	1.41983		1093.88	1311.03	1202.45	12.6128	15.1165	13.8646	0.261249	1.19852
ENSRNOG00000001388	Sds	Sds	RGD67376	MGC108581;RATSDHE1;SDH2;Sdh;Sdhe1;TDH	25044	25044	chr12	37281093	37286068	-	protein_coding	FALSE	1248	34.719		18.9952	0	9.49761	0.438392	0	0.219196	-8.86701	0.00214172		18.1163	0	9.05817	0.418108	0	0.209054	-8.73034	0.00235454
ENSRNOG00000001389	Irs3	Irs3	RGD69317	-	84021	84021	chr12	19709140	19711279	-	protein_coding	FALSE	1969	34.719		9.94987	9.94987	9.94987	0.145547	0.145547	0.145547	1.59933e-05	1.00001		9.48951	9.2734	9.38145	0.138813	0.135652	0.137233	-0.0332217	0.977236
ENSRNOG00000001391	D3ZHV7_RAT	Sdsl	RGD1309192	LOC360816	360816	360816	chr12	37297341	37307847	+	protein_coding	FALSE	1465	34.719		177.289	300.707	238.998	3.48559	5.91206	4.69883	0.762267	1.69615		169.086	267.769	218.428	3.32432	5.26449	4.2944	0.663242	1.58364
ENSRNOG00000001392	Lhx5	Lhx5	RGD71079	-	124451	124451	chr12	37323819	37332257	-	protein_coding	FALSE	1890	34.719		66.031	0	33.0155	1.00628	0	0.50314	-10.6645	0.000616109		62.9759	0	31.4879	0.959721	0	0.479861	-10.5278	0.000677333
ENSRNOG00000001396	Mospd3	Mospd3	RGD1304973	LOC288557;MGC116409	288557	288557	chr12	19663148	19666904	-	protein_coding	FALSE	1003	34.719		767.045	1033.68	900.363	22.0269	29.6837	25.8553	0.430419	1.34762		731.555	1008.48	870.018	21.0077	28.9601	24.9839	0.463155	1.37855
ENSRNOG00000001397	D3ZUN0_RAT	Rbm19	RGD1308928	LOC304512	304512	-	chr12	37619152	37704471	-	protein_coding	FALSE	4109	34.719		638.601	1333.28	985.942	4.47637	9.34586	6.91111	1.06201	2.08783		609.054	1147.58	878.318	4.26926	8.04416	6.15671	0.913964	1.88422
ENSRNOG00000001399	Tbx5	Tbx5	RGD1305702	LOC304514	304514	304514	chr12	37956657	38004255	-	protein_coding	FALSE	1593	34.719		118.494	4.42217	61.4581	2.14246	0.0799562	1.11121	-4.74386	0.0373213		113.011	33.6161	73.3138	2.04333	0.607804	1.32557	-1.74923	0.297461
ENSRNOG00000001402	Lrch4	Lrch4	RGD1306145	LOC360779	360779	360779	chr12	19694433	19705423	+	protein_coding	FALSE	3059	34.719		1623.64	2390.18	2006.91	15.2877	22.5053	18.8965	0.5579	1.47212		1548.52	2578	2063.26	14.5804	24.2738	19.4271	0.735378	1.66483
ENSRNOG00000001404	Agfg2	Agfg2	RGD1306590	Hrbl;LOC304375	304375	304375	chr12	19716014	19752171	-	protein_coding	FALSE	2998	34.719		1123.43	864.534	993.982	10.7931	8.30583	9.54948	-0.377906	0.769554		1071.45	1215.97	1143.71	10.2938	11.6822	10.988	0.182554	1.13489
ENSRNOG00000001407	Tfr2	Tfr2	RGD1310152	LOC288562;Trfr2	288562	288562	chr12	19638501	19655420	+	protein_coding	FALSE	2965	34.719		682.019	56.3826	369.201	6.62528	0.547713	3.5865	-3.59645	0.0826725		650.463	82.3014	366.382	6.31874	0.799494	3.55912	-2.98245	0.12653
ENSRNOG00000001408	Actl6b	Actl6b	RGD1307763	Actl6;BAF53B;LOC288563	288563	288563	chr12	19621721	19638177	+	protein_coding	FALSE	1537	34.719		922.625	685.436	804.03	17.2896	12.8448	15.0672	-0.42871	0.742926		879.937	775.488	827.712	16.4896	14.5323	15.5109	-0.182286	0.881306
ENSRNOG00000001409	Gnb2	Gnb2	RGD69319	-	81667	81667	chr12	19597311	19602329	-	protein_coding	FALSE	1624	34.719		5506.8	6194.35	5850.58	97.6667	109.861	103.764	0.169751	1.12486		5252.01	5580.27	5416.14	93.1478	98.9696	96.0587	0.0874748	1.06251
ENSRNOG00000001410	Gigyf1	Gigyf1	RGD1309933	LOC304378;Perq1	304378	304378	chr12	19586307	19595243	+	protein_coding	FALSE	3939	34.719		2388.87	2034.2	2211.54	17.4679	14.8744	16.1711	-0.231859	0.851537		2278.35	2397.17	2337.76	16.6597	17.5286	17.0941	0.0733578	1.05216
ENSRNOG00000001412	Epo	Epo	RGD2559	-	24335	24335	chr12	19551769	19555208	-	protein_coding	FALSE	1376	34.719		1.80907	0	0.904534	0.0378677	0	0.0189339	-5.47475	0.0224872		1.72537	0	0.862683	0.0361157	0	0.0180578	-5.33807	0.0247218
ENSRNOG00000001414	Serpine1	Serpine1	RGD3249	PAI;PAI-1;PAI1A;Pai1;Pai1aa;Planh;RATPAI1A	24617	24617	chr12	20931995	20942374	-	protein_coding	FALSE	3063	34.719		242.415	182.414	212.415	2.27953	1.71532	1.99742	-0.410249	0.752493		231.199	114.758	172.979	2.17406	1.07912	1.62659	-1.01052	0.496366
ENSRNOG00000001415	Ap1s1	Ap1s1	RGD1305911	LOC360785;MGC188494;Ube2w	360785	360785	chr12	20907854	20918301	-	protein_coding	FALSE	1302	34.719		1771.08	3976.63	2873.86	39.1795	87.9706	63.5751	1.16693	2.24534		1689.13	3688.49	2688.81	37.3668	81.5964	59.4816	1.12676	2.18368
ENSRNOG00000001416	Vgf	LOC100909521;Vgf	RGD6503411;RGD69399	-	100909521;29461	29461	chr12	20903303	20906327	+	protein_coding	FALSE	2638	34.719		1932.99	110.554	1021.77	21.1051	1.20707	11.1561	-4.12796	0.0571953		1843.55	40.5711	942.062	20.1286	0.442971	10.2858	-5.50582	0.0220081
ENSRNOG00000001417	Plod3	Plod3	RGD631339	LH3;MGC93055	288583	288583	chr12	20856526	20867086	+	protein_coding	FALSE	2750	34.719		1531.38	1286.85	1409.11	16.0392	13.4781	14.7586	-0.250972	0.84033		1460.52	1109.33	1284.93	15.2971	11.6188	13.4579	-0.396784	0.759549
ENSRNOG00000001418	LOC100360077	Znhit1	RGD2322870	LOC100360077;LOC360784	100360077	100360077	chr12	20850598	20856635	-	protein_coding	FALSE	677	34.719		764.331	786.04	775.186	32.5181	33.4417	32.9799	0.0404153	1.02841		728.967	690.868	709.918	31.0136	29.3927	30.2031	-0.077434	0.947742
ENSRNOG00000001419	Cldn15	Cldn15	RGD1310678	LOC304388	304388	304388	chr12	20823333	20845172	+	protein_coding	FALSE	1928	34.719		804.131	139.298	471.714	12.013	2.081	7.04701	-2.52923	0.173232		766.925	90.4156	428.67	11.4572	1.35073	6.40397	-3.08441	0.117896
ENSRNOG00000001420	Fis1	Fis1	RGD1306668	LOC288584;Ttc11;rFis1	288584	288584	chr12	20806826	20821766	+	protein_coding	FALSE	1237	34.719		2454.91	1900.43	2177.67	57.1607	44.2501	50.7054	-0.369331	0.774141		2341.32	1852.36	2096.84	54.516	43.1309	48.8235	-0.337946	0.791167
ENSRNOG00000001422	LOC685612	Col26a1	RGD1591401	LOC685612	685612	-	chr12	21036862	21048501	+	protein_coding	FALSE	925	34.719		18.0907	13.2665	15.6786	0.563308	0.413093	0.4882	-0.447441	0.733342		17.2537	9.2734	13.2635	0.537245	0.288755	0.413	-0.895712	0.537482
ENSRNOG00000001424	Cux1	Cux1	RGD620618	CDP;CDP2;Cutl1	116639	116639	chr12	21397059	21540680	+	protein_coding	FALSE	6042	34.719		4008.89	4795.84	4402.37	19.1107	22.8621	20.9864	0.258591	1.19631		3823.41	4696.97	4260.19	18.2265	22.3908	20.3087	0.296883	1.22849
ENSRNOG00000001425	Sh2b2	Sh2b2	RGD69284	Aps	114203	114203	chr12	21544433	21572231	+	protein_coding	FALSE	2812	34.719		312.969	74.0713	193.52	3.20567	0.758695	1.98218	-2.07901	0.236677		298.488	88.0973	193.293	3.05735	0.90236	1.97985	-1.76049	0.295149
ENSRNOG00000001426	Prkrip1	Prkrip1	RGD1595708	LOC498171	498171	498171	chr12	21586182	21604466	+	protein_coding	FALSE	1373	34.719		559.002	781.618	670.31	11.7267	16.3967	14.0617	0.483619	1.39825		533.138	790.557	661.848	11.1841	16.5842	13.8842	0.568369	1.48285
ENSRNOG00000001427	Orai2	Orai2	RGD1310213	LOC304592;RGD1310213	304592	-	chr12	21615678	21633402	+	protein_coding	FALSE	1651	34.719		236.988	27.6385	132.313	4.13439	0.482171	2.30828	-3.10003	0.116627		226.023	61.4362	143.73	3.9431	1.07179	2.50745	-1.87929	0.271818
ENSRNOG00000001428	Alkbh4	Alkbh4	RGD1308608	LOC288587;RGD1308608	288587	288587	chr12	21639399	21645317	-	protein_coding	FALSE	1803	34.719		177.289	226.636	201.962	2.83216	3.62048	3.22632	0.354286	1.27835		169.086	198.219	183.652	2.70112	3.16652	2.93382	0.229346	1.1723
ENSRNOG00000001429	F1MAE0_RAT	-	RGD	-	-	304396	chr12	21645472	21658440	+	protein_coding	FALSE	2097	34.719		542.72	739.607	641.164	7.45436	10.1586	8.8065	0.44656	1.36279		517.61	1227.57	872.588	7.10946	16.8608	11.9851	1.24587	2.37162
ENSRNOG00000001430	Polr2j	Polr2j	RGD1310198	LOC288588	288588	288588	chr12	21658405	21663958	-	protein_coding	FALSE	728	34.719		782.422	755.085	768.753	30.9558	29.8743	30.415	-0.0512972	0.965068		746.221	716.37	731.295	29.5236	28.3425	28.933	-0.0588883	0.960004
ENSRNOG00000001431	D3ZQH9_RAT	Rasa4	RGD1565457	LOC288589;RGD1565457	288589	288589	chr12	21668450	21695511	-	protein_coding	FALSE	2526	34.719		627.747	799.307	713.527	7.15787	9.11408	8.13598	0.348576	1.2733		598.702	987.617	793.159	6.82669	11.2613	9.04399	0.722122	1.64961
ENSRNOG00000001432	Dtx2	Dtx2	RGD1561790	-	304591	304591	chr12	21758489	21798085	-	protein_coding	FALSE	2777	34.719		634.983	759.507	697.245	6.58596	7.87751	7.23173	0.258356	1.19611		605.603	499.604	552.604	6.28124	5.18183	5.73153	-0.277578	0.824975
ENSRNOG00000001434	Zp3	Zp3	RGD620606	Zp-3	114639	114639	chr12	21805745	21812711	-	protein_coding	FALSE	1320	34.719		0.904534	3.31662	2.11058	0.0197371	0.0723694	0.0460533	1.8744	3.66649		0.862683	2.31835	1.59052	0.0188239	0.0505869	0.0347054	1.42614	2.68726
ENSRNOG00000001435	Srcrb4d	Ssc4d	RGD1306970	LOC304401;Srcrb4d	304401	304401	chr12	21823240	21833487	+	protein_coding	FALSE	2078	34.719		173.671	1336.6	755.135	2.40721	18.5263	10.4668	2.94415	7.6962		165.635	1059.49	612.56	2.29583	14.6853	8.49055	2.67729	6.39652
ENSRNOG00000001436	Ywhag	Ywhag	RGD62002	14-3-3G	56010	56010	chr12	21859803	21888049	+	protein_coding	FALSE	1604	34.719		11739	11607.1	11673.1	210.795	208.426	209.611	-0.0162953	0.988769		11195.9	10844.1	11020	201.042	194.725	197.883	-0.0460503	0.968584
ENSRNOG00000001439	LOC685890	RGD1307391;Srrm3	RGD1307391;RGD1587868	;LOC685890;LOC685906;RGD1307391	360791;685890	685890	chr12	21927856	22005681	-	protein_coding	FALSE	2095	34.719		586.138	1143.13	864.634	8.0584	15.7161	11.8872	0.963686	1.95029		559.019	1685.44	1122.23	7.68555	23.1719	15.4287	1.59216	3.01501
ENSRNOG00000001440	Mdh2	Mdh2	RGD619719	Mor1	81829	81829	chr12	22021301	22034257	-	protein_coding	FALSE	1291	34.719		12571.2	9258.91	10915.1	280.468	206.57	243.519	-0.441194	0.736525		11989.6	7285.41	9637.49	267.492	162.54	215.016	-0.718682	0.607652
ENSRNOG00000001441	Tmem120a	Tmem120a	RGD1311474	LOC288591;RGD1311474;Tmpit	288591	288591	chr12	22069813	22078472	+	protein_coding	FALSE	1555	34.719		945.238	639.003	792.121	17.5083	11.836	14.6721	-0.564842	0.676029		901.504	573.791	737.648	16.6982	10.6281	13.6632	-0.651795	0.636488
ENSRNOG00000001442	Por	Por	RGD68335	CPR;P450R	29441	29441	chr12	22078628	22154339	-	protein_coding	FALSE	2438	34.719		3651.6	11718.7	7685.17	43.1403	138.446	90.7931	1.68223	3.20923		3482.65	5852.67	4667.66	41.1442	69.1438	55.144	0.74892	1.68053
ENSRNOG00000001443	Rhbdd2	Rhbdd2	RGD1308231	LOC360793;Rhbdl7	360793	360793	chr12	22198586	22208471	-	protein_coding	FALSE	1126	34.719		849.357	1261.42	1055.39	21.7263	32.2667	26.9965	0.570618	1.48516		810.059	1093.1	951.58	20.721	27.9611	24.3411	0.432337	1.34942
ENSRNOG00000001444	Ccl26	Ccl26	RGD1587817	LOC685958	685958	685958	chr12	22265429	22268793	+	protein_coding	FALSE	511	34.719		0	0	0	0	0	0	NA	NA		0	0	0	0	0	0	NA	NA
ENSRNOG00000001445	D3ZVJ4_RAT	-	RGD	-	-	-	chr12	22279736	22280262	+	protein_coding	FALSE	526	34.719		0.904534	0	0.452267	0.0495304	0	0.0247652	-4.47483	0.0449719		0.862683	0	0.431341	0.0472387	0	0.0236194	-4.33815	0.0494408
ENSRNOG00000001448	Hip1	Hip1	RGD620305	-	192154	192154	chr12	22287860	22422163	+	protein_coding	FALSE	7376	34.719		4172.62	3256.93	3714.77	16.2937	12.718	14.5059	-0.357427	0.780555		3979.56	5395.96	4687.76	15.5398	21.0708	18.3053	0.439282	1.35593
ENSRNOG00000001449	Pom121	Pom121	RGD620680	P145	113975	113975	chr12	22431379	22448734	+	protein_coding	FALSE	5506	34.719		2989.48	5095.44	4042.46	15.6384	26.655	21.1467	0.769322	1.70447		2851.17	3048.63	2949.9	14.9149	15.9478	15.4313	0.0966187	1.06926
ENSRNOG00000001450	Nsun5	Nsun5	RGD1309268	LOC288595;RGD1309268	288595	288595	chr12	22448730	22453696	-	protein_coding	FALSE	1547	34.719		387.141	376.99	382.065	7.20794	7.01895	7.11344	-0.0383224	0.973787		369.228	367.458	368.343	6.87444	6.84149	6.85796	-0.00692368	0.995212
ENSRNOG00000001451	Fkbp6	Fkbp6	RGD1308926	FKBP-36	288597	288597	chr12	22474001	22544784	+	protein_coding	FALSE	1442	34.719		9.94987	4.42217	7.18602	0.19874	0.0883289	0.143534	-1.16989	0.444455		9.48951	1.15917	5.32434	0.189545	0.0231535	0.106349	-3.03316	0.12216
ENSRNOG00000001452	Fzd9	Fzd9	RGD628817	-	266608	266608	chr12	22581509	22583824	+	protein_coding	FALSE	2315	34.719		170.052	14.372	92.2122	2.11575	0.178813	1.14728	-3.5646	0.0845177		162.184	26.661	94.4227	2.01786	0.33171	1.17478	-2.6048	0.16439
ENSRNOG00000001453	Baz1b	Baz1b	RGD1597089	-	368002	368002	chr12	22588079	22644371	-	protein_coding	FALSE	4711	34.719		5202.88	10766.9	7984.87	31.81	65.8278	48.8189	1.04923	2.06942		4962.15	7346.85	6154.5	30.3382	44.918	37.6281	0.566171	1.48059
ENSRNOG00000001454	Eif4h	Eif4h	RGD1359222	MGC94887;Wbscr1;eIF-4H	288599	288599	chr12	23148331	23164974	+	protein_coding	FALSE	2406	34.719		9228.96	7692.36	8460.66	110.482	92.0867	101.284	-0.262728	0.833511		8801.95	7203.11	8002.53	105.37	86.2298	95.7998	-0.289191	0.818361
ENSRNOG00000001455	Kif13a	Kif13a	RGD1307825	LOC308173	308173	308173	chr17	23819083	24007957	+	protein_coding	FALSE	6742	34.719		3686.88	6346.91	5016.9	15.7508	27.1148	21.4328	0.783667	1.7215		3516.3	5137.46	4326.88	15.0221	21.9479	18.485	0.54701	1.46105
ENSRNOG00000001456	Nup153	Nup153	RGD3216	NUCZINK	25281	25281	chr17	24032181	24084210	+	protein_coding	FALSE	5705	34.719		3318.74	4851.12	4084.93	16.7552	24.4917	20.6235	0.547695	1.46175		3165.18	4054.79	3609.99	15.98	20.4713	18.2256	0.357349	1.28107
ENSRNOG00000001457	Rfc2	Rfc2	RGD621198	MGC95315	116468	116468	chr12	23185551	23198655	-	protein_coding	FALSE	1526	34.719		427.845	431.161	429.503	8.0754	8.13801	8.10671	0.0111506	1.00776		408.049	390.642	399.345	7.70177	7.37322	7.53749	-0.0628871	0.957346
ENSRNOG00000001460	Vps37c	-	RGD	-	-	100910929	chr1	213185209	213210283	+	protein_coding	FALSE	2647	34.719		1127.95	762.824	945.389	12.2736	8.30048	10.287	-0.564274	0.676296		1075.77	867.062	971.414	11.7057	9.43472	10.5702	-0.311145	0.806002
ENSRNOG00000001465	Ids	-	RGD	-	-	-	chrX	156641145	156657836	+	protein_coding	FALSE	1822	34.719		3402.86	2187.87	2795.36	53.7933	34.5864	44.1898	-0.637207	0.642957		3245.41	2010.01	2627.71	51.3044	31.7748	41.5396	-0.691187	0.619344
ENSRNOG00000001466	LOC100364896	Cyp2c24	RGD1563697	LOC499353;RGD1563697	499353	100361492	chr1	244517580	245149649	-	protein_coding	FALSE	2320	34.719		1774.7	0	887.348	22.0328	0	11.0164	-15.4126	2.29266e-05		1692.58	0	846.292	21.0133	0	10.5067	-15.2759	2.52049e-05
ENSRNOG00000001469	Eln	Eln	RGD67394	RATTREL11;TREL11;Trela26	25043	25043	chr12	23033656	23076086	+	protein_coding	FALSE	2803	34.719		5627.11	751.768	3189.44	57.8222	7.72491	32.7736	-2.904	0.133601		5366.75	296.749	2831.75	55.1469	3.04929	29.0981	-4.17668	0.0552959
ENSRNOG00000001470	Limk1	Limk1	RGD62055	LIMK-1	65172	65172	chr12	23091783	23125718	+	protein_coding	FALSE	3317	34.719		2972.3	657.797	1815.05	25.8095	5.71188	15.7607	-2.17584	0.221313		2834.78	1005	1919.89	24.6154	8.7268	16.6711	-1.49601	0.354531
ENSRNOG00000001474	Wbscr28	Wbscr28	RGD1561903	LOC288604;RGD1561903	288604	288604	chr12	22858646	22863206	+	protein_coding	FALSE	850	34.719		47.9403	0	23.9702	1.62448	0	0.812241	-10.2026	0.0008486		45.7222	0	22.8611	1.54932	0	0.77466	-10.0659	0.000932926
ENSRNOG00000001475	Wbscr27	-	RGD	-	-	-	chr12	22821036	22831092	-	protein_coding	FALSE	2242	34.719		181.811	192.364	187.088	2.33571	2.47128	2.40349	0.0814078	1.05805		173.399	173.876	173.638	2.22764	2.23376	2.2307	0.00397093	1.00276
ENSRNOG00000001476	Cldn4	Cldn4	RGD1307932	LOC304407	304407	304407	chr12	22816133	22817929	+	protein_coding	FALSE	1796	34.719		265.028	0	132.514	4.25029	0	2.12515	-12.6694	0.000153508		252.766	0	126.383	4.05364	0	2.02682	-12.5327	0.000168763
ENSRNOG00000001477	-	-	RGD	-	-	-	chr12	22799637	22800097	-	pseudogene	FALSE	456	34.719		4.52267	2.21108	3.36688	0.285669	0.13966	0.212665	-1.03237	0.488905		4.31341	3.47752	3.89547	0.272451	0.219653	0.246052	-0.310747	0.806224
ENSRNOG00000001478	F1M710_RAT	Gtf2ird1	RGD620856	Gtf3	246770	246770	chr12	23319372	23426094	+	protein_coding	FALSE	3683	34.719		1965.55	4827.9	3396.73	15.3715	37.7563	26.5639	1.29647	2.45627		1874.61	3960.9	2917.75	14.6603	30.976	22.8181	1.07925	2.11293
ENSRNOG00000001479	Gtf2i	Gtf2i	RGD727961	GTFII-I;Gtf2ird1;MGC94055;TFII-I	353256	353256	chr12	23470016	23545620	+	protein_coding	FALSE	4243	34.719		10140.7	15561.6	12851.2	68.8381	105.637	87.2373	0.617843	1.53458		9671.54	12863.4	11267.4	65.6531	87.3201	76.4866	0.411462	1.33003
ENSRNOG00000001480	F1M707_RAT	Ncf1	RGD61307	Ncf-1;p47phox	114553	114553	chr12	23578096	23587291	+	protein_coding	FALSE	2799	34.719		756.19	415.684	585.937	7.78146	4.27753	6.02949	-0.86325	0.549713		721.203	583.065	652.134	7.42143	5.99994	6.71068	-0.306739	0.808467
ENSRNOG00000001482	Gtf2ird2	Gtf2ird2	RGD1307435	LOC288606;RGD1307435;RGD1566086	288606	288606	chr12	23650479	23681954	-	protein_coding	FALSE	2814	34.719		626.842	1034.79	830.815	6.41604	10.5916	8.50379	0.723169	1.6508		597.839	1166.13	881.984	6.11918	11.9359	9.02754	0.963907	1.95058
ENSRNOG00000001483	Wbscr16	Wbscr16	RGD1307558	LOC360796	360796	360796	chr12	23697691	23727908	+	protein_coding	FALSE	2262	34.719		545.434	423.422	484.428	6.94516	5.39156	6.16836	-0.365296	0.77631		520.198	488.012	504.105	6.62382	6.214	6.41891	-0.092133	0.938135
ENSRNOG00000001484	Gatsl2	Gatsl2	RGD1304672	Gats;LOC304410	304410	304410	chr12	23737178	23773813	-	protein_coding	FALSE	990	34.719		536.389	853.478	694.933	15.6055	24.8308	20.2181	0.670085	1.59117		511.571	511.196	511.383	14.8834	14.8725	14.878	-0.00104894	0.999273
ENSRNOG00000001487	Fam120b	Fam120b	RGD1310304	LOC308218;RGD1310304	308218	308218	chr1	54267140	54311423	+	protein_coding	FALSE	3119	34.719		2709.98	2634.51	2672.24	25.0256	24.3286	24.6771	-0.0407398	0.972156		2584.6	2567.57	2576.08	23.8677	23.7105	23.7891	-0.00952466	0.99342
ENSRNOG00000001488	Psmb1	Psmb1	RGD621092	-	94198	94198	chr1	54369774	54388816	-	protein_coding	FALSE	799	34.719		3370.29	3735.63	3552.96	121.494	134.663	128.079	0.148487	1.10841		3214.36	3323.35	3268.85	115.872	119.802	117.837	0.0481207	1.03392
ENSRNOG00000001489	Tbp	Tbp	RGD67398	MGC93994;TFIID	117526	117526	chr1	54390755	54407562	+	protein_coding	FALSE	1867	34.719		556.288	769.457	662.873	8.582	11.8706	10.2263	0.468017	1.38321		530.55	570.314	550.432	8.18493	8.79837	8.49165	0.104276	1.07495
ENSRNOG00000001490	Pdcd2	Pdcd2	RGD61887	-	58934	58934	chr1	54412080	54417571	-	protein_coding	FALSE	1134	34.719		389.854	532.871	461.363	9.90198	13.5345	11.7182	0.450861	1.36686		371.816	520.469	446.143	9.44383	13.2195	11.3317	0.485231	1.39981
ENSRNOG00000001492	NAC2_RAT	Slc8a2	RGD620194	Ncx2	140447	140447	chr1	76473937	76498388	+	protein_coding	FALSE	2909	34.719		2063.24	336.085	1199.66	20.4286	3.32765	11.8781	-2.61799	0.162895		1967.78	449.76	1208.77	19.4834	4.45317	11.9683	-2.12932	0.228566
ENSRNOG00000001493	B2RYG4_RAT	Kptn	RGD1310341	LOC308107	308107	-	chr1	76460131	76467761	+	protein_coding	FALSE	1578	34.719		840.312	1081.22	960.766	15.3379	19.7351	17.5365	0.363673	1.2867		801.432	1317.98	1059.71	14.6283	24.0566	19.3425	0.717686	1.64454
ENSRNOG00000001494	Napa	Napa	RGD620855	alpha-SNAP	140673	140673	chr1	76438560	76457231	+	protein_coding	FALSE	1565	34.719		4672.82	7806.23	6239.53	85.9999	143.668	114.834	0.740344	1.67057		4456.62	5224.4	4840.51	82.0208	96.1512	89.086	0.229326	1.17229
ENSRNOG00000001499	Mia	Mia	RGD620883	CD-RAP;Cdrap;LOC100364484;Mia1	81510	81510	chr1	82255153	82257125	-	protein_coding	FALSE	701	34.719		73.2673	13.2665	43.2669	3.0104	0.545094	1.77775	-2.46535	0.181074		69.8773	22.0243	45.9508	2.87112	0.904935	1.88803	-1.66571	0.31519
ENSRNOG00000001500	Rab4b	Rab4b	RGD620931	-	50866	50866	chr1	82242919	82254443	-	protein_coding	FALSE	1168	34.719		1218.41	1386.35	1302.38	30.0457	34.1871	32.1164	0.186305	1.13785		1162.03	1350.44	1256.24	28.6556	33.3016	30.9786	0.216785	1.16214
ENSRNOG00000001501	Snrpa	Snrpa	RGD1307416	LOC292729;MGC105915	292729	292729	chr1	82265660	82274283	-	protein_coding	FALSE	1145	34.719		512.871	441.111	476.991	12.9014	11.0962	11.9988	-0.217443	0.860089		489.141	630.591	559.866	12.3044	15.8626	14.0835	0.366462	1.28919
ENSRNOG00000001503	Capns1	-	RGD	-	-	-	chr1	85519567	85525920	+	protein_coding	FALSE	783	34.719		4093.92	3036.92	3565.42	150.595	111.713	131.154	-0.430859	0.74182		3904.5	2908.37	3406.44	143.627	106.984	125.306	-0.424916	0.744882
ENSRNOG00000001506	Tmem35	Tmem35	RGD1303093	RSEP4	308134	308134	chrX	121773571	121784478	+	protein_coding	FALSE	1944	34.719		1552.18	6555.86	4054.02	22.9974	97.1329	60.0651	2.0785	4.22368		1480.36	4579.9	3030.13	21.9334	67.8566	44.895	1.62937	3.09379
ENSRNOG00000001510	-	-	RGD	-	-	-	chr3	55384191	55384649	+	pseudogene	FALSE	456	34.719		0	2.21108	1.10554	0	0.13966	0.0698302	6.05354	66.4198		0	1.15917	0.579587	0	0.0732178	0.0366089	5.19028	36.5114
ENSRNOG00000001511	D4A0Q2_RAT	-	RGD	-	-	-	chr3	66685189	66686489	-	protein_coding	FALSE	1236	34.719		0	0	0	0	0	0	NA	NA		0	0	0	0	0	0	NA	NA
ENSRNOG00000001512	F1M9V3_RAT	-	RGD	-	-	-	chr10	44889370	44890444	-	protein_coding	FALSE	1074	34.719		0	0	0	0	0	0	NA	NA		0	0	0	0	0	0	NA	NA
ENSRNOG00000001514	Cdca7	Cdca7	RGD1309363	LOC311742;MGC112656	311742	311742	chr3	54948492	54959126	+	protein_coding	FALSE	2330	34.719		204.425	44.2217	124.323	2.52703	0.546653	1.53684	-2.20872	0.216326		194.966	62.5954	128.781	2.41011	0.773783	1.59195	-1.63908	0.321061
ENSRNOG00000001515	Zak	Zak	RGD1561394	LOC311743;MLTK;RGD1561394	311743	-	chr3	54755050	54914353	+	protein_coding	FALSE	2913	34.719		1080.01	639.003	859.508	10.6788	6.31823	8.4985	-0.757141	0.591668		1030.04	614.362	822.203	10.1847	6.07459	8.12964	-0.745531	0.596448
ENSRNOG00000001516	Rapgef4	Rapgef4	RGD621886	CAMP-GEFII;CAMPS;Cgef2;Epac2;epac 2	252857	-	chr3	54632328	54717140	+	protein_coding	FALSE	3589	34.719		3893.11	86.2322	1989.67	31.2433	0.692037	15.9677	-5.49648	0.022151		3712.99	70.7096	1891.85	29.7977	0.567464	15.1826	-5.71445	0.0190449
ENSRNOG00000001517	Pdk1	Pdk1	RGD69427	MGC108625	116551	116551	chr3	54292075	54319240	+	protein_coding	FALSE	1579	34.719		1020.31	423.422	721.868	18.6116	7.72368	13.1677	-1.26883	0.414997		973.106	406.87	689.988	17.7505	7.42175	12.5861	-1.25801	0.418119
ENSRNOG00000001518	Itga6	Itga6	RGD621633	-	114517	114517	chr3	54203295	54272575	+	protein_coding	FALSE	3433	34.719		1978.22	797.095	1387.66	16.5971	6.68759	11.6424	-1.31136	0.402942		1886.69	1345.8	1616.24	15.8292	11.2912	13.5602	-0.487378	0.71332
ENSRNOG00000001519	Dlx2	Dlx2	RGD1304853	DLX-5;Dlx5;LOC296499	296499	296499	chr3	53852163	53854092	-	protein_coding	FALSE	1044	34.719		10.8544	0	5.4272	0.29946	0	0.14973	-8.05962	0.00374811		10.3522	0	5.1761	0.285604	0	0.142802	-7.92296	0.00412052
ENSRNOG00000001520	Dlx1	Dlx1	RGD1309593	LOC296500;MGC189409	296500	296500	chr3	53837051	53841642	+	protein_coding	FALSE	2757	34.719		96.7851	5.52771	51.1564	1.01112	0.0577486	0.534437	-4.12998	0.0571153		92.3071	5.79587	49.0515	0.964342	0.0605501	0.512446	-3.9933	0.0627911
ENSRNOG00000001522	Map1d	Metap1d	RGD1307413	LOC311748;Map1d;Metapl1	311748	311748	chr3	53758751	53832843	+	protein_coding	FALSE	1468	34.719		204.425	196.786	200.606	4.01088	3.86102	3.93595	-0.0549291	0.962642		194.966	277.043	236.005	3.82531	5.43567	4.63049	0.506891	1.42098
ENSRNOG00000001524	Hat1	Hat1	RGD1305716	LOC296501;MGC105743	296501	296501	chr3	53696663	53744328	+	protein_coding	FALSE	1499	34.719		957.902	2289.58	1623.74	18.4057	43.9933	31.1995	1.25714	2.39022		913.581	1892.93	1403.26	17.5541	36.3719	26.963	1.05103	2.072
ENSRNOG00000001525	Igsf11	Igsf11	RGD1308758	LOC303926;MGC94879	303926	303926	chr11	63501596	63640441	-	protein_coding	FALSE	3632	34.719		2753.4	5060.06	3906.73	21.8352	40.1276	30.9814	0.877952	1.83776		2626.01	4248.37	3437.19	20.8249	33.6907	27.2578	0.694051	1.61782
ENSRNOG00000001527	Cd80	Cd80	RGD2314	B7-1;LOC100360171	25408	25408	chr11	64045340	64070083	-	protein_coding	FALSE	1022	34.719		4.52267	16.5831	10.5529	0.127461	0.467356	0.297409	1.87446	3.66665		4.31341	17.3876	10.8505	0.121563	0.490029	0.305796	2.01115	4.03103
ENSRNOG00000001528	Gap43	Gap43	RGD62071	Basp2;MGC156666	29423	29423	chr11	59989084	60083969	+	protein_coding	FALSE	1481	34.719		4449.4	415.684	2432.54	86.5325	8.08427	47.3084	-3.42001	0.0934273		4243.54	1861.63	3052.59	82.5288	36.2053	59.3671	-1.18868	0.438704
ENSRNOG00000001531	Chac2	Chac2	RGD1309120	LOC360994;RGD1309120	360994	-	chr14	112115500	112122667	-	protein_coding	FALSE	752	34.719		272.265	454.378	363.321	10.4281	17.4033	13.9157	0.73889	1.66889		259.668	261.973	260.82	9.94564	10.034	9.9898	0.0127633	1.00889
ENSRNOG00000001544	Cyyr1	Cyyr1	RGD1359578	LOC304138	304138	-	chr11	25041700	25157303	-	protein_coding	FALSE	784	34.719		307.542	156.987	232.264	11.2985	5.7674	8.53295	-0.970123	0.510462		293.312	163.444	228.378	10.7757	6.00461	8.39017	-0.843632	0.557239
ENSRNOG00000001547	Agps	Agps	RGD620364	Adap-s;Adps;Ads;LOC100360503	84114	-	chr3	58528668	58547726	+	protein_coding	FALSE	309	34.719		18.0907	13.2665	15.6786	1.68628	1.2366	1.46144	-0.447441	0.733342		17.2537	5.79587	11.5248	1.60826	0.540248	1.07425	-1.57377	0.335928
ENSRNOG00000001548	Nfe2l2	Nfe2l2	RGD620360	nrf2	83619	83619	chr3	58366692	58394118	-	protein_coding	FALSE	2328	34.719		2627.67	4806.89	3717.28	32.5103	59.4723	45.9913	0.871332	1.82935		2506.09	2864.32	2685.21	31.0061	35.4382	33.2221	0.192763	1.14295
ENSRNOG00000001549	Gabpa	Gabpa	RGD1310802	Nrf-2alpha;Nrf2a	363735	363735	chr11	24323962	24352754	+	protein_coding	FALSE	4828	34.719		1581.13	1699.22	1640.17	9.43261	10.1371	9.78486	0.10393	1.0747		1507.97	2230.25	1869.11	8.99618	13.3051	11.1507	0.564609	1.47899
ENSRNOG00000001551	Atp5j	Atp5j	RGD621376	-	94271	94271	chr11	24316745	24323800	-	protein_coding	FALSE	573	34.719		4557.95	4470.81	4514.38	229.112	224.732	226.922	-0.0278349	0.980891		4347.06	3530.85	3938.95	218.511	177.483	197.997	-0.300014	0.812245
ENSRNOG00000001554	RGD1563888	RGD1563888	RGD1563888	LOC360692	360692	-	chr11	17446313	17476402	-	protein_coding	FALSE	2750	34.719		1594.69	271.963	933.328	16.7023	2.84846	9.7754	-2.55177	0.170546		1520.91	223.721	872.315	15.9296	2.34318	9.13637	-2.76513	0.1471
ENSRNOG00000001555	Btg3	Btg3	RGD2226	LOC360251	54230	54230	chr11	17241630	17257841	-	protein_coding	FALSE	1322	34.719		492.067	367.04	429.553	10.7207	7.99677	9.35876	-0.422905	0.745921		469.3	304.863	387.081	10.2247	6.64211	8.43341	-0.622337	0.649618
ENSRNOG00000001556	LOC100360986	Hnrnpa3-ps1	RGD2321074	LOC100360986	100360986	-	chr3	58352020	58356801	+	protein_coding	FALSE	1199	34.719		4953.23	7080.99	6017.11	118.988	170.101	144.545	0.515595	1.42958		4724.05	5999.89	5361.97	113.482	144.131	128.807	0.344922	1.27008
ENSRNOG00000001557	Cxadr	Cxadr	RGD619794	CAR;Car1;MGC109536;rCAR	89843	89843	chr11	17193504	17241547	+	protein_coding	FALSE	1614	34.719		730.863	745.135	737.999	13.0426	13.2973	13.17	0.0279104	1.01953		697.048	659.57	678.309	12.4392	11.7704	12.1048	-0.0797217	0.94624
ENSRNOG00000001559	Mtx2	Mtx2	RGD1306473	LOC288150;MGC106000	288150	288150	chr3	57460899	57523378	+	protein_coding	FALSE	1212	34.719		1017.6	1157.5	1087.55	24.1829	27.5076	25.8452	0.185854	1.13749		970.518	929.658	950.088	23.064	22.0929	22.5784	-0.0620456	0.957905
ENSRNOG00000001560	-	-	RGD	-	-	-	chr11	16590409	16591471	+	pseudogene	FALSE	1056	34.719		2.7136	6.63325	4.67343	0.0740142	0.180924	0.127469	1.2895	2.44443		2.58805	1.15917	1.87361	0.0705897	0.0316168	0.0511032	-1.15871	0.447913
ENSRNOG00000001566	LOC100363793	LOC100363384	RGD2323160	-	100363384	-	chr11	28744018	28744222	-	protein_coding	FALSE	204	34.719		0	0	0	0	0	0	NA	NA		0	0	0	0	0	0	NA	NA
ENSRNOG00000001567	-	-	RGD	-	-	-	chr11	28649304	28649520	-	pseudogene	FALSE	168	34.719		0	0	0	0	0	0	NA	NA		0	0	0	0	0	0	NA	NA
ENSRNOG00000001570	LOC100364664	LOC100363136	RGD2324754	-	100363136	100363136	chr11	28546254	28546782	-	protein_coding	FALSE	528	34.719		0	0	0	0	0	0	NA	NA		0	0	0	0	0	0	NA	NA
ENSRNOG00000001571	Cldn8	Cldn8	RGD1308575	LOC304124;MGC124857	304124	-	chr11	28421181	28421859	-	protein_coding	FALSE	678	34.719		67.8401	0	33.92	2.88197	0	1.44098	-10.7035	0.00059968		64.7012	0	32.3506	2.74863	0	1.37431	-10.5668	0.000659271
ENSRNOG00000001572	Hoxd1	Hoxd1	RGD1309179	LOC288151	288151	288151	chr3	57377838	57379978	+	protein_coding	FALSE	1830	34.719		35.2768	0	17.6384	0.555228	0	0.277614	-9.76011	0.00115323		33.6446	0	16.8223	0.529538	0	0.264769	-9.62343	0.00126782
ENSRNOG00000001573	Usp25	Usp25	RGD1309003	LOC304150	304150	304150	chr11	15799828	15907792	+	protein_coding	FALSE	4531	34.719		2595.11	2369.18	2482.14	16.4966	15.0604	15.7785	-0.131397	0.912947		2475.04	2289.37	2382.2	15.7333	14.5531	15.1432	-0.112489	0.924991
ENSRNOG00000001574	-	-	RGD	-	-	-	chr11	27948256	27949549	+	retrotransposed	FALSE	1293	34.719		22.6134	16.5831	19.5982	0.503732	0.369403	0.436567	-0.447442	0.733342		21.5671	13.9101	17.7386	0.480425	0.309859	0.395142	-0.632682	0.644976
ENSRNOG00000001575	Grik1	Grik1	RGD2732	GluK1;GluR-5;GluR5	29559	29559	chr11	27703874	28106265	-	protein_coding	FALSE	3373	34.719		766.14	3.31662	384.728	6.54221	0.0283213	3.28527	-7.85164	0.00432934		730.692	0	365.346	6.23952	0	3.11976	-14.0641	5.83824e-05
ENSRNOG00000001577	Hoxd3	Hoxd3	RGD1588601	Hox4r6;Hoxd3_mapped	288152	-	chr3	57358584	57361651	+	protein_coding	FALSE	1299	34.719		32.5632	0	16.2816	0.722023	0	0.361012	-9.64463	0.00124933		31.0566	0	15.5283	0.688616	0	0.344308	-9.50796	0.00137347
ENSRNOG00000001578	Hoxd4	Hoxd4	RGD1309690	LOC288153	288153	288153	chr3	57326879	57343942	+	protein_coding	FALSE	2706	34.719		43.4176	0	21.7088	0.462137	0	0.231069	-10.0597	0.000936996		41.4088	0	20.7044	0.440755	0	0.220378	-9.92299	0.00103011
ENSRNOG00000001580	D4ACE0_RAT	Hoxd9	RGD1582908	LOC366083;LOC688999;MGC189507	688999	-	chr3	57312191	57314509	+	protein_coding	FALSE	1807	34.719		108.544	0	54.272	1.73014	0	0.865069	-11.3816	0.000374804		103.522	0	51.761	1.65009	0	0.825044	-11.2449	0.000412049
ENSRNOG00000001581	Hoxd10	Hoxd10	RGD1306511	LOC303991	303991	303991	chr3	57306063	57309273	+	protein_coding	FALSE	1848	34.719		47.9403	0	23.9702	0.747191	0	0.373595	-10.2026	0.0008486		45.7222	0	22.8611	0.71262	0	0.35631	-10.0659	0.000932926
ENSRNOG00000001582	Bach1	Bach1;LOC100911490	RGD1306693;RGD6492873	LOC304127;	304127;100911490	-	chr11	27467206	27500173	+	protein_coding	FALSE	3232	34.719		714.582	1216.1	965.339	6.36815	10.8375	8.60283	0.767095	1.70184		681.52	623.636	652.578	6.07351	5.55767	5.81559	-0.128041	0.915073
ENSRNOG00000001584	LOC304131	Map3k7cl	RGD1359474	LOC304131	304131	304131	chr11	27316514	27360820	+	protein_coding	FALSE	1648	34.719		132.062	132.665	132.363	2.30809	2.31863	2.31336	0.00658227	1.00457		125.952	77.6647	101.808	2.2013	1.35737	1.77934	-0.697528	0.616628
ENSRNOG00000001585	Nrip1	Nrip1	RGD1311850	LOC304157;RIP140	304157	304157	chr11	15070157	15073646	-	protein_coding	FALSE	3489	34.719		1026.65	1168.56	1097.6	8.47525	9.64677	9.06101	0.1868	1.13824		979.145	1171.93	1075.54	8.08312	9.67457	8.87884	0.259295	1.19689
ENSRNOG00000001587	Hoxd12	Hoxd12	RGD1309797	LOC366082	366082	366082	chr3	57290418	57291383	+	protein_coding	FALSE	837	34.719		0	0	0	0	0	0	NA	NA		0	0	0	0	0	0	NA	NA
ENSRNOG00000001588	Hoxd13	Hoxd13	RGD1308417	LOC288154	288154	288154	chr3	57283680	57286998	+	protein_coding	FALSE	2484	34.719		0	0	0	0	0	0	NA	NA		0	0	0	0	0	0	NA	NA
ENSRNOG00000001589	D4ACC8_RAT	Evx2	RGD1305594	LOC288155	288155	288155	chr3	57271603	57274916	-	protein_coding	FALSE	1062	34.719		1.80907	0	0.904534	0.049064	0	0.024532	-5.47475	0.0224872		1.72537	0	0.862683	0.0467939	0	0.023397	-5.33807	0.0247218
ENSRNOG00000001591	D4ACC7_RAT	-	RGD	-	-	-	chr8	88843583	88844077	+	protein_coding	FALSE	399	34.719		0	1.10554	0.552771	0	0.0798059	0.0399029	5.0536	33.2112		0	1.15917	0.579587	0	0.0836775	0.0418387	5.19028	36.5114
ENSRNOG00000001592	Cct8	Cct8	RGD1305452	LOC288305	288305	288305	chr11	27233710	27245369	-	protein_coding	FALSE	2470	34.719		5701.28	10229.6	7965.43	66.4826	119.287	92.8849	0.843402	1.79428		5437.49	6101.89	5769.69	63.4066	71.1542	67.2804	0.166328	1.1222
ENSRNOG00000001593	Lnp	Lnp	RGD1312042	LOC362151	362151	362151	chr3	57137229	57198818	-	protein_coding	FALSE	1511	34.719		958.806	1103.33	1031.07	18.2768	21.0317	19.6542	0.202565	1.15074		914.444	897.201	905.822	17.4311	17.1024	17.2668	-0.0274537	0.98115
ENSRNOG00000001595	F1LVS8_RAT	-	RGD	-	-	-	chr3	57072189	57073530	+	protein_coding	FALSE	1320	34.719		0	0	0	0	0	0	NA	NA		0	2.31835	1.15917	0	0.0505869	0.0252934	6.19022	73.0199
ENSRNOG00000001596	AT5G3_RAT	Atp5g3	RGD620052	-	114630	114630	chr3	56511749	56514124	-	protein_coding	FALSE	624	34.719		8639.2	7607.23	8123.22	398.77	351.136	374.953	-0.183513	0.880556		8239.48	4876.65	6558.07	380.319	225.097	302.708	-0.756649	0.591869
ENSRNOG00000001597	Atf2	Atf2	RGD621862	RATF2	81647	81647	chr3	56427232	56496473	-	protein_coding	FALSE	1704	34.719		1546.75	1694.8	1620.77	26.1447	28.6471	27.3959	0.131879	1.09572		1475.19	1371.3	1423.25	24.9351	23.1791	24.0571	-0.10534	0.929586
ENSRNOG00000001598	Usp16	Usp16	RGD1307192	LOC288306	288306	288306	chr11	27204765	27233879	+	protein_coding	FALSE	2888	34.719		1929.37	5106.5	3517.93	19.2421	50.9282	35.0851	1.40421	2.64674		1840.1	1777.01	1808.56	18.3518	17.7226	18.0372	-0.0503203	0.965722
ENSRNOG00000001599	Rwdd2b	Rwdd2b	RGD1305062	LOC304132;RGD1305062	304132	304132	chr11	27189246	27197900	-	protein_coding	FALSE	2145	34.719		509.253	658.903	584.078	6.83815	8.84763	7.84289	0.371693	1.29387		485.691	588.861	537.276	6.52176	7.90711	7.21444	0.277898	1.21243
ENSRNOG00000001601	D4ACA9_RAT	-	RGD	-	-	-	chr11	46382794	46383091	+	protein_coding	FALSE	297	34.719		0	0	0	0	0	0	NA	NA		0	0	0	0	0	0	NA	NA
ENSRNOG00000001602	Rnf160	Ltn1	RGD1311238	LOC288308;Rnf160;Zfp294;Znf294	288308	288308	chr11	27126257	27184111	-	protein_coding	FALSE	6669	34.719		2525.46	4656.54	3591	10.9072	20.1111	15.5091	0.882724	1.84385		2408.61	4256.49	3332.55	10.4025	18.3833	14.3929	0.821473	1.76721
ENSRNOG00000001603	D4ACA2_RAT	N6amt1	RGD1311843	Hemk2;LOC288309;RGD1311843	288309	288309	chr11	27107112	27119291	+	protein_coding	FALSE	652	34.719		200.807	201.209	201.008	8.87081	8.88857	8.87969	0.00289502	1.00201		191.516	215.606	203.561	8.46037	9.5246	8.99249	0.170946	1.1258
ENSRNOG00000001606	Adamts5	Adamts5	RGD735196	-	304135	304135	chr11	25503379	25548851	-	protein_coding	FALSE	2784	34.719		428.749	145.931	287.34	4.43575	1.50978	2.97276	-1.55482	0.34037		408.912	147.215	278.063	4.23051	1.52306	2.87679	-1.47385	0.360021
ENSRNOG00000001607	Adamts1	Adamts1	RGD621241	-	79252	79252	chr11	25434264	25443144	-	protein_coding	FALSE	4368	34.719		982.324	2672.09	1827.21	6.47746	17.6198	12.0486	1.44371	2.72019		936.874	2784.34	1860.61	6.17776	18.36	12.2689	1.57142	2.97196
ENSRNOG00000001608	Fam55c	Nxpe3	RGD1584648	Fam55c;LOC681096	681096	681096	chr11	45714386	45770951	+	protein_coding	FALSE	3137	34.719		689.255	133.771	411.513	6.32846	1.22823	3.77834	-2.36525	0.194083		657.364	178.513	417.939	6.03566	1.63903	3.83734	-1.88065	0.271562
ENSRNOG00000001609	Cep97	Cep97	RGD1307400	LOC304007;Lrriq2;RGD1307400	304007	304007	chr11	45658902	45687089	+	protein_coding	FALSE	2847	34.719		614.179	603.626	608.902	6.21355	6.10679	6.16017	-0.0249936	0.982825		585.762	675.799	630.78	5.92606	6.83695	6.38151	0.206289	1.15372
ENSRNOG00000001611	Rpl24	Rpl24	RGD621191	L30	64307	64307	chr11	45628842	45634182	-	protein_coding	FALSE	531	34.719		5387.4	4642.17	5014.79	292.225	251.802	272.014	-0.214778	0.861679		5138.14	4291.26	4714.7	278.705	232.768	255.736	-0.259831	0.835186
ENSRNOG00000001613	Zbtb11	Zbtb11	RGD1308275	LOC304010	304010	304010	chr11	45591190	45625950	-	protein_coding	FALSE	4883	34.719		1780.12	3378.54	2579.33	10.5002	19.9285	15.2143	0.924432	1.89794		1697.76	1904.52	1801.14	10.0143	11.2339	10.6241	0.165808	1.12179
ENSRNOG00000001616	Senp7	Senp7	RGD1305510	LOC288167	288167	288167	chr11	45390457	45539624	-	protein_coding	FALSE	4982	34.719		1553.99	2069.57	1811.78	8.98415	11.9649	10.4745	0.413368	1.33179		1482.09	2756.52	2119.3	8.56847	15.9364	12.2524	0.895224	1.8599
ENSRNOG00000001618	Ripk4	Ripk4	RGD1311691	LOC304053	304053	304053	chr11	37767795	37790029	-	protein_coding	FALSE	3586	34.719		349.15	4.42217	176.786	2.80437	0.0355187	1.41994	-6.30287	0.0126662		332.996	22.0243	177.51	2.67461	0.176899	1.42576	-3.91829	0.0661419
ENSRNOG00000001620	D3ZUH8_RAT	Prdm15	RGD1310055	LOC304054	304054	304054	chr11	37809829	37867635	-	protein_coding	FALSE	6292	34.719		715.486	438.9	577.193	3.27526	2.00914	2.6422	-0.705019	0.613434		682.382	571.473	626.928	3.12372	2.61601	2.86986	-0.255885	0.837473
ENSRNOG00000001621	C2cd2	C2cd2	RGD735112	MGC72630;RGD735112	304055	304055	chr11	37873369	37935054	-	protein_coding	FALSE	3754	34.719		1120.72	470.961	795.839	8.59874	3.61346	6.1061	-1.25073	0.420236		1068.86	491.49	780.177	8.20089	3.77097	5.98593	-1.12083	0.459829
ENSRNOG00000001622	Impg2	Impg2	RGD708358	Pg10.2	245919	245919	chr11	45267157	45385026	-	protein_coding	FALSE	4382	34.719		4163.57	28298.5	16231.1	27.3669	186.005	106.686	2.76485	6.79676		3970.93	35711.8	19841.4	26.1007	234.732	130.416	3.16887	8.99339
ENSRNOG00000001623	Znf295	Zfp295	RGD1310841	LOC304056;Znf295	304056	304056	chr11	37960561	37973333	-	protein_coding	FALSE	3992	34.719		926.243	1517.91	1222.08	6.68293	10.9519	8.8174	0.712632	1.63879		883.387	850.834	867.111	6.37373	6.13885	6.25629	-0.0541586	0.963156
ENSRNOG00000001627	F1M9R3_RAT	Abi3bp	RGD1562717	LOC363767;RGD1562717	363767	363767	chr11	44853486	45018660	-	protein_coding	FALSE	4480	34.719		1635.4	4663.17	3149.29	10.5142	29.9803	20.2473	1.51168	2.85142		1559.73	3200.48	2380.11	10.0278	20.5764	15.3021	1.037	2.05196
ENSRNOG00000001628	Pcp4	Pcp4	RGD3271	PEPZ19;pep-19	25510	-	chr11	36828272	36889380	+	protein_coding	FALSE	638	34.719		4309.2	131.559	2220.38	194.54	5.93928	100.24	-5.03357	0.0305313		4109.82	117.077	2113.45	185.539	5.28545	95.4122	-5.13349	0.0284883
ENSRNOG00000001629	Wrb	Wrb	RGD735104	-	288233	288233	chr11	36453284	36467216	+	protein_coding	FALSE	2405	34.719		1783.74	2718.53	2251.13	21.3624	32.5575	26.9599	0.60793	1.52407		1701.21	2422.67	2061.94	20.374	29.0143	24.6942	0.510049	1.4241
ENSRNOG00000001632	D4AAI9_RAT	Brwd1	RGD1309030	LOC304061;Wdr9	304061	304061	chr11	36295800	36386151	-	protein_coding	FALSE	7545	34.719		3016.62	3487.98	3252.3	11.5158	13.3152	12.4155	0.209472	1.15626		2877.05	3319.88	3098.46	10.983	12.6735	11.8282	0.206551	1.15393
ENSRNOG00000001633	Tfg	LOC102546978;Tfg	RGD7530145;RGD1309751	;LOC360709	102546978;360709	-	chr11	44826797	44853091	+	protein_coding	FALSE	1938	34.719		3097.12	3748.89	3423.01	46.0297	55.7163	50.873	0.275547	1.21045		2953.83	3605.03	3279.43	43.8999	53.5782	48.7391	0.287438	1.22047
ENSRNOG00000001634	Gpr128	-	RGD	-	-	304014	chr11	44754924	44817439	+	protein_coding	FALSE	2736	34.719		331.059	6.63325	168.846	3.48516	0.0698302	1.77749	-5.64116	0.0200374		315.742	1.15917	158.451	3.32391	0.012203	1.66806	-8.08938	0.0036716
ENSRNOG00000001640	Tomm70a	Tomm70a	RGD1303049	MGC112570;TOM70	304017	304017	chr11	44302535	44341250	-	protein_coding	FALSE	2263	34.719		2758.83	2931.9	2845.36	35.1134	37.3162	36.2148	0.0877901	1.06274		2631.18	1955.53	2293.36	33.4888	24.8893	29.189	-0.428142	0.743218
ENSRNOG00000001642	D4AAH9_RAT	Tbc1d23	RGD1307925	LOC304019;RGD1307925	304019	304019	chr11	44226742	44285320	+	protein_coding	FALSE	3619	34.719		2017.11	2334.9	2176.01	16.0537	18.5829	17.3183	0.211084	1.15756		1923.78	1939.3	1931.54	15.3109	15.4344	15.3726	0.0115996	1.00807
ENSRNOG00000001643	D4AAH6_RAT	Psmg1	RGD1305454	Dscr2;LOC288236	288236	288236	chr11	36283569	36293003	-	protein_coding	FALSE	981	34.719		1026.65	819.206	922.926	30.1429	24.0523	27.0976	-0.325628	0.797951		979.145	925.021	952.083	28.7482	27.1591	27.9537	-0.0820263	0.94473
ENSRNOG00000001644	Tmem30c	Tmem30c	RGD1306090	LOC288175;RGD1306090	288175	288175	chr11	44077492	44094851	+	protein_coding	FALSE	1219	34.719		6.33174	3.31662	4.82418	0.149607	0.0783656	0.113986	-0.932847	0.523823		6.03878	5.79587	5.91733	0.142685	0.136946	0.139815	-0.0592147	0.959786
ENSRNOG00000001645	RGD1565927	Filip1l	RGD1565927	LOC304020;RGD1565927	304020	-	chr11	43790256	43859932	-	protein_coding	FALSE	3390	34.719		1307.96	678.803	993.379	11.1129	5.76735	8.44011	-0.946235	0.518985		1247.44	493.808	870.624	10.5987	4.19557	7.39714	-1.33693	0.395862
ENSRNOG00000001647	Ets2	Ets2	RGD1584977	Ets2_mapped	304063	304063	chr11	36017638	36028857	+	protein_coding	FALSE	1413	34.719		982.324	407.945	695.134	20.0237	8.31557	14.1697	-1.26781	0.41529		936.874	467.147	702.01	19.0973	9.52236	14.3098	-1.00396	0.498628
ENSRNOG00000001651	Dcbld2	Dcbld2	RGD620543	Esdn	155696	155696	chr11	42941794	42980244	-	protein_coding	FALSE	2141	34.719		928.956	634.581	781.769	12.4972	8.53696	10.5171	-0.549794	0.683118		885.975	745.349	815.662	11.9189	10.0271	10.973	-0.24934	0.841281
ENSRNOG00000001652	Erg	Erg	RGD621108	-	170909	170909	chr11	35655475	35760055	-	protein_coding	FALSE	1998	34.719		511.062	201.209	356.135	7.36734	2.90057	5.13396	-1.34479	0.393712		487.416	172.717	330.066	7.02647	2.48985	4.75816	-1.49673	0.354357
ENSRNOG00000001653	St3gal6	St3gal6	RGD1303279	Siat10	304023	304023	chr11	42893711	42937784	+	protein_coding	FALSE	2104	34.719		919.911	589.254	754.582	12.5931	8.06658	10.3298	-0.642593	0.640561		877.349	467.147	672.248	12.0104	6.395	9.20273	-0.909259	0.532458
ENSRNOG00000001654	Cpox	Cpox	RGD1311817	COX;LOC304024;MGC124847	304024	304024	chr11	42748708	42758686	-	protein_coding	FALSE	2748	34.719		1621.83	621.314	1121.57	16.9989	6.5122	11.7556	-1.38421	0.3831		1546.79	552.926	1049.86	16.2124	5.7954	11.0039	-1.4841	0.357471
ENSRNOG00000001656	Kcnj15	Kcnj15	RGD621662	Kir4.2	170847	170847	chr11	35577082	35594291	+	protein_coding	FALSE	1486	34.719		278.596	190.153	234.375	5.39995	3.68568	4.54281	-0.551003	0.682545		265.706	11.5917	138.649	5.1501	0.224679	2.68739	-4.51861	0.0436277
ENSRNOG00000001657	Cldnd1	Cldnd1	RGD1359273	MGC94479	288182	288182	chr11	42694733	42700946	-	protein_coding	FALSE	2006	34.719		2607.77	2390.18	2498.98	37.4431	34.3188	35.881	-0.125685	0.916569		2487.11	1270.46	1878.79	35.7106	18.2415	26.9761	-0.969113	0.51082
ENSRNOG00000001658	IRK6_RAT	Kcnj6	RGD2959	LOC360252	25743	-	chr11	35025115	35117042	-	protein_coding	FALSE	6022	34.719		1546.75	4.42217	775.588	7.39798	0.0211508	3.70956	-8.45015	0.00285925		1475.19	2.31835	738.753	7.05569	0.0110884	3.53339	-9.31344	0.00157172
ENSRNOG00000001662	Dyrk1a	Dyrk1a	RGD2528	Dyrk;PSK47	25255	-	chr11	34879732	34971000	+	protein_coding	FALSE	2838	34.719		2446.76	5156.25	3801.51	24.8321	52.3304	38.5812	1.07546	2.10739		2333.56	2999.94	2666.75	23.6831	30.4462	27.0647	0.362415	1.28558
ENSRNOG00000001675	-	-	RGD	-	-	-	chr11	41893018	41893934	+	pseudogene	FALSE	915	34.719		0	0	0	0	0	0	NA	NA		0	0	0	0	0	0	NA	NA
ENSRNOG00000001679	Gabrr3	Gabrr3	RGD621564	Loc192258	192258	192258	chr11	41667753	41720246	-	protein_coding	FALSE	1861	34.719		57.8902	0	28.9451	0.895966	0	0.447983	-10.4747	0.000702749		55.2117	2.31835	28.765	0.854511	0.0358811	0.445196	-4.57374	0.0419921
ENSRNOG00000001680	Mina	-	RGD	-	-	-	chr11	41626341	41649489	-	protein_coding	FALSE	1990	34.719		397.09	820.312	608.701	5.74737	11.873	8.81016	1.04671	2.06582		378.718	1727.17	1052.94	5.48145	24.9985	15.24	2.18922	4.56059
ENSRNOG00000001681	Dscr3	Dscr3	RGD1306879	LOC360703	360703	360703	chr11	34778322	34803060	-	protein_coding	FALSE	688	34.719		446.84	462.116	454.478	18.7067	19.3462	19.0264	0.0485085	1.0342		426.165	600.452	513.309	17.8411	25.1375	21.4893	0.494645	1.40897
ENSRNOG00000001682	Ttc3	Ttc3	RGD1308654	LOC360702	360702	360702	chr11	34617071	34659047	+	protein_coding	FALSE	1591	34.719		1033.88	1063.53	1048.71	18.7169	19.2536	18.9853	0.0408008	1.02868		986.047	829.969	908.008	17.8509	15.0253	16.4381	-0.248588	0.84172
ENSRNOG00000001684	Dscr6	Ripply3	RGD1308788	Dscr6;LOC288239	288239	288239	chr11	34575082	34583180	+	protein_coding	FALSE	1430	34.719		144.725	39.7995	92.2625	2.91502	0.801631	1.85833	-1.86248	0.275004		138.029	60.2771	99.1532	2.78015	1.21408	1.99712	-1.19528	0.436702
ENSRNOG00000001685	D4AA39_RAT	-	RGD	-	-	-	chr11	34460101	34460353	+	protein_coding	FALSE	252	34.719		0	0	0	0	0	0	NA	NA		0	0	0	0	0	0	NA	NA
ENSRNOG00000001686	Hlcs	Hlcs	RGD1565360	LOC288240;RGD1565360	288240	-	chr11	34382009	34525999	-	protein_coding	FALSE	2273	34.719		394.377	421.211	407.794	4.99741	5.33745	5.16743	0.0949792	1.06805		376.13	426.576	401.353	4.76619	5.40543	5.08581	0.181582	1.13413
ENSRNOG00000001687	Crybg3	Crybg3	RGD1305628	LOC288204;RGD1305628	288204	-	chr11	41564148	41625620	+	protein_coding	FALSE	3728	34.719		749.859	566.037	657.948	5.79344	4.37323	5.08333	-0.40571	0.754865		715.164	1505.77	1110.47	5.52539	11.6336	8.5795	1.07416	2.1055
ENSRNOG00000001688	Sim2	Sim2	RGD1308016	LOC304071	304071	304071	chr11	34335644	34376925	+	protein_coding	FALSE	4148	34.719		115.78	0	57.8902	0.80395	0	0.401975	-11.4747	0.000351379		110.423	0	55.2117	0.766753	0	0.383376	-11.338	0.000386297
ENSRNOG00000001689	B1WC73_RAT	Arl6	RGD1305535	LOC363760	363760	363760	chr11	41473810	41499692	+	protein_coding	FALSE	1418	34.719		1269.06	5434.84	3351.95	25.7774	110.394	68.0855	2.09849	4.2826		1210.34	6793.92	4002.13	24.5847	137.999	81.292	2.48884	5.61325
ENSRNOG00000001691	Cldn14	Cldn14	RGD1309165	LOC304073;MGC109472	304073	304073	chr11	34142137	34151928	-	protein_coding	FALSE	1416	34.719		44.3222	0	22.1611	0.901551	0	0.450776	-10.0894	0.000917874		42.2715	0	21.1357	0.859838	0	0.429919	-9.95274	0.00100908
ENSRNOG00000001692	Chaf1b	Chaf1b	RGD1307634	LOC288242	288242	288242	chr11	34110847	34130925	+	protein_coding	FALSE	1930	34.719		71.4582	17.6887	44.5734	1.06642	0.26398	0.665199	-2.01425	0.247543		68.152	15.0693	41.6106	1.01708	0.224889	0.620983	-2.17712	0.221117
ENSRNOG00000001694	F1LWW4_RAT	-	RGD	-	-	-	chr11	41204372	41205382	+	protein_coding	FALSE	987	34.719		0.904534	0	0.452267	0.0263961	0	0.0131981	-4.47483	0.0449719		0.862683	0	0.431341	0.0251748	0	0.0125874	-4.33815	0.0494408
ENSRNOG00000001699	Setd4	Setd4	RGD619899	Rda279	245975	245975	chr11	33765399	33785529	-	protein_coding	FALSE	1699	34.719		668.451	909.861	789.156	11.3321	15.4246	13.3783	0.444834	1.36116		637.523	966.751	802.137	10.8077	16.3891	13.5984	0.600677	1.51643
ENSRNOG00000001700	Dfnb31	Dfnb31	RGD631330	Cip98;Whrn	313255	313255	chr5	80382664	80464817	-	protein_coding	FALSE	3063	34.719		2415.11	25274.9	13845	22.7103	237.67	130.19	3.38756	10.4654		2303.36	8154.79	5229.08	21.6595	76.6829	49.1712	1.82392	3.54041
ENSRNOG00000001701	Cbr3	Cbr3	RGD1309728	LOC304078	304078	304078	chr11	33913960	33922221	+	protein_coding	FALSE	1175	34.719		75.0763	60.8048	67.9406	1.84034	1.4905	1.66542	-0.304162	0.809913		71.6027	47.5262	59.5644	1.75519	1.165	1.4601	-0.59128	0.663754
ENSRNOG00000001702	LOC100360601	-	RGD	-	-	-	chr11	33889578	33895872	+	protein_coding	FALSE	834	34.719		2.7136	1.10554	1.90957	0.0937158	0.0381805	0.0659482	-1.29538	0.407428		2.58805	0	1.29402	0.0893798	0	0.0446899	-5.92299	0.0164817
ENSRNOG00000001704	Runx1	Runx1	RGD2283	Aml1;Cbfa2	50662	50662	chr11	32623460	32725409	-	protein_coding	FALSE	2405	34.719		104.926	156.987	130.956	1.25661	1.8801	1.56836	0.581281	1.49618		100.071	176.195	138.133	1.19847	2.11013	1.6543	0.816148	1.7607
ENSRNOG00000001706	Kalrn	Kalrn	RGD621865	Duo;P-CIP10	84009	84009	chr11	68195339	68611336	+	protein_coding	FALSE	9716	34.719		2779.63	4658.75	3719.19	8.24011	13.8107	11.0254	0.745061	1.67604		2651.02	8639.33	5645.18	7.85885	25.6109	16.7349	1.70438	3.25889
ENSRNOG00000001707	Vwa5b2	Vwa5b2	RGD1564491	LOC303812;RGD1564491	303812	303812	chr11	82535710	82552800	-	protein_coding	FALSE	4679	34.719		1345.95	8.84433	677.395	8.28529	0.0544433	4.16987	-7.24955	0.00657154		1283.67	12.7509	648.212	7.90194	0.0784912	3.99022	-6.65344	0.00993376
ENSRNOG00000001708	Dvl3	Dvl3	RGD1308834	LOC303811	303811	303811	chr11	82597653	82621890	-	protein_coding	FALSE	2192	34.719		1640.82	2327.17	1983.99	21.5603	30.5787	26.0695	0.504163	1.4183		1564.91	1745.72	1655.31	20.5627	22.9386	21.7506	0.157753	1.11555
ENSRNOG00000001709	Ap2m1	Ap2m1	RGD620135	Ap50;Clapm1;MGC105352;mu2	116563	116563	chr11	82585473	82591836	-	protein_coding	FALSE	1803	34.719		14741.2	39745.3	27243.3	235.488	634.926	435.207	1.43095	2.69624		14059.1	31955	23007.1	224.593	510.476	367.534	1.18454	2.27292
ENSRNOG00000001710	Abcf3	Abcf3	RGD1310468	LOC287982	287982	287982	chr11	82570495	82582228	-	protein_coding	FALSE	2521	34.719		2811.29	4563.68	3687.48	32.1193	52.1404	42.1299	0.698975	1.62335		2681.22	3745.29	3213.26	30.6332	42.7903	36.7118	0.4822	1.39687
ENSRNOG00000001711	Hrasls	Hrasls	RGD1309485	A-C1;LOC288025	288025	288025	chr11	73420970	73439334	-	protein_coding	FALSE	2976	34.719		347.341	508.549	427.945	3.36168	4.9219	4.14179	0.550043	1.46413		331.27	557.563	444.417	3.20614	5.39627	4.3012	0.751134	1.68311
ENSRNOG00000001712	Alg3	Alg3	RGD1306004	LOC287983	287983	287983	chr11	82531565	82535341	+	protein_coding	FALSE	1211	34.719		634.983	1104.44	869.709	15.1026	26.2681	20.6853	0.79853	1.73933		605.603	899.519	752.561	14.4038	21.3944	17.8991	0.570789	1.48534
ENSRNOG00000001713	-	-	RGD	-	-	-	chr11	73147651	73148932	-	retrotransposed	FALSE	1281	34.719		8.14081	4.42217	6.28149	0.183042	0.0994303	0.141236	-0.880385	0.543222		7.76415	4.6367	6.20042	0.174573	0.104254	0.139414	-0.743703	0.597205
ENSRNOG00000001714	Atp13a4	Atp13a4	RGD1306927	LOC288026;RGD1306927	288026	288026	chr11	73167331	73251065	+	protein_coding	FALSE	3906	34.719		293.069	38.694	165.881	2.16108	0.285328	1.2232	-2.92103	0.132033		279.509	30.1385	154.824	2.06109	0.22224	1.14166	-3.21318	0.107829
ENSRNOG00000001715	Ece2	Ece2	RGD1303039	-	408243	408243	chr11	82492974	82529639	-	protein_coding	FALSE	4087	34.719		1046.55	118.293	582.419	7.37541	0.833656	4.10454	-3.14516	0.113035		998.124	272.406	635.265	7.03417	1.91975	4.47696	-1.87344	0.272922
ENSRNOG00000001717	Opa1	Opa1	RGD708423	LOC171116;MGC124921	171116	171116	chr11	73005463	73058191	-	protein_coding	FALSE	3181	34.719		3834.32	4340.36	4087.34	34.7182	39.3002	37.0092	0.178855	1.13199		3656.91	3834.55	3745.73	33.1119	34.7203	33.9161	0.0684418	1.04858
ENSRNOG00000001719	Psmd2	Psmd2	RGD1305752	LOC287984;MGC116280	287984	287984	chr11	82478178	82488804	-	protein_coding	FALSE	2895	34.719		8286.44	10303.6	9295.04	82.4427	102.512	92.4774	0.314345	1.24345		7903.04	9060.11	8481.57	78.6282	90.14	84.3841	0.197133	1.14642
ENSRNOG00000001720	D4ADT9_RAT	Hes1	RGD62081	RHL	29577	29577	chr11	72603850	72606212	-	protein_coding	FALSE	1581	34.719		470.358	278.596	374.477	8.56898	5.07547	6.82223	-0.755568	0.592313		448.595	321.091	384.843	8.17251	5.84964	7.01108	-0.48242	0.715776
ENSRNOG00000001724	LOC678704	Atp13a3	RGD1590881	LOC360728	678704	678704	chr11	72263083	72336927	+	protein_coding	FALSE	3986	34.719		1742.13	1450.47	1596.3	12.5886	10.481	11.5348	-0.264321	0.83259		1661.53	1200.9	1431.22	12.0061	8.67769	10.3419	-0.468377	0.722777
ENSRNOG00000001726	Tmem44	Tmem44	RGD1563737	LOC288028;RGD1563737	288028	-	chr11	72062842	72083318	+	protein_coding	FALSE	1206	34.719		198.997	57.4882	128.243	4.75262	1.37298	3.0628	-1.79139	0.288893		189.79	59.1179	124.454	4.53273	1.4119	2.97231	-1.68272	0.311495
ENSRNOG00000001727	Lsg1	Lsg1	RGD1309089	LOC288029;RGD1309089	288029	288029	chr11	72026814	72051400	+	protein_coding	FALSE	2264	34.719		890.966	1072.38	981.671	11.3349	13.6428	12.4888	0.267378	1.20362		849.743	1122.08	985.912	10.8105	14.2751	12.5428	0.401088	1.3205
ENSRNOG00000001728	Fam43a	-	RGD	-	-	288031	chr11	72011371	72012664	-	protein_coding	FALSE	1278	34.719		469.453	407.945	438.699	10.5802	9.19398	9.88709	-0.202596	0.868985		447.732	238.79	343.261	10.0907	5.38168	7.73618	-0.906882	0.533336
ENSRNOG00000001729	RGD1308154	Xxylt1	RGD1308154	LOC363799;RGD1308154	363799	-	chr11	71532957	71658701	+	protein_coding	FALSE	1179	34.719		209.852	359.301	284.576	5.12663	8.77763	6.95213	0.77583	1.71217		200.142	271.247	235.695	4.88943	6.62649	5.75796	0.438587	1.35528
ENSRNOG00000001730	Acap2	Acap2	RGD1562939	Centb2;cnt-b2	619382	619382	chr11	71411705	71524825	+	protein_coding	FALSE	3578	34.719		1984.55	2224.35	2104.45	15.9755	17.9059	16.9407	0.164585	1.12084		1892.73	1639.07	1765.9	15.2363	13.1944	14.2154	-0.207575	0.865992
ENSRNOG00000001732	-	-	RGD	-	-	-	chr11	71328052	71328492	+	pseudogene	FALSE	438	34.719		3.61814	4.42217	4.02015	0.237927	0.2908	0.264363	0.289519	1.22223		3.45073	1.15917	2.30495	0.226918	0.0762268	0.151573	-1.57374	0.335937
ENSRNOG00000001733	Ppp1r2	Ppp1r2	RGD621099	IPP-2;MGC105260	192361	-	chr11	71319293	71342715	+	protein_coding	FALSE	2234	34.719		4675.54	5779.77	5227.65	60.2811	74.5178	67.3995	0.305893	1.23618		4459.21	4222.87	4341.04	57.492	54.4449	55.9685	-0.0785511	0.947008
ENSRNOG00000001736	Bdh1	Bdh1	RGD620131	Bdh;MGC94818	117099	117099	chr11	71130560	71165695	-	protein_coding	FALSE	1617	34.719		2036.11	575.987	1306.05	36.268	10.2597	23.2638	-1.82168	0.282891		1941.9	251.541	1096.72	34.5899	4.48055	19.5352	-2.94857	0.129536
ENSRNOG00000001738	LOC682402	Eif4g1;LOC100911431;LOC680559	RGD1306144;RGD6492984;RGD1590601	LOC287986;	287986;100911431;680559	287986	chr11	82452005	82471731	-	protein_coding	FALSE	4986	34.719		11947.1	20096.5	16021.8	69.0148	116.092	92.5533	0.750302	1.68214		11394.3	15523.7	13459	65.8217	89.6757	77.7487	0.446167	1.36242
ENSRNOG00000001739	Mfi2	Mfi2	RGD1308155	LOC288038	288038	288038	chr11	70706383	70728239	-	protein_coding	FALSE	4197	34.719		73.2673	5.52771	39.3975	0.50281	0.0379349	0.270372	-3.72837	0.0754483		69.8773	9.2734	39.5754	0.479546	0.0636404	0.271593	-2.91362	0.132713
ENSRNOG00000001741	LOC100364604	-	RGD	-	-	-	chr11	82442380	82449490	-	protein_coding	FALSE	1109	34.719		971.47	467.644	719.557	25.2308	12.1455	18.6882	-1.05474	0.481383		926.521	172.717	549.619	24.0634	4.48576	14.2746	-2.42339	0.186418
ENSRNOG00000001742	Clcn2	-	RGD	-	-	29232	chr11	82427790	82441289	+	protein_coding	FALSE	3186	34.719		1440.92	1408.46	1424.69	13.0265	12.733	12.8798	-0.032863	0.977479		1374.25	1775.86	1575.05	12.4238	16.0544	14.2391	0.369875	1.29224
ENSRNOG00000001746	Pigz	-	RGD	-	-	689116	chr11	70642906	70651744	-	protein_coding	FALSE	1587	34.719		1781.93	2331.59	2056.76	32.3405	42.3163	37.3284	0.387881	1.30847		1699.49	2236.05	1967.77	30.8442	40.5823	35.7133	0.395863	1.31573
ENSRNOG00000001747	Pak2	-	RGD	-	-	-	chr11	70529960	70588515	+	protein_coding	FALSE	1802	34.719		2256.81	5368.51	3812.66	36.0723	85.8088	60.9405	1.25025	2.37882		2152.39	4586.85	3369.62	34.4033	73.315	53.8591	1.09157	2.13106
ENSRNOG00000001748	Polr2h	-	RGD	-	-	100912534	chr11	82421656	82426105	-	protein_coding	FALSE	790	34.719		439.604	453.272	446.438	16.0275	16.5259	16.2767	0.0441842	1.0311		419.264	425.417	422.34	15.286	15.5103	15.3981	0.0210281	1.01468
ENSRNOG00000001749	Thpo	-	RGD	-	-	-	chr11	82412551	82417807	+	protein_coding	FALSE	1406	34.719		156.484	3.31662	79.9005	3.20567	0.0679429	1.63681	-5.56009	0.0211957		149.244	9.2734	79.2588	3.05735	0.189971	1.62366	-4.00839	0.0621377
ENSRNOG00000001750	Chrd	Chrd	RGD620181	-	117275	117275	chr11	82401719	82410380	-	protein_coding	FALSE	3293	34.719		375.382	58.5937	216.988	3.28333	0.512498	1.89791	-2.67951	0.156094		358.013	78.8239	218.419	3.13141	0.689444	1.91043	-2.18329	0.220174
ENSRNOG00000001752	Lrrc33	Nrros	RGD1310771	Garpl1;LOC303875;Lrrc33;MGC108848;RGD1310771	303875	303875	chr11	70449115	70466402	+	protein_coding	FALSE	2543	34.719		377.191	144.826	261.008	4.27216	1.64034	2.95625	-1.38096	0.383964		359.739	243.427	301.583	4.07449	2.75711	3.4158	-0.563452	0.676681
ENSRNOG00000001753	RGD1311861	Fbxo45	RGD1311861	LOC288042;RGD1311861	288042	-	chr11	70371624	70383636	+	protein_coding	FALSE	645	34.719		431.463	325.029	378.246	19.2671	14.5143	16.8907	-0.408655	0.753325		411.5	270.088	340.794	18.3756	12.0608	15.2182	-0.607453	0.656354
ENSRNOG00000001754	Wdr53	Wdr53	RGD1559546	LOC498097;RGD1559546	498097	498097	chr11	70362384	70370721	-	protein_coding	FALSE	1459	34.719		244.224	242.114	243.169	4.82132	4.77966	4.80049	-0.0125122	0.991365		232.924	294.43	263.677	4.59825	5.81246	5.20535	0.338072	1.26407
ENSRNOG00000001756	D3ZDR3_RAT	LOC100911374	RGD6493076	-	100911374	100911374	chr11	70216849	70278154	-	protein_coding	FALSE	1525	34.719		693.778	1055.79	874.785	13.1034	19.9407	16.5221	0.60579	1.52181		661.678	736.076	698.877	12.4971	13.9023	13.1997	0.153734	1.11245
ENSRNOG00000001757	Tm4sf19	Tm4sf19	RGD1560486	LOC288044;RGD1560486	288044	288044	chr11	70189724	70201499	-	protein_coding	FALSE	766	34.719		19.8997	17.6887	18.7942	0.748258	0.665119	0.706689	-0.16991	0.888898		18.979	22.0243	20.5017	0.713638	0.828145	0.770891	0.214701	1.16046
ENSRNOG00000001758	Tctex1d2	Tctex1d2	RGD1563597	LOC498095;RGD1563597	498095	498095	chr11	70175483	70183844	-	protein_coding	FALSE	883	34.719		333.773	294.074	313.924	10.8874	9.59243	10.2399	-0.182678	0.881066		318.33	377.891	348.11	10.3836	12.3265	11.3551	0.247455	1.18711
ENSRNOG00000001762	Pcyt1a	Pcyt1a	RGD70515	CCT A;CCT-alpha;CT A;CTP;MGC93248	140544	-	chr11	70130573	70173684	-	protein_coding	FALSE	4300	34.719		3119.74	3889.3	3504.52	20.8969	26.0517	23.4743	0.318096	1.24668		2975.39	2553.66	2764.53	19.9301	17.1052	18.5176	-0.220502	0.858267
ENSRNOG00000001764	Vps8	Vps8	RGD1309443	LOC287990;RGD1309443	287990	287990	chr11	81636024	81856715	-	protein_coding	FALSE	4169	34.719		1981.83	3421.65	2701.74	13.692	23.6394	18.6657	0.787867	1.72652		1890.14	3231.78	2560.96	13.0585	22.3276	17.6931	0.773846	1.70982
ENSRNOG00000001765	Ostalpha	Slc51a	RGD1311100	LOC303879;Osta;Ostalpha;RGD1311100	303879	303879	chr11	70115429	70129828	+	protein_coding	FALSE	1603	34.719		833.98	15.4776	424.729	14.9849	0.278101	7.63152	-5.75169	0.0185596		795.394	1.15917	398.276	14.2916	0.020828	7.15622	-9.42227	0.00145752
ENSRNOG00000001766	Tfrc	Tfrc	RGD70488	TR;Trfr;tfR;tfR1	64678	64678	chr11	69977855	69993632	-	protein_coding	FALSE	3056	34.719		3702.26	887.75	2295	34.8936	8.36701	21.6303	-2.06015	0.23979		3530.96	377.891	1954.43	33.2792	3.56161	18.4204	-3.22398	0.107025
ENSRNOG00000001767	RGD1562339	RGD1562339	RGD1562339	LOC498107	498107	-	chr11	81578738	81625179	+	protein_coding	FALSE	741	34.719		388.045	40.905	214.475	15.0833	1.58998	8.33665	-3.24584	0.105416		370.091	45.2078	207.649	14.3854	1.75723	8.07133	-3.0332	0.122156
ENSRNOG00000001769	Tnk2	Tnk2	RGD1305957	ACK-1;LOC303882;MGC94214	303882	303882	chr11	69929597	69966854	-	protein_coding	FALSE	3462	34.719		4461.16	5355.24	4908.2	37.1154	44.5538	40.8346	0.263545	1.20042		4254.75	4862.74	4558.74	35.3981	40.4563	37.9272	0.192705	1.1429
ENSRNOG00000001770	Ehhadh	Ehhadh	RGD621441	1;LBP;MEF;Mfe;Mfe1;PBE;PBFE;perMFE-1	171142	171142	chr11	81474171	81507660	+	protein_coding	FALSE	3105	34.719		979.61	89.5489	534.58	9.08708	0.830675	4.95888	-3.45142	0.0914152		934.286	66.0729	500.179	8.66664	0.612907	4.63977	-3.82169	0.0707224
ENSRNOG00000001773	Senp2	Senp2	RGD708378	Axam;LOC78973	78973	-	chr11	81225719	81259934	-	protein_coding	FALSE	1827	34.719		1480.72	2009.87	1745.3	23.3436	31.6857	27.5146	0.440815	1.35737		1412.21	1198.59	1305.4	22.2635	18.8957	20.5796	-0.236612	0.848736
ENSRNOG00000001774	D3ZWD1_RAT	Lrch3	RGD1306200	LOC303883	303883	-	chr11	69595483	69692162	-	protein_coding	FALSE	2343	34.719		1099.01	2607.97	1853.49	13.5102	32.06	22.7851	1.24674	2.37304		1048.16	2464.4	1756.28	12.8851	30.2951	21.5901	1.23339	2.35119
ENSRNOG00000001776	Muc20	Muc20	RGD1304865	LOC303886	303886	303886	chr11	69808274	69823525	+	protein_coding	FALSE	1549	34.719		53.3675	42.0106	47.689	0.992335	0.78116	0.886748	-0.345197	0.787201		50.8983	41.7303	46.3143	0.946422	0.775948	0.861185	-0.286512	0.819882
ENSRNOG00000001777	F1M7W8_RAT	-	RGD	-	-	-	chr11	69830275	69858342	-	protein_coding	FALSE	7258	34.719		100.403	33.1662	66.7848	0.398441	0.131617	0.265029	-1.598	0.330335		95.7578	228.357	162.058	0.380006	0.906214	0.64311	1.25384	2.38475
ENSRNOG00000001781	D4AC69_RAT	Lmln	RGD1311465	LOC363795	363795	363795	chr11	69481116	69547133	-	protein_coding	FALSE	4410	34.719		509.253	562.721	535.987	3.32604	3.67525	3.50065	0.144047	1.105		485.691	556.404	521.047	3.17215	3.63399	3.40307	0.196104	1.1456
ENSRNOG00000001782	Osbpl11	Osbpl11	RGD1307294	LOC303888	303888	303888	chr11	69356219	69418534	-	protein_coding	FALSE	3958	34.719		1125.24	1572.08	1348.66	8.18846	11.4401	9.81431	0.482452	1.39712		1073.18	1368.98	1221.08	7.8096	9.96221	8.8859	0.351227	1.27565
ENSRNOG00000001783	Tra2b	Tra2b	RGD619886	RA301;Sfrs10;Srsf10;TRA-2 beta;TRA2-beta	117259	117259	chr11	81026728	81044936	+	protein_coding	FALSE	1978	34.719		4219.65	8319.2	6269.43	61.4445	121.14	91.2923	0.979333	1.97155		4024.42	5955.84	4990.13	58.6016	86.726	72.6638	0.565536	1.47994
ENSRNOG00000001785	Etv5	Etv5	RGD1309590	LOC303828	303828	303828	chr11	80846285	80904013	+	protein_coding	FALSE	3897	34.719		1679.72	1172.98	1426.35	12.4148	8.66948	10.5421	-0.518029	0.698325		1602	533.22	1067.61	11.8404	3.94102	7.8907	-1.58705	0.33285
ENSRNOG00000001786	Snx4	Snx4	RGD1309763	LOC360725	360725	360725	chr11	69283046	69340448	-	protein_coding	FALSE	2396	34.719		1925.75	1586.45	1756.1	23.1498	19.071	21.1104	-0.279606	0.823816		1836.65	1614.73	1725.69	22.0787	19.4109	20.7448	-0.185774	0.879177
ENSRNOG00000001789	Zfp148	Zfp148	RGD62063	Zbp-89;Znf148	58820	58820	chr11	69103659	69213745	-	protein_coding	FALSE	2680	34.719		2264.05	4680.86	3472.46	24.3323	50.3065	37.3194	1.04788	2.06749		2159.3	4358.5	3258.9	23.2065	46.8419	35.0242	1.01328	2.01849
ENSRNOG00000001792	Slc12a8	Slc12a8	RGD628730	Ccc9	266733	266733	chr11	68934104	69087168	-	protein_coding	FALSE	2455	34.719		236.988	101.71	169.349	2.7804	1.19329	1.98684	-1.22034	0.429182		226.023	273.565	249.794	2.65176	3.20953	2.93065	0.275423	1.21035
ENSRNOG00000001793	F1M3W7_RAT	Heg1	RGD1564641	LOC303891;LOC689710;RGD1564641	689710	-	chr11	68828747	68889225	-	protein_coding	FALSE	3788	34.719		2406.06	14042.6	8224.32	18.2949	106.775	62.535	2.54508	5.83639		2294.74	8917.53	5606.13	17.4484	67.8059	42.6271	1.95833	3.88611
ENSRNOG00000001794	Muc13	Muc13	RGD708547	LOC207126;Ly64;MUC-13;Muc-123	207126	-	chr11	68772164	68794880	-	protein_coding	FALSE	2525	34.719		2903.55	17.6887	1460.62	33.1208	0.201775	16.6613	-7.35875	0.00609251		2769.21	2.31835	1385.77	31.5884	0.0264454	15.8074	-10.222	0.000837287
ENSRNOG00000001795	D4AC54_RAT	Itgb5	RGD628869	LOC498091;RGD1563276	257645	257645	chr11	68642155	68759197	-	protein_coding	FALSE	3992	34.719		2499.23	1692.58	2095.91	18.0322	12.2122	15.1222	-0.562241	0.677249		2383.59	1367.83	1875.71	17.1979	9.869	13.5334	-0.80124	0.573856
ENSRNOG00000001796	Dgkg	Dgkg	RGD2499	DGKIII;Dagk3	25666	25666	chr11	80623183	80814779	+	protein_coding	FALSE	3495	34.719		1348.66	32.0607	690.36	11.1145	0.264216	5.68934	-5.39451	0.0237734		1286.26	16.2284	651.244	10.6002	0.13374	5.36698	-6.30843	0.0126175
ENSRNOG00000001797	Umps	Umps	RGD1311908	LOC288051	288051	288051	chr11	68619834	68630244	+	protein_coding	FALSE	1606	34.719		774.281	1373.08	1073.68	13.8863	24.6254	19.2559	0.826499	1.77338		738.457	1139.47	938.963	13.2438	20.4357	16.8397	0.625785	1.54305
ENSRNOG00000001803	Dnajb11	Dnajb11	RGD1307373	ERdj3;ERj3p;LOC360734;LRRGT00084;MGC112680	360734	360734	chr11	80360406	80376870	-	protein_coding	FALSE	1874	34.719		2338.22	2825.76	2581.99	35.9376	43.4309	39.6842	0.273242	1.20852		2230.04	1314.5	1772.27	34.2748	20.2034	27.2391	-0.762535	0.58946
ENSRNOG00000001804	ITPR2_RAT	-	RGD	-	-	-	chr4	183677608	183988054	-	protein_coding	FALSE	10492	34.719		1947.46	949.66	1448.56	5.34618	2.60701	3.97659	-1.0361	0.487645		1857.36	1062.96	1460.16	5.09882	2.91805	4.00844	-0.805146	0.572304
ENSRNOG00000001806	Fetub	Fetub	RGD69293	Fet;Fet_mapped;IRL685;Pp63	83928	83928	chr11	80276849	80287446	-	protein_coding	FALSE	1435	34.719		9917.31	1.10554	4959.21	199.056	0.0221899	99.539	-13.1307	0.000111496		9458.46	0	4729.23	189.846	0	94.9229	-17.7582	4.51088e-06
ENSRNOG00000001807	Sspn	Sspn	RGD1559723	LOC500364;RGD1559723	500364	500364	chr4	183546151	183578667	+	protein_coding	FALSE	3552	34.719		1171.37	664.43	917.901	9.49849	5.38777	7.44313	-0.817994	0.56723		1117.17	434.69	775.932	9.05901	3.52484	6.29193	-1.36178	0.389103
ENSRNOG00000001808	LOC690728	Asun	RGD1592236	LOC690728	690728	690728	chr4	184121480	184152890	-	protein_coding	FALSE	2902	34.719		1606.45	5286.7	3446.58	15.9442	52.4711	34.2077	1.7185	3.29094		1532.12	2890.98	2211.55	15.2065	28.6933	21.9499	0.916035	1.88692
ENSRNOG00000001809	Hrg	Hrg	RGD619808	HPRG;HRG1	171016	171016	chr11	80230597	80264179	-	protein_coding	FALSE	2584	34.719		5978.07	4.42217	2991.24	66.6348	0.0492919	33.342	-10.4005	0.000739821		5701.47	0	2850.74	63.5517	0	31.7759	-17.0279	7.48308e-06
ENSRNOG00000001811	Fgfr1op2	Fgfr1op2	RGD1303233	Wit3.0;Wit3.0_alpha;Wit3.0_beta	362463	362463	chr4	184153021	184173961	+	protein_coding	FALSE	2844	34.719		2408.77	4394.53	3401.65	24.3949	44.5057	34.4503	0.86742	1.8244		2297.32	2580.32	2438.82	23.2662	26.1323	24.6992	0.167607	1.12319
ENSRNOG00000001813	DNM1L_RAT	Dnm1l	RGD620416	DLP1;Dnml1;Drp1	114114	114114	chr11	86616575	86665776	-	protein_coding	FALSE	3201	34.719		6054.95	8776.89	7415.92	54.4826	78.9747	66.7286	0.535608	1.44955		5774.8	7076.76	6425.78	51.9618	63.6768	57.8193	0.29333	1.22547
ENSRNOG00000001815	Eif4a2	Eif4a2	RGD1309225	LOC303831;MGC94588	303831	303831	chr11	79950592	79957185	-	protein_coding	FALSE	1900	34.719		15426.8	16444.9	15935.9	233.86	249.294	241.577	0.092216	1.06601		14713.1	11364.5	13038.8	223.04	172.279	197.659	-0.372543	0.77242
ENSRNOG00000001816	Rfc4	Rfc4	RGD1310142	LOC288003	288003	288003	chr11	79935272	79950588	+	protein_coding	FALSE	1183	34.719		373.573	218.897	296.235	9.09543	5.32952	7.21247	-0.771122	0.585962		356.288	242.267	299.278	8.6746	5.89852	7.28656	-0.556433	0.679981
ENSRNOG00000001817	Tm7sf3	Tm7sf3	RGD1306752	LOC297725;MGC109599	297725	297725	chr4	184180212	184212869	-	protein_coding	FALSE	2047	34.719		1370.37	4459.75	2915.06	19.282	62.7518	41.0169	1.70241	3.25444		1306.96	4315.61	2811.29	18.3899	60.7235	39.5567	1.72335	3.30203
ENSRNOG00000001818	FGD4_RAT	Fgd4	RGD708357	-	246174	246174	chr11	86701395	86767834	-	protein_coding	FALSE	2298	34.719		905.439	5733.34	3319.39	11.3486	71.8605	41.6046	2.6627	6.33215		863.546	3033.56	1948.55	10.8235	38.022	24.4228	1.81268	3.51293
ENSRNOG00000001820	D4AA11_RAT	Med21	RGD1309836	LOC312849;Surb7	312849	-	chr4	184223482	184230139	+	protein_coding	FALSE	469	34.719		379.904	720.813	550.359	23.331	44.2673	33.7992	0.923998	1.89737		362.327	395.278	378.803	22.2516	24.2752	23.2634	0.125586	1.09095
ENSRNOG00000001821	Adipoq	Adipoq	RGD628748	Acdc;Acrp30	246253	246253	chr11	79907785	79921124	-	protein_coding	FALSE	1440	34.719		210.756	3.31662	107.037	4.21552	0.0663387	2.14093	-5.98964	0.0157376		201.005	16.2284	108.617	4.02048	0.324599	2.17254	-3.6306	0.0807387
ENSRNOG00000001823	St6gal1	St6gal1	RGD3676	Siat1	25197	25197	chr11	79723268	79765638	-	protein_coding	FALSE	4001	34.719		2790.49	1190.67	1990.58	20.0884	8.57146	14.3299	-1.22873	0.426694		2661.38	1203.22	1932.3	19.1589	8.66184	13.9104	-1.14525	0.452111
ENSRNOG00000001825	Pkp2	-	RGD	-	-	-	chr11	86553490	86584425	+	protein_coding	FALSE	1574	34.719		952.474	6196.56	3574.52	17.4294	113.391	65.4102	2.70172	6.50579		908.405	2579.16	1743.78	16.6229	47.1962	31.9096	1.5055	2.83924
ENSRNOG00000001827	Masp1	Masp1	RGD620213	MASP-1;Masp1/3;Masp3;raRF	64023	64023	chr11	79532503	79615077	+	protein_coding	FALSE	6071	34.719		1331.47	260.908	796.191	6.31692	1.23783	3.77737	-2.35139	0.195958		1269.87	158.807	714.338	6.02465	0.753428	3.38904	-2.9993	0.12506
ENSRNOG00000001828	D4AA09_RAT	Stk38l	RGD1564793	LOC500365;LOC691337;RGD1564793	691337	691337	chr4	184356922	184371065	+	protein_coding	FALSE	1158	34.719		335.582	2033.09	1184.34	8.34686	50.5686	29.4577	2.59894	6.05843		320.055	839.242	579.649	7.96067	20.8743	14.4175	1.39077	2.62219
ENSRNOG00000001829	Ube2v2	Ube2v2	RGD727838	MGC105268;MMS2	287927	287927	chr11	87215841	87249726	+	protein_coding	FALSE	3258	34.719		2383.45	2068.47	2225.96	21.0711	18.2865	19.6788	-0.204474	0.867855		2273.17	1663.42	1968.29	20.0962	14.7056	17.4009	-0.450545	0.731766
ENSRNOG00000001830	D4ADP3_RAT	Arntl2	RGD620230	Arnt4;Bmal2;LOC362464	362464	362464	chr4	184383854	184419834	+	protein_coding	FALSE	1776	34.719		12.6635	61.9103	37.2869	0.205373	1.00404	0.604709	2.2895	4.88888		12.0776	45.2078	28.6427	0.195871	0.733168	0.464519	1.90424	3.74312
ENSRNOG00000001833	RGD1563943	Mcm4	RGD3060	Mcmd4	29728	29728	chr11	87169934	87183140	+	protein_coding	FALSE	2843	34.719		1064.64	4738.35	2901.49	10.7859	48.0046	29.3953	2.15403	4.4507		1015.38	3885.55	2450.47	10.2869	39.3649	24.8259	1.93611	3.82673
ENSRNOG00000001834	Fam128b	Mzt2b	RGD1308126	Fam128b;LOC287929;RGD1308126	287929	287929	chr11	86934909	86940800	+	protein_coding	FALSE	1214	34.719		485.735	652.27	569.002	11.5243	15.4754	13.4998	0.425309	1.34286		463.261	606.248	534.754	10.9911	14.3835	12.6873	0.388093	1.30866
ENSRNOG00000001837	Sst	Sst	RGD3761	SS-14;SS-28;Smst	24797	24797	chr11	79125030	79126216	+	protein_coding	FALSE	565	34.719		711.868	6.63325	359.251	36.2898	0.338151	18.314	-6.74566	0.00931866		678.931	2.31835	340.625	34.6107	0.118185	17.3644	-8.1939	0.00341499
ENSRNOG00000001839	Vpreb2	Vpreb2	RGD1564601	LOC363830;RGD1564601	363830	363830	chr11	84997533	84998244	-	protein_coding	FALSE	624	34.719		1.80907	0	0.904534	0.0835032	0	0.0417516	-5.47475	0.0224872		1.72537	1.15917	1.44227	0.0796397	0.0535053	0.0665725	-0.573767	0.67186
ENSRNOG00000001840	Rep15	Rep15	RGD1562899	LOC500366;RGD1562899	500366	500366	chr4	184636279	184637353	+	protein_coding	FALSE	1074	34.719		33.4678	1.10554	17.2867	0.897543	0.0296486	0.463596	-4.91986	0.0330351		31.9193	0	15.9596	0.856015	0	0.428008	-9.54748	0.00133635
ENSRNOG00000001842	Mrps35	Mrps35	RGD1306720	LOC297727	297727	297727	chr4	184642427	184672056	+	protein_coding	FALSE	1197	34.719		749.859	302.918	526.389	18.0434	7.28894	12.6662	-1.30767	0.403972		715.164	210.97	463.067	17.2086	5.07643	11.1425	-1.76122	0.294999
ENSRNOG00000001843	Bcl6	Bcl6	RGD1309345	LOC303836	303836	303836	chr11	79006122	79030555	+	protein_coding	FALSE	3389	34.719		1125.24	2390.18	1757.71	9.56327	20.3138	14.9386	1.0869	2.12417		1073.18	1342.32	1207.75	9.1208	11.4082	10.2645	0.322853	1.2508
ENSRNOG00000001844	Klhdc5	Klhl42	RGD1560924	Klhdc5;LOC500367;RGD1560924	500367	500367	chr4	184688925	184709859	+	protein_coding	FALSE	3228	34.719		608.751	910.966	759.859	5.43174	8.12833	6.78004	0.581554	1.49646		580.586	631.75	606.168	5.18043	5.63695	5.40869	0.121854	1.08813
ENSRNOG00000001845	Top3b	Top3b	RGD1309468	LOC287930	287930	287930	chr11	86116943	86145314	-	protein_coding	FALSE	2958	34.719		1497	2564.86	2030.93	14.5766	24.9746	19.7756	0.776811	1.71334		1427.74	2081.88	1754.81	13.9022	20.2717	17.0869	0.544161	1.45817
ENSRNOG00000001847	Ccdc91	Ccdc91	RGD1359502	LOC312863	312863	312863	chr4	185187767	185258770	+	protein_coding	FALSE	1702	34.719		996.797	841.317	919.057	16.8686	14.2375	15.5531	-0.244638	0.844028		950.677	947.045	948.861	16.0881	16.0267	16.0574	-0.00551113	0.996187
ENSRNOG00000001849	Mapk1	Mapk1	RGD70500	ERK-2;ERT1;Erk2;MAPK 1;MAPK 2;p42-MAPK	116590	116590	chr11	85968731	86030389	-	protein_coding	FALSE	1471	34.719		3355.82	3222.65	3289.24	65.7081	63.1006	64.4044	-0.0584041	0.960326		3200.55	2974.44	3087.5	62.6679	58.2406	60.4542	-0.105691	0.92936
ENSRNOG00000001851	Far2	Far2	RGD1565966	LOC500368;Mlstd1;RGD1565966	500368	-	chr4	185758903	185792272	+	protein_coding	FALSE	1569	34.719		555.384	0	277.692	10.1954	0	5.09769	-13.7367	7.32561e-05		529.687	1.15917	265.423	9.72365	0.0212794	4.87247	-8.83576	0.00218863
ENSRNOG00000001852	Ergic2	Ergic2	RGD1310606	LOC297728;RGD1310606	297728	-	chr4	185797167	185828199	-	protein_coding	FALSE	1851	34.719		2402.44	3493.51	2947.98	37.3834	54.3611	45.8723	0.540187	1.45416		2291.29	3430	2860.64	35.6538	53.3728	44.5133	0.58206	1.49699
ENSRNOG00000001854	D4A9Y4_RAT	Tmtc1	RGD1564868	LOC362465;RGD1564868	362465	-	chr4	185853777	186069316	-	protein_coding	FALSE	2832	34.719		805.94	290.757	548.349	8.19676	2.95713	5.57694	-1.47084	0.360773		768.651	242.267	505.459	7.81751	2.46397	5.14074	-1.66571	0.315189
ENSRNOG00000001858	D4A9Y3_RAT	Ypel1	RGD2321291	LOC100360867	100360867	-	chr11	85929711	85941751	-	protein_coding	FALSE	641	34.719		55.1766	8.84433	32.0105	2.4793	0.397411	1.43836	-2.6412	0.160295		52.6237	37.0936	44.8586	2.36459	1.66676	2.01568	-0.50453	0.70489
ENSRNOG00000001859	Sdf2l1	Sdf2l1	RGD1585844	LOC680945	680945	680945	chr11	85878092	85880335	+	protein_coding	FALSE	1064	34.719		342.818	276.385	309.602	9.28016	7.4818	8.38098	-0.310752	0.806221		326.957	177.354	252.155	8.85078	4.801	6.82589	-0.882458	0.542442
ENSRNOG00000001860	Ccdc116	Ccdc116	RGD1310080	LOC287936;Sdf2l1	287936	287936	chr11	85849736	85852819	+	protein_coding	FALSE	1964	34.719		13.568	1.10554	7.33678	0.198979	0.0162131	0.107596	-3.61729	0.0814865		12.9402	1.15917	7.04971	0.189773	0.0169997	0.103386	-3.48062	0.089584
ENSRNOG00000001861	Ydjc	Ydjc	RGD1359227	LOC287938	287938	287938	chr11	85843919	85848083	-	protein_coding	FALSE	1603	34.719		128.444	8.84433	68.6441	2.30788	0.158915	1.2334	-3.86019	0.0688598		122.501	53.322	87.9115	2.2011	0.958089	1.57959	-1.19998	0.435283
ENSRNOG00000001862	Ube2l3	-	RGD	-	-	-	chr11	85801116	85842076	+	protein_coding	FALSE	1668	34.719		4234.12	4979.36	4606.74	73.114	85.9825	79.5482	0.233909	1.17602		4038.22	4651.77	4344.99	69.7311	80.3257	75.0284	0.204071	1.15194
ENSRNOG00000001863	Hic2	Hic2	RGD1305338	LOC287940	287940	287940	chr11	85740736	85770511	-	protein_coding	FALSE	4618	34.719		243.32	815.89	529.605	1.5176	5.08874	3.30317	1.74553	3.35318		232.062	1149.9	690.981	1.44738	7.17198	4.30968	2.30893	4.95517
ENSRNOG00000001864	LOC100364951	Tmem191c	RGD1587016	LOC680867	680867	680867	chr11	85728707	85730549	-	protein_coding	FALSE	909	34.719		5.4272	47.5383	26.4827	0.171967	1.5063	0.839135	3.13079	8.75917		5.1761	40.5711	22.8736	0.16401	1.28554	0.724775	2.9705	7.8381
ENSRNOG00000001865	Serpind1	Serpind1	RGD619854	HC-II;rls2var1	79224	79224	chr11	85666714	85677716	-	protein_coding	FALSE	2082	34.719		1599.22	2.21108	800.714	22.1238	0.0305884	11.0772	-9.49824	0.00138275		1525.22	0	762.612	21.1002	0	10.5501	-15.1257	2.79705e-05
ENSRNOG00000001866	Pi4ka	Pi4ka	RGD621213	Pik4ca	64161	64161	chr11	85610280	85726603	+	protein_coding	FALSE	6597	34.719		6818.38	10153.3	8485.84	29.7692	44.3295	37.0494	0.57446	1.48912		6502.9	7695.76	7099.33	28.3918	33.5999	30.9959	0.242991	1.18344
ENSRNOG00000001867	Snap29	Snap29	RGD620225	Gs32;MGC105273;SNAP-29	116500	116500	chr11	85579158	85609842	-	protein_coding	FALSE	3382	34.719		1893.19	3398.43	2645.81	16.1233	28.9426	22.533	0.844062	1.7951		1805.6	2518.89	2162.24	15.3773	21.452	18.4146	0.480321	1.39505
ENSRNOG00000001868	Crkl	Crkl;LOC100911248	RGD1308531;RGD6493647	LOC287942;	287942;100911248	100911248	chr11	85520246	85554667	-	protein_coding	FALSE	2770	34.719		1360.42	2488.57	1924.5	14.1457	25.8764	20.0111	0.871278	1.82928		1297.48	1436.22	1366.85	13.4912	14.9339	14.2126	0.146577	1.10694
ENSRNOG00000001869	F1M8M0_RAT	Rab44	RGD1560150	LOC309649;RGD1560150	309649	-	chr20	7434524	7443138	+	protein_coding	FALSE	504	34.719		8.14081	0	4.0704	0.465232	0	0.232616	-7.64456	0.00499757		7.76415	0	3.88207	0.443707	0	0.221853	-7.5079	0.00549411
ENSRNOG00000001870	Lztr1	Lztr1	RGD1309100	LOC360745	360745	360745	chr11	85479494	85495053	-	protein_coding	FALSE	2764	34.719		2034.3	2010.98	2022.64	21.1987	20.9557	21.0772	-0.0166197	0.988546		1940.17	2056.38	1998.27	20.2179	21.4288	20.8233	0.0839281	1.0599
ENSRNOG00000001872	D3ZZW7_RAT	Lrrc74b	RGD2319134	LOC100361946	100361946	100361946	chr11	85441970	85458802	+	protein_coding	FALSE	1084	34.719		48.8448	1.10554	24.9752	1.29784	0.029375	0.663609	-5.46529	0.0226352		46.5849	11.5917	29.0883	1.23779	0.308001	0.772898	-2.00674	0.248835
ENSRNOG00000001873	P2rx6	P2rx6	RGD3243	P2rxl1;P2x6;RNRNAP2X6;Rnap2x6	25041	25041	chr11	85431258	85441174	-	protein_coding	FALSE	2167	34.719		379.904	14.372	197.138	5.0495	0.191026	2.62026	-4.72424	0.0378321		362.327	10.4326	186.38	4.81587	0.138664	2.47727	-5.11806	0.0287945
ENSRNOG00000001874	Slc7a4	Slc7a4	RGD1305905	LOC303787	303787	303787	chr11	85426545	85430216	+	protein_coding	FALSE	2271	34.719		509.253	572.671	540.962	6.45876	7.26307	6.86092	0.169334	1.12454		485.691	510.037	497.864	6.15992	6.4687	6.31431	0.0705729	1.05013
ENSRNOG00000001875	Smpd4	Smpd4	RGD1310674	LOC303790;RGD1310674	303790	303790	chr11	85353040	85375918	-	protein_coding	FALSE	2622	34.719		968.756	1314.49	1141.62	10.6418	14.4397	12.5407	0.440307	1.35689		923.933	1617.05	1270.49	10.1494	17.7633	13.9563	0.807511	1.75019
ENSRNOG00000001876	Ccdc74a	Ccdc74a	RGD1588214	LOC680752	680752	-	chr11	85347335	85349783	-	protein_coding	FALSE	441	34.719		20.8043	2.21108	11.5077	1.35877	0.144411	0.751592	-3.23399	0.106285		19.8417	4.6367	12.2392	1.29591	0.302833	0.799369	-2.09733	0.23369
ENSRNOG00000001877	Med15	Med15	RGD1307560	LOC360743;Pcqap	360743	360743	chr11	85270502	85344999	+	protein_coding	FALSE	3261	34.719		2344.55	3109.89	2727.22	20.7082	27.468	24.0881	0.407562	1.32644		2236.07	2312.55	2274.31	19.7501	20.4255	20.0878	0.048529	1.03421
ENSRNOG00000001878	Klhl22	Klhl22	RGD1306288	LOC303792;RGD1306288	303792	303792	chr11	85179261	85220103	-	protein_coding	FALSE	2562	34.719		1839.82	2117.11	1978.47	20.6838	23.8011	22.2424	0.202543	1.15072		1754.7	2328.78	2041.74	19.7268	26.1808	22.9538	0.408363	1.32718
ENSRNOG00000001880	Dgcr6	Dgcr6	RGD1309390	LOC303794	303794	303794	chr11	84922648	84927694	-	protein_coding	FALSE	985	34.719		1366.75	1932.49	1649.62	39.9656	56.5084	48.237	0.499719	1.41394		1303.51	828.81	1066.16	38.1164	24.2355	31.1759	-0.653281	0.635833
ENSRNOG00000001884	Ranbp1	Ranbp1;RGD1565297	RGD1310521;RGD1565297	LOC360739;LOC498088	360739;498088	360739	chr11	84736401	84744635	+	protein_coding	FALSE	1052	34.719		1747.56	2020.93	1884.24	47.8464	55.331	51.5887	0.209689	1.15644		1666.7	2378.63	2022.66	45.6326	65.1243	55.3785	0.513141	1.42715
ENSRNOG00000001885	Trmt2a	Trmt2a	RGD1310418	Htf9c;LOC287953	287953	287953	chr11	84731490	84736099	-	protein_coding	FALSE	2261	34.719		942.524	1139.81	1041.17	12.0067	14.52	13.2634	0.274206	1.20933		898.916	1290.16	1094.54	11.4512	16.4352	13.9432	0.521303	1.43525
ENSRNOG00000001886	Dgcr8	Dgcr8	RGD1306365	LOC287954	287954	287954	chr11	84698794	84731041	+	protein_coding	FALSE	4538	34.719		1585.65	2908.68	2247.16	10.0641	18.4614	14.2627	0.875302	1.83439		1512.28	1848.88	1680.58	9.59846	11.7349	10.6667	0.289936	1.22259
ENSRNOG00000001888	Arvcf	Arvcf	RGD1306655	LOC303798;MGC188400	303798	303798	chr11	84582224	84639874	-	protein_coding	FALSE	4011	34.719		1487.05	1044.74	1265.9	10.6784	7.50217	9.09029	-0.509304	0.702561		1418.25	929.658	1173.95	10.1843	6.6758	8.43007	-0.609329	0.655502
ENSRNOG00000001889	Comt	Comt	RGD2379	-	24267	24267	chr11	84561590	84581705	+	protein_coding	FALSE	1636	34.719		3565.67	1302.33	2434	62.7756	22.9282	42.8519	-1.45306	0.365246		3400.7	1428.1	2414.4	59.8711	25.1425	42.5068	-1.25171	0.419949
ENSRNOG00000001890	Txnrd2	Txnrd2	RGD61960	MGC93435;Tr3;Trxr2;Trxrd2	50551	50551	chr11	84513363	84561695	-	protein_coding	FALSE	2014	34.719		821.317	634.581	727.949	11.7458	9.07529	10.4106	-0.372123	0.772645		783.316	602.771	693.043	11.2024	8.62036	9.91137	-0.377975	0.769517
ENSRNOG00000001891	Gnb1l	Gnb1l	RGD1594165	LOC680266	680266	-	chr11	84427113	84451786	-	protein_coding	FALSE	1331	34.719		111.258	235.48	173.369	2.4076	5.09577	3.75168	1.08171	2.11654		106.11	213.288	159.699	2.29621	4.61553	3.45587	1.00725	2.01007
ENSRNOG00000001892	Tbx1	Tbx1	RGD1307734	LOC360737	360737	360737	chr11	84400979	84410631	+	protein_coding	FALSE	1855	34.719		26.2315	2.21108	14.2213	0.407298	0.0343316	0.220815	-3.56841	0.0842949		25.0178	1.15917	13.0885	0.388453	0.0179986	0.203226	-4.4317	0.0463366
ENSRNOG00000001893	LOC100362453	-	RGD	-	-	-	chr11	84270086	84271016	+	retrotransposed	FALSE	930	34.719		77.7899	91.76	84.7749	2.4092	2.84186	2.62553	0.23829	1.17959		74.1907	47.5262	60.8584	2.29773	1.47191	1.88482	-0.642505	0.6406
ENSRNOG00000001896	LOC684557	-	RGD	-	-	-	chr15	53706994	53709023	+	pseudogene	FALSE	2024	34.719		59.6992	89.5489	74.6241	0.849554	1.27433	1.06194	0.58497	1.50001		56.9371	104.326	80.6314	0.810247	1.48461	1.14743	0.873661	1.83231
ENSRNOG00000001907	B3gnt5	-	RGD	-	-	-	chr11	83398434	83399568	-	protein_coding	FALSE	1134	34.719		80.5035	18.7942	49.6489	2.04472	0.477357	1.26104	-2.09874	0.233462		76.7788	33.6161	55.1974	1.95012	0.85382	1.40197	-1.19154	0.437835
ENSRNOG00000001908	Klhl6	Klhl6	RGD1307521	LOC287974	287974	287974	chr11	83221775	83260528	+	protein_coding	FALSE	2415	34.719		133.871	81.8101	107.841	1.59662	0.975714	1.28617	-0.710481	0.611117		127.677	129.828	128.752	1.52275	1.5484	1.53557	0.0241054	1.01685
ENSRNOG00000001911	Map6d1	Map6d1	RGD1560102	LOC363823;RGD1560102	363823	363823	chr11	82981696	82987926	+	protein_coding	FALSE	1331	34.719		1008.56	426.739	717.647	21.825	9.23458	15.5298	-1.24085	0.423124		961.891	751.145	856.518	20.8152	16.2547	18.5349	-0.356772	0.78091
ENSRNOG00000001912	Tecrl	Tecrl	RGD1304608	LOC364134;Srd5a2l2	364134	364134	chr14	26619938	26693786	+	protein_coding	FALSE	1394	34.719		140.203	0	70.1014	2.89685	0	1.44843	-11.7508	0.000290173		133.716	0	66.8579	2.76282	0	1.38141	-11.6141	0.000319008
ENSRNOG00000001915	Chodl	Chodl	RGD1309885	LOC288289	288289	288289	chr11	17993679	18015913	+	protein_coding	FALSE	2461	34.719		577.997	29.8496	303.923	6.76468	0.349349	3.55701	-4.27523	0.0516449		551.254	25.5018	288.378	6.45169	0.298464	3.37508	-4.434	0.0462631
ENSRNOG00000001916	Prss7	Tmprss15	RGD1311046	LOC288291;Prss7	288291	288291	chr11	18017212	18167545	-	protein_coding	FALSE	4070	34.719		38.895	0	19.4475	0.275253	0	0.137626	-9.90097	0.00104595		37.0954	0	18.5477	0.262517	0	0.131259	-9.7643	0.00114988
ENSRNOG00000001918	-	-	RGD	-	-	-	chr11	22683929	22684317	-	pseudogene	FALSE	384	34.719		0	0	0	0	0	0	NA	NA		0	0	0	0	0	0	NA	NA
ENSRNOG00000001920	F1M485_RAT	-	RGD	-	-	-	chr11	22964539	22965818	+	protein_coding	FALSE	195	34.719		4.52267	7.73879	6.13073	0.668026	1.14307	0.905546	0.774938	1.71112		4.31341	1.15917	2.73629	0.637117	0.171217	0.404167	-1.89566	0.268751
ENSRNOG00000001923	Tprg1	Tprg1	RGD1306226	LOC360731;RGD1306226;Svap30;Tprg	360731	360731	chr11	77477084	77601486	-	protein_coding	FALSE	1103	34.719		0	0	0	0	0	0	NA	NA		0	0	0	0	0	0	NA	NA
ENSRNOG00000001924	Tp63	Tp63	RGD620863	Ket;Tp73l;Trp63;p73L	246334	246334	chr11	76902838	77200251	-	protein_coding	FALSE	4257	34.719		18.9952	0	9.49761	0.128521	0	0.0642604	-8.86701	0.00214172		18.1163	0	9.05817	0.122574	0	0.0612872	-8.73034	0.00235454
ENSRNOG00000001925	Leprel1	Leprel1	RGD1304568	LOC288016;MGC116247	288016	-	chr11	76687589	76828687	+	protein_coding	FALSE	2109	34.719		426.94	467.644	447.292	5.83073	6.38663	6.10868	0.131387	1.09535		407.186	432.372	419.779	5.56096	5.90492	5.73294	0.0865929	1.06186
ENSRNOG00000001926	Cldn1	Cldn1	RGD68422	-	65129	65129	chr11	76473653	76488805	+	protein_coding	FALSE	3219	34.719		269.551	320.607	295.079	2.41186	2.8687	2.64028	0.250256	1.18942		257.08	280.52	268.8	2.30027	2.51001	2.40514	0.125898	1.09119
ENSRNOG00000001928	Il1rap	Il1rap	RGD2893	IL-1RAcp;Il1racpb;MGC114349	25466	25466	chr11	76092839	76222495	-	protein_coding	FALSE	2575	34.719		1100.82	444.428	772.623	12.3132	4.97115	8.64218	-1.30854	0.40373		1049.89	572.632	811.259	11.7435	6.40518	9.07434	-0.874538	0.545429
ENSRNOG00000001930	Ccdc50	Ccdc50	RGD727841	C3orf6h;c3orf6	288022	288022	chr11	75302646	75360549	-	protein_coding	FALSE	1022	34.719		948.856	1520.12	1234.49	26.7413	42.841	34.7911	0.679933	1.60207		904.954	1253.07	1079.01	25.504	35.3148	30.4094	0.469556	1.38468
ENSRNOG00000001931	Fgf12	Fgf12	RGD620163	FGF-12;FHF-1;Fhf1;Fhf1b	170630	170630	chr11	74208695	74481037	+	protein_coding	FALSE	732	34.719		1285.34	212.264	748.803	50.5756	8.35215	29.4639	-2.59819	0.165145		1225.87	199.378	712.625	48.2355	7.84511	28.0403	-2.6202	0.162645
ENSRNOG00000001932	-	-	RGD	-	-	-	chr11	73603486	73604484	-	pseudogene	FALSE	996	34.719		0	0	0	0	0	0	NA	NA		0	0	0	0	0	0	NA	NA
ENSRNOG00000001942	Vcsa1	Vcsa1	RGD3953	Arp;P2-VA1;RATSMR1A;RNSMR1G;Smr1;Smr1g;VCS-alpha 1	24867	-	chr14	21377190	21382729	-	protein_coding	FALSE	805	34.719		0.904534	0	0.452267	0.032364	0	0.016182	-4.47483	0.0449719		0.862683	10.4326	5.64763	0.0308666	0.373274	0.20207	3.59605	12.0926
ENSRNOG00000001943	Retnlg	Retnlg	RGD727934	retn1g;retnlb	288135	288135	chr11	53174616	53175956	-	protein_coding	FALSE	336	34.719		18.0907	0	9.04534	1.55077	0	0.775387	-8.79662	0.00224881		17.2537	0	8.62683	1.47902	0	0.739511	-8.65995	0.00247227
ENSRNOG00000001945	Vcsa2	-	RGD	-	-	-	chr14	21438441	21444907	-	protein_coding	FALSE	662	34.719		0	0	0	0	0	0	NA	NA		0	0	0	0	0	0	NA	NA
ENSRNOG00000001947	RGD1559834	-	RGD	-	-	-	chrX	69386331	69387074	+	pseudogene	FALSE	741	34.719		62.4128	43.1161	52.7645	2.42599	1.67592	2.05096	-0.533602	0.690828		59.5251	24.3427	41.9339	2.31374	0.946199	1.62997	-1.28999	0.408953
ENSRNOG00000001948	P70634_RAT	-	RGD	-	-	-	chr14	21488359	21488725	-	protein_coding	FALSE	366	34.719		0	0	0	0	0	0	NA	NA		0	0	0	0	0	0	NA	NA
ENSRNOG00000001949	F1M9B8_RAT	-	RGD	-	-	-	chr14	21573263	21577058	-	protein_coding	FALSE	396	34.719		0	0	0	0	0	0	NA	NA		0	0	0	0	0	0	NA	NA
ENSRNOG00000001950	Clph	Cabs1	RGD620592	Clph;MGC94008;RSD-6;Rsd6	64029	64029	chr14	21616284	21618346	-	protein_coding	FALSE	1472	34.719		0	0	0	0	0	0	NA	NA		0	0	0	0	0	0	NA	NA
ENSRNOG00000001951	Csn3	Csn3	RGD61990	Csn 10;Csn10;Csnk	29188	29188	chr14	21674804	21681362	-	protein_coding	FALSE	791	34.719		0	0	0	0	0	0	NA	NA		0	0	0	0	0	0	NA	NA
ENSRNOG00000001953	Bace2	Bace2	RGD1303241	-	288227	288227	chr11	37345552	37428364	+	protein_coding	FALSE	1769	34.719		416.99	184.625	300.808	6.78939	3.00605	4.89772	-1.1754	0.442762		397.697	235.312	316.505	6.47526	3.83133	5.1533	-0.75708	0.591693
ENSRNOG00000001955	Retnla	Retnla	RGD68349	Himf	81712	81712	chr11	53205245	53206745	-	protein_coding	FALSE	503	34.719		24.4224	0	12.2112	1.39847	0	0.699236	-9.22959	0.00166578		23.2924	0	11.6462	1.33377	0	0.666883	-9.09292	0.0018313
ENSRNOG00000001956	Dzip3	Dzip3	RGD1563278	LOC303963;RGD1563278	303963	-	chr11	53065384	53134110	+	protein_coding	FALSE	4027	34.719		1875.1	1453.79	1664.44	13.4114	10.3981	11.9047	-0.367138	0.775319		1788.34	1271.61	1529.98	12.7909	9.09508	10.943	-0.491949	0.711064
ENSRNOG00000001957	ste2	ste2	RGD1597142	EST-2;EST-6;MGC108739	360268	360268	chr14	21948483	21965556	+	protein_coding	FALSE	1278	34.719		3080.84	3.31662	1542.08	69.4339	0.0747478	34.7543	-9.85923	0.00107665		2938.3	1.15917	1469.73	66.2213	0.0261247	33.1237	-11.3075	0.000394563
ENSRNOG00000001958	Ift57	Ift57	RGD1305947	Esrrbl1;LOC303968	303968	303968	chr11	52251654	52321489	-	protein_coding	FALSE	2548	34.719		814.081	892.172	853.126	9.20239	10.0851	9.64377	0.132161	1.09593		776.415	942.409	859.412	8.77662	10.653	9.71482	0.279535	1.2138
ENSRNOG00000001959	Mx1	Mx1	RGD3127	IFI78	24575	24575	chr11	37438473	37462363	-	protein_coding	FALSE	3308	34.719		395.281	2452.09	1423.69	3.4417	21.3503	12.396	2.63307	6.20343		376.992	1095.42	736.206	3.28246	9.53779	6.41013	1.53888	2.9057
ENSRNOG00000001960	Sult1d1	Sult1d1	RGD620491	ST1D1;Sult-n;Sultn	60393	60393	chr14	21983702	22002194	+	protein_coding	FALSE	1614	34.719		127.539	1.10554	64.3224	2.27601	0.019729	1.14787	-6.84994	0.00866889		121.638	0	60.8191	2.1707	0	1.08535	-11.4776	0.000350682
ENSRNOG00000001962	Fam3b	Fam3b	RGD1311662	LOC304050;RGD1311662	304050	-	chr11	37470403	37505705	-	protein_coding	FALSE	952	34.719		110.353	1.10554	55.7293	3.33872	0.0334481	1.68609	-6.64113	0.0100189		105.247	9.2734	57.2604	3.18425	0.280566	1.73241	-3.5045	0.088113
ENSRNOG00000001963	Mx2	Mx2	RGD628821	Mx3	286918	286918	chr11	37548832	37572714	+	protein_coding	FALSE	2583	34.719		1058.3	8457.39	4757.85	11.801	94.3072	53.0541	2.99847	7.9915		1009.34	2984.87	1997.11	11.255	33.2839	22.2695	1.56427	2.95727
ENSRNOG00000001964	Cd47	Cd47	RGD2308	Itgp;MGC93490	29364	29364	chr11	52098369	52158169	-	protein_coding	FALSE	2062	34.719		3133.31	4287.29	3710.3	43.767	59.8862	51.8266	0.452392	1.36831		2988.33	4898.67	3943.5	41.742	68.4262	55.0841	0.71306	1.63928
ENSRNOG00000001966	Zbtb20	Zbtb20	RGD1560387	LOC288105;RGD1560387	288105	288105	chr11	58662836	59399213	-	protein_coding	FALSE	6075	34.719		1452.68	2463.15	1957.91	6.88743	11.6782	9.28282	0.761794	1.6956		1385.47	2132.88	1759.17	6.56876	10.1124	8.34057	0.622439	1.53948
ENSRNOG00000001967	Sult1b1	Sult1b1	RGD708534	LOC64305;ST1B1	64305	64305	chr14	22019192	22031908	+	protein_coding	FALSE	1233	34.719		1016.7	3.31662	510.006	23.7499	0.0774758	11.9137	-8.25984	0.00326243		969.656	0	484.828	22.651	0	11.3255	-14.4723	4.39952e-05
ENSRNOG00000001971	Bbx	Bbx	RGD1309769	LOC303970	303970	303970	chr11	51655445	51799131	+	protein_coding	FALSE	3059	34.719		1035.69	1486.95	1261.32	9.75178	14.0007	11.8763	0.521775	1.43572		987.772	1617.05	1302.41	9.30058	15.2257	12.2631	0.711122	1.63708
ENSRNOG00000001973	Ugt2a1	Ugt2a1	RGD69432	Ugt2a1p	63867	-	chr14	22047611	22071582	+	protein_coding	FALSE	2302	34.719		0	0	0	0	0	0	NA	NA		0	0	0	0	0	0	NA	NA
ENSRNOG00000001974	Gramd1c	LOC100911172	RGD6494789	-	100911172	-	chr11	58205060	58283274	+	protein_coding	FALSE	1909	34.719		316.587	15.4776	166.032	4.77661	0.233523	2.50507	-4.3543	0.0488906		301.939	35.9344	168.937	4.55561	0.542172	2.54889	-3.07079	0.119015
ENSRNOG00000001975	Ugt2a3	Ugt2a3	RGD1308444	LOC289533;RGD1308444	289533	289533	chr14	22099349	22116820	+	protein_coding	FALSE	1605	34.719		352.768	0	176.384	6.33064	0	3.16532	-13.082	0.000115329		336.446	0	168.223	6.03773	0	3.01886	-12.9453	0.00012679
ENSRNOG00000001976	Tmprss2	Tmprss2	RGD620766	-	156435	156435	chr11	37577051	37617258	-	protein_coding	FALSE	3103	34.719		942.524	5.52771	474.026	8.7487	0.0513093	4.40001	-7.4136	0.00586521		898.916	9.2734	454.095	8.34392	0.0860775	4.215	-6.59886	0.0103168
ENSRNOG00000001979	Rcan1	Rcan1	RGD631338	Dscr1;Mcip1	266766	266766	chr11	32386576	32480278	-	protein_coding	FALSE	2376	34.719		2308.37	19586.9	10947.6	27.9828	237.439	132.711	3.08495	8.48521		2201.57	1817.59	2009.58	26.6881	22.0334	24.3608	-0.276496	0.825594
ENSRNOG00000001980	Ugt2b36	Ugt2b35	RGD620895	MGC93327;Ugt2b12;Ugt2b15;Ugt2b36;Ugt2b4	83808	83808	chr14	22454255	22493508	+	protein_coding	FALSE	1867	34.719		2173.6	1.10554	1087.35	33.5326	0.0170555	16.7748	-10.9409	0.000508693		2073.03	0	1036.51	31.9811	0	15.9906	-15.5684	2.05796e-05
ENSRNOG00000001982	Cblb	Cblb	RGD620535	-	171136	171136	chr11	49690401	49856762	-	protein_coding	FALSE	3565	34.719		1006.75	424.528	715.637	8.1338	3.42989	5.78184	-1.24575	0.421688		960.166	497.286	728.726	7.75746	4.01772	5.88759	-0.949195	0.517921
ENSRNOG00000001984	Kcne1	Kcne1	RGD2956	Isk;m	25471	-	chr11	32344528	32355189	-	protein_coding	FALSE	585	34.719		9.04534	0	4.52267	0.44535	0	0.222675	-7.79657	0.00449778		8.62683	0	4.31341	0.424745	0	0.212372	-7.65991	0.00494467
ENSRNOG00000001986	LOC498063	LOC498063	RGD1560327	-	498063	-	chr11	32312547	32313303	-	protein_coding	FALSE	756	34.719		2.7136	0	1.3568	0.103385	0	0.0516925	-6.05967	0.014992		2.58805	0	1.29402	0.0986015	0	0.0493007	-5.92299	0.0164817
ENSRNOG00000001989	Alcam	Alcam	RGD619972	HB2;KG-CAM	79559	79559	chr11	49424242	49630071	+	protein_coding	FALSE	2905	34.719		4592.32	1328.86	2960.59	45.5322	13.1755	29.3538	-1.78901	0.289371		4379.84	1356.23	2868.04	43.4255	13.4469	28.4362	-1.69125	0.309658
ENSRNOG00000001990	Ugt2b1	Ugt2b17	RGD708541	2B1;Udpgtr2;Ugt2b1	286954	286954	chr14	22639181	22650931	+	protein_coding	FALSE	1959	34.719		1077.3	0	538.65	15.8393	0	7.91963	-14.6925	3.77672e-05		1027.46	0	513.728	15.1064	0	7.55321	-14.5558	4.15204e-05
ENSRNOG00000001991	Atp5o	Atp5o	RGD621379	Atpo;MGC72688;Oscp	192241	192241	chr11	31914321	31920636	-	protein_coding	FALSE	709	34.719		6689.93	4759.36	5724.65	271.774	193.346	232.56	-0.49121	0.711428		6380.4	4031.61	5206.01	259.2	163.782	211.491	-0.662278	0.63188
ENSRNOG00000001992	Atp6v1a	Atp6v1a	RGD1596464	Atp6v1a1;LOC685232	685232	685232	chr11	58127306	58180225	+	protein_coding	FALSE	4069	34.719		10292.7	17551.6	13922.1	72.8575	124.24	98.5487	0.769994	1.70526		9816.47	13321.2	11568.9	69.4865	94.2952	81.8908	0.440464	1.35704
ENSRNOG00000001996	Ythdc1	Ythdc1	RGD621706	Yt521	170956	170956	chr14	22805107	22835283	-	protein_coding	FALSE	2968	34.719		3898.54	5337.55	4618.05	37.833	51.7978	44.8154	0.453256	1.36913		3718.16	4795.5	4256.83	36.0826	46.5375	41.31	0.367103	1.28976
ENSRNOG00000002001	Itsn1	Itsn1	RGD2935	Itsn	29491	29491	chr11	31721527	31901963	+	protein_coding	FALSE	5710	34.719		3819.85	4837.85	4328.85	19.2683	24.4033	21.8358	0.340863	1.26651		3643.11	4022.34	3832.72	18.3768	20.2897	19.3332	0.142874	1.1041
ENSRNOG00000002002	Tmprss11b	Tmprss11bnl	RGD1303278	Hatl5;Tmprss11b	365265	365265	chr14	23009054	23029587	+	protein_coding	FALSE	1263	34.719		0	0	0	0	0	0	NA	NA		0	0	0	0	0	0	NA	NA
ENSRNOG00000002004	D4A123_RAT	Prdm8	RGD1311628	LOC305198	305198	-	chr14	12792191	12800272	-	protein_coding	FALSE	4534	34.719		628.651	672.169	650.41	3.99357	4.27002	4.13179	0.0965751	1.06923		599.565	310.659	455.112	3.80879	1.97349	2.89114	-0.948572	0.518145
ENSRNOG00000002005	Tmprss11f	Tmprss11f	RGD1560675	LOC498345;RGD1560675	498345	-	chr14	23142181	23184319	+	protein_coding	FALSE	1317	34.719		0	0	0	0	0	0	NA	NA		0	2.31835	1.15917	0	0.0507021	0.025351	6.19022	73.0199
ENSRNOG00000002006	Tmprss11d	Tmprss11d	RGD620654	AF198087;AT;Asp	64565	64565	chr14	23474012	23536003	+	protein_coding	FALSE	1662	34.719		12.6635	0	6.33174	0.21946	0	0.10973	-8.28203	0.00321264		12.0776	0	6.03878	0.209306	0	0.104653	-8.14536	0.00353185
ENSRNOG00000002010	LOC100360017	Mrps6	RGD2322928	LOC100360017;LOC288253	100360017	-	chr11	32085850	32097909	+	protein_coding	FALSE	669	34.719		663.023	871.167	767.095	28.5454	37.5066	33.026	0.393899	1.31394		632.347	697.823	665.085	27.2246	30.0436	28.6341	0.142155	1.10355
ENSRNOG00000002011	Gnrhr	Gnrhr	RGD70513	GH1;Lhrhr;gnRH-R	81668	81668	chr14	23625134	23656583	+	protein_coding	FALSE	2623	34.719		450.458	0	225.229	4.94639	0	2.4732	-13.4346	9.03189e-05		429.616	0	214.808	4.71753	0	2.35877	-13.2979	9.92943e-05
ENSRNOG00000002012	Donson	Donson	RGD1306823	LOC288257;MGC94546	288257	288257	chr11	31652222	31661872	-	protein_coding	FALSE	2423	34.719		407.945	256.486	332.215	4.84932	3.04889	3.94911	-0.669484	0.628732		389.07	275.884	332.477	4.62495	3.27948	3.95222	-0.49596	0.70909
ENSRNOG00000002013	Sidt1	Sidt1	RGD1559616	LOC288109;Msid2	288109	288109	chr11	57981733	58022625	+	protein_coding	FALSE	1676	34.719		468.549	4.42217	236.485	8.05218	0.0759965	4.06409	-6.72721	0.0094386		446.87	5.79587	226.333	7.67962	0.0996042	3.88961	-6.2686	0.0129707
ENSRNOG00000002014	Stap1	Stap1	RGD1311584	LOC305269;MGC109040;RGD1311584;Stap-1	305269	305269	chr14	23734558	23764077	-	protein_coding	FALSE	1349	34.719		45.2267	7.73879	26.4827	0.965641	0.165232	0.565437	-2.54696	0.171115		43.1341	15.0693	29.1017	0.920963	0.321746	0.621354	-1.5172	0.349363
ENSRNOG00000002021	Son	Son	RGD1309013	LOC304092	304092	304092	chr11	31621019	31634957	+	protein_coding	FALSE	6399	34.719		16901.2	45388	31144.6	76.0744	204.297	140.186	1.4252	2.68552		16119.2	34116.8	25118	72.5546	153.564	113.059	1.08171	2.11655
ENSRNOG00000002024	Epha5	Epha5	RGD620831	EHK-1;Els1;Els1.	79208	79208	chr14	25524164	25892570	+	protein_coding	FALSE	3873	34.719		1182.23	304.024	743.125	8.79196	2.26096	5.52646	-1.95923	0.257166		1127.53	278.202	702.864	8.38517	2.06893	5.22705	-2.01894	0.24674
ENSRNOG00000002026	Dnajc28	Dnajc28	RGD1359589	LOC360699	360699	360699	chr11	31584546	31587366	-	protein_coding	FALSE	1455	34.719		354.577	350.457	352.517	7.01909	6.93752	6.9783	-0.0168542	0.988385		338.172	314.136	326.154	6.69433	6.21853	6.45643	-0.106356	0.928931
ENSRNOG00000002028	Tmem50b	Tmem50b	RGD1307561	LOC360698;MGC109374;RGD1307561	360698	360698	chr11	31533824	31566625	-	protein_coding	FALSE	2264	34.719		3923.87	1160.82	2542.34	49.9196	14.768	32.3438	-1.75711	0.29584		3742.32	818.377	2280.35	47.6099	10.4114	29.0107	-2.19307	0.218686
ENSRNOG00000002029	-	-	RGD	-	-	-	chr14	385071	386062	+	pseudogene	FALSE	987	34.719		2.7136	0	1.3568	0.0791884	0	0.0395942	-6.05967	0.014992		2.58805	3.47752	3.03279	0.0755245	0.101481	0.0885029	0.426201	1.34369
ENSRNOG00000002031	Ard1b	Naa11	RGD1564723	Ard1b;Ard2;LOC289482	289482	289482	chr14	13633054	13643090	+	protein_coding	FALSE	3229	34.719		33.4678	25.4275	29.4476	0.298532	0.226813	0.262673	-0.396371	0.759767		31.9193	25.5018	28.7106	0.28472	0.227476	0.256098	-0.323814	0.798955
ENSRNOG00000002032	Ifngr2	Ifngr2	RGD1307532	LOC360697	360697	360697	chr11	31508720	31526993	+	protein_coding	FALSE	2610	34.719		1095.39	668.853	882.122	12.0882	7.38113	9.73466	-0.711672	0.610612		1044.71	814.9	929.804	11.5289	8.99283	10.2609	-0.358396	0.780031
ENSRNOG00000002034	F1M4P1_RAT	-	RGD	-	-	-	chr18	33905589	33907178	-	protein_coding	FALSE	1569	34.719		0.904534	1.10554	1.00504	0.0166048	0.0202948	0.0184498	0.28949	1.22221		0.862683	1.15917	1.01093	0.0158366	0.0212794	0.018558	0.426171	1.34366
ENSRNOG00000002035	Paqr3	Paqr3	RGD1310426	LOC305203	305203	305203	chr14	13915442	13932807	+	protein_coding	FALSE	1857	34.719		613.274	2060.73	1337	9.51208	31.9626	20.7373	1.74856	3.36023		584.899	2076.08	1330.49	9.07197	32.2007	20.6363	1.82761	3.54949
ENSRNOG00000002036	LOC681004	Paxbp1	RGD1584739	Gcfc1;LOC681004	681004	681004	chr11	31002167	31030820	-	protein_coding	FALSE	3095	34.719		2311.08	2760.54	2535.81	21.5074	25.6901	23.5988	0.256391	1.19449		2204.15	2540.91	2372.53	20.5123	23.6462	22.0793	0.20513	1.15279
ENSRNOG00000002039	LOC100360066	Evi5	RGD2322879	LOC100360066	100360066	-	chr14	2434916	2571956	+	protein_coding	FALSE	2720	34.719		1997.21	1760.02	1878.62	21.1489	18.6373	19.8931	-0.182381	0.881247		1904.8	1795.56	1850.18	20.1704	19.0136	19.592	-0.085197	0.942656
ENSRNOG00000002040	Bmp2k	-	RGD	-	-	-	chr14	13937550	14000859	-	protein_coding	FALSE	3373	34.719		1138.81	1883.84	1511.33	9.7245	16.0865	12.9055	0.726164	1.65423		1086.12	1132.51	1109.32	9.27456	9.67074	9.47265	0.0603573	1.04272
ENSRNOG00000002041	D3ZP61_RAT	Boc	RGD1304550	LOC360715	360715	360715	chr11	57668360	57743721	+	protein_coding	FALSE	4592	34.719		1193.98	3124.26	2159.12	7.4891	19.5965	13.5428	1.38774	2.61668		1138.74	2750.72	1944.73	7.1426	17.2535	12.1981	1.27238	2.4156
ENSRNOG00000002042	Gfi1	Gfi1	RGD2680	-	24388	24388	chr14	2597302	2606681	+	protein_coding	FALSE	2475	34.719		15.3771	2.21108	8.79408	0.17895	0.0257314	0.102341	-2.79789	0.143797		14.6656	5.79587	10.2307	0.17067	0.0674491	0.11906	-1.33931	0.39521
ENSRNOG00000002044	Gtpbp8	Gtpbp8	RGD1310025	LOC360714;MGC108988;RGD1310025	360714	360714	chr11	57484577	57494405	+	protein_coding	FALSE	1199	34.719		256.888	306.235	281.561	6.17102	7.35645	6.76374	0.253511	1.1921		245.002	350.071	297.536	5.8855	8.40948	7.14749	0.514861	1.42886
ENSRNOG00000002045	Anxa3	Anxa3	RGD2119	Anx3;LC3;LRRGT00047	25291	-	chr14	14235312	14297100	-	protein_coding	FALSE	2012	34.719		1511.48	1116.6	1314.04	21.6375	15.9846	18.811	-0.436837	0.738752		1441.54	2003.05	1722.3	20.6363	28.6746	24.6555	0.474596	1.38953
ENSRNOG00000002046	Cd200r2	Cd200r1l	RGD1563387	Cd200r2;LOC501779;RGD1563387	501779	-	chr11	57382095	57397038	-	protein_coding	FALSE	813	34.719		9.04534	0	4.52267	0.320455	0	0.160228	-7.79657	0.00449778		8.62683	1.15917	4.893	0.305628	0.0410668	0.173348	-2.89565	0.134376
ENSRNOG00000002050	Igfbp7	Igfbp7	RGD1306201	LOC289560	289560	289560	chr14	33010197	33070052	+	protein_coding	FALSE	1102	34.719		4976.75	12112.3	8544.53	130.076	316.576	223.326	1.28321	2.4338		4746.48	16613.3	10679.9	124.057	434.217	279.137	1.80742	3.50016
ENSRNOG00000002051	Synj1	Synj1	RGD69434	-	85238	85238	chr11	30921848	30997674	-	protein_coding	FALSE	5898	34.719		10841.7	18009.3	14425.5	52.9453	87.9476	70.4465	0.732157	1.66112		10340.1	15932.9	13136.5	50.4956	77.8075	64.1516	0.623764	1.54089
ENSRNOG00000002052	Ccdc80	Ccdc80	RGD69421	CL2;Dro1;SSG-1;Ssg1	64387	64387	chr11	57222551	57257162	-	protein_coding	FALSE	4096	34.719		2633.1	3061.24	2847.17	18.5157	21.5264	20.021	0.217369	1.16261		2511.27	1852.36	2181.82	17.659	13.0256	15.3423	-0.43904	0.737625
ENSRNOG00000002053	F1M3H3_RAT	Fras1	RGD1306516	LOC289486	289486	-	chr14	14309716	14565184	-	protein_coding	FALSE	12022	34.719		917.198	641.214	779.206	2.19745	1.53624	1.86684	-0.516414	0.699108		874.761	2972.12	1923.44	2.09578	7.1207	4.60824	1.76454	3.39766
ENSRNOG00000002054	Glmn	Glmn	RGD1588600	LOC360907	289437	-	chr14	2744845	2789138	+	protein_coding	FALSE	2030	34.719		1080.92	777.196	929.057	15.3366	11.0272	13.1819	-0.475895	0.719021		1030.91	955.16	993.033	14.627	13.5523	14.0897	-0.110089	0.926531
ENSRNOG00000002055	RGD1359460	Noa1	RGD1359460	MGC95260;RGD1359460	289562	289562	chr14	33107962	33123992	+	protein_coding	FALSE	2348	34.719		633.174	578.198	605.686	7.76708	7.0927	7.42989	-0.131027	0.913181		603.878	515.833	559.855	7.40771	6.32767	6.86769	-0.227344	0.854206
ENSRNOG00000002057	Slc10a6	Slc10a6	RGD727800	Soat	289459	289459	chr14	7270694	7292036	+	protein_coding	FALSE	1113	34.719		37.0859	55.2771	46.1815	0.959724	1.43048	1.1951	0.575819	1.49052		35.37	44.0486	39.7093	0.915319	1.13991	1.02761	0.316579	1.24537
ENSRNOG00000002061	Ptpn13	Ptpn13	RGD1563360	LOC498331;Ptp-bl;ptp	498331	498331	chr14	7298777	7433464	-	protein_coding	FALSE	7372	34.719		1826.25	667.747	1247	7.13524	2.60891	4.87208	-1.45149	0.365642		1741.76	545.971	1143.86	6.80511	2.13313	4.46912	-1.67363	0.313464
ENSRNOG00000002069	Slc35a5	Slc35a5	RGD1564361	LOC498081;RGD1564361	498081	498081	chr11	57190762	57210524	+	protein_coding	FALSE	1517	34.719		623.224	784.935	704.079	11.8329	14.9032	13.3681	0.332831	1.25948		594.389	904.156	749.272	11.2854	17.1668	14.2261	0.605174	1.52116
ENSRNOG00000002070	Mrpl1	-	RGD	-	-	289491	chr14	14813543	14872680	-	protein_coding	FALSE	1132	34.719		592.47	690.963	641.717	15.0748	17.5809	16.3279	0.221878	1.16625		565.057	827.651	696.354	14.3774	21.0588	17.7181	0.550633	1.46473
ENSRNOG00000002072	RGD1307569	Eva1c	RGD1307569	Fam176c;LOC360695;RGD1307569	360695	360695	chr11	30818796	30891623	+	protein_coding	FALSE	1424	34.719		53.3675	34.2718	43.8196	1.07944	0.693202	0.886322	-0.638926	0.642191		50.8983	42.8895	46.8939	1.0295	0.867508	0.948503	-0.246984	0.842656
ENSRNOG00000002073	Brdt	Brdt	RGD1306678	LOC305123	305123	305123	chr14	2949631	3007464	-	protein_coding	FALSE	3540	34.719		103.117	107.238	105.177	0.838995	0.872522	0.855758	0.056539	1.03997		98.3459	63.7546	81.0502	0.800176	0.51873	0.659453	-0.625324	0.648274
ENSRNOG00000002074	Rest	Rest	RGD621069	-	83618	-	chr14	33136045	33151142	-	protein_coding	FALSE	3288	34.719		487.544	626.842	557.193	4.27085	5.4911	4.88098	0.362579	1.28572		464.986	766.214	615.6	4.07325	6.71199	5.39262	0.720568	1.64783
ENSRNOG00000002075	Cnot6l	Cnot6l	RGD1309128	LOC360917	360917	360917	chr14	14924619	15011984	+	protein_coding	FALSE	4468	34.719		1696.91	2183.44	1940.18	10.939	14.0754	12.5072	0.36371	1.28673		1618.39	2488.75	2053.57	10.4329	16.0435	13.2382	0.620867	1.5378
ENSRNOG00000002079	Mapk10	Mapk10	RGD3663	Jnk3;SAPKC;SAPb;Serk2	25272	25272	chr14	7719594	8010500	+	protein_coding	FALSE	1889	34.719		2406.06	1511.28	1958.67	36.6866	23.0433	29.8649	-0.670892	0.628118		2294.74	542.494	1418.62	34.9892	8.27171	21.6304	-2.08063	0.236412
ENSRNOG00000002080	Urb1	Urb1	RGD1304621	LOC304104;RGD1304621	304104	304104	chr11	30733153	30793473	-	protein_coding	FALSE	6919	34.719		1112.58	1925.85	1519.22	4.63148	8.01702	6.32425	0.791603	1.731		1061.1	2187.36	1624.23	4.41719	9.10563	6.76141	1.04364	2.06142
ENSRNOG00000002084	F1M5J2_RAT	-	RGD	-	-	-	chr9	1231093	1231736	+	protein_coding	FALSE	594	34.719		0.904534	0	0.452267	0.0438603	0	0.0219301	-4.47483	0.0449719		0.862683	0	0.431341	0.0418309	0	0.0209155	-4.33815	0.0494408
ENSRNOG00000002085	LOC498350	Thegl	RGD1562571	LOC498350	498350	498350	chr14	33403955	33446249	-	protein_coding	FALSE	2660	34.719		18.9952	46.4327	32.714	0.205682	0.502777	0.354229	1.28951	2.44445		18.1163	42.8895	30.5029	0.196165	0.46441	0.330288	1.24334	2.36745
ENSRNOG00000002089	Ccng2	Ccng2	RGD1305002	-	29157	29157	chr14	16338132	16346628	-	protein_coding	FALSE	2471	34.719		1783.74	1579.82	1681.78	20.7918	18.4148	19.6033	-0.175135	0.885685		1701.21	1222.93	1462.07	19.8298	14.2548	17.0423	-0.476209	0.718864
ENSRNOG00000002091	Gtf3c3	Gtf3c3	RGD1309185	LOC316810	316810	316810	chr9	53186284	53219830	-	protein_coding	FALSE	3492	34.719		1013.08	1359.82	1186.45	8.35606	11.216	9.78604	0.424676	1.34227		966.205	1287.84	1127.02	7.96944	10.6224	9.2959	0.414565	1.3329
ENSRNOG00000002092	Hunk	Hunk	RGD1565091	LOC288275;RGD1565091	288275	288275	chr11	29511975	29626139	-	protein_coding	FALSE	2145	34.719		254.174	507.444	380.809	3.413	6.81386	5.11343	0.997439	1.99645		242.414	707.096	474.755	3.25509	9.49476	6.37493	1.54444	2.91691
ENSRNOG00000002093	Tgfbr3	Tgfbr3	RGD61821	TGFR-3	29610	29610	chr14	3051038	3240286	+	protein_coding	FALSE	3931	34.719		1724.95	2255.3	1990.13	12.6388	16.5248	14.5818	0.386782	1.30747		1645.14	938.931	1292.03	12.054	6.87961	9.46681	-0.809102	0.570737
ENSRNOG00000002094	Atg3	Atg3	RGD708464	Apg3l;PIG-1;Pig1	171415	171415	chr11	57162204	57190580	-	protein_coding	FALSE	1405	34.719		1835.3	2852.3	2343.8	37.6239	58.4724	48.0482	0.63612	1.55414		1750.38	2033.19	1891.79	35.8831	41.6807	38.7819	0.216085	1.16158
ENSRNOG00000002095	Arhgap24	-	RGD	-	-	305156	chr14	8026135	8346326	-	protein_coding	FALSE	3337	34.719		2071.38	106286	54178.5	17.8787	917.384	467.631	5.68121	51.3114		1975.54	22471.8	12223.6	17.0515	193.961	105.506	3.5078	11.375
ENSRNOG00000002097	Rasl11b	Rasl11b	RGD1303099	-	305302	305302	chr14	36392950	36397168	-	protein_coding	FALSE	1810	34.719		530.961	241.008	385.985	8.44923	3.83518	6.14221	-1.13951	0.453914		506.395	40.5711	273.483	8.0583	0.645611	4.35196	-3.6417	0.0801197
ENSRNOG00000002099	Wdfy3	Wdfy3	RGD1307097	LOC305164	305164	305164	chr14	8916411	9059829	+	protein_coding	FALSE	10519	34.719		7866.73	8461.82	8164.27	21.5403	23.1698	22.3551	0.105216	1.07566		7502.75	6518.04	7010.4	20.5437	17.8474	19.1956	-0.20297	0.86876
ENSRNOG00000002100	B0BND9_RAT	LOC100910272	RGD6499144	-	100910272	-	chr14	33463144	33489304	-	protein_coding	FALSE	3057	34.719		4855.54	7370.65	6113.09	45.7483	69.4453	57.5968	0.602172	1.518		4630.88	6324.46	5477.67	43.6316	59.5882	51.6099	0.449665	1.36572
ENSRNOG00000002101	Paics	Paics	RGD620066	Ade2h1;Airc;MGC93240	140946	140946	chr14	33492708	33509389	-	protein_coding	FALSE	1980	34.719		2125.65	3338.74	2732.2	30.9215	48.5679	39.7447	0.651405	1.5707		2027.3	2831.86	2429.58	29.4908	41.1946	35.3427	0.482199	1.39687
ENSRNOG00000002104	SFR15_RAT	Scaf4	RGD727896	LOC245924;Sfrs15;Srsf15	245924	245924	chr11	29751871	29807911	+	protein_coding	FALSE	4977	34.719		1835.3	2652.19	2243.75	10.6212	15.3487	12.9849	0.531182	1.44511		1750.38	2453.97	2102.18	10.1297	14.2015	12.1656	0.487458	1.40197
ENSRNOG00000002105	Cdc7	Cdc7	RGD1308351	LOC360908	360908	360908	chr14	3421620	3441738	-	protein_coding	FALSE	2917	34.719		265.933	200.103	233.018	2.62584	1.97583	2.30084	-0.410309	0.752462		253.629	303.704	278.666	2.50435	2.99879	2.75157	0.259954	1.19744
ENSRNOG00000002106	Usp46	Usp46	RGD1564808	LOC289584;RGD1564808	289584	289584	chr14	36569461	36606433	+	protein_coding	FALSE	1551	34.719		1445.45	3856.13	2650.79	26.8425	71.6098	49.2261	1.41565	2.6678		1378.57	2962.85	2170.71	25.6005	55.0213	40.3109	1.10383	2.14924
ENSRNOG00000002110	Fam114a1l1	Fam114a1l1	RGD1309701	LOC316729;RGD1309701	316729	316729	chr9	110989628	110991376	-	protein_coding	FALSE	1698	34.719		40.704	8.84433	24.7742	0.69045	0.150024	0.420237	-2.20231	0.217289		38.8207	15.0693	26.945	0.658505	0.255616	0.45706	-1.3652	0.388181
ENSRNOG00000002112	Znf644	Zfp644	RGD1306805	LOC305127;RGD1306805;Znf644	305127	305127	chr14	3645609	3720694	+	protein_coding	FALSE	6049	34.719		2170.88	5074.44	3622.66	10.3368	24.1622	17.2495	1.22498	2.33752		2070.44	2333.42	2201.93	9.85852	11.1107	10.4846	0.172518	1.12702
ENSRNOG00000002114	D4A893_RAT	-	RGD	-	-	-	chr10	34223102	34284961	-	protein_coding	FALSE	1767	34.719		0	0	0	0	0	0	NA	NA		0	0	0	0	0	0	NA	NA
ENSRNOG00000002115	Sod1	Sod1	RGD3731	-	24786	24786	chr11	29810765	29816342	-	protein_coding	FALSE	650	34.719		6954.96	6595.66	6775.31	308.187	292.266	300.226	-0.0765117	0.948348		6633.17	4983.29	5808.23	293.928	220.819	257.373	-0.412586	0.751275
ENSRNOG00000002116	LOC498555	-	RGD	-	-	140662	chr1	201635580	201637851	+	protein_coding	FALSE	427	34.719		3813.52	2732.9	3273.21	257.235	184.344	220.789	-0.480675	0.716642		3637.07	2957.05	3297.06	245.333	199.464	222.399	-0.298605	0.813038
ENSRNOG00000002117	Barhl2	Barhl2	RGD620726	Barh;LOC65050;MBH1	65050	65050	chr14	3888152	3893041	+	protein_coding	FALSE	1565	34.719		244.224	65.227	154.726	4.49477	1.20045	2.84761	-1.90464	0.267082		232.924	24.3427	128.634	4.2868	0.448009	2.36741	-3.25827	0.104511
ENSRNOG00000002120	Spata18	Spata18	RGD735208	MGC93900;spetex-1	289586	289586	chr14	36928256	36954960	-	protein_coding	FALSE	2051	34.719		120.303	1.10554	60.7043	1.68944	0.0155254	0.852484	-6.76567	0.00919032		114.737	9.2734	62.0051	1.61128	0.130228	0.870752	-3.62905	0.0808255
ENSRNOG00000002121	Lrrc8d	Lrrc8d	RGD1309601	LOC305131;Lrrc5;MGC93739	305131	-	chr14	5104878	5120038	-	protein_coding	FALSE	3148	34.719		2484.75	8824.43	5654.59	22.7343	80.7393	51.7368	1.82841	3.55146		2369.79	3628.22	2999	21.6824	33.1964	27.4394	0.614511	1.53104
ENSRNOG00000002122	Lrrc8c	Lrrc8c	RGD1306585	LOC289443;MGC112653;RGD1306585	289443	289443	chr14	5306227	5393820	-	protein_coding	FALSE	2854	34.719		559.907	292.969	426.438	5.6506	2.95665	4.30362	-0.934426	0.52325		534.001	241.108	387.555	5.38916	2.43327	3.91121	-1.14715	0.451517
ENSRNOG00000002125	Ccni	Ccni	RGD1309209	LOC289500	289500	289500	chr14	16437339	16460130	+	protein_coding	FALSE	2671	34.719		9184.64	8096.99	8640.81	99.0424	87.3137	93.178	-0.181824	0.881588		8759.68	4625.11	6692.39	94.4599	49.8747	72.1673	-0.921376	0.528005
ENSRNOG00000002126	Ncam2	Ncam2	RGD1303131	OCAM-GPI;Ocam	288280	288280	chr11	20674799	20910883	+	protein_coding	FALSE	4467	34.719		1932.08	55.2771	993.681	12.4578	0.35642	6.40713	-5.12727	0.0286113		1842.69	49.8445	946.268	11.8814	0.321391	6.10142	-5.20817	0.027051
ENSRNOG00000002127	-	-	RGD	-	-	-	chr14	33525747	33526183	-	pseudogene	FALSE	435	34.719		6.33174	0	3.16587	0.419244	0	0.209622	-7.28196	0.00642558		6.03878	0	3.01939	0.399846	0	0.199923	-7.1453	0.00706399
ENSRNOG00000002128	Ppat	Ppat	RGD620237	GPAT;MGC93251	117544	117544	chr14	33509363	33543743	+	protein_coding	FALSE	4036	34.719		1439.11	2066.26	1752.69	10.2701	14.7457	12.5079	0.52185	1.4358		1372.53	1110.49	1241.51	9.79497	7.92494	8.85995	-0.30563	0.809089
ENSRNOG00000002129	Lrrc8b	Lrrc8b	RGD1563429	LOC305135;RGD1563429	305135	-	chr14	5431776	5451584	-	protein_coding	FALSE	3994	34.719		2663.85	10046.1	6354.95	19.2103	72.447	45.8287	1.91505	3.77128		2540.6	6613.09	4576.85	18.3215	47.6902	33.0059	1.38017	2.60298
ENSRNOG00000002130	F1LVN3_RAT	-	RGD	-	-	-	chr14	5767245	5783502	-	protein_coding	FALSE	1701	34.719		0.904534	0	0.452267	0.0153163	0	0.00765814	-4.47483	0.0449719		0.862683	3.47752	2.1701	0.0146076	0.0588842	0.0367459	2.01109	4.03088
ENSRNOG00000002134	Mpa2l	LOC498435;Mpa2l	RGD1591970;RGD1561523	;LOC305139;RGD1561523	498435;305139	305139	chr14	5846651	5863162	+	protein_coding	FALSE	1677	34.719		78.6945	163.62	121.157	1.35159	2.8102	2.08089	1.05602	2.07919		75.0534	107.803	91.4283	1.28905	1.85153	1.57029	0.522418	1.43636
ENSRNOG00000002135	Sgcb	Sgcb	RGD1594202	LOC680229	680229	680229	chr14	36959935	36972341	+	protein_coding	FALSE	1120	34.719		1284.44	700.913	992.676	33.0315	18.0252	25.5283	-0.873815	0.545702		1225.01	622.477	923.743	31.5032	16.008	23.7556	-0.976688	0.508145
ENSRNOG00000002137	Aasdh	Aasdh	RGD1311135	LOC364136;RGD1311135	364136	-	chr14	33553213	33575419	+	protein_coding	FALSE	3386	34.719		776.995	1608.56	1192.78	6.60943	13.6831	10.1463	1.04981	2.07025		741.045	1317.98	1029.51	6.30362	11.2113	8.75745	0.830706	1.77856
ENSRNOG00000002139	D4A5F4_RAT	RGD1311575	RGD1311575	LOC289568	289568	-	chr14	33580468	33607176	-	protein_coding	FALSE	3628	34.719		1896.81	7313.16	4604.98	15.0587	58.0591	36.5589	1.94693	3.85554		1809.05	1678.48	1743.77	14.362	13.3255	13.8437	-0.108059	0.927835
ENSRNOG00000002141	Cd200	Cd200	RGD3104	Cspmo2;MGC108657;MRCOX2;Mox2	24560	24560	chr11	56946460	56974235	+	protein_coding	FALSE	2244	34.719		3139.64	706.441	1923.04	40.2986	9.06746	24.683	-2.15193	0.225011		2994.37	601.612	1797.99	38.434	7.72193	23.078	-2.31532	0.200918
ENSRNOG00000002142	Cds1	Cds1	RGD621185	CDS 1	81925	81925	chr14	9073007	9135335	-	protein_coding	FALSE	3709	34.719		7913.77	15341.6	11627.7	61.4553	119.137	90.2961	0.955025	1.93861		7547.61	8364.6	7956.11	58.6119	64.9563	61.7841	0.148289	1.10825
ENSRNOG00000002144	Sec3l1	Exoc1	RGD1304939	LOC305287;Sec3l1	305287	305287	chr14	33883343	33920857	-	protein_coding	FALSE	2990	34.719		1854.29	2238.72	2046.51	17.8624	21.5656	19.714	0.271816	1.20733		1768.5	2662.62	2215.56	17.036	25.6491	21.3425	0.590332	1.50559
ENSRNOG00000002145	Tmprss7	Tmprss7	RGD1304655	LOC288118	288118	288118	chr11	56617541	56653697	+	protein_coding	FALSE	2604	34.719		66.9355	7.73879	37.3372	0.740369	0.0855983	0.412984	-3.11255	0.115619		63.8385	3.47752	33.658	0.706114	0.0384647	0.372289	-4.19824	0.0544758
ENSRNOG00000002146	Pkd2	Pkd2	RGD1559992	LOC498328;RGD1559992	498328	498328	chr14	6351099	6392988	-	protein_coding	FALSE	3270	34.719		1129.76	1014.89	1072.33	9.95113	8.93929	9.44521	-0.154689	0.898326		1077.49	832.287	954.889	9.49071	7.33092	8.41081	-0.372511	0.772437
ENSRNOG00000002149	Nkx6-1	Nkx6-1	RGD69318	Nkx6.1;Nkx61;Nkx6a	65193	65193	chr14	9214742	9221668	+	protein_coding	FALSE	3213	34.719		45.2267	0	22.6134	0.405431	0	0.202716	-10.1186	0.000899516		43.1341	1.15917	22.1467	0.386673	0.0103913	0.198532	-5.21757	0.0268753
ENSRNOG00000002151	TAGL3_RAT	Tagln3	RGD69301	Np22;Np25	63837	63837	chr11	56587159	56600874	+	protein_coding	FALSE	1235	34.719		3762.86	60.8048	1911.83	87.7575	1.41809	44.5878	-5.95142	0.0161601		3588.76	59.1179	1823.94	83.6971	1.37875	42.5379	-5.92367	0.016474
ENSRNOG00000002152	Dcun1d4	Dcun1d4	RGD1310422	LOC360928;RGD1310422	360928	360928	chr14	37051132	37128945	-	protein_coding	FALSE	4171	34.719		3129.69	2790.39	2960.04	21.6119	19.2689	20.4404	-0.165541	0.891594		2984.88	1904.52	2444.7	20.612	13.1516	16.8818	-0.648231	0.638062
ENSRNOG00000002153	Cep135	Cep135	RGD1310726	LOC305288;RGD1310726	305288	305288	chr14	33801214	33861257	-	protein_coding	FALSE	3578	34.719		317.491	1050.26	683.878	2.55579	8.45456	5.50517	1.72597	3.30803		302.802	833.446	568.124	2.43753	6.70919	4.57336	1.46072	2.75246
ENSRNOG00000002154	Mepe	Mepe	RGD71036	-	79110	79110	chr14	6529355	6540902	-	protein_coding	FALSE	1733	34.719		11.7589	0	5.87947	0.195435	0	0.0977175	-8.17511	0.00345978		11.2149	1.15917	6.18703	0.186393	0.0192656	0.102829	-3.27416	0.103366
ENSRNOG00000002156	-	-	RGD	-	-	-	chr14	34017428	34018553	+	pseudogene	FALSE	801	34.719		0	0	0	0	0	0	NA	NA		0	0	0	0	0	0	NA	NA
ENSRNOG00000002158	Ibsp	Ibsp	RGD2855	Bsp;MGC156673	24477	24477	chr14	6548544	6561169	-	protein_coding	FALSE	1934	34.719		48.8448	7.73879	28.2918	0.727436	0.115252	0.421344	-2.65799	0.15844		46.5849	3.47752	25.0312	0.693779	0.0517901	0.372785	-3.74368	0.0746519
ENSRNOG00000002159	Agpat9	Agpat9	RGD1565703	1-AGPAT 9;GPAT-3;GPAT3;LOC305166;MGC114395	305166	305166	chr14	9998567	10050154	-	protein_coding	FALSE	1985	34.719		331.059	122.715	226.887	4.80373	1.78062	3.29217	-1.43176	0.370678		315.742	202.856	259.299	4.58147	2.94347	3.76247	-0.638282	0.642477
ENSRNOG00000002161	Tlr6	Tlr6	RGD1303030	-	305353	-	chr14	46098196	46100686	+	protein_coding	FALSE	2490	34.719		86.8353	77.3879	82.1116	1.00445	0.895172	0.949813	-0.166162	0.89121		82.8176	98.5298	90.6737	0.957979	1.13973	1.04885	0.250632	1.18973
ENSRNOG00000002163	Klf3	Klf3	RGD1593290	BKLF;Klf3_mapped;Tef-2	114845	114845	chr14	46203637	46226077	-	protein_coding	FALSE	4988	34.719		2241.44	1648.36	1944.9	12.9429	9.51829	11.2306	-0.443376	0.735412		2137.73	1493.02	1815.37	12.3441	8.62126	10.4827	-0.517836	0.698419
ENSRNOG00000002164	Nmu	Nmu	RGD68388	-	63887	63887	chr14	34115471	34143662	+	protein_coding	FALSE	708	34.719		112.162	143.72	127.941	4.56295	5.8468	5.20488	0.357687	1.28137		106.973	83.4606	95.2166	4.35184	3.39532	3.87358	-0.358066	0.78021
ENSRNOG00000002165	Fam175a	Fam175a	RGD1305287	Ccdc98;LOC289468;MGC94265;RGD1305287	289468	289468	chr14	10080190	10094521	+	protein_coding	FALSE	1507	34.719		230.656	228.847	229.752	4.40844	4.37386	4.39115	-0.0113502	0.992164		219.984	260.814	240.399	4.20447	4.98484	4.59465	0.245631	1.18561
ENSRNOG00000002167	Dmp1	Dmp1	RGD2508	DENTMAT	25312	25312	chr14	6637131	6644100	-	protein_coding	FALSE	2664	34.719		21.7088	28.7441	25.2264	0.234712	0.310776	0.272744	0.404994	1.32408		20.7044	12.7509	16.7277	0.223852	0.137861	0.180856	-0.699318	0.615863
ENSRNOG00000002168	Dspp	Dspp	RGD2525	Dsp;RDSP2	25254	25254	chr14	6674665	6680769	-	protein_coding	FALSE	3000	34.719		3.61814	0	1.80907	0.0347373	0	0.0173687	-6.47467	0.0112442		3.45073	0	1.72537	0.0331301	0	0.016565	-6.33799	0.0123616
ENSRNOG00000002169	Pdcl2	Pdcl2	RGD1559712	LOC498352;RGD1559712	498352	498352	chr14	34151824	34166988	+	protein_coding	FALSE	750	34.719		30.7542	619.103	324.929	1.18107	23.7758	12.4784	4.33132	20.1306		29.3312	450.919	240.125	1.12642	17.3169	9.22166	3.94235	15.3733
ENSRNOG00000002171	D4A5C1_RAT	Phldb2	RGD1591402	LOC685611	685611	-	chr11	56484222	56564279	+	protein_coding	FALSE	4253	34.719		1388.46	696.491	1042.48	9.40309	4.71686	7.05998	-0.995293	0.501634		1324.22	614.362	969.29	8.96803	4.16066	6.56434	-1.10796	0.463948
ENSRNOG00000002174	Cwh43	Cwh43	RGD1310958	LOC305307;RGD1310958	305307	305307	chr14	37160545	37206533	-	protein_coding	FALSE	2202	34.719		57.8902	19.8997	38.895	0.757217	0.260293	0.508755	-1.54055	0.343755		55.2117	27.8202	41.5159	0.722182	0.363895	0.543038	-0.988827	0.503887
ENSRNOG00000002175	Clock	Clock;LOC100911602	RGD620271;RGD6492097	rCLOCK;	60447;100911602	60447	chr14	34218465	34258054	+	protein_coding	FALSE	2601	34.719		1336.9	2686.47	2011.68	14.8044	29.7491	22.2768	1.00683	2.00949		1275.05	2166.5	1720.77	14.1195	23.9911	19.0553	0.764825	1.69916
ENSRNOG00000002176	Pvrl3	Pvrl3	RGD1309516	LOC288124	288124	288124	chr11	55843800	55940634	+	protein_coding	FALSE	2211	34.719		1381.22	210.053	795.638	17.9932	2.73636	10.3648	-2.71709	0.152081		1317.32	164.603	740.96	17.1607	2.14428	9.65248	-3.00051	0.124956
ENSRNOG00000002177	Gnpda2	Gnpda2	RGD1305521	LOC289608	289608	289608	chr14	41048838	41067584	+	protein_coding	FALSE	1900	34.719		581.615	801.518	691.567	8.81688	12.1504	10.4837	0.462678	1.3781		554.705	982.98	768.843	8.40894	14.9013	11.6551	0.825449	1.77209
ENSRNOG00000002178	Mrps18c	Mrps18c	RGD1307997	LOC289469	289469	289469	chr14	10096208	10102427	-	protein_coding	FALSE	809	34.719		598.802	657.797	628.299	21.319	23.4194	22.3692	0.135575	1.09853		571.096	525.106	548.101	20.3326	18.6952	19.5139	-0.121115	0.919477
ENSRNOG00000002180	Tbc1d1	Tbc1d1	RGD1304562	LOC360937	360937	360937	chr14	46596272	46781813	-	protein_coding	FALSE	3867	34.719		1128.86	5957.76	3543.31	8.4081	44.3754	26.3917	2.39992	5.27772		1076.63	1000.37	1038.5	8.01908	7.45106	7.73507	-0.10598	0.929174
ENSRNOG00000002181	Helq	Helq	RGD1560216	Hel308;LOC360912	360912	360912	chr14	10102602	10137105	+	protein_coding	FALSE	2740	34.719		242.415	258.697	250.556	2.54825	2.7194	2.63382	0.0937916	1.06717		231.199	293.271	262.235	2.43035	3.08284	2.7566	0.343108	1.26849
ENSRNOG00000002182	Sept11	Sept11	RGD1307405	LOC305227;Sept6	305227	305227	chr14	16465347	16549100	-	protein_coding	FALSE	2037	34.719		2733.5	2581.44	2657.47	38.651	36.5009	37.576	-0.0825621	0.944379		2607.03	1647.19	2127.11	36.8627	23.2908	30.0768	-0.662389	0.631831
ENSRNOG00000002185	B1H277_RAT	Pgm2	RGD1306061	LOC289632;Pgm1	289632	289632	chr14	46827167	46862303	-	protein_coding	FALSE	2103	34.719		949.761	802.623	876.192	13.0079	10.9927	12.0003	-0.24283	0.845086		905.817	776.647	841.232	12.4061	10.6369	11.5215	-0.221951	0.857405
ENSRNOG00000002186	Nudt9	Nudt9	RGD1359522	MGC94618	305149	305149	chr14	6809091	6840664	-	protein_coding	FALSE	1393	34.719		1307.05	1151.97	1229.51	27.0255	23.8191	25.4223	-0.182196	0.88136		1246.58	992.253	1119.42	25.7751	20.5165	23.1458	-0.329181	0.795989
ENSRNOG00000002187	Ropn1	Ropn1	RGD1310675	LOC288053;MGC116277	288053	288053	chr11	67915536	67944757	-	protein_coding	FALSE	929	34.719		0.904534	1.10554	1.00504	0.0280441	0.0342762	0.0311601	0.28949	1.22221		0.862683	0	0.431341	0.0267466	0	0.0133733	-4.33815	0.0494408
ENSRNOG00000002188	Hpse	Hpse	RGD61969	Hep;Hpa;LOC100362546	64537	64537	chr14	10177166	10185114	+	protein_coding	FALSE	1887	34.719		159.198	36.4829	97.8404	2.42996	0.556865	1.49341	-2.12551	0.22917		151.832	66.0729	108.953	2.31753	1.00852	1.66302	-1.20033	0.435175
ENSRNOG00000002190	RGD1563065	LOC364157;Nwd2	RGD1597126;RGD1563065	;LOC289633;RGD1563065	364157;289633	-	chr14	47022090	47036123	+	protein_coding	FALSE	4872	34.719		529.152	12.161	270.657	3.12828	0.0718941	1.60009	-5.44329	0.022983		504.67	22.0243	263.347	2.98355	0.130205	1.55688	-4.51812	0.0436426
ENSRNOG00000002191	LOC498368	LOC498368	RGD1561612	-	498368	498368	chr14	47155920	47158360	+	protein_coding	FALSE	1744	34.719		474.88	132.665	303.773	7.84279	2.191	5.0169	-1.83976	0.279369		452.909	148.374	300.641	7.47992	2.45045	4.96518	-1.60996	0.327607
ENSRNOG00000002192	Rell1	Rell1	RGD1307468	LOC289635;RGD1307468	289635	289635	chr14	47179973	47229627	-	protein_coding	FALSE	1495	34.719		255.079	1493.59	874.333	4.91434	28.7754	16.8449	2.54977	5.85542		243.277	455.556	349.416	4.68697	8.77673	6.73185	0.905037	1.87259
ENSRNOG00000002194	Coq2	Coq2	RGD1306722	LOC305167;MGC124824;RGD1306722	498332	498332	chr14	10189564	10208995	+	protein_coding	FALSE	1776	34.719		985.038	762.824	873.931	15.9751	12.3713	14.1732	-0.368817	0.774417		939.462	686.231	812.846	15.2359	11.1291	13.1825	-0.453128	0.730457
ENSRNOG00000002195	D4A6J7_RAT	-	RGD	-	-	-	chr14	47763865	47764876	-	protein_coding	FALSE	996	34.719		0.904534	0	0.452267	0.0261576	0	0.0130788	-4.47483	0.0449719		0.862683	1.15917	1.01093	0.0249474	0.0335214	0.0292344	0.426171	1.34366
ENSRNOG00000002196	LOC100361733	Ociad2	RGD2319541	LOC100361733	100361733	-	chr14	37278679	37291755	+	protein_coding	FALSE	704	34.719		556.288	491.966	524.127	22.7594	20.1278	21.4436	-0.177264	0.884379		530.55	410.348	470.449	21.7063	16.7885	19.2474	-0.370631	0.773444
ENSRNOG00000002198	LOC685352	-	RGD	-	-	-	chr14	48544575	48545408	+	pseudogene	FALSE	831	34.719		928.956	1013.78	971.369	32.1979	35.1379	33.6679	0.126075	1.09132		885.975	639.864	762.92	30.7081	22.1779	26.443	-0.46949	0.72222
ENSRNOG00000002199	Tmem165	-	RGD	-	-	364137	chr14	34265575	34290800	-	protein_coding	FALSE	1871	34.719		1070.97	958.505	1014.74	16.4868	14.7555	15.6211	-0.160047	0.894996		1021.42	752.304	886.86	15.724	11.5812	13.6526	-0.441172	0.736536
ENSRNOG00000002200	LOC100363472	-	RGD	-	-	-	chr14	10233097	10233961	+	retrotransposed	FALSE	864	34.719		2.7136	1.10554	1.90957	0.0904618	0.0368548	0.0636583	-1.29538	0.407428		2.58805	0	1.29402	0.0862763	0	0.0431382	-5.92299	0.0164817
ENSRNOG00000002201	D3ZLN0_RAT	-	RGD	-	-	-	chr14	50473925	50474796	-	protein_coding	FALSE	759	34.719		18.9952	12.161	15.5781	0.720834	0.461486	0.59116	-0.643359	0.64022		18.1163	11.5917	14.854	0.687482	0.439886	0.563684	-0.644176	0.639858
ENSRNOG00000002202	Ankrd56	Sowahb	RGD1311994	Ankrd56;LOC289501;RGD1311994	289501	-	chr14	16587782	16590086	+	protein_coding	FALSE	2286	34.719		179.098	2.21108	90.6544	2.25656	0.0278588	1.14221	-6.33976	0.0123464		170.811	9.2734	90.0423	2.15215	0.116841	1.1345	-4.20311	0.0542921
ENSRNOG00000002203	Lin54	Lin54	RGD1311361	LOC305171;RGD1311361	305171	305171	chr14	10398079	10439951	+	protein_coding	FALSE	4311	34.719		803.226	747.346	775.286	5.36652	4.99317	5.17985	-0.104019	0.930437		766.062	639.864	702.963	5.11822	4.27506	4.69664	-0.259686	0.83527
ENSRNOG00000002204	Ccdc158	Ccdc158	RGD1308523	LOC289502;RGD1308523	289502	-	chr14	16978179	17029878	+	protein_coding	FALSE	3763	34.719		66.031	1985.55	1025.79	0.505413	15.1978	7.85159	4.91024	30.0698		62.9759	1821.06	942.019	0.482028	13.9387	7.21038	4.85383	28.9166
ENSRNOG00000002205	Ociad1	Ociad1	RGD1359549	-	289590	289590	chr14	37301310	37318693	-	protein_coding	FALSE	1347	34.719		5863.19	7160.59	6511.89	125.372	153.114	139.243	0.288406	1.22129		5591.91	5688.07	5639.99	119.571	121.627	120.599	0.0246094	1.0172
ENSRNOG00000002207	Guf1	Guf1	RGD1310774	LOC305317;RGD1310774	305317	305317	chr14	41066823	41086202	-	protein_coding	FALSE	6196	34.719		1488.86	1043.63	1266.25	6.92112	4.85142	5.88627	-0.512586	0.700965		1419.98	949.364	1184.67	6.60089	4.4132	5.50705	-0.580822	0.668583
ENSRNOG00000002208	Shroom3	Shroom3	RGD1310470	LOC305230;RGD1310470;Shrm	305230	305230	chr14	16658585	16704854	-	protein_coding	FALSE	6210	34.719		1707.76	15592.6	8650.16	7.92078	72.32	40.1204	3.19069	9.13047		1628.75	4304.01	2966.38	7.5543	19.9625	13.7584	1.40193	2.64255
ENSRNOG00000002209	D3Z8P4_RAT	Arap2;LOC289641	RGD1306452;RGD1586203	Centd1;LOC305367;	305367;289641	305367	chr14	50609442	50789829	+	protein_coding	FALSE	6999	34.719		2808.58	169.148	1488.86	11.558	0.696087	6.12705	-4.05343	0.0602275		2678.63	427.735	1553.18	11.0232	1.76024	6.39174	-2.64668	0.159688
ENSRNOG00000002210	Hsd17b11	Hsd17b11	RGD1303235	Dhrs8;MGC93725	289456	289456	chr14	6859572	6891510	+	protein_coding	FALSE	1594	34.719		2893.6	19729.5	11311.5	52.2858	356.501	204.393	2.76943	6.81836		2759.72	12516.8	7638.24	49.8666	226.171	138.019	2.18128	4.53555
ENSRNOG00000002211	Rpl12	Rpl12-ps1	RGD1306318	LOC296644;Rpl12	296644	-	chr8	83157744	83158477	+	protein_coding	FALSE	733	34.719		2.7136	0	1.3568	0.106629	0	0.0533145	-6.05967	0.014992		2.58805	2.31835	2.4532	0.101695	0.0910977	0.0963966	-0.158746	0.895803
ENSRNOG00000002212	Hsd17b13	Hsd17b13	RGD1359553	MGC108860	305150	305150	chr14	6901196	6917228	+	protein_coding	FALSE	1395	34.719		460.408	541.715	501.062	9.50608	11.1848	10.3455	0.234632	1.17661		439.106	214.447	326.776	9.06625	4.42771	6.74698	-1.03393	0.488377
ENSRNOG00000002214	Klhl8	Klhl8	RGD1304685	LOC289457	289457	289457	chr14	6958123	7003630	+	protein_coding	FALSE	3149	34.719		1480.72	831.367	1156.04	13.5436	7.60419	10.5739	-0.832729	0.561466		1412.21	943.568	1177.89	12.917	8.63045	10.7737	-0.581746	0.668155
ENSRNOG00000002215	F1LZ56_RAT	Mylk	RGD1310915	LOC288057	288057	288057	chr11	67602539	67848794	-	protein_coding	FALSE	7864	34.719		5491.43	35904.7	20698.1	20.1129	131.504	75.8086	2.70893	6.53837		5237.35	16602.9	10920.1	19.1823	60.8096	39.9959	1.66454	3.17011
ENSRNOG00000002216	Srd5a3	Srd5a3	RGD1308828	LOC305291;RGD1308828;S5AR 3	305291	305291	chr14	34318370	34333456	-	protein_coding	FALSE	1417	34.719		730.863	521.816	626.34	14.8559	10.6067	12.7313	-0.48605	0.713977		697.048	483.376	590.212	14.1686	9.82534	11.9969	-0.528101	0.693467
ENSRNOG00000002217	Plac8	Plac8	RGD1308102	LOC360914	360914	360914	chr14	10302666	10325559	+	protein_coding	FALSE	730	34.719		1583.84	241.008	912.424	62.4915	9.50915	36.0003	-2.71624	0.15217		1510.56	362.822	936.69	59.6001	14.3154	36.9578	-2.05773	0.240194
ENSRNOG00000002218	Stbd1	Stbd1	RGD1311800	LOC305234;MGC108973;RGD1311800	305234	305234	chr14	17031752	17035157	-	protein_coding	FALSE	1985	34.719		814.081	61.9103	437.995	11.8124	0.898329	6.35539	-3.71688	0.0760516		776.415	79.983	428.199	11.2659	1.16057	6.21323	-3.27903	0.103018
ENSRNOG00000002223	-	-	RGD	-	-	-	chr2	191251364	191251613	-	retrotransposed	FALSE	249	34.719		0.904534	0	0.452267	0.104631	0	0.0523153	-4.47483	0.0449719		0.862683	0	0.431341	0.0997895	0	0.0498947	-4.33815	0.0494408
ENSRNOG00000002224	Yipf7	Yipf7	RGD1310766	LOC364147;RGD1310766	364147	364147	chr14	41101421	41129397	+	protein_coding	FALSE	1171	34.719		105.83	1.10554	53.468	2.60307	0.0271926	1.31513	-6.58075	0.0104471		100.934	1.15917	51.0465	2.48264	0.0285118	1.25557	-6.44407	0.0114853
ENSRNOG00000002225	Scarb2	Scarb2	RGD621882	Cd36l2;LGP85;LimpII	117106	117106	chr14	17119365	17170850	+	protein_coding	FALSE	1983	34.719		4453.93	5127.5	4790.71	64.6924	74.4759	69.5841	0.203191	1.15124		4247.85	6339.52	5293.69	61.6992	92.0803	76.8897	0.577653	1.49242
ENSRNOG00000002227	Kit	Kit	RGD620568	-	64030	64030	chr14	34906042	34984819	-	protein_coding	FALSE	3819	34.719		1572.08	25783.4	13677.8	11.8565	194.457	103.157	4.0357	16.4009		1499.34	15797.2	8648.29	11.308	119.142	65.2249	3.39728	10.5362
ENSRNOG00000002229	Adcy5	Adcy5	RGD71014	-	64532	64532	chr11	67290967	67437468	-	protein_coding	FALSE	4850	34.719		3471.6	1014.89	2243.24	20.6168	6.02711	13.3219	-1.77426	0.292344		3310.98	759.259	2035.12	19.6629	4.50901	12.0859	-2.12457	0.22932
ENSRNOG00000002232	Aff1	Aff1	RGD1307940	LOC305152;Mllt2	305152	305152	chr14	7015190	7114671	-	protein_coding	FALSE	4680	34.719		1297.1	8147.84	4722.47	7.98291	50.1452	29.0641	2.65114	6.28162		1237.09	4006.11	2621.6	7.61355	24.6553	16.1344	1.69526	3.23836
ENSRNOG00000002233	-	-	RGD	-	-	-	chr14	42554407	42555573	+	pseudogene	FALSE	1158	34.719		1.80907	6.63325	4.22116	0.0449965	0.164987	0.104992	1.87444	3.66659		1.72537	1.15917	1.44227	0.0429146	0.0288319	0.0358733	-0.573767	0.67186
ENSRNOG00000002238	Sema5b	Sema5b	RGD1308914	LOC303901	303901	-	chr11	66944880	67070820	-	protein_coding	FALSE	3954	34.719		401.613	61.9103	231.762	2.92553	0.450982	1.68825	-2.69753	0.154157		383.031	40.5711	211.801	2.79017	0.295538	1.54285	-3.2389	0.105924
ENSRNOG00000002240	Dirc2	Dirc2	RGD1310939	LOC303902	303902	303902	chr11	66829714	66910198	+	protein_coding	FALSE	2670	34.719		1616.4	1754.49	1685.45	17.437	18.9266	18.1818	0.11828	1.08544		1541.61	1047.89	1294.75	16.6302	11.3042	13.9672	-0.556938	0.679744
ENSRNOG00000002241	Hspbap1	Hspbap1	RGD620870	Pass1	171460	171460	chr11	66774151	66828789	-	protein_coding	FALSE	1565	34.719		293.069	285.23	289.149	5.39372	5.24944	5.32158	-0.0391062	0.973258		279.509	388.323	333.916	5.14416	7.14681	6.14548	0.47437	1.38931
ENSRNOG00000002243	-	-	RGD	-	-	-	chr14	43238981	43239987	+	pseudogene	FALSE	999	34.719		5.4272	5.52771	5.47746	0.156474	0.159372	0.157923	0.0264902	1.01853		5.1761	5.79587	5.48598	0.149235	0.167104	0.158169	0.163174	1.11975
ENSRNOG00000002244	Pdgfra	Pdgfra	RGD3284	APDGFR;PDGFACE	25267	25267	chr14	35369422	35418126	-	protein_coding	FALSE	6514	34.719		2978.63	6382.29	4680.46	13.1705	28.2203	20.6954	1.09944	2.14271		2840.81	5521.15	4180.98	12.5611	24.4126	18.4869	0.958674	1.94352
ENSRNOG00000002246	Slc30a9	Slc30a9	RGD1593180	LOC498358	498358	498358	chr14	43423676	43477106	-	protein_coding	FALSE	1778	34.719		3391.1	3377.43	3384.26	54.934	54.7126	54.8233	-0.00581436	0.995978		3234.2	2871.28	3052.74	52.3923	46.5132	49.4527	-0.171705	0.887793
ENSRNOG00000002247	Nup54	Nup54	RGD619926	-	53372	53372	chr14	17178760	17197061	+	protein_coding	FALSE	2256	34.719		771.568	1143.13	957.349	9.85071	14.5945	12.2226	0.567135	1.48158		735.869	1154.54	945.203	9.39494	14.7401	12.0675	0.649804	1.56896
ENSRNOG00000002248	RGD1311309	Fryl	RGD1311309	LOC364144;RGD1311309	364144	364144	chr14	37453019	37594341	+	protein_coding	FALSE	9492	34.719		3983.57	5411.63	4697.6	12.0878	16.4211	14.2545	0.442013	1.3585		3799.26	4332.99	4066.12	11.5285	13.1481	12.3383	0.189659	1.14049
ENSRNOG00000002251	Sec31a	Sec31a	RGD620233	MGC93320;Sec31l1;VAP1	93646	93646	chr14	10466581	10522655	+	protein_coding	FALSE	4462	34.719		4805.79	7580.7	6193.24	31.0219	48.9342	39.978	0.65757	1.57742		4583.43	7783.86	6183.65	29.5865	50.2456	39.9161	0.764067	1.69827
ENSRNOG00000002253	Wdr5b	Wdr5b	RGD1308567	LOC303907	303907	303907	chr11	66546482	66547469	-	protein_coding	FALSE	987	34.719		128.444	135.982	132.213	3.74825	3.96822	3.85824	0.0822834	1.05869		122.501	141.419	131.96	3.57483	4.1269	3.85087	0.207194	1.15444
ENSRNOG00000002254	Tmem33	Tmem33	RGD708371	LOC59303;db83	59303	59303	chr14	43495962	43516901	-	protein_coding	FALSE	2263	34.719		2027.06	2414.5	2220.78	25.7997	30.7309	28.2653	0.252348	1.19114		1933.27	1484.9	1709.09	24.606	18.8993	21.7527	-0.380665	0.768083
ENSRNOG00000002255	Fam162a	Fam162a	RGD1590883	LOC360721;MGC116101	360721	360721	chr11	66518068	66546302	+	protein_coding	FALSE	744	34.719		2444.05	3409.49	2926.77	94.6172	131.993	113.305	0.480293	1.39503		2330.97	2587.28	2459.12	90.2394	100.162	95.2007	0.150515	1.10997
ENSRNOG00000002256	Art3	Art3	RGD628833	LOC305235	305235	305235	chr14	17198269	17280642	-	protein_coding	FALSE	1480	34.719		1000.41	141.509	570.962	19.4693	2.75395	11.1116	-2.8216	0.141454		954.127	91.5748	522.851	18.5685	1.78216	10.1753	-3.38112	0.09598
ENSRNOG00000002258	Tmem150c	Tmem150c	RGD1306105	LOC360916;RGD1306105	360916	360916	chr14	10810824	10827607	+	protein_coding	FALSE	2708	34.719		1869.67	9054.39	5462.03	19.8861	96.3037	58.0949	2.27584	4.8428		1783.17	9367.29	5575.23	18.966	99.6318	59.2989	2.3932	5.25322
ENSRNOG00000002262	Enoph1	Enoph1	RGD1309016	LOC305177;MGC105720;RGD1309016	305177	305177	chr14	10833647	10859844	-	protein_coding	FALSE	1687	34.719		1601.03	899.911	1250.47	27.3348	15.3645	21.3496	-0.831127	0.56209		1526.95	890.246	1208.6	26.0701	15.1994	20.6348	-0.778363	0.583028
ENSRNOG00000002265	Casr	Casr	RGD2277	PCaR1	24247	24247	chr11	66084168	66153292	-	protein_coding	FALSE	4445	34.719		334.678	7.73879	171.208	2.16864	0.0501458	1.10939	-5.43445	0.0231242		319.193	1.15917	160.176	2.0683	0.00751121	1.03791	-8.10506	0.0036319
ENSRNOG00000002266	Gsx2	Gsx2	RGD1308047	Gsh2;LOC364140	364140	364140	chr14	35489440	35491165	-	protein_coding	FALSE	1049	34.719		1.80907	0	0.904534	0.0496721	0	0.024836	-5.47475	0.0224872		1.72537	1.15917	1.44227	0.0473738	0.0318278	0.0396008	-0.573767	0.67186
ENSRNOG00000002267	Chic2	Chic2	RGD1309278	-	83835	83835	chr14	35522759	35556779	+	protein_coding	FALSE	546	34.719		250.556	308.446	279.501	13.2174	16.2712	14.7443	0.299895	1.23105		238.963	220.243	229.603	12.6058	11.6183	12.1121	-0.117682	0.921667
ENSRNOG00000002270	D3ZN89_RAT	Hnrnpdl	RGD1309950	Hnrpdl;LOC305178;MGC125262;hnRNP DL	305178	305178	chr14	10860786	10864319	+	protein_coding	FALSE	1438	34.719		4851.92	4741.67	4796.79	97.1824	94.9741	96.0782	-0.0331483	0.977285		4627.43	4496.44	4561.93	92.6859	90.0622	91.3741	-0.0414174	0.9717
ENSRNOG00000002271	Slain2	Slain2	RGD1311593	LOC305310;RGD1311593	305310	305310	chr14	37639680	37708306	-	protein_coding	FALSE	4791	34.719		2647.57	1886.05	2266.81	15.9167	11.3386	13.6277	-0.489285	0.712378		2525.07	1526.63	2025.85	15.1803	9.17785	12.1791	-0.725959	0.604595
ENSRNOG00000002272	Lnx1	Lnx1	RGD1308159	LOC360926	360926	360926	chr14	35888701	35992436	+	protein_coding	FALSE	2790	34.719		739.004	2746.17	1742.58	7.62914	28.3501	17.9896	1.89377	3.71606		704.812	781.284	743.048	7.27615	8.06561	7.67088	0.148617	1.10851
ENSRNOG00000002273	Naaa	Naaa	RGD1307267	LOC305237;MGC124515	497009	497009	chr14	17338758	17358273	+	protein_coding	FALSE	1812	34.719		720.914	3523.36	2122.14	11.4593	56.0056	33.7325	2.28906	4.88738		687.558	3172.66	1930.11	10.9291	50.4311	30.6801	2.20615	4.61441
ENSRNOG00000002275	Fip1l1	Fip1l1	RGD1309336	LOC289582;MGC93674	289582	289582	chr14	35993132	36050974	-	protein_coding	FALSE	2123	34.719		2072.29	5882.59	3977.44	28.1147	79.8089	53.9618	1.50524	2.83871		1976.41	3725.59	2851	26.8138	50.5449	38.6794	0.914598	1.88504
ENSRNOG00000002276	LOC100359714	-	RGD	-	-	-	chrX	139854400	139889809	+	protein_coding	FALSE	1102	34.719		485.735	560.51	523.122	12.6955	14.6499	13.6727	0.20658	1.15395		463.261	569.155	516.208	12.1081	14.8758	13.492	0.297005	1.22859
ENSRNOG00000002277	NCOR1_RAT	Ncor1	RGD3612	MGC116328;N-CoR;N-CoR1;NCoR;Rxrip13	54299	-	chr10	48481480	48628543	-	protein_coding	FALSE	8301	34.719		7895.68	11145	9520.32	27.3963	38.6706	33.0335	0.49727	1.41154		7530.36	11881.5	9705.95	26.1287	41.2264	33.6775	0.657943	1.57783
ENSRNOG00000002278	Tec	Tec	RGD620973	-	84492	84492	chr14	37756485	37865178	+	protein_coding	FALSE	2685	34.719		417.895	606.942	512.419	4.48286	6.51082	5.49684	0.538429	1.45239		398.56	919.225	658.892	4.27545	9.86076	7.06811	1.20563	2.30638
ENSRNOG00000002280	Sh3bgrl	Sh3bgrl	RGD1560520	LOC302363;MGC189398;RGD1560520	302363	302363	chrX	97453915	97559775	+	protein_coding	FALSE	2829	34.719		5592.73	3263.56	4428.15	56.9409	33.227	45.0839	-0.777091	0.583542		5333.97	3301.33	4317.65	54.3063	33.6116	43.9589	-0.692148	0.618932
ENSRNOG00000002282	Ppef2	Ppef2	RGD1307093	LOC305246	305246	305246	chr14	17359297	17392821	+	protein_coding	FALSE	3080	34.719		2179.02	14346.6	8262.82	20.3772	134.163	77.2699	2.71897	6.58402		2078.2	16667.8	9372.99	19.4344	155.869	87.6516	3.00366	8.02033
ENSRNOG00000002285	Fam122b	-	RGD	-	-	-	chrX	140195510	140219314	-	protein_coding	FALSE	927	34.719		119.398	57.4882	88.4433	3.70981	1.78621	2.74801	-1.05443	0.481487		113.874	55.6404	84.7573	3.53817	1.72879	2.63348	-1.03322	0.488618
ENSRNOG00000002286	LOC100366025	LOC100362518	RGD2324536	-	100362518	-	chr10	1117877	1124352	+	protein_coding	FALSE	309	34.719		38.895	48.6438	43.7694	3.6255	4.53421	4.07986	0.322683	1.25065		37.0954	48.6853	42.8903	3.45775	4.53808	3.99792	0.392256	1.31244
ENSRNOG00000002289	Ildr1	Ildr1	RGD1307792	LOC303914;RGD1307792	303914	303914	chr11	65892821	65926521	-	protein_coding	FALSE	2475	34.719		196.284	4.42217	100.353	2.28424	0.0514627	1.16785	-5.47197	0.0225305		187.202	44.0486	115.625	2.17856	0.512613	1.34558	-2.08741	0.235303
ENSRNOG00000002291	D3Z8C5_RAT	Brwd3	RGD1559445	LOC317213;RGD1559445	317213	-	chrX	97009764	97131277	-	protein_coding	FALSE	5582	34.719		663.928	1659.42	1161.67	3.42582	8.56246	5.99414	1.32159	2.49941		633.209	1360.87	997.04	3.26731	7.02198	5.14465	1.10378	2.14918
ENSRNOG00000002292	Hnrpd	Hnrpd	RGD620365	Auf1;Hnrnpd	79256	79256	chr14	10917673	10935982	+	protein_coding	FALSE	1698	34.719		4435.83	3988.79	4212.31	75.2438	67.6607	71.4522	-0.15324	0.899229		4230.6	4945.04	4587.82	71.7624	83.8812	77.8218	0.225132	1.16888
ENSRNOG00000002294	Snx29	Snx29	RGD1596162	LOC363536;LOC689142;RGD1565890;Rundc2a	689142	689142	chr10	3765524	4114661	-	protein_coding	FALSE	1635	34.719		422.417	235.48	328.949	7.44144	4.1483	5.79487	-0.843049	0.557464		402.873	338.479	370.676	7.09714	5.96275	6.52994	-0.251249	0.840169
ENSRNOG00000002296	Nfxl1	Nfxl1	RGD1359201	LOC289595;RGD1359201	289595	289595	chr14	38054860	38095841	+	protein_coding	FALSE	3666	34.719		972.374	692.069	832.222	7.63965	5.43738	6.53852	-0.490583	0.711737		927.384	936.613	931.999	7.28618	7.35869	7.32244	0.0142956	1.00996
ENSRNOG00000002299	Phox2b	Phox2b	RGD1560582	NBPhox	364152	-	chr14	43675013	43677970	+	protein_coding	FALSE	1111	34.719		18.9952	0	9.49761	0.492451	0	0.246225	-8.86701	0.00214172		18.1163	0	9.05817	0.469666	0	0.234833	-8.73034	0.00235454
ENSRNOG00000002301	Uso1	Uso1	RGD621604	TAP;Vdp	56042	56042	chr14	17414402	17480241	-	protein_coding	FALSE	3878	34.719		5480.57	8517.09	6998.83	40.7053	63.2581	51.9817	0.636047	1.55407		5227	7366.55	6296.77	38.8219	54.7128	46.7674	0.495019	1.40934
ENSRNOG00000002302	CORIN_RAT	Corin	RGD727887	LOC289596	289596	289596	chr14	38109931	38339352	+	protein_coding	FALSE	3652	34.719		170.957	105.026	137.992	1.34831	0.828325	1.08832	-0.702868	0.61435		163.047	253.859	208.453	1.28592	2.00214	1.64403	0.638747	1.55698
ENSRNOG00000002303	Kcnj12	Kcnj12	RGD621660	IRK-2;IRK2;Kir2.1;Kir2.2;MGC156606	117052	117052	chr10	47169006	47215216	+	protein_coding	FALSE	2508	34.719		682.923	141.509	412.216	7.84291	1.62514	4.73402	-2.2708	0.207215		651.326	59.1179	355.222	7.48003	0.678929	4.07948	-3.46168	0.0907678
ENSRNOG00000002304	Tnfrsf13b	Tnfrsf13b	RGD1595998	LOC691719	691719	-	chr10	47286656	47295026	+	protein_coding	FALSE	782	34.719		5.4272	0	2.7136	0.199895	0	0.0999476	-7.05958	0.00749641		5.1761	4.6367	4.9064	0.190646	0.170779	0.180713	-0.158748	0.895802
ENSRNOG00000002305	Slc15a2	Slc15a2	RGD61972	MGC91625	60577	60577	chr11	65819538	65849928	+	protein_coding	FALSE	3940	34.719		1409.26	166.937	788.1	10.3022	1.22036	5.76127	-3.07753	0.11846		1344.06	363.981	854.02	9.82551	2.66082	6.24317	-1.88464	0.270811
ENSRNOG00000002309	Hlx	Hlx	RGD1311961	Hlx1;LOC364069;MGC156701	364069	364069	chr13	100685760	100691658	-	protein_coding	FALSE	2112	34.719		192.666	67.438	130.052	2.6275	0.919695	1.7736	-1.51445	0.35003		183.751	67.2321	125.492	2.50593	0.916887	1.71141	-1.45052	0.36589
ENSRNOG00000002312	Atp10d	Atp10d	RGD1588541	LOC360932	360932	-	chr14	38343948	38433736	-	protein_coding	FALSE	4094	34.719		342.818	174.676	258.747	2.41184	1.2289	1.82037	-0.972753	0.509533		326.957	244.586	285.771	2.30025	1.72074	2.0105	-0.418749	0.748073
ENSRNOG00000002314	Lkap	-	RGD	-	-	170946	chr10	826802	872216	+	protein_coding	FALSE	7667	34.719		7704.82	7111.95	7408.38	28.9448	26.7175	27.8311	-0.115503	0.923061		7348.33	7225.13	7286.73	27.6055	27.1427	27.3741	-0.0243804	0.983243
ENSRNOG00000002316	C1ql4	C1ql4	RGD1565968	LOC300220;RGD1565968	300220	300220	chr7	137861470	137864381	-	protein_coding	FALSE	717	34.719		18.0907	0	9.04534	0.726722	0	0.363361	-8.79662	0.00224881		17.2537	0	8.62683	0.693098	0	0.346549	-8.65995	0.00247227
ENSRNOG00000002317	F1LWE8_RAT	-	RGD	-	-	-	chr10	4117948	4168821	-	protein_coding	FALSE	1125	34.719		211.661	98.3932	155.027	5.41902	2.5191	3.96906	-1.10511	0.464867		201.868	154.17	178.019	5.1683	3.94712	4.55771	-0.388877	0.763724
ENSRNOG00000002318	D3ZMM9_RAT	Limch1	RGD1305269	LOC305332;RGD1305269	305332	305332	chr14	43724977	43822565	-	protein_coding	FALSE	3120	34.719		4870.92	6038.47	5454.69	44.9665	55.7449	50.3557	0.310002	1.23971		4645.55	7765.31	6205.43	42.886	71.6864	57.2862	0.741206	1.67157
ENSRNOG00000002319	Tsn	Tsn	RGD621107	-	60381	-	chr13	30917405	30928356	-	protein_coding	FALSE	1171	34.719		1040.21	1600.82	1320.52	25.5858	39.3749	32.4803	0.621944	1.53895		992.085	1418.83	1205.46	24.402	34.8984	29.6502	0.516174	1.43016
ENSRNOG00000002320	Commd8	Commd8	RGD1305402	LOC289603	289603	289603	chr14	38498898	38509468	+	protein_coding	FALSE	1384	34.719		1133.38	863.428	998.405	23.587	17.969	20.778	-0.392473	0.761823		1080.94	966.751	1023.85	22.4957	20.1192	21.3075	-0.161062	0.894367
ENSRNOG00000002321	RGD1563242	-	RGD	-	-	-	chrX	96628910	96629378	+	retrotransposed	FALSE	468	34.719		9.94987	11.0554	10.5026	0.612357	0.680396	0.646377	0.152017	1.11112		9.48951	4.6367	7.06311	0.584024	0.285362	0.434693	-1.03321	0.488623
ENSRNOG00000002322	RGD1310587	RGD1310587	RGD1310587	LOC360894	360894	360894	chr13	100875933	100885668	-	protein_coding	FALSE	2698	34.719		1802.74	642.32	1222.53	19.2452	6.85713	13.0512	-1.48881	0.356307		1719.33	617.84	1168.58	18.3548	6.59579	12.4753	-1.47652	0.359354
ENSRNOG00000002323	RGD1566265	RGD1566265	RGD1566265	LOC363487	363487	363487	chrX	96012173	96053210	-	protein_coding	FALSE	1227	34.719		508.348	496.388	502.368	11.933	11.6522	11.7926	-0.0343378	0.97648		484.828	476.421	480.624	11.3809	11.1835	11.2822	-0.0252272	0.982666
ENSRNOG00000002327	Gabrb1	-	RGD	-	-	-	chr14	38530272	39005617	-	protein_coding	FALSE	1926	34.719		454.076	4.42217	229.249	6.79055	0.066132	3.42834	-6.68195	0.00973942		433.067	10.4326	221.75	6.47637	0.156016	3.31619	-5.37536	0.024091
ENSRNOG00000002331	Aldh3a1	Aldh3a1	RGD2088	AHDC;Ahd-c;Aldh;Aldh3	25375	25375	chr10	47365154	47374873	+	protein_coding	FALSE	1748	34.719		100.403	648.953	374.678	1.6544	10.6931	6.17376	2.69231	6.46347		95.7578	197.06	146.409	1.57785	3.24705	2.41245	1.04118	2.05791
ENSRNOG00000002332	MSPD1_RAT	-	RGD	-	-	317312	chrX	140303316	140329610	-	protein_coding	FALSE	837	34.719		147.439	156.987	152.213	5.07364	5.4022	5.23792	0.0905349	1.06476		140.617	150.693	145.655	4.83889	5.18561	5.01225	0.0998433	1.07166
ENSRNOG00000002333	Olr982	Olr982	RGD1332643	-	404929	404929	chr7	5825102	5826038	-	protein_coding	FALSE	936	34.719		0	0	0	0	0	0	NA	NA		0	0	0	0	0	0	NA	NA
ENSRNOG00000002335	Gspt1	LOC100911685	RGD6491148	-	100911685	100911685	chr10	4249195	4283831	+	protein_coding	FALSE	2543	34.719		4318.25	8670.76	6494.5	48.9096	98.2073	73.5584	1.00573	2.00795		4118.45	7578.68	5848.57	46.6466	85.8381	66.2424	0.879857	1.84019
ENSRNOG00000002336	D3ZMK4_RAT	Gabra4	RGD621670	-	140675	140675	chr14	39047460	39122521	+	protein_coding	FALSE	1914	34.719		682.923	4.42217	343.673	10.2769	0.0665466	5.17173	-7.27073	0.0064758		651.326	8.11422	329.72	9.80142	0.122106	4.96176	-6.3267	0.0124587
ENSRNOG00000002338	F1MAC7_RAT	Dgke	RGD1560914	LOC497978;MGC124991	497978	497978	chr10	77513434	77534864	-	protein_coding	FALSE	3007	34.719		1784.65	1898.21	1841.43	17.0943	18.1821	17.6382	0.0890171	1.06365		1702.07	3148.32	2425.2	16.3034	30.1563	23.2298	0.887298	1.84971
ENSRNOG00000002339	Mark1	Mark1	RGD619882	-	117016	117016	chr13	100905368	101009161	-	protein_coding	FALSE	2791	34.719		1532.28	947.449	1239.86	15.8129	9.77752	12.7952	-0.693546	0.618332		1461.38	1024.71	1243.05	15.0813	10.5748	12.8281	-0.512108	0.701197
ENSRNOG00000002340	-	-	RGD	-	-	-	chr10	77499061	77499293	+	pseudogene	FALSE	228	34.719		0	0	0	0	0	0	NA	NA		0	0	0	0	0	0	NA	NA
ENSRNOG00000002341	Trim25	Trim25	RGD1594396	Efp;MGC72607;Trim25_mapped;Znf147	494338	494338	chr10	77459843	77487929	+	protein_coding	FALSE	2023	34.719		635.887	922.022	778.955	9.05351	13.1274	11.0904	0.536039	1.44999		606.466	965.592	786.029	8.63462	13.7477	11.1912	0.670996	1.59217
ENSRNOG00000002342	Aldh3a2	Aldh3a2	RGD61866	Aldh4;FALDH;msALDH	65183	65183	chr10	47400525	47421068	-	protein_coding	FALSE	3084	34.719		4195.23	4412.22	4303.72	39.1809	41.2074	40.1941	0.0727667	1.05173		4001.12	2673.06	3337.09	37.368	24.9647	31.1664	-0.581902	0.668083
ENSRNOG00000002343	Uchl1	Uchl1	RGD3928	PGP 9.5;PGP9.5;UCH-L1	29545	29545	chr14	44114391	44124947	-	protein_coding	FALSE	1075	34.719		10294.5	766.14	5530.32	275.822	20.5273	148.175	-3.74807	0.0744248		9818.19	1199.75	5508.97	263.061	32.145	147.603	-3.03269	0.122199
ENSRNOG00000002345	LOC100361238	Rasgef1b	RGD1562220	LOC305185;RGD1562220	100361238	-	chr14	11659226	11693005	+	protein_coding	FALSE	1547	34.719		615.083	1300.12	957.6	11.4519	24.2061	17.829	1.0798	2.11374		586.624	915.748	751.186	10.922	17.0498	13.9859	0.642522	1.56106
ENSRNOG00000002346	Tbx22	Tbx22	RGD1589764	LOC302369;Tbx 22	302369	302369	chrX	95912795	95926843	+	protein_coding	FALSE	4875	34.719		2.7136	7.73879	5.2262	0.0160326	0.0457226	0.0308776	1.51189	2.85183		2.58805	2.31835	2.4532	0.0152908	0.0136974	0.0144941	-0.158746	0.895803
ENSRNOG00000002347	Rgl1	Rgl1	RGD1308947	LOC289080	289080	289080	chr13	67468217	67754947	-	protein_coding	FALSE	4130	34.719		2490.18	1734.59	2112.39	17.3666	12.0971	14.7318	-0.521639	0.69658		2374.97	1196.27	1785.62	16.563	8.34279	12.4529	-0.989351	0.503704
ENSRNOG00000002349	Gabra2	Gabra2	RGD61856	-	289606	289606	chr14	39568676	39705075	+	protein_coding	FALSE	1401	34.719		1139.71	11.0554	575.384	23.431	0.227284	11.8291	-6.68768	0.00970077		1086.98	9.2734	548.127	22.3469	0.190649	11.2688	-6.87292	0.00853188
ENSRNOG00000002350	Eaf2	Eaf2	RGD628879	-	266787	266787	chr11	65763409	65809967	+	protein_coding	FALSE	1107	34.719		21.7088	4.42217	13.0655	0.564835	0.115059	0.339947	-2.29541	0.20371		20.7044	6.95505	13.8297	0.538701	0.180961	0.359831	-1.57378	0.335928
ENSRNOG00000002352	Tsen15	Tsen15	RGD1308584	LOC289083;RGD1308584	289083	289083	chr13	67320834	67336234	-	protein_coding	FALSE	1129	34.719		464.93	950.766	707.848	11.8612	24.2556	18.0584	1.03208	2.04498		443.419	875.177	659.298	11.3124	22.3272	16.8198	0.980912	1.97371
ENSRNOG00000002353	RBGPR_RAT	Rab3gap2	RGD1311518	LOC289350;MGC105928;RGD1311518	289350	289350	chr13	101214445	101289384	+	protein_coding	FALSE	4161	34.719		2766.07	3241.45	3003.76	19.1469	22.4375	20.7922	0.228815	1.17187		2638.08	2794.77	2716.43	18.261	19.3455	18.8033	0.0832494	1.0594
ENSRNOG00000002355	Slc47a1	Slc47a1	RGD1311123	LOC360539;MATE-1;MATE1;RGD1311123;rMATE-1	360539	360539	chr10	47514112	47548373	-	protein_coding	FALSE	2031	34.719		515.584	596.992	556.288	7.31177	8.46626	7.88902	0.211514	1.1579		491.729	1285.52	888.627	6.97347	18.2307	12.6021	1.38643	2.61431
ENSRNOG00000002358	Scpep1	Scpep1	RGD620067	Risc	114861	114861	chr10	77347474	77377945	-	protein_coding	FALSE	2016	34.719		2644.86	2142.54	2393.7	37.7872	30.6105	34.1989	-0.303855	0.810085		2522.48	1754.99	2138.74	36.0388	25.0736	30.5562	-0.52337	0.695745
ENSRNOG00000002360	Gabrg1	Gabrg1	RGD621732	-	140674	140674	chr14	39878181	39951390	+	protein_coding	FALSE	1736	34.719		971.47	12.161	491.815	16.118	0.201767	8.1599	-6.31976	0.0125188		926.521	8.11422	467.318	15.3723	0.134626	7.75346	-6.83514	0.00875828
ENSRNOG00000002361	Prkg2	Prkg2	RGD3401	CGK 2;GDPKII;cGK2;cGKII	25523	25523	chr14	11889529	12005547	+	protein_coding	FALSE	2947	34.719		485.735	9.94987	247.842	4.74736	0.0972457	2.4223	-5.60928	0.0204852		463.261	5.79587	234.528	4.52771	0.0566463	2.29218	-6.32057	0.0125117
ENSRNOG00000002364	Rnf112	Rnf112	RGD3986	Bfb;Bfp;Zfp179;Znf179	24916	24916	chr10	47599959	47605511	-	protein_coding	FALSE	3009	34.719		3563.86	9.94987	1786.91	34.1139	0.0952419	17.1046	-8.48442	0.00279212		3398.97	3.47752	1701.22	32.5355	0.0332875	16.2844	-9.93266	0.00102323
ENSRNOG00000002365	Itm2a	Itm2a	RGD1559423	MGC116343	317218	317218	chrX	95637902	95643845	-	protein_coding	FALSE	1572	34.719		2245.05	498.599	1371.83	41.1346	9.13549	25.135	-2.17077	0.222092		2141.18	381.368	1261.27	39.2313	6.98755	23.1094	-2.48912	0.178115
ENSRNOG00000002368	D4A8P9_RAT	Iars2	RGD1311857	LOC364070;RGD1311857	364070	-	chr13	101289606	101337362	-	protein_coding	FALSE	4320	34.719		2155.5	3737.84	2946.67	14.3714	24.9212	19.6463	0.794189	1.7341		2055.77	3346.54	2701.15	13.7064	22.3123	18.0094	0.702998	1.62788
ENSRNOG00000002369	Rgs8	Rgs8	RGD3571	MGC105444	54297	54297	chr13	68735813	68766955	+	protein_coding	FALSE	3599	34.719		3904.87	25.4275	1965.15	31.2506	0.203495	15.727	-7.26264	0.00651219		3724.2	11.5917	1867.9	29.8047	0.0927683	14.9487	-8.32757	0.00311281
ENSRNOG00000002372	Sgcd	Sgcd	RGD1306638	LOC360517;LOC497892	497892	-	chr10	32084677	32186433	-	protein_coding	FALSE	864	34.719		99.4987	48.6438	74.0713	3.31693	1.62161	2.46927	-1.03241	0.488894		94.8951	33.6161	64.2556	3.16346	1.12064	2.14205	-1.49717	0.354249
ENSRNOG00000002373	Akap1	Akap1	RGD620826	AKAP 121;Akap84;D-AKAP-1;PRKA1;S-AKAP84	114124	114124	chr10	77261703	77281565	-	protein_coding	FALSE	3853	34.719		2881.85	1491.38	2186.61	21.5429	11.1486	16.3458	-0.950333	0.517513		2748.51	2261.55	2505.03	20.5462	16.906	18.7261	-0.281325	0.822835
ENSRNOG00000002376	F1LNR1_RAT	Clasp1	RGD1310970	LOC304740	304740	-	chr13	31082417	31266844	+	protein_coding	FALSE	4746	34.719		3779.14	6143.49	4961.32	22.935	37.2838	30.1094	0.701012	1.62565		3604.29	5568.67	4586.48	21.8738	33.7953	27.8346	0.62763	1.54502
ENSRNOG00000002378	Bpnt1	Bpnt1	RGD621833	MGC93112;PIP;Sal3	64473	64473	chr13	101351123	101367549	+	protein_coding	FALSE	1746	34.719		2119.32	1766.66	1942.99	34.9612	29.1434	32.0523	-0.26257	0.833601		2021.27	1431.58	1726.42	33.3436	23.6159	28.4797	-0.497638	0.708265
ENSRNOG00000002379	Plac1	-	RGD	-	-	-	chrX	140014911	140055813	-	protein_coding	FALSE	1060	34.719		0.904534	0	0.452267	0.0245783	0	0.0122891	-4.47483	0.0449719		0.862683	0	0.431341	0.0234411	0	0.0117206	-4.33815	0.0494408
ENSRNOG00000002381	Bmp3	Bmp3	RGD2212	PBMP3	25667	25667	chr14	12065634	12090295	-	protein_coding	FALSE	2158	34.719		157.389	299.602	228.495	2.10066	3.99876	3.04971	0.92872	1.90359		150.107	95.0523	122.58	2.00347	1.26866	1.63606	-0.659185	0.633236
ENSRNOG00000002382	Mfap4	LOC100911714;Mfap4	RGD6491265;RGD1307841	;LOC287382;MGC124818;Magp-36	100911714;287382	287382	chr10	47646156	47649094	+	protein_coding	FALSE	1555	34.719		10823.7	2633.4	6728.53	200.482	48.7775	124.63	-2.03916	0.243305		10322.9	2345.01	6333.94	191.206	43.4357	117.321	-2.13815	0.227171
ENSRNOG00000002385	Prg4	Prg4	RGD1308976	LOC289104	289104	289104	chr13	64753315	64769533	-	protein_coding	FALSE	3588	34.719		875.589	286.335	580.962	7.02879	2.29856	4.66367	-1.61253	0.327025		835.077	260.814	547.946	6.70358	2.09369	4.39863	-1.67887	0.312328
ENSRNOG00000002387	Tceal1	Tceal1	RGD1549724	MGC105656	302593	302593	chrX	124358771	124360679	+	protein_coding	FALSE	1173	34.719		890.061	1358.71	1124.39	21.8552	33.3627	27.609	0.610271	1.52655		848.88	1027.03	937.954	20.844	25.2184	23.0312	0.274853	1.20987
ENSRNOG00000002388	Trim41	Trim41	RGD1308885	LOC303088;MGC188087	303088	303088	chr10	34072992	34084077	-	protein_coding	FALSE	3535	34.719		1911.28	2185.66	2048.47	15.5728	17.8084	16.6906	0.193538	1.14356		1822.85	2627.85	2225.35	14.8523	21.4113	18.1318	0.527697	1.44163
ENSRNOG00000002389	Morf4l2	Morf4l2	RGD1359471	LRRG00119;MGC93688;MGC94357	317413	317413	chrX	124382821	124393906	-	protein_coding	FALSE	1838	34.719		11126.7	11797.2	11462	174.362	184.87	179.616	0.0844404	1.06028		10611.9	5675.32	8143.59	166.295	88.936	127.615	-0.902888	0.534815
ENSRNOG00000002390	Gnb2l1	Gnb2l1	RGD69229	RACK1	83427	83427	chr10	34067223	34072593	+	protein_coding	FALSE	1097	34.719		8754.08	7779.7	8266.89	229.846	204.263	217.054	-0.170228	0.888702		8349.05	6909.84	7629.44	219.211	181.424	200.318	-0.272946	0.827628
ENSRNOG00000002391	Glra4	Glra4	RGD1564103	LOC367912;RGD1564103	367912	367912	chrX	124410030	124430520	-	protein_coding	FALSE	1473	34.719		25.327	0	12.6635	0.495237	0	0.247618	-9.28206	0.00160628		24.1551	0	12.0776	0.472323	0	0.236162	-9.14538	0.0017659
ENSRNOG00000002393	Eprs	Eprs	RGD1310952	LOC289352	289352	289352	chr13	101375655	101448175	+	protein_coding	FALSE	4593	34.719		8350.66	13859.1	11104.9	52.3669	86.9101	69.6385	0.730882	1.65965		7964.29	9338.31	8651.3	49.944	58.5605	54.2522	0.229628	1.17253
ENSRNOG00000002394	Tpr	Tpr	RGD1310664	LOC304862	304862	304862	chr13	64688584	64753416	+	protein_coding	FALSE	7403	34.719		7590.85	10677.3	9134.09	29.5335	41.542	35.5378	0.492229	1.40662		7239.64	10593.7	8916.67	28.1671	41.2166	34.6919	0.549229	1.4633
ENSRNOG00000002396	Serpinb8	Serpinb8	RGD1309833	LOC288937	288937	288937	chr13	13718138	13740929	+	protein_coding	FALSE	2474	34.719		79.599	9.94987	44.7744	0.926703	0.115838	0.521271	-2.99996	0.125003		75.9161	8.11422	42.0152	0.883826	0.094467	0.489147	-3.22584	0.106887
ENSRNOG00000002397	Slc30a10	Slc30a10	RGD1305098	LOC289353;RGD1305098	289353	289353	chr13	101474866	101492180	+	protein_coding	FALSE	2243	34.719		457.694	47.5383	252.616	5.87731	0.610446	3.24388	-3.26719	0.103867		436.518	56.7995	246.659	5.60538	0.729371	3.16738	-2.94206	0.130122
ENSRNOG00000002402	-	-	RGD	-	-	-	chr13	101631127	101631910	-	pseudogene	FALSE	780	34.719		0.904534	0	0.452267	0.0334013	0	0.0167006	-4.47483	0.0449719		0.862683	0	0.431341	0.0318559	0	0.0159279	-4.33815	0.0494408
ENSRNOG00000002403	Fam129a	Fam129a	RGD71088	-	63912	63912	chr13	66467072	66620137	+	protein_coding	FALSE	3794	34.719		551.766	228.847	390.306	4.18881	1.73732	2.96306	-1.26966	0.414759		526.237	424.258	475.247	3.995	3.22081	3.6079	-0.31076	0.806217
ENSRNOG00000002407	Pdxdc1	Pdxdc1	RGD1562597	LOC304721;MGC189517;RGD1562597	304721	304721	chr10	1543541	1637788	-	protein_coding	FALSE	4358	34.719		1487.96	2801.44	2144.7	9.83414	18.5152	14.1746	0.912846	1.88276		1419.11	1862.79	1640.95	9.37913	12.3115	10.8453	0.392487	1.31265
ENSRNOG00000002408	Rbm47	Rbm47	RGD1359713	LOC305340;MGC94215;RGD1359713	305340	305340	chr14	44815887	44846214	+	protein_coding	FALSE	2344	34.719		776.995	2250.88	1513.94	9.54758	27.6585	18.603	1.53452	2.89693		741.045	1094.26	917.653	9.10583	13.4461	11.276	0.562333	1.47666
ENSRNOG00000002412	Mapk7	Mapk7	RGD621505	BMK-1;Bmk1;ERK-5;Erk5;MAPK 7;Prkm7	114509	114509	chr10	47649204	47654316	-	protein_coding	FALSE	2743	34.719		765.236	559.404	662.32	8.0353	5.87398	6.95464	-0.452002	0.731028		729.83	636.387	683.108	7.66352	6.68233	7.17293	-0.197646	0.871972
ENSRNOG00000002413	Gpc4	Gpc4	RGD1359399	LOC317322	317322	317322	chrX	138966579	139077074	-	protein_coding	FALSE	2641	34.719		2082.24	2602.44	2342.34	22.7088	28.3822	25.5455	0.321744	1.24984		1985.9	1506.93	1746.41	21.6581	16.4345	19.0463	-0.398169	0.758821
ENSRNOG00000002414	Tfcp2l1	Tfcp2l1	RGD1305456	LOC304741;Tcfcp2l1	304741	304741	chr13	31288227	31341965	+	protein_coding	FALSE	2967	34.719		173.671	30.9552	102.313	1.68594	0.300503	0.99322	-2.48807	0.178244		165.635	59.1179	112.377	1.60793	0.573897	1.09091	-1.48633	0.356921
ENSRNOG00000002415	F1LYR3_RAT	-	RGD	-	-	-	chr10	77815192	77955222	-	protein_coding	FALSE	2238	34.719		46.1312	2.21108	24.1712	0.593701	0.0284563	0.311079	-4.38285	0.0479325		43.9968	1.15917	22.578	0.566232	0.0149184	0.290575	-5.24614	0.0263484
ENSRNOG00000002417	Serpinb10	Serpinb10	RGD628853	-	266775	266775	chr13	13644611	13662299	+	protein_coding	FALSE	1347	34.719		55.1766	1.10554	28.1411	1.17983	0.0236396	0.601735	-5.64114	0.0200377		52.6237	4.6367	28.6302	1.12524	0.0991457	0.612194	-3.5045	0.0881133
ENSRNOG00000002418	Tgfb2	Tgfb2	RGD70491	TGF-B2	81809	-	chr13	102718707	102818939	-	protein_coding	FALSE	4116	34.719		1517.81	1924.75	1721.28	10.6212	13.4689	12.045	0.342691	1.26812		1447.58	2347.33	1897.46	10.1298	16.426	13.2779	0.697384	1.62156
ENSRNOG00000002419	Plp1	Plp1	RGD3354	Plp	24943	24943	chrX	124488626	124503639	+	protein_coding	FALSE	3017	34.719		219796	810.362	110303	2098.35	7.73636	1053.04	-8.08324	0.00368724		209627	1000.37	105314	2001.26	9.5503	1005.41	-7.71102	0.00477258
ENSRNOG00000002420	D3ZP12_RAT	Zc3h7a	RGD1311225	LOC360466;Zc3hdc7	360466	360466	chr10	4361355	4400822	+	protein_coding	FALSE	3760	34.719		2276.71	4215.43	3246.07	17.4403	32.2914	24.8658	0.888739	1.85156		2171.37	4585.69	3378.53	16.6333	35.1277	25.8805	1.07854	2.1119
ENSRNOG00000002422	F1LMJ6_RAT	-	RGD	-	-	-	chr10	42613423	42672503	+	protein_coding	FALSE	635	34.719		310.255	134.876	222.566	14.0727	6.11778	10.0953	-1.20181	0.434731		295.9	220.243	258.072	13.4216	9.98991	11.7058	-0.426004	0.744321
ENSRNOG00000002423	Fam114a2	Fam114a2	RGD1305362	LOC303155;RGD1305362	303155	-	chr10	43092594	43106236	-	protein_coding	FALSE	972	34.719		502.016	839.106	670.561	14.8759	24.8647	19.8703	0.741128	1.67148		478.789	964.433	721.611	14.1877	28.5784	21.3831	1.0103	2.01433
ENSRNOG00000002425	Pctp	Pctp	RGD3276	-	29510	29510	chr10	78400327	78420774	-	protein_coding	FALSE	1786	34.719		328.346	205.631	266.988	5.29521	3.31619	4.3057	-0.675148	0.626268		313.154	178.513	245.833	5.05021	2.87886	3.96453	-0.810832	0.570053
ENSRNOG00000002428	Lpar4	Lpar4	RGD1563686	Gpr23;LOC302378;RGD1563686	302378	302378	chrX	95180475	95194380	+	protein_coding	FALSE	4171	34.719		118.494	63.0159	90.7549	0.818255	0.435154	0.626704	-0.911012	0.531812		113.011	88.0973	100.554	0.780396	0.608352	0.694374	-0.35929	0.779548
ENSRNOG00000002429	D3ZH95_RAT	-	RGD	-	-	-	chrX	95091548	95093417	-	protein_coding	FALSE	1689	34.719		10.8544	0	5.4272	0.185101	0	0.0925506	-8.05962	0.00374811		10.3522	0	5.1761	0.176537	0	0.0882685	-7.92296	0.00412052
ENSRNOG00000002433	G3bp2	G3bp2	RGD1309571	LOC305240;RGD1309571	305240	305240	chr14	17556966	17588256	+	protein_coding	FALSE	1967	34.719		4373.42	7544.22	5958.82	64.0398	110.47	87.2547	0.786621	1.72503		4171.07	5749.51	4960.29	61.0768	84.1897	72.6332	0.463031	1.37843
ENSRNOG00000002434	Tmem100	Tmem100	RGD1560541	MGC108778	497979	497979	chr10	78446216	78452069	+	protein_coding	FALSE	1396	34.719		1485.24	224.425	854.835	30.644	4.6304	17.6372	-2.72637	0.151106		1416.53	153.011	784.768	29.2262	3.15697	16.1916	-3.21061	0.108021
ENSRNOG00000002436	Mmd	Mmd	RGD1592079	MGC94095;Maf	303439	303439	chr10	78664114	78692401	+	protein_coding	FALSE	2641	34.719		2662.04	4202.16	3432.1	29.0322	45.8287	37.4304	0.658609	1.57856		2538.88	1805.99	2172.43	27.6889	19.6961	23.6925	-0.491385	0.711342
ENSRNOG00000002437	Rab9b	-	RGD	-	-	-	chrX	124527885	124528491	-	protein_coding	FALSE	606	34.719		294.878	14.372	154.625	14.0153	0.683091	7.3492	-4.35873	0.0487406		281.235	9.2734	145.254	13.3668	0.440757	6.9038	-4.92248	0.0329752
ENSRNOG00000002439	Inhbb	-	RGD	-	-	-	chr13	32172881	32176689	-	protein_coding	FALSE	1236	34.719		120.303	263.119	191.711	2.80344	6.13149	4.46747	1.12905	2.18714		114.737	265.451	190.094	2.67373	6.18584	4.42978	1.21012	2.31357
ENSRNOG00000002440	Ralb	Ralb	RGD619852	dRalb	116546	-	chr13	32229644	32239041	-	protein_coding	FALSE	1924	34.719		999.51	426.739	713.125	14.9629	6.38837	10.6756	-1.22785	0.426953		953.265	434.69	693.978	14.2706	6.5074	10.389	-1.13287	0.456006
ENSRNOG00000002443	Mfap3	Mfap3	RGD1359463	MGC94011	287299	287299	chr10	43106312	43118800	+	protein_coding	FALSE	1903	34.719		658.501	667.747	663.124	9.96667	10.1066	10.0366	0.0201271	1.01405		628.033	483.376	555.704	9.50554	7.31609	8.41081	-0.377685	0.769671
ENSRNOG00000002449	Maged2	Maged2	RGD70899	MGC124946	113947	113947	chrX	40056331	40064505	-	protein_coding	FALSE	2206	34.719		3123.36	2896.52	3009.94	40.7801	37.8184	39.2993	-0.108764	0.927382		2978.84	2008.85	2493.85	38.8933	26.2286	32.5609	-0.56837	0.674378
ENSRNOG00000002450	Rrp15	Rrp15	RGD1306106	LOC360895;MGC105708;RGD1306106	360895	360895	chr13	102833812	102856894	-	protein_coding	FALSE	1163	34.719		564.429	310.657	437.543	13.9786	7.69369	10.8361	-0.861456	0.550397		538.314	461.351	499.833	13.3318	11.4258	12.3788	-0.222572	0.857036
ENSRNOG00000002451	Fndc3c1	Fndc3c1	RGD1563846	LOC317224;RGD1563846	317224	-	chrX	94617359	94652832	-	protein_coding	FALSE	3816	34.719		109.449	4.42217	56.9354	0.826104	0.0333779	0.429741	-4.6293	0.0404057		104.385	1.15917	52.7719	0.787882	0.0087493	0.398315	-6.49257	0.0111056
ENSRNOG00000002452	E9PSP7_RAT	Txndc11	RGD1307538	LOC302899;RGD1307538	302899	302899	chr10	4404432	4485989	+	protein_coding	FALSE	2989	34.719		1232.88	2034.2	1633.54	11.8803	19.602	15.7411	0.722437	1.64997		1175.84	1808.31	1492.07	11.3306	17.4253	14.378	0.620965	1.5379
ENSRNOG00000002453	Taf9b	Taf9b	RGD621116	DN-7;Dn7;TAFII31;Taf9l	171152	-	chrX	94342055	94351988	-	protein_coding	FALSE	2538	34.719		1487.96	2328.27	1908.11	16.8862	26.4225	21.6544	0.645935	1.56475		1419.11	2385.58	1902.35	16.1049	27.0729	21.5889	0.74936	1.68105
ENSRNOG00000002454	Rnf2	Rnf2	RGD1305491	LOC304850;MGC114502;RING1b	304850	304850	chr13	66345663	66373826	-	protein_coding	FALSE	2378	34.719		1253.68	3265.77	2259.73	15.1848	39.5555	27.3701	1.38126	2.60496		1195.68	1665.73	1430.71	14.4822	20.1756	17.3289	0.478338	1.39314
ENSRNOG00000002456	LOC690286	Hlf	RGD1582828	LOC690286	690286	-	chr10	78749957	78754973	-	protein_coding	FALSE	441	34.719		290.355	653.375	471.865	18.9637	42.6734	30.8186	1.1701	2.25027		276.921	178.513	227.717	18.0863	11.6591	14.8727	-0.633437	0.644639
ENSRNOG00000002458	Cox11	Cox11	RGD1309822	LOC287621;LOC690300	690300	-	chr10	79039703	79046277	+	protein_coding	FALSE	2506	34.719		820.412	780.512	800.462	9.4294	8.97081	9.2001	-0.0719169	0.951373		782.453	532.061	657.257	8.99312	6.11524	7.55418	-0.556402	0.679996
ENSRNOG00000002459	Fbxo40	Fbxo40	RGD1309781	LOC363790	363790	-	chr11	65608430	65613124	+	protein_coding	FALSE	2375	34.719		653.978	0	326.989	7.93108	0	3.96554	-13.9724	6.22124e-05		623.72	6.95505	315.337	7.56412	0.0843469	3.82424	-6.48661	0.0111516
ENSRNOG00000002460	Serpinb2	Serpinb2	RGD621823	PAI-2;Pai2a	60325	60325	chr13	13632595	13641604	+	protein_coding	FALSE	1924	34.719		0.904534	0	0.452267	0.0135411	0	0.00677053	-4.47483	0.0449719		0.862683	0	0.431341	0.0129145	0	0.00645727	-4.33815	0.0494408
ENSRNOG00000002461	Nid1	Nid1	RGD3178	Nid	25494	25494	chr17	66857918	66930273	-	protein_coding	FALSE	3767	34.719		3115.22	4537.14	3826.18	23.8191	34.6912	29.2552	0.542464	1.45646		2971.08	3535.48	3253.28	22.717	27.0325	24.8748	0.25093	1.18997
ENSRNOG00000002462	B9D1_RAT	-	RGD	-	-	287383	chr10	47665671	47673217	+	protein_coding	FALSE	921	34.719		429.654	344.929	387.291	13.4367	10.7871	12.1119	-0.316864	0.802813		409.774	267.769	338.772	12.815	8.37402	10.5945	-0.613828	0.65346
ENSRNOG00000002463	LOC682752	Snn	RGD3730	-	29140	-	chr10	4488375	4494728	-	protein_coding	FALSE	585	34.719		538.198	548.349	543.273	26.4983	26.9981	26.7482	0.0269672	1.01887		513.296	408.029	460.663	25.2723	20.0895	22.6809	-0.331109	0.794925
ENSRNOG00000002467	Pgk1	Pgk1	RGD619878	MGC105265;Pgk	24644	24644	chrX	94324141	94340190	+	protein_coding	FALSE	1733	34.719		16795.4	33618.4	25206.9	279.141	558.742	418.942	1.0012	2.00167		16018.3	23981	19999.6	266.226	398.567	332.397	0.582184	1.49711
ENSRNOG00000002468	Tnr	Tnr	RGD3886	J1NRM;TN-R	25567	25567	chr13	75271115	75347181	+	protein_coding	FALSE	6458	34.719		2800.44	682.119	1741.28	12.4899	3.04225	7.7661	-2.03753	0.24358		2670.87	2297.48	2484.18	11.9121	10.2468	11.0794	-0.217242	0.860209
ENSRNOG00000002469	Trim7	Trim7	RGD1307328	LOC303089	303089	-	chr10	34104520	34117902	+	protein_coding	FALSE	1533	34.719		144.725	3.31662	74.021	2.71916	0.0623142	1.39074	-5.44739	0.0229178		138.029	9.2734	73.6513	2.59335	0.174233	1.38379	-3.89569	0.0671863
ENSRNOG00000002470	Ifi47	Ifi47	RGD708470	LOC246208	246208	246208	chr10	34197629	34205131	+	protein_coding	FALSE	1745	34.719		656.692	393.573	525.132	10.8392	6.49625	8.66774	-0.738573	0.599332		626.308	435.85	531.079	10.3377	7.19406	8.76589	-0.523031	0.695908
ENSRNOG00000002471	Polq	Polq	RGD1309795	LOC288079	288079	288079	chr11	65474660	65577382	-	protein_coding	FALSE	8596	34.719		44.3222	14.372	29.3471	0.148511	0.0481565	0.0983335	-1.62474	0.324269		42.2715	19.706	30.9887	0.141639	0.0660289	0.103834	-1.10103	0.466182
ENSRNOG00000002473	RGD1307830	RGD1307830	RGD1307830	LOC304863	304863	-	chr13	64660377	64686346	-	protein_coding	FALSE	1823	34.719		765.236	1423.94	1094.59	12.0904	22.4976	17.294	0.895919	1.86079		729.83	1444.33	1087.08	11.531	22.8199	17.1754	0.984778	1.97901
ENSRNOG00000002474	RGD1562626	Tom1l1	RGD1562626	LOC287622;RGD1562626;Srcasm	287622	287622	chr10	79045748	79090031	-	protein_coding	FALSE	2075	34.719		666.642	223.319	444.98	9.25352	3.09985	6.17669	-1.57778	0.334996		635.797	214.447	425.122	8.82538	2.9767	5.90104	-1.56793	0.337293
ENSRNOG00000002475	RGD1565798	-	RGD	-	-	-	chr7	136155569	136156088	-	retrotransposed	FALSE	519	34.719		67.8401	42.0106	54.9253	3.76488	2.33144	3.04816	-0.691371	0.619265		64.7012	32.4569	48.5791	3.59069	1.80124	2.69597	-0.995254	0.501648
ENSRNOG00000002477	D4A063_RAT	-	RGD	-	-	-	chr10	34236412	34237705	+	protein_coding	FALSE	1293	34.719		12.6635	17.6887	15.1761	0.28209	0.39403	0.33806	0.482162	1.39683		12.0776	15.0693	13.5734	0.269038	0.335681	0.302359	0.31929	1.24772
ENSRNOG00000002478	Insig2	Insig2	RGD631417	-	288985	288985	chr13	33330359	33352692	-	protein_coding	FALSE	2449	34.719		2010.78	838.001	1424.39	23.6488	9.85572	16.7522	-1.26271	0.416759		1917.74	656.093	1286.92	22.5546	7.7163	15.1354	-1.54742	0.342121
ENSRNOG00000002480	Gpr137b	Gpr137b	RGD1307342	LOC289287;Tm7sf1	289287	289287	chr17	66973749	67005827	+	protein_coding	FALSE	1501	34.719		678.401	784.935	731.668	13.0178	15.0621	14.04	0.210445	1.15705		647.012	772.01	709.511	12.4155	14.8141	13.6148	0.254836	1.1932
ENSRNOG00000002484	Chrna9	Chrna9	RGD621534	-	65024	65024	chr14	44906573	44913821	-	protein_coding	FALSE	1925	34.719		9.04534	0	4.52267	0.13534	0	0.0676701	-7.79657	0.00449778		8.62683	0	4.31341	0.129078	0	0.0645392	-7.65991	0.00494467
ENSRNOG00000002486	-	-	RGD	-	-	-	chr10	34779190	34780128	+	pseudogene	FALSE	933	34.719		2.7136	5.52771	4.12066	0.0837717	0.170646	0.127209	1.02647	2.03703		2.58805	26.661	14.6245	0.0798957	0.823053	0.451474	3.36477	10.3014
ENSRNOG00000002487	Mbnl3	Mbnl3	RGD1565834	LOC302492;RGD1565834	302492	302492	chrX	137891632	137941868	-	protein_coding	FALSE	2014	34.719		61.5083	2.21108	31.8597	0.879644	0.0316212	0.455633	-4.79789	0.0359495		58.6624	2.31835	30.4904	0.838945	0.0331552	0.43605	-4.6612	0.039522
ENSRNOG00000002488	Galnt10	Galnt10	RGD69409	GalNAc-T9;Galnt9;galNAc-T10	170501	170501	chr10	43237410	43381584	+	protein_coding	FALSE	1812	34.719		921.72	772.774	847.247	14.6512	12.2836	13.4674	-0.254272	0.83841		879.074	491.49	685.282	13.9733	7.81249	10.8929	-0.83881	0.559105
ENSRNOG00000002491	Rhoa	-	RGD	-	-	-	chrX	40043486	40044065	-	pseudogene	FALSE	573	34.719		198.093	269.752	233.923	9.95743	13.5595	11.7585	0.445465	1.36175		188.928	271.247	230.087	9.49672	13.6346	11.5657	0.521781	1.43573
ENSRNOG00000002495	-	-	RGD	-	-	-	chr7	128925	129702	-	retrotransposed	FALSE	777	34.719		1.80907	1.10554	1.4573	0.0670605	0.0409814	0.0540209	-0.710443	0.611132		1.72537	2.31835	2.02186	0.0639577	0.0859391	0.0749484	0.426194	1.34368
ENSRNOG00000002496	Stxbp5l	Stxbp5l	RGD1311561	LOC288080	288080	288080	chr11	65129573	65455115	+	protein_coding	FALSE	3706	34.719		1101.72	650.058	875.89	8.56248	5.05219	6.80734	-0.761106	0.590044		1050.75	918.066	984.407	8.16631	7.13512	7.65072	-0.194736	0.873733
ENSRNOG00000002497	LOC100363961	LOC100912616;Wfdc17	RGD6486028;RGD2318138	;LOC100362450	100912616;100362450	-	chr10	71861030	71861878	+	protein_coding	FALSE	231	34.719		0.904534	0	0.452267	0.112784	0	0.0563918	-4.47483	0.0449719		0.862683	0	0.431341	0.107565	0	0.0537826	-4.33815	0.0494408
ENSRNOG00000002499	F1M1N2_RAT	-	RGD	-	-	-	chr10	34676718	34679494	+	protein_coding	FALSE	2745	34.719		1320.62	1474.79	1397.71	13.857	15.4747	14.6658	0.159308	1.11675		1259.52	1163.81	1211.66	13.2158	12.2116	12.7137	-0.114003	0.92402
ENSRNOG00000002501	RGD1309586	Ddx3y	RGD1309586	LOC364073;RGD1309586	364073	364073	chr13	103083157	103086327	+	protein_coding	FALSE	3170	34.719		20.8043	124.926	72.8652	0.189028	1.13508	0.662055	2.58612	6.00482		19.8417	198.219	109.03	0.180282	1.80102	0.990651	3.32048	9.98997
ENSRNOG00000002504	Spata17	Spata17	RGD1565282	LOC498305;RGD1565282	498305	498305	chr13	103233617	103317635	-	protein_coding	FALSE	659	34.719		24.4224	39.7995	32.111	1.06742	1.7395	1.40346	0.704552	1.62964		23.2924	64.9138	44.1031	1.01803	2.83716	1.9276	1.47867	2.78691
ENSRNOG00000002505	F1LYW2_RAT	Itih6	RGD6485811	LOC100912775	100912775	-	chrX	40077268	40112652	+	protein_coding	FALSE	2436	34.719		2.7136	0	1.3568	0.032085	0	0.0160425	-6.05967	0.014992		2.58805	0	1.29402	0.0306005	0	0.0153002	-5.92299	0.0164817
ENSRNOG00000002506	CDKL2_RAT	Cdkl2	RGD1309625	LOC305242	305242	305242	chr14	17598861	17631568	+	protein_coding	FALSE	2506	34.719		800.513	4446.49	2623.5	9.20068	51.1056	30.1532	2.47368	5.55458		763.474	3281.62	2022.55	8.77498	37.7173	23.2461	2.10377	4.2983
ENSRNOG00000002509	Gnl3l	Gnl3l	RGD1600217	-	100034253	100034253	chrX	40301218	40334396	-	protein_coding	FALSE	1810	34.719		2417.82	3044.66	2731.24	38.475	48.4499	43.4624	0.332587	1.25927		2305.95	2815.63	2560.79	36.6948	44.8054	40.7501	0.288108	1.22104
ENSRNOG00000002511	Flt4	Flt4	RGD621737	FLT-4;LOC360235;VEGFR-3;Vegfr3	114110	114110	chr10	35071001	35112006	+	protein_coding	FALSE	4364	34.719		529.152	191.259	360.206	3.49244	1.26232	2.37738	-1.46814	0.361448		504.67	141.419	323.044	3.33085	0.933376	2.13211	-1.83534	0.280225
ENSRNOG00000002512	Gpatc2	Gpatch2	RGD1308865	Gpatc2;LOC289362	289362	289362	chr13	103353993	103491288	+	protein_coding	FALSE	1947	34.719		487.544	972.877	730.21	7.21241	14.3921	10.8023	0.996734	1.99548		464.986	617.84	541.413	6.87871	9.13993	8.00932	0.410054	1.32874
ENSRNOG00000002514	Ccdc93	Ccdc93	RGD1560504	LOC304743;MGC109336	304743	304743	chr13	33465845	33534210	+	protein_coding	FALSE	2376	34.719		752.572	799.307	775.939	9.12294	9.68946	9.4062	0.0869291	1.06211		717.752	630.591	674.172	8.70083	7.64424	8.17253	-0.186772	0.87857
ENSRNOG00000002515	ATP7A_RAT	Atp7a	RGD2179	Mnk	24941	24941	chrX	94192539	94249599	+	protein_coding	FALSE	4725	34.719		651.265	1153.08	902.172	3.96998	7.02895	5.49946	0.824186	1.77054		621.132	1359.71	990.422	3.7863	8.28853	6.03742	1.13034	2.1891
ENSRNOG00000002516	Mtm1	Mtm1	RGD1304582	LOC288762;MGC108964	288762	288762	chr7	247959	265278	+	protein_coding	FALSE	2463	34.719		1665.25	2330.48	1997.86	19.4736	27.253	23.3633	0.484903	1.39949		1588.2	2245.32	1916.76	18.5726	26.2571	22.4149	0.499539	1.41376
ENSRNOG00000002517	Pdc	Pdc	RGD3277	33DPTP;MEKA;PHD;RPR-1;Rpr1	25343	25343	chr13	64622462	64635970	+	protein_coding	FALSE	1221	34.719		9301.32	13094	11197.7	219.413	308.881	264.147	0.493415	1.40777		8870.97	27552.4	18211.7	209.261	649.945	429.603	1.63503	3.10594
ENSRNOG00000002519	Magt1	Magt1	RGD620094	IAP;Iag2	116967	116967	chrX	94095522	94133720	-	protein_coding	FALSE	1206	34.719		894.584	763.929	829.257	21.3652	18.2448	19.805	-0.227767	0.853956		853.193	647.978	750.586	20.3767	15.4755	17.9261	-0.396916	0.75948
ENSRNOG00000002520	Litaf	Litaf	RGD69294	EET-1;Pig7	65161	65161	chr10	4587486	4623903	+	protein_coding	FALSE	2006	34.719		2679.23	9997.41	6338.32	38.4691	143.545	91.0073	1.89975	3.73148		2555.27	5151.37	3853.32	36.6892	73.9647	55.327	1.01149	2.016
ENSRNOG00000002523	EPN2_RAT	Epn2	RGD619773	-	60443	60443	chr10	47677507	47739193	-	protein_coding	FALSE	3567	34.719		3691.4	2145.86	2918.63	29.8072	17.3273	23.5672	-0.7826	0.581318		3520.61	1643.71	2582.16	28.4281	13.2726	20.8503	-1.09885	0.466887
ENSRNOG00000002524	Gpr37	Gpr37	RGD619848	Ednrbl;MGC105347	117549	117549	chr4	52166927	52189057	-	protein_coding	FALSE	3143	34.719		5076.24	71.8602	2574.05	46.5191	0.658532	23.5888	-6.14234	0.014157		4841.38	126.35	2483.86	44.3667	1.15788	22.7623	-5.25985	0.0260992
ENSRNOG00000002525	Ptgs2	Ptgs2	RGD620349	COX-2;Cox2;PGHS-2;PHS II	29527	29527	chr13	64427287	64433974	+	protein_coding	FALSE	2811	34.719		256.888	263.119	260.003	2.63218	2.69603	2.6641	0.0345869	1.02426		245.002	270.088	257.545	2.51039	2.76743	2.63891	0.140643	1.1024
ENSRNOG00000002526	-	-	RGD	-	-	-	chrX	40342955	40343615	-	retrotransposed	FALSE	660	34.719		5.4272	19.8997	12.6635	0.236845	0.868433	0.552639	1.87446	3.66665		5.1761	17.3876	11.2819	0.225887	0.758803	0.492345	1.74812	3.3592
ENSRNOG00000002529	LOC302495	Rap2c	RGD1588562	LOC302495	302495	302495	chrX	137743296	137756293	-	protein_coding	FALSE	3045	34.719		1858.82	1156.4	1507.61	17.5826	10.9384	14.2605	-0.684735	0.62212		1772.81	898.36	1335.59	16.7691	8.49759	12.6333	-0.98066	0.506748
ENSRNOG00000002531	-	-	RGD	-	-	-	chrX	40345304	40345707	-	pseudogene	FALSE	393	34.719		8.14081	3.31662	5.72872	0.596634	0.243073	0.419853	-1.29541	0.407419		7.76415	5.79587	6.78001	0.569028	0.424775	0.496902	-0.42178	0.746503
ENSRNOG00000002532	Prm1	Prm1	RGD1583873	Prm1_mapped	24685	-	chr10	4808269	4808756	+	protein_coding	FALSE	396	34.719		0	0	0	0	0	0	NA	NA		0	0	0	0	0	0	NA	NA
ENSRNOG00000002535	Kif2b	Kif2b	RGD1359248	-	287624	287624	chr10	79994736	79996731	-	protein_coding	FALSE	1995	34.719		0	0	0	0	0	0	NA	NA		0	2.31835	1.15917	0	0.033471	0.0167355	6.19022	73.0199
ENSRNOG00000002536	C1galt1c1	C1galt1c1	RGD1311230	LOC302499;MGC124680;RGD1311230	302499	302499	chrX	6744669	6749115	+	protein_coding	FALSE	1313	34.719		1005.84	1461.53	1233.68	22.0647	32.0608	27.0628	0.539082	1.45305		959.303	1145.26	1052.28	21.0438	25.1231	23.0835	0.255631	1.19386
ENSRNOG00000002537	D4A7Z8_RAT	Wnk3	RGD1563131	LOC317420;RGD1563131	317420	317420	chrX	40531971	40635583	+	protein_coding	FALSE	5196	34.719		459.503	202.314	330.909	2.54714	1.12148	1.83431	-1.18346	0.440293		438.243	193.582	315.913	2.42929	1.07307	1.75118	-1.17877	0.441728
ENSRNOG00000002538	Epb4.1l5	Epb4.1l5	RGD1311366	Epb41l5;LOC304733;MGC109531	304733	304733	chr13	32330930	32426745	-	protein_coding	FALSE	2616	34.719		760.713	4035.23	2397.97	8.3756	44.4286	26.4021	2.40723	5.30456		725.516	2923.44	1824.48	7.98808	32.1876	20.0879	2.01059	4.02948
ENSRNOG00000002539	Prm2	Prm2	RGD3409	PROTA2	25345	25345	chr10	4813691	4814128	+	protein_coding	FALSE	315	34.719		0	0	0	0	0	0	NA	NA		0	0	0	0	0	0	NA	NA
ENSRNOG00000002540	Rhoh	Rhoh	RGD1307623	LOC305341;MGC109123	305341	305341	chr14	45024481	45055940	-	protein_coding	FALSE	1492	34.719		85.0262	71.8602	78.4432	1.64141	1.38724	1.51433	-0.242703	0.84516		81.0922	103.167	92.1294	1.56546	1.9916	1.77853	0.347348	1.27222
ENSRNOG00000002541	Pds5a	Pds5a	RGD1307094	LOC305343;RGD1307094;Scc-112	305343	305343	chr14	45242855	45339943	+	protein_coding	FALSE	4030	34.719		2156.41	3219.34	2687.87	15.412	23.0088	19.2104	0.578144	1.49293		2056.64	2751.88	2404.26	14.6989	19.6679	17.1834	0.420141	1.33806
ENSRNOG00000002542	Heatr6	Heatr6	RGD1566204	LOC497972;RGD1566204	497972	497972	chr10	71976963	72005551	+	protein_coding	FALSE	3759	34.719		700.109	982.826	841.468	5.36446	7.53073	6.4476	0.489366	1.40383		667.717	1211.34	939.527	5.11626	9.28166	7.19896	0.859301	1.81416
ENSRNOG00000002543	Thap6	Thap6	RGD1310094	LOC305244	305244	305244	chr14	17672942	17684124	-	protein_coding	FALSE	1805	34.719		312.064	553.876	432.97	4.97966	8.83829	6.90898	0.827729	1.77489		297.626	551.767	424.696	4.74926	8.80463	6.77695	0.890568	1.85391
ENSRNOG00000002544	Kifap3	Kifap3	RGD1305191	LOC289168	289168	289168	chr13	79544009	79673768	+	protein_coding	FALSE	4013	34.719		7132.25	3669.29	5400.77	51.1906	26.3358	38.7632	-0.958838	0.514471		6802.26	3739.5	5270.88	48.8221	26.8396	37.8309	-0.863153	0.54975
ENSRNOG00000002545	RGD1309748	RGD1309748	RGD1309748	LOC302913	302913	302913	chr10	6781180	6810122	-	protein_coding	FALSE	3841	34.719		2716.32	3172.9	2944.61	20.369	23.7928	22.0809	0.224165	1.1681		2590.64	2623.21	2606.92	19.4265	19.6708	19.5487	0.0180383	1.01258
ENSRNOG00000002546	Rchy1	Rchy1	RGD1359180	MGC94651	289508	289508	chr14	17683376	17698981	+	protein_coding	FALSE	1672	34.719		1155.99	1044.74	1100.37	19.9137	17.9971	18.9554	-0.145984	0.903763		1102.51	1120.92	1111.72	18.9923	19.3095	19.1509	0.0239052	1.01671
ENSRNOG00000002548	Tnn	Tnn	RGD1306002	LOC304913	304913	304913	chr13	75502880	75570266	-	protein_coding	FALSE	5829	34.719		19.8997	1.10554	10.5026	0.0983301	0.00546278	0.0518964	-4.16984	0.055559		18.979	2.31835	10.6487	0.0937805	0.0114556	0.0526181	-3.03318	0.122158
ENSRNOG00000002549	Htr5b	Htr5b	RGD62388	5-HT-5B;5-HT5B;5Ht5b;MR22;REC17	79247	79247	chr13	33545265	33558050	-	protein_coding	FALSE	2080	34.719		54.272	0	27.136	0.751529	0	0.375764	-10.3816	0.000749598		51.761	0	25.8805	0.716757	0	0.358378	-10.2449	0.000824086
ENSRNOG00000002550	ATRX_RAT	Atrx	RGD619795	Xnp;pABP-2	246284	-	chrX	93903793	94051342	-	protein_coding	FALSE	10404	34.719		10180.5	18766.6	14473.5	28.184	51.9538	40.0689	0.882366	1.8434		9709.5	17000.5	13355	26.88	47.0644	36.9722	0.808117	1.75092
ENSRNOG00000002553	RGD1311122	Smim14	RGD1311122	LOC364154;MGC116420;RGD1311122	364154	364154	chr14	45477212	45520783	+	protein_coding	FALSE	1047	34.719		2363.55	3390.7	2877.12	65.0205	93.2771	79.1488	0.520639	1.43459		2254.19	2613.94	2434.06	62.0121	71.9087	66.9604	0.213626	1.1596
ENSRNOG00000002555	Serpinb7	Serpinb7	RGD71063	-	117092	117092	chr13	13464817	13506372	+	protein_coding	FALSE	1143	34.719		6.33174	0	3.16587	0.159555	0	0.0797773	-7.28196	0.00642558		6.03878	0	3.01939	0.152172	0	0.0760862	-7.1453	0.00706399
ENSRNOG00000002556	B0BN59_RAT	Tsr2	RGD1562416	LOC317418;RGD1562416	317418	317418	chrX	40404747	40413065	-	protein_coding	FALSE	3821	34.719		2709.08	2132.59	2420.83	20.421	16.0754	18.2482	-0.345183	0.787208		2583.74	2509.61	2546.67	19.4762	18.9174	19.1968	-0.0419826	0.971319
ENSRNOG00000002559	Cacna1a	-	RGD	-	-	-	chr19	25188219	25424495	-	protein_coding	FALSE	7624	34.719		4794.93	852.373	2823.65	18.1148	3.22017	10.6675	-2.49192	0.177769		4573.08	2064.49	3318.79	17.2766	7.79943	12.538	-1.14736	0.451449
ENSRNOG00000002560	Fgf16	Fgf16	RGD71052	FGF-16	60464	-	chrX	93870221	93880819	+	protein_coding	FALSE	1638	34.719		75.9809	0	37.9904	1.33605	0	0.668026	-10.867	0.00053543		72.4654	2.31835	37.3919	1.27423	0.040766	0.6575	-4.96605	0.031994
ENSRNOG00000002563	Mcts1	Mcts1	RGD1566390	MCT-1;MGC112904	302500	302500	chrX	6764791	6776201	-	protein_coding	FALSE	1226	34.719		805.94	1064.64	935.288	18.9341	25.0117	21.9729	0.401627	1.321		768.651	980.662	874.656	18.0581	23.0389	20.5485	0.351437	1.27583
ENSRNOG00000002564	Prm3	Prm3	RGD1587265	-	442921	442921	chr10	4814766	4815281	+	protein_coding	FALSE	515	34.719		0	0	0	0	0	0	NA	NA		0	0	0	0	0	0	NA	NA
ENSRNOG00000002565	Taf1	Taf1	RGD1562050	LOC317256;RGD1562050	317256	317256	chrX	89590549	89665003	+	protein_coding	FALSE	5799	34.719		3564.77	5094.34	4329.55	17.7056	25.3027	21.5042	0.515097	1.42909		3399.83	4652.93	4026.38	16.8864	23.1103	19.9984	0.452685	1.36858
ENSRNOG00000002566	Tnp2	Tnp2	RGD3885	TP-2;TP2	24840	24840	chr10	4816611	4817338	+	protein_coding	FALSE	534	34.719		0	0	0	0	0	0	NA	NA		0	0	0	0	0	0	NA	NA
ENSRNOG00000002568	Socs1	Socs1	RGD69272	Cish1;Socs-1	252971	252971	chr10	4819970	4820609	+	protein_coding	FALSE	639	34.719		9.94987	11.0554	10.5026	0.448487	0.498319	0.473403	0.152017	1.11112		9.48951	8.11422	8.80187	0.427736	0.365745	0.396741	-0.225864	0.855083
ENSRNOG00000002569	Mrps14	Mrps14	RGD1309432	LOC289143	289143	289143	chr13	75614840	75620584	+	protein_coding	FALSE	1254	34.719		935.288	1117.7	1026.5	21.4823	25.6721	23.5772	0.257064	1.19504		892.014	1022.39	957.203	20.4884	23.4829	21.9856	0.196819	1.14617
ENSRNOG00000002571	Tekt5	Tekt5	RGD1307081	LOC363538;RGD1307081;Tek5;Tektin5	363538	363538	chr10	5230547	5267791	+	protein_coding	FALSE	1803	34.719		23.5179	1.10554	12.3117	0.375695	0.0176609	0.196678	-4.41084	0.0470115		22.4298	0	11.2149	0.358312	0	0.179156	-9.03847	0.00190173
ENSRNOG00000002572	Cacybp	Cacybp	RGD1303146	MGC93921	289144	289144	chr13	75623166	75633644	-	protein_coding	FALSE	1517	34.719		2786.87	5936.76	4361.81	52.9132	112.719	82.816	1.09104	2.13028		2657.93	2728.7	2693.31	50.465	51.8087	51.1368	0.0379219	1.02663
ENSRNOG00000002574	Nubp1	Nubp1	RGD1310514	LOC287042;MGC108970;NBP 1	287042	287042	chr10	5206633	5217205	-	protein_coding	FALSE	1222	34.719		748.05	559.404	653.727	17.6316	13.1852	15.4084	-0.419231	0.747823		713.439	627.113	670.276	16.8158	14.7811	15.7985	-0.186053	0.879007
ENSRNOG00000002575	Sap30l	Sap30l	RGD1309585	LOC360531;RGD1309585	360531	-	chr10	43396905	43404387	+	protein_coding	FALSE	688	34.719		730.863	416.789	573.826	30.5971	17.4486	24.0229	-0.81027	0.570275		697.048	402.234	549.641	29.1815	16.8392	23.0103	-0.793212	0.577058
ENSRNOG00000002576	-	-	RGD	-	-	-	chr13	45655017	45655591	+	pseudogene	FALSE	570	34.719		0.904534	2.21108	1.55781	0.045707	0.111728	0.0787176	1.28945	2.44434		0.862683	1.15917	1.01093	0.0435922	0.0585742	0.0510832	0.426171	1.34366
ENSRNOG00000002578	Serpinb3a	Serpinb3a	RGD1562868	LOC498209;RGD1562868	498209	498209	chr13	13306377	13311107	-	protein_coding	FALSE	1191	34.719		0	0	0	0	0	0	NA	NA		0	5.79587	2.89794	0	0.140165	0.0700825	7.51207	182.541
ENSRNOG00000002579	Parm1	Parm1	RGD708342	CIPAR-1;Cipar1;PARM-1	286894	-	chr14	18046001	18078330	-	protein_coding	FALSE	939	34.719		815.89	4547.09	2681.49	25.0264	139.476	82.2515	2.47851	5.5732		778.14	2378.63	1578.38	23.8685	72.9614	48.415	1.61204	3.05683
ENSRNOG00000002580	RGD1307890	Trmt1l	RGD1307890	LOC304851;MGC124643;RGD1307890;Trm1l	304851	304851	chr13	66300999	66334060	+	protein_coding	FALSE	2622	34.719		956.997	2303.95	1630.47	10.5126	25.3089	17.9107	1.26753	2.40749		912.719	1619.37	1266.04	10.0262	17.7887	13.9075	0.827197	1.77423
ENSRNOG00000002582	Hand1	Hand1	RGD621206	MGC114332	59112	59112	chr10	43423370	43425933	-	protein_coding	FALSE	1068	34.719		9.04534	0	4.52267	0.243942	0	0.121971	-7.79657	0.00449778		8.62683	0	4.31341	0.232655	0	0.116328	-7.65991	0.00494467
ENSRNOG00000002583	Serpinb11	Serpinb11	RGD1306497	LOC304689	304689	304689	chr13	13391086	13409501	+	protein_coding	FALSE	1909	34.719		2.7136	1.10554	1.90957	0.0409424	0.0166802	0.0288113	-1.29538	0.407428		2.58805	0	1.29402	0.039048	0	0.019524	-5.92299	0.0164817
ENSRNOG00000002585	Cul4b	Cul4b	RGD1564494	LOC302502;RGD1564494	302502	302502	chrX	6800505	6838023	+	protein_coding	FALSE	3847	34.719		2508.27	4794.73	3651.5	18.7796	35.8984	27.339	0.934768	1.91158		2392.22	6158.69	4275.46	17.9107	46.1104	32.0105	1.36428	2.57449
ENSRNOG00000002587	LOC498265	LOC498265	RGD1563470	-	498265	498265	chr13	79711035	79754920	-	protein_coding	FALSE	2904	34.719		144.725	155.881	150.303	1.43543	1.54607	1.49075	0.107139	1.07709		138.029	293.271	215.65	1.36901	2.90874	2.13888	1.08727	2.12471
ENSRNOG00000002588	Clec16a	Clec16a	RGD1305773	LOC287044;RGD1305773	287044	-	chr10	4873502	5069526	-	protein_coding	FALSE	3241	34.719		1605.55	4291.71	2948.63	14.2685	38.1403	26.2044	1.4185	2.67307		1531.26	3230.62	2380.94	13.6083	28.7104	21.1594	1.0771	2.10979
ENSRNOG00000002592	F1LYL8_RAT	Rps6ka6	RGD1560817	LOC317203;RGD1560817	317203	317203	chrX	99797826	99864159	-	protein_coding	FALSE	2751	34.719		268.647	297.391	283.019	2.8127	3.11365	2.96317	0.146659	1.107		256.217	245.745	250.981	2.68256	2.57292	2.62774	-0.0601945	0.959135
ENSRNOG00000002593	Esrrg	Esrrg	RGD1303236	errg	360896	360896	chr13	104137716	104405301	+	protein_coding	FALSE	3074	34.719		1442.73	3468.08	2455.41	13.5181	32.4951	23.0066	1.26535	2.40385		1375.98	2746.08	2061.03	12.8926	25.7302	19.3114	0.996927	1.99574
ENSRNOG00000002595	Dpp10	Dpp10	RGD1306427	DPP X;DPPY;LOC363972	363972	363972	chr13	35536211	35722537	-	protein_coding	FALSE	1953	34.719		1000.41	0	500.207	14.754	0	7.37701	-14.5857	4.06696e-05		954.127	1.15917	477.643	14.0714	0.0170954	7.04424	-9.68478	0.00121504
ENSRNOG00000002597	F1LYR5_RAT	Hsd17b6	RGD708343	Hsd17b9;LOC286964;MGC108559	286964	286964	chr7	1118192	1128401	-	protein_coding	FALSE	1273	34.719		150.153	0	75.0763	3.39733	0	1.69866	-11.8497	0.000270945		143.205	0	71.6027	3.24014	0	1.62007	-11.713	0.00029787
ENSRNOG00000002598	F1LZC0_RAT	-	RGD	-	-	-	chr10	72081120	72186997	+	protein_coding	FALSE	2637	34.719		541.816	0	270.908	5.91799	0	2.959	-13.701	7.50905e-05		516.747	0	258.374	5.64418	0	2.82209	-13.5643	8.25526e-05
ENSRNOG00000002599	Grap	Grap	RGD1306884	LOC363616;MGC112733	363616	363616	chr10	47812361	47831472	+	protein_coding	FALSE	1535	34.719		197.188	59.6992	128.444	3.70003	1.12019	2.41011	-1.72377	0.302756		188.065	78.8239	133.444	3.52884	1.47905	2.50394	-1.25451	0.419135
ENSRNOG00000002602	Serpinb12	Serpinb12	RGD1566382	LOC304692;RGD1566382	304692	304692	chr13	13106079	13137360	+	protein_coding	FALSE	1673	34.719		4.52267	0	2.26134	0.0778631	0	0.0389316	-6.79657	0.00899556		4.31341	0	2.15671	0.0742605	0	0.0371303	-6.65989	0.00988946
ENSRNOG00000002607	LOC100361122	Sox9	RGD620474	LOC100361122;LOC363699	140586	-	chr10	102387470	102389219	+	protein_coding	FALSE	1095	34.719		442.317	359.301	400.809	11.6346	9.45099	10.5428	-0.299877	0.812322		421.852	322.25	372.051	11.0963	8.47642	9.78637	-0.388544	0.7639
[truncated: 27,961 more rows]
